# Supplementary material for: GWAS and 3D chromatin mapping identifies multicancer risk genes associated with hormone-dependent cancers
Source: PLoS Genet. 2024 Nov 25;20(11):e1011490. doi: 10.1371/journal.pgen.1011490 (PMC11627375; doi:10.1371/journal.pgen.1011490)
Supplement: S1 Table — (XLSX) [file pgen.1011490.s006.xlsx]

## Sheet: S1 Table
mHDCR	Chr	hg38_start	hg38_end	HDCs
mHDCR_1	chr1	9991705	10996040	breast,prostate
mHDCR_2	chr1	37107754	38130749	endometrial,ovarian
mHDCR_3	chr1	87224516	88470248	breast,prostate
mHDCR_4	chr1	149455121	151185811	breast,prostate
mHDCR_5	chr1	153427424	155716951	breast,prostate
mHDCR_6	chr1	203332120	205068520	breast,ovarian,prostate
mHDCR_7	chr10	21032988	22711500	breast,ovarian
mHDCR_8	chr10	112452394	113868732	breast,ovarian,prostate
mHDCR_9	chr10	120585194	122096174	breast,prostate
mHDCR_10	chr11	301630	2712863	breast,prostate
mHDCR_11	chr11	68667950	70017902	breast,prostate
mHDCR_12	chr11	107684471	108772729	breast,prostate
mHDCR_13	chr12	13760996	14763984	breast,prostate
mHDCR_14	chr12	27502146	28694746	breast,ovarian
mHDCR_15	chr12	113728396	116259308	breast,endometrial,prostate
mHDCR_16	chr12	119790099	121465921	breast,ovarian
mHDCR_17	chr13	72654001	73893526	breast,endometrial,prostate
mHDCR_18	chr14	36167339	37308438	breast,prostate
mHDCR_19	chr14	67662549	69160027	breast,prostate
mHDCR_20	chr15	39529922	41130717	endometrial,prostate
mHDCR_21	chr15	90463406	91488765	breast,ovarian
mHDCR_22	chr17	30354207	32271730	breast,endometrial,ovarian,prostate
mHDCR_23	chr17	37214970	38241595	endometrial,ovarian,prostate
mHDCR_24	chr17	47716873	49859387	endometrial,ovarian,prostate
mHDCR_25	chr19	16603262	17790595	breast,ovarian,prostate
mHDCR_26	chr19	37744972	39742112	ovarian,prostate
mHDCR_27	chr2	110561080	111635519	ovarian,prostate
mHDCR_28	chr2	171024212	173869819	breast,prostate
mHDCR_29	chr2	200625816	201758764	breast,prostate
mHDCR_30	chr22	27992950	29239555	breast,ovarian,prostate
mHDCR_31	chr22	39540968	41008704	breast,prostate
mHDCR_32	chr3	86488392	87918182	breast,prostate
mHDCR_33	chr3	140883990	141931184	breast,prostate
mHDCR_34	chr4	104640376	105643526	breast,prostate
mHDCR_35	chr5	706364	2395715	breast,ovarian,prostate
mHDCR_36	chr5	43865442	45610718	breast,prostate
mHDCR_37	chr5	169245128	170619625	breast,prostate
mHDCR_38	chr6	20143520	22148854	breast,endometrial,prostate
mHDCR_39	chr6	27986097	33520918	breast,ovarian,prostate
mHDCR_40	chr6	151127230	153619944	breast,ovarian,prostate
mHDCR_41	chr7	19874487	22401342	breast,prostate
mHDCR_42	chr8	126412413	129087032	breast,endometrial,ovarian,prostate
mHDCR_43	chr9	21464903	22707038	breast,endometrial,prostate
mHDCR_44	chr9	106889097	108630619	breast,prostate
