# Supplementary material for: GWAS and 3D chromatin mapping identifies multicancer risk genes associated with hormone-dependent cancers
Source: PLoS Genet. 2024 Nov 25;20(11):e1011490. doi: 10.1371/journal.pgen.1011490 (PMC11627375; doi:10.1371/journal.pgen.1011490)
Supplement: S2 Table — (XLSX) [file pgen.1011490.s007.xlsx]

## Sheet: S2 Table
mHDCR	HDCs	Variant	Signal	GWAS
mHDCR_1	breast,prostate	rs657244	BCAC_FM_1.signal1	breast
mHDCR_1	breast,prostate	rs202087283	BCAC_FM_1.signal1	breast
mHDCR_1	breast,prostate	rs2847344	BCAC_FM_1.signal1	breast
mHDCR_1	breast,prostate	rs617728	BCAC_FM_1.signal1	breast
mHDCR_1	breast,prostate	rs60354536	BCAC_FM_1.signal1	breast
mHDCR_1	breast,prostate	rs2480785	BCAC_FM_1.signal1	breast
mHDCR_1	breast,prostate	rs1411402	BCAC_FM_1.signal1	breast
mHDCR_1	breast,prostate	rs2483677	BCAC_FM_1.signal1	breast
mHDCR_1	breast,prostate	rs2506885	BCAC_FM_1.signal1	breast
mHDCR_1	breast,prostate	rs2056417	BCAC_FM_1.signal1	breast
mHDCR_1	breast,prostate	rs2506889	BCAC_FM_1.signal1	breast
mHDCR_1	breast,prostate	rs12375	BCAC_FM_1.signal1	breast
mHDCR_1	breast,prostate	rs2480777	BCAC_FM_1.signal1	breast
mHDCR_1	breast,prostate	rs2506896	BCAC_FM_1.signal1	breast
mHDCR_1	breast,prostate	rs2150038	BCAC_FM_1.signal1	breast
mHDCR_1	breast,prostate	rs9430149	BCAC_FM_1.signal1	breast
mHDCR_1	breast,prostate	rs17035305	BCAC_FM_1.signal1	breast
mHDCR_1	breast,prostate	rs11121587	BCAC_FM_1.signal1	breast
mHDCR_1	breast,prostate	rs4846235	BCAC_FM_1.signal1	breast
mHDCR_3	breast,prostate	rs17460200	BCAC_FM_98.signal1	breast
mHDCR_3	breast,prostate	rs7541276	BCAC_FM_98.signal1	breast
mHDCR_3	breast,prostate	rs7541376	BCAC_FM_98.signal1	breast
mHDCR_3	breast,prostate	rs10923046	BCAC_FM_98.signal1	breast
mHDCR_3	breast,prostate	rs12403968	BCAC_FM_98.signal1	breast
mHDCR_3	breast,prostate	rs10801881	BCAC_FM_98.signal1	breast
mHDCR_3	breast,prostate	rs10923050	BCAC_FM_98.signal1	breast
mHDCR_3	breast,prostate	rs735800	BCAC_FM_98.signal1	breast
mHDCR_3	breast,prostate	rs10923052	BCAC_FM_98.signal1	breast
mHDCR_3	breast,prostate	rs12127464	BCAC_FM_98.signal1	breast
mHDCR_3	breast,prostate	rs1434431	BCAC_FM_98.signal1	breast
mHDCR_3	breast,prostate	rs28674179	BCAC_FM_98.signal1	breast
mHDCR_3	breast,prostate	rs305461	BCAC_FM_98.signal1	breast
mHDCR_3	breast,prostate	rs6686795	BCAC_FM_98.signal1	breast
mHDCR_3	breast,prostate	rs139252629	BCAC_FM_98.signal1	breast
mHDCR_3	breast,prostate	rs305459	BCAC_FM_98.signal1	breast
mHDCR_3	breast,prostate	rs56125534	BCAC_FM_98.signal1	breast
mHDCR_3	breast,prostate	rs12731909	BCAC_FM_98.signal1	breast
mHDCR_3	breast,prostate	rs144987106	BCAC_FM_98.signal1	breast
mHDCR_3	breast,prostate	rs305450	BCAC_FM_98.signal1	breast
mHDCR_3	breast,prostate	rs6700541	BCAC_FM_98.signal1	breast
mHDCR_3	breast,prostate	rs10801904	BCAC_FM_98.signal1	breast
mHDCR_3	breast,prostate	rs35214987	BCAC_FM_98.signal1	breast
mHDCR_3	breast,prostate	rs68167682	BCAC_FM_98.signal1	breast
mHDCR_3	breast,prostate	rs12128191	BCAC_FM_98.signal1	breast
mHDCR_3	breast,prostate	rs4655986	BCAC_FM_98.signal1	breast
mHDCR_3	breast,prostate	rs3008455	BCAC_FM_98.signal2	breast
mHDCR_3	breast,prostate	rs7514001	BCAC_FM_98.signal2	breast
mHDCR_3	breast,prostate	rs2151842	BCAC_FM_98.signal2	breast
mHDCR_3	breast,prostate	rs11583393	BCAC_FM_98.signal2	breast
mHDCR_3	breast,prostate	rs56293054	BCAC_FM_98.signal2	breast
mHDCR_3	breast,prostate	rs35398314	BCAC_FM_98.signal2	breast
mHDCR_3	breast,prostate	rs11805242	BCAC_FM_98.signal2	breast
mHDCR_3	breast,prostate	rs59733471	BCAC_FM_98.signal2	breast
mHDCR_4	breast,prostate	rs11205277	BCAC_FM_5.signal1	breast
mHDCR_4	breast,prostate	rs11205303	BCAC_FM_5.signal1	breast
mHDCR_4	breast,prostate	rs12048493	BCAC_FM_5.signal1	breast
mHDCR_4	breast,prostate	rs67807996	BCAC_FM_5.signal1	breast
mHDCR_5	breast,prostate	rs4971093	BCAC_FM_101.signal1	breast
mHDCR_5	breast,prostate	rs4971059	BCAC_FM_101.signal1	breast
mHDCR_5	breast,prostate	rs3814316	BCAC_FM_101.signal1	breast
mHDCR_5	breast,prostate	rs11264341	BCAC_FM_101.signal1	breast
mHDCR_5	breast,prostate	rs9426886	BCAC_FM_101.signal1	breast
mHDCR_5	breast,prostate	rs572618230	BCAC_FM_101.signal1	breast
mHDCR_5	breast,prostate	rs541049493	BCAC_FM_101.signal1	breast
mHDCR_5	breast,prostate	rs4971099	BCAC_FM_101.signal1	breast
mHDCR_5	breast,prostate	rs4971101	BCAC_FM_101.signal1	breast
mHDCR_5	breast,prostate	rs7366775	BCAC_FM_101.signal1	breast
mHDCR_5	breast,prostate	rs423144	BCAC_FM_101.signal1	breast
mHDCR_5	breast,prostate	rs2075571	BCAC_FM_101.signal1	breast
mHDCR_5	breast,prostate	rs114312440	BCAC_FM_101.signal1	breast
mHDCR_5	breast,prostate	rs1057941	BCAC_FM_101.signal1	breast
mHDCR_5	breast,prostate	rs59578826	BCAC_FM_101.signal1	breast
mHDCR_5	breast,prostate	rs2990246	BCAC_FM_101.signal1	breast
mHDCR_6	breast,ovarian,prostate	rs6693481	BCAC_FM_103.signal1	breast
mHDCR_6	breast,ovarian,prostate	rs7514172	BCAC_FM_103.signal1	breast
mHDCR_6	breast,ovarian,prostate	rs141861128	BCAC_FM_103.signal1	breast
mHDCR_6	breast,ovarian,prostate	rs11240552	BCAC_FM_103.signal1	breast
mHDCR_6	breast,ovarian,prostate	rs10900520	BCAC_FM_103.signal1	breast
mHDCR_6	breast,ovarian,prostate	rs796809369	BCAC_FM_103.signal1	breast
mHDCR_6	breast,ovarian,prostate	rs4951022	BCAC_FM_103.signal1	breast
mHDCR_6	breast,ovarian,prostate	rs12026395	BCAC_FM_103.signal1	breast
mHDCR_6	breast,ovarian,prostate	rs66885064	BCAC_FM_103.signal1	breast
mHDCR_6	breast,ovarian,prostate	rs67642275	BCAC_FM_103.signal1	breast
mHDCR_6	breast,ovarian,prostate	rs12123505	BCAC_FM_103.signal1	breast
mHDCR_6	breast,ovarian,prostate	rs6658514	BCAC_FM_103.signal1	breast
mHDCR_6	breast,ovarian,prostate	rs11240568	BCAC_FM_103.signal1	breast
mHDCR_6	breast,ovarian,prostate	rs2275325	BCAC_FM_103.signal1	breast
mHDCR_6	breast,ovarian,prostate	rs59867004	BCAC_FM_103.signal1	breast
mHDCR_6	breast,ovarian,prostate	rs75653968	BCAC_FM_103.signal1	breast
mHDCR_6	breast,ovarian,prostate	rs142737263	BCAC_FM_103.signal1	breast
mHDCR_6	breast,ovarian,prostate	rs7520079	BCAC_FM_103.signal1	breast
mHDCR_6	breast,ovarian,prostate	rs16852420	BCAC_FM_103.signal1	breast
mHDCR_6	breast,ovarian,prostate	rs56395476	BCAC_FM_103.signal1	breast
mHDCR_6	breast,ovarian,prostate	rs6664515	BCAC_FM_103.signal1	breast
mHDCR_6	breast,ovarian,prostate	rs56292829	BCAC_FM_103.signal1	breast
mHDCR_6	breast,ovarian,prostate	rs7550984	BCAC_FM_103.signal1	breast
mHDCR_6	breast,ovarian,prostate	rs6667749	BCAC_FM_103.signal1	breast
mHDCR_6	breast,ovarian,prostate	rs72745792	BCAC_FM_103.signal1	breast
mHDCR_6	breast,ovarian,prostate	rs67087079	BCAC_FM_103.signal1	breast
mHDCR_6	breast,ovarian,prostate	rs75691541	BCAC_FM_103.signal1	breast
mHDCR_6	breast,ovarian,prostate	rs6673662	BCAC_FM_103.signal1	breast
mHDCR_6	breast,ovarian,prostate	rs72644176	BCAC_FM_103.signal1	breast
mHDCR_6	breast,ovarian,prostate	rs118026305	BCAC_FM_103.signal1	breast
mHDCR_6	breast,ovarian,prostate	rs117817641	BCAC_FM_103.signal1	breast
mHDCR_6	breast,ovarian,prostate	rs71145044	BCAC_FM_103.signal1	breast
mHDCR_6	breast,ovarian,prostate	rs78097138	BCAC_FM_103.signal1	breast
mHDCR_6	breast,ovarian,prostate	rs67792495	BCAC_FM_103.signal1	breast
mHDCR_6	breast,ovarian,prostate	rs377581234	BCAC_FM_103.signal1	breast
mHDCR_6	breast,ovarian,prostate	rs66616874	BCAC_FM_103.signal1	breast
mHDCR_6	breast,ovarian,prostate	rs114326968	BCAC_FM_103.signal1	breast
mHDCR_6	breast,ovarian,prostate	rs2096197	BCAC_FM_103.signal1	breast
mHDCR_6	breast,ovarian,prostate	rs6681686	BCAC_FM_103.signal1	breast
mHDCR_6	breast,ovarian,prostate	rs11808986	BCAC_FM_103.signal1	breast
mHDCR_6	breast,ovarian,prostate	rs1935586	BCAC_FM_103.signal1	breast
mHDCR_6	breast,ovarian,prostate	rs12410556	BCAC_FM_103.signal1	breast
mHDCR_6	breast,ovarian,prostate	rs16852507	BCAC_FM_103.signal1	breast
mHDCR_6	breast,ovarian,prostate	rs11811603	BCAC_FM_103.signal1	breast
mHDCR_6	breast,ovarian,prostate	rs74308414	BCAC_FM_103.signal1	breast
mHDCR_6	breast,ovarian,prostate	rs78078132	BCAC_FM_103.signal1	breast
mHDCR_6	breast,ovarian,prostate	rs1317456	BCAC_FM_103.signal1	breast
mHDCR_6	breast,ovarian,prostate	rs35175216	BCAC_FM_103.signal1	breast
mHDCR_6	breast,ovarian,prostate	rs12562138	BCAC_FM_103.signal1	breast
mHDCR_6	breast,ovarian,prostate	rs12562140	BCAC_FM_103.signal1	breast
mHDCR_6	breast,ovarian,prostate	rs12562918	BCAC_FM_103.signal1	breast
mHDCR_6	breast,ovarian,prostate	rs1935587	BCAC_FM_103.signal1	breast
mHDCR_6	breast,ovarian,prostate	rs116494393	BCAC_FM_103.signal1	breast
mHDCR_6	breast,ovarian,prostate	rs549922003	BCAC_FM_103.signal1	breast
mHDCR_6	breast,ovarian,prostate	rs552777980	BCAC_FM_103.signal1	breast
mHDCR_6	breast,ovarian,prostate	rs71281147	BCAC_FM_103.signal1	breast
mHDCR_6	breast,ovarian,prostate	rs4951392	BCAC_FM_7.signal1	breast
mHDCR_6	breast,ovarian,prostate	rs12136299	BCAC_FM_7.signal1	breast
mHDCR_6	breast,ovarian,prostate	rs4245739	BCAC_FM_7.signal1	breast
mHDCR_6	breast,ovarian,prostate	rs4951401	BCAC_FM_7.signal1	breast
mHDCR_6	breast,ovarian,prostate	rs930947	BCAC_FM_7.signal1	breast
mHDCR_6	breast,ovarian,prostate	rs4951404	BCAC_FM_7.signal1	breast
mHDCR_7	breast,ovarian	rs1416901	BCAC_FM_47.signal1	breast
mHDCR_7	breast,ovarian	rs12251016	BCAC_FM_47.signal1	breast
mHDCR_7	breast,ovarian	rs10828247	BCAC_FM_47.signal1	breast
mHDCR_7	breast,ovarian	rs10828248	BCAC_FM_47.signal1	breast
mHDCR_7	breast,ovarian	rs10828249	BCAC_FM_47.signal1	breast
mHDCR_7	breast,ovarian	rs1802669	BCAC_FM_47.signal1	breast
mHDCR_7	breast,ovarian	rs7098100	BCAC_FM_47.signal1	breast
mHDCR_7	breast,ovarian	rs181689594	BCAC_FM_47.signal2	breast
mHDCR_7	breast,ovarian	rs113446257	BCAC_FM_47.signal2	breast
mHDCR_7	breast,ovarian	rs72802956	BCAC_FM_47.signal2	breast
mHDCR_7	breast,ovarian	rs142527480	BCAC_FM_47.signal2	breast
mHDCR_7	breast,ovarian	rs72802964	BCAC_FM_47.signal2	breast
mHDCR_7	breast,ovarian	rs72804392	BCAC_FM_47.signal2	breast
mHDCR_7	breast,ovarian	rs72804398	BCAC_FM_47.signal2	breast
mHDCR_7	breast,ovarian	rs145334185	BCAC_FM_47.signal2	breast
mHDCR_7	breast,ovarian	rs55702118	BCAC_FM_47.signal2	breast
mHDCR_7	breast,ovarian	rs111554548	BCAC_FM_47.signal2	breast
mHDCR_7	breast,ovarian	rs72806951	BCAC_FM_47.signal2	breast
mHDCR_7	breast,ovarian	rs67106981	BCAC_FM_47.signal2	breast
mHDCR_7	breast,ovarian	rs72806995	BCAC_FM_47.signal2	breast
mHDCR_7	breast,ovarian	rs72807001	BCAC_FM_47.signal2	breast
mHDCR_7	breast,ovarian	rs146485366	BCAC_FM_47.signal2	breast
mHDCR_7	breast,ovarian	rs535324164	BCAC_FM_47.signal2	breast
mHDCR_7	breast,ovarian	rs146507899	BCAC_FM_47.signal2	breast
mHDCR_7	breast,ovarian	rs56197466	BCAC_FM_47.signal2	breast
mHDCR_7	breast,ovarian	rs200020907	BCAC_FM_47.signal2	breast
mHDCR_7	breast,ovarian	rs72810756	BCAC_FM_47.signal2	breast
mHDCR_7	breast,ovarian	rs72810761	BCAC_FM_47.signal2	breast
mHDCR_7	breast,ovarian	rs115824444	BCAC_FM_47.signal2	breast
mHDCR_7	breast,ovarian	rs145017310	BCAC_FM_47.signal2	breast
mHDCR_7	breast,ovarian	rs145539498	BCAC_FM_47.signal2	breast
mHDCR_7	breast,ovarian	rs72810765	BCAC_FM_47.signal2	breast
mHDCR_7	breast,ovarian	rs142487900	BCAC_FM_47.signal2	breast
mHDCR_7	breast,ovarian	rs72810771	BCAC_FM_47.signal2	breast
mHDCR_7	breast,ovarian	rs72810773	BCAC_FM_47.signal2	breast
mHDCR_7	breast,ovarian	rs143676839	BCAC_FM_47.signal2	breast
mHDCR_7	breast,ovarian	rs141738521	BCAC_FM_47.signal2	breast
mHDCR_7	breast,ovarian	rs72812746	BCAC_FM_47.signal2	breast
mHDCR_7	breast,ovarian	rs72812747	BCAC_FM_47.signal2	breast
mHDCR_7	breast,ovarian	rs56346589	BCAC_FM_47.signal2	breast
mHDCR_7	breast,ovarian	rs72812748	BCAC_FM_47.signal2	breast
mHDCR_7	breast,ovarian	rs72812749	BCAC_FM_47.signal2	breast
mHDCR_7	breast,ovarian	rs11815737	BCAC_FM_47.signal2	breast
mHDCR_7	breast,ovarian	rs72812751	BCAC_FM_47.signal2	breast
mHDCR_7	breast,ovarian	rs72812752	BCAC_FM_47.signal2	breast
mHDCR_7	breast,ovarian	rs55646799	BCAC_FM_47.signal2	breast
mHDCR_7	breast,ovarian	rs116601171	BCAC_FM_47.signal2	breast
mHDCR_7	breast,ovarian	rs72812756	BCAC_FM_47.signal2	breast
mHDCR_7	breast,ovarian	rs72812757	BCAC_FM_47.signal2	breast
mHDCR_7	breast,ovarian	rs72812763	BCAC_FM_47.signal2	breast
mHDCR_7	breast,ovarian	rs72812764	BCAC_FM_47.signal2	breast
mHDCR_7	breast,ovarian	rs72812768	BCAC_FM_47.signal2	breast
mHDCR_7	breast,ovarian	rs112287594	BCAC_FM_47.signal2	breast
mHDCR_7	breast,ovarian	rs56373249	BCAC_FM_47.signal2	breast
mHDCR_7	breast,ovarian	rs72812781	BCAC_FM_47.signal2	breast
mHDCR_7	breast,ovarian	rs56013600	BCAC_FM_47.signal2	breast
mHDCR_7	breast,ovarian	rs72812786	BCAC_FM_47.signal2	breast
mHDCR_7	breast,ovarian	rs72812795	BCAC_FM_47.signal2	breast
mHDCR_7	breast,ovarian	rs138026227	BCAC_FM_47.signal2	breast
mHDCR_7	breast,ovarian	rs16922097	BCAC_FM_47.signal2	breast
mHDCR_7	breast,ovarian	rs72814806	BCAC_FM_47.signal2	breast
mHDCR_7	breast,ovarian	rs72814808	BCAC_FM_47.signal2	breast
mHDCR_7	breast,ovarian	rs72814811	BCAC_FM_47.signal2	breast
mHDCR_7	breast,ovarian	rs72814816	BCAC_FM_47.signal2	breast
mHDCR_7	breast,ovarian	rs56186224	BCAC_FM_47.signal2	breast
mHDCR_8	breast,ovarian,prostate	rs6585199	BCAC_FM_50.signal2	breast
mHDCR_8	breast,ovarian,prostate	rs6585201	BCAC_FM_50.signal2	breast
mHDCR_8	breast,ovarian,prostate	rs11386117	BCAC_FM_50.signal2	breast
mHDCR_8	breast,ovarian,prostate	rs7904519	BCAC_FM_50.signal2	breast
mHDCR_8	breast,ovarian,prostate	rs71973726	BCAC_FM_50.signal2	breast
mHDCR_8	breast,ovarian,prostate	rs7918599	BCAC_FM_50.signal2	breast
mHDCR_8	breast,ovarian,prostate	rs10885405	BCAC_FM_50.signal2	breast
mHDCR_8	breast,ovarian,prostate	rs10885406	BCAC_FM_50.signal2	breast
mHDCR_8	breast,ovarian,prostate	rs11196190	BCAC_FM_50.signal2	breast
mHDCR_8	breast,ovarian,prostate	rs7899529	BCAC_FM_50.signal2	breast
mHDCR_8	breast,ovarian,prostate	rs140235023	BCAC_FM_50.signal2	breast
mHDCR_8	breast,ovarian,prostate	rs11196191	BCAC_FM_50.signal2	breast
mHDCR_8	breast,ovarian,prostate	rs10787472	BCAC_FM_50.signal2	breast
mHDCR_8	breast,ovarian,prostate	rs10787473	BCAC_FM_50.signal2	breast
mHDCR_8	breast,ovarian,prostate	rs12258200	BCAC_FM_50.signal2	breast
mHDCR_8	breast,ovarian,prostate	rs6585202	BCAC_FM_50.signal2	breast
mHDCR_8	breast,ovarian,prostate	rs7921525	BCAC_FM_50.signal2	breast
mHDCR_8	breast,ovarian,prostate	rs6585203	BCAC_FM_50.signal2	breast
mHDCR_8	breast,ovarian,prostate	rs6585204	BCAC_FM_50.signal2	breast
mHDCR_8	breast,ovarian,prostate	rs11196193	BCAC_FM_50.signal2	breast
mHDCR_8	breast,ovarian,prostate	rs4309084	BCAC_FM_50.signal2	breast
mHDCR_8	breast,ovarian,prostate	rs4128598	BCAC_FM_50.signal2	breast
mHDCR_8	breast,ovarian,prostate	rs4128597	BCAC_FM_50.signal2	breast
mHDCR_8	breast,ovarian,prostate	rs7924080	BCAC_FM_50.signal2	breast
mHDCR_8	breast,ovarian,prostate	rs7907610	BCAC_FM_50.signal2	breast
mHDCR_8	breast,ovarian,prostate	rs7077039	BCAC_FM_50.signal2	breast
mHDCR_8	breast,ovarian,prostate	rs10885408	BCAC_FM_50.signal2	breast
mHDCR_8	breast,ovarian,prostate	rs7086857	BCAC_FM_50.signal2	breast
mHDCR_8	breast,ovarian,prostate	rs12359102	BCAC_FM_50.signal2	breast
mHDCR_8	breast,ovarian,prostate	rs7900150	BCAC_FM_50.signal2	breast
mHDCR_8	breast,ovarian,prostate	rs7919152	BCAC_FM_50.signal2	breast
mHDCR_8	breast,ovarian,prostate	rs7100927	BCAC_FM_50.signal2	breast
mHDCR_8	breast,ovarian,prostate	rs7895340	BCAC_FM_50.signal2	breast
mHDCR_8	breast,ovarian,prostate	rs11196200	BCAC_FM_50.signal2	breast
mHDCR_8	breast,ovarian,prostate	rs11196205	BCAC_FM_50.signal2	breast
mHDCR_8	breast,ovarian,prostate	rs10885409	BCAC_FM_50.signal2	breast
mHDCR_8	breast,ovarian,prostate	rs12265291	BCAC_FM_50.signal2	breast
mHDCR_8	breast,ovarian,prostate	rs11196208	BCAC_FM_50.signal2	breast
mHDCR_8	breast,ovarian,prostate	rs7077247	BCAC_FM_50.signal2	breast
mHDCR_8	breast,ovarian,prostate	rs4077527	BCAC_FM_50.signal2	breast
mHDCR_8	breast,ovarian,prostate	rs12718338	BCAC_FM_50.signal2	breast
mHDCR_8	breast,ovarian,prostate	rs7071302	BCAC_FM_50.signal2	breast
mHDCR_8	breast,ovarian,prostate	rs1338427	BCAC_FM_50.signal1	breast
mHDCR_8	breast,ovarian,prostate	rs10885438	BCAC_FM_50.signal1	breast
mHDCR_8	breast,ovarian,prostate	rs112400465	BCAC_FM_50.signal1	breast
mHDCR_8	breast,ovarian,prostate	rs12250948	BCAC_FM_50.signal1	breast
mHDCR_8	breast,ovarian,prostate	rs521196	BCAC_FM_50.signal1	breast
mHDCR_8	breast,ovarian,prostate	rs518988	BCAC_FM_50.signal1	breast
mHDCR_8	breast,ovarian,prostate	rs519241	BCAC_FM_50.signal1	breast
mHDCR_8	breast,ovarian,prostate	rs504113	BCAC_FM_50.signal1	breast
mHDCR_8	breast,ovarian,prostate	rs12262703	BCAC_FM_50.signal1	breast
mHDCR_8	breast,ovarian,prostate	rs568110	BCAC_FM_50.signal1	breast
mHDCR_8	breast,ovarian,prostate	rs9787552	BCAC_FM_50.signal1	breast
mHDCR_8	breast,ovarian,prostate	rs7913766	BCAC_FM_50.signal1	breast
mHDCR_9	breast,prostate	rs11199913	BCAC_FM_51.signal2	breast
mHDCR_9	breast,prostate	rs10788169	BCAC_FM_51.signal2	breast
mHDCR_9	breast,prostate	rs9420318	BCAC_FM_51.signal2	breast
mHDCR_9	breast,prostate	rs11462858	BCAC_FM_51.signal2	breast
mHDCR_9	breast,prostate	rs35098964	BCAC_FM_51.signal2	breast
mHDCR_9	breast,prostate	rs7913694	BCAC_FM_51.signal2	breast
mHDCR_9	breast,prostate	rs9421409	BCAC_FM_51.signal2	breast
mHDCR_9	breast,prostate	rs2912781	BCAC_FM_51.signal4	breast
mHDCR_9	breast,prostate	rs45631547	BCAC_FM_51.signal4	breast
mHDCR_9	breast,prostate	rs2981578	BCAC_FM_51.signal4	breast
mHDCR_9	breast,prostate	rs35054928	BCAC_FM_51.signal1	breast
mHDCR_9	breast,prostate	rs45631563	BCAC_FM_51.signal3	breast
mHDCR_9	breast,prostate	rs7899765	BCAC_FM_51.signal5	breast
mHDCR_10	breast,prostate	rs7121646	BCAC_FM_89.signal1	breast
mHDCR_10	breast,prostate	rs7117921	BCAC_FM_89.signal1	breast
mHDCR_10	breast,prostate	rs200835870	BCAC_FM_89.signal1	breast
mHDCR_10	breast,prostate	rs7479183	BCAC_FM_89.signal1	breast
mHDCR_10	breast,prostate	rs10902221	BCAC_FM_89.signal1	breast
mHDCR_10	breast,prostate	rs6597981	BCAC_FM_89.signal1	breast
mHDCR_10	breast,prostate	rs7104785	BCAC_FM_89.signal1	breast
mHDCR_10	breast,prostate	rs7484123	BCAC_FM_89.signal1	breast
mHDCR_10	breast,prostate	rs7484068	BCAC_FM_89.signal1	breast
mHDCR_10	breast,prostate	rs11246313	BCAC_FM_89.signal1	breast
mHDCR_10	breast,prostate	rs11246314	BCAC_FM_89.signal1	breast
mHDCR_10	breast,prostate	rs11246316	BCAC_FM_89.signal1	breast
mHDCR_10	breast,prostate	rs4131364	BCAC_FM_89.signal1	breast
mHDCR_10	breast,prostate	rs11246319	BCAC_FM_89.signal1	breast
mHDCR_10	breast,prostate	rs368506828	BCAC_FM_89.signal1	breast
mHDCR_10	breast,prostate	rs6597979	BCAC_FM_89.signal1	breast
mHDCR_10	breast,prostate	rs6597978	BCAC_FM_89.signal1	breast
mHDCR_10	breast,prostate	rs59583585	BCAC_FM_89.signal1	breast
mHDCR_10	breast,prostate	rs7942159	BCAC_FM_89.signal1	breast
mHDCR_10	breast,prostate	rs686722	BCAC_FM_52.signal1	breast
mHDCR_10	breast,prostate	rs4980389	BCAC_FM_52.signal1	breast
mHDCR_10	breast,prostate	rs4980386	BCAC_FM_52.signal1	breast
mHDCR_10	breast,prostate	rs588321	BCAC_FM_52.signal1	breast
mHDCR_10	breast,prostate	rs1973765	BCAC_FM_52.signal1	breast
mHDCR_10	breast,prostate	rs620315	BCAC_FM_52.signal1	breast
mHDCR_10	breast,prostate	rs621679	BCAC_FM_52.signal1	breast
mHDCR_11	breast,prostate	rs501129	BCAC_FM_54.signal3	breast
mHDCR_11	breast,prostate	rs35039974	BCAC_FM_54.signal3	breast
mHDCR_11	breast,prostate	rs678214	BCAC_FM_54.signal3	breast
mHDCR_11	breast,prostate	rs493786	BCAC_FM_54.signal3	breast
mHDCR_11	breast,prostate	rs676856	BCAC_FM_54.signal3	breast
mHDCR_11	breast,prostate	rs640822	BCAC_FM_54.signal3	breast
mHDCR_11	breast,prostate	rs665095	BCAC_FM_54.signal3	breast
mHDCR_11	breast,prostate	rs2015489	BCAC_FM_54.signal3	breast
mHDCR_11	breast,prostate	rs120206	BCAC_FM_54.signal3	breast
mHDCR_11	breast,prostate	rs661204	BCAC_FM_54.signal2	breast
mHDCR_11	breast,prostate	rs78540526	BCAC_FM_54.signal1	breast
mHDCR_11	breast,prostate	rs554219	BCAC_FM_54.signal2	breast
mHDCR_11	breast,prostate	rs671888	BCAC_FM_54.signal3	breast
mHDCR_11	breast,prostate	rs670170	BCAC_FM_54.signal3	breast
mHDCR_11	breast,prostate	rs559664	BCAC_FM_54.signal3	breast
mHDCR_11	breast,prostate	rs561337	BCAC_FM_54.signal3	breast
mHDCR_11	breast,prostate	rs657686	BCAC_FM_54.signal2	breast
mHDCR_11	breast,prostate	rs657315	BCAC_FM_54.signal3	breast
mHDCR_11	breast,prostate	rs476679	BCAC_FM_54.signal3	breast
mHDCR_11	breast,prostate	rs602690	BCAC_FM_54.signal3	breast
mHDCR_11	breast,prostate	rs510754	BCAC_FM_54.signal3	breast
mHDCR_11	breast,prostate	rs573073	BCAC_FM_54.signal3	breast
mHDCR_11	breast,prostate	rs2510848	BCAC_FM_54.signal3	breast
mHDCR_11	breast,prostate	rs491193	BCAC_FM_54.signal3	breast
mHDCR_12	breast,prostate	rs141989202	BCAC_FM_165.CIMBA	breast
mHDCR_12	breast,prostate	rs7129527	BCAC_FM_165.signal1	breast
mHDCR_12	breast,prostate	rs368848598	BCAC_FM_165.signal1	breast
mHDCR_12	breast,prostate	rs228606	BCAC_FM_165.signal1	breast
mHDCR_12	breast,prostate	rs2066734	BCAC_FM_165.signal1	breast
mHDCR_12	breast,prostate	rs228595	BCAC_FM_165.signal1	breast
mHDCR_12	breast,prostate	rs651030	BCAC_FM_165.signal1	breast
mHDCR_12	breast,prostate	rs1800057	BCAC_FM_165.CIMBA	breast
mHDCR_12	breast,prostate	rs141379009	BCAC_FM_165.CIMBA	breast
mHDCR_12	breast,prostate	rs611646	BCAC_FM_165.signal1	breast
mHDCR_12	breast,prostate	rs227069	BCAC_FM_165.signal1	breast
mHDCR_12	breast,prostate	rs199504893	BCAC_FM_165.signal1	breast
mHDCR_12	breast,prostate	rs4027586	BCAC_FM_165.signal1	breast
mHDCR_12	breast,prostate	rs10431061	BCAC_FM_165.signal1	breast
mHDCR_12	breast,prostate	rs11212620	BCAC_FM_165.signal1	breast
mHDCR_12	breast,prostate	rs1960006	BCAC_FM_165.signal1	breast
mHDCR_12	breast,prostate	rs4250067	BCAC_FM_165.signal1	breast
mHDCR_12	breast,prostate	rs7952492	BCAC_FM_165.signal1	breast
mHDCR_12	breast,prostate	rs7121112	BCAC_FM_165.signal1	breast
mHDCR_12	breast,prostate	rs11212624	BCAC_FM_165.signal1	breast
mHDCR_12	breast,prostate	rs11212625	BCAC_FM_165.signal1	breast
mHDCR_12	breast,prostate	rs11212626	BCAC_FM_165.signal1	breast
mHDCR_12	breast,prostate	rs28861227	BCAC_FM_165.signal1	breast
mHDCR_12	breast,prostate	rs28810151	BCAC_FM_165.signal1	breast
mHDCR_12	breast,prostate	rs111612686	BCAC_FM_165.signal1	breast
mHDCR_12	breast,prostate	rs112568268	BCAC_FM_165.signal1	breast
mHDCR_12	breast,prostate	rs61913875	BCAC_FM_165.signal1	breast
mHDCR_12	breast,prostate	rs34005627	BCAC_FM_165.signal1	breast
mHDCR_12	breast,prostate	rs140429504	BCAC_FM_165.signal1	breast
mHDCR_12	breast,prostate	rs10890839	BCAC_FM_165.signal1	breast
mHDCR_12	breast,prostate	rs10789662	BCAC_FM_165.signal1	breast
mHDCR_12	breast,prostate	rs7129816	BCAC_FM_165.signal1	breast
mHDCR_12	breast,prostate	rs4753842	BCAC_FM_165.signal1	breast
mHDCR_12	breast,prostate	rs4754322	BCAC_FM_165.signal1	breast
mHDCR_12	breast,prostate	rs11212636	BCAC_FM_165.signal1	breast
mHDCR_12	breast,prostate	rs11212637	BCAC_FM_165.signal1	breast
mHDCR_12	breast,prostate	rs11212638	BCAC_FM_165.signal1	breast
mHDCR_12	breast,prostate	rs116201292	BCAC_FM_165.signal1	breast
mHDCR_12	breast,prostate	rs6589018	BCAC_FM_165.signal1	breast
mHDCR_12	breast,prostate	rs4255510	BCAC_FM_165.signal1	breast
mHDCR_12	breast,prostate	rs4460776	BCAC_FM_165.signal1	breast
mHDCR_12	breast,prostate	rs7111091	BCAC_FM_165.signal1	breast
mHDCR_12	breast,prostate	rs139685780	BCAC_FM_165.signal1	breast
mHDCR_12	breast,prostate	rs2118308	BCAC_FM_165.signal1	breast
mHDCR_12	breast,prostate	rs149934734	BCAC_FM_165.CIMBA	breast
mHDCR_12	breast,prostate	rs199528050	BCAC_FM_165.signal1	breast
mHDCR_12	breast,prostate	rs189426461	BCAC_FM_165.CIMBA	breast
mHDCR_12	breast,prostate	rs78462478	BCAC_FM_165.signal1	breast
mHDCR_12	breast,prostate	rs7943063	BCAC_FM_165.signal1	breast
mHDCR_12	breast,prostate	rs10749917	BCAC_FM_165.signal1	breast
mHDCR_12	breast,prostate	rs7934719	BCAC_FM_165.signal1	breast
mHDCR_12	breast,prostate	rs7943203	BCAC_FM_165.signal1	breast
mHDCR_12	breast,prostate	rs11374964	BCAC_FM_165.signal1	breast
mHDCR_12	breast,prostate	rs3824987	BCAC_FM_165.signal1	breast
mHDCR_12	breast,prostate	rs12419828	BCAC_FM_165.signal1	breast
mHDCR_12	breast,prostate	rs11212666	BCAC_FM_165.signal1	breast
mHDCR_12	breast,prostate	rs12223381	BCAC_FM_165.signal1	breast
mHDCR_12	breast,prostate	rs10749918	BCAC_FM_165.signal1	breast
mHDCR_12	breast,prostate	rs10789665	BCAC_FM_165.signal1	breast
mHDCR_12	breast,prostate	rs74911261	BCAC_FM_165.CIMBA	breast
mHDCR_12	breast,prostate	rs10890848	BCAC_FM_165.signal1	breast
mHDCR_12	breast,prostate	rs11212676	BCAC_FM_165.signal1	breast
mHDCR_12	breast,prostate	rs34082898	BCAC_FM_165.signal1	breast
mHDCR_12	breast,prostate	rs893279	BCAC_FM_165.signal1	breast
mHDCR_12	breast,prostate	rs751343	BCAC_FM_165.signal1	breast
mHDCR_12	breast,prostate	rs117706999	BCAC_FM_165.CIMBA	breast
mHDCR_12	breast,prostate	rs78142456	BCAC_FM_165.CIMBA	breast
mHDCR_13	breast,prostate	rs11055878	BCAC_FM_56.signal1	breast
mHDCR_13	breast,prostate	rs11055879	BCAC_FM_56.signal1	breast
mHDCR_13	breast,prostate	rs59456483	BCAC_FM_56.signal1	breast
mHDCR_13	breast,prostate	rs75905550	BCAC_FM_56.signal1	breast
mHDCR_13	breast,prostate	rs77642095	BCAC_FM_56.signal1	breast
mHDCR_13	breast,prostate	rs16909788	BCAC_FM_56.signal1	breast
mHDCR_13	breast,prostate	rs17221259	BCAC_FM_56.signal1	breast
mHDCR_13	breast,prostate	rs11055880	BCAC_FM_56.signal1	breast
mHDCR_13	breast,prostate	rs10454496	BCAC_FM_56.signal1	breast
mHDCR_13	breast,prostate	rs11055882	BCAC_FM_56.signal1	breast
mHDCR_13	breast,prostate	rs11055883	BCAC_FM_56.signal1	breast
mHDCR_13	breast,prostate	rs12422552	BCAC_FM_56.signal1	breast
mHDCR_13	breast,prostate	rs150460514	BCAC_FM_56.signal1	breast
mHDCR_13	breast,prostate	rs11055886	BCAC_FM_56.signal1	breast
mHDCR_13	breast,prostate	rs11055887	BCAC_FM_56.signal1	breast
mHDCR_13	breast,prostate	rs4763378	BCAC_FM_56.signal1	breast
mHDCR_13	breast,prostate	rs11055888	BCAC_FM_56.signal1	breast
mHDCR_13	breast,prostate	rs4764072	BCAC_FM_56.signal1	breast
mHDCR_14	breast,ovarian	rs7297051	BCAC_FM_57.signal1	breast
mHDCR_14	breast,ovarian	rs10843111	BCAC_FM_57.signal2	breast
mHDCR_14	breast,ovarian	rs61920210	BCAC_FM_57.signal2	breast
mHDCR_14	breast,ovarian	rs201174482	BCAC_FM_57.signal2	breast
mHDCR_14	breast,ovarian	rs11049369	BCAC_FM_57.signal2	breast
mHDCR_14	breast,ovarian	rs11049370	BCAC_FM_57.signal2	breast
mHDCR_14	breast,ovarian	rs11049371	BCAC_FM_57.signal2	breast
mHDCR_14	breast,ovarian	rs12372372	BCAC_FM_57.signal2	breast
mHDCR_14	breast,ovarian	rs1600346	BCAC_FM_57.signal2	breast
mHDCR_14	breast,ovarian	rs11049376	BCAC_FM_57.signal2	breast
mHDCR_14	breast,ovarian	rs10771409	BCAC_FM_57.signal2	breast
mHDCR_14	breast,ovarian	rs7955094	BCAC_FM_57.signal2	breast
mHDCR_14	breast,ovarian	rs7955118	BCAC_FM_57.signal2	breast
mHDCR_14	breast,ovarian	rs7955237	BCAC_FM_57.signal2	breast
mHDCR_14	breast,ovarian	rs75181184	BCAC_FM_57.signal2	breast
mHDCR_14	breast,ovarian	rs7958401	BCAC_FM_57.signal2	breast
mHDCR_14	breast,ovarian	rs149602101	BCAC_FM_57.signal2	breast
mHDCR_14	breast,ovarian	rs17801436	BCAC_FM_57.signal2	breast
mHDCR_14	breast,ovarian	rs17801442	BCAC_FM_57.signal2	breast
mHDCR_14	breast,ovarian	rs11049384	BCAC_FM_57.signal2	breast
mHDCR_14	breast,ovarian	rs11049385	BCAC_FM_57.signal2	breast
mHDCR_14	breast,ovarian	rs11049387	BCAC_FM_57.signal2	breast
mHDCR_14	breast,ovarian	rs12371462	BCAC_FM_57.signal2	breast
mHDCR_14	breast,ovarian	rs11049388	BCAC_FM_57.signal2	breast
mHDCR_14	breast,ovarian	rs11049389	BCAC_FM_57.signal2	breast
mHDCR_14	breast,ovarian	rs11049390	BCAC_FM_57.signal2	breast
mHDCR_14	breast,ovarian	rs12368652	BCAC_FM_57.signal2	breast
mHDCR_14	breast,ovarian	rs11049392	BCAC_FM_57.signal2	breast
mHDCR_14	breast,ovarian	rs11049393	BCAC_FM_57.signal2	breast
mHDCR_14	breast,ovarian	rs11049394	BCAC_FM_57.signal2	breast
mHDCR_14	breast,ovarian	rs11049395	BCAC_FM_57.signal2	breast
mHDCR_14	breast,ovarian	rs11049397	BCAC_FM_57.signal2	breast
mHDCR_14	breast,ovarian	rs10492369	BCAC_FM_57.signal2	breast
mHDCR_14	breast,ovarian	rs11049398	BCAC_FM_57.signal2	breast
mHDCR_14	breast,ovarian	rs66769304	BCAC_FM_57.signal2	breast
mHDCR_14	breast,ovarian	rs149544136	BCAC_FM_57.signal2	breast
mHDCR_14	breast,ovarian	rs10492368	BCAC_FM_57.signal2	breast
mHDCR_14	breast,ovarian	rs11049399	BCAC_FM_57.signal2	breast
mHDCR_14	breast,ovarian	rs61920227	BCAC_FM_57.signal2	breast
mHDCR_14	breast,ovarian	rs11049400	BCAC_FM_57.signal2	breast
mHDCR_14	breast,ovarian	rs11049401	BCAC_FM_57.signal2	breast
mHDCR_14	breast,ovarian	rs11049402	BCAC_FM_57.signal2	breast
mHDCR_14	breast,ovarian	rs112267511	BCAC_FM_57.signal2	breast
mHDCR_14	breast,ovarian	rs11049403	BCAC_FM_57.signal2	breast
mHDCR_14	breast,ovarian	rs1551987	BCAC_FM_57.signal2	breast
mHDCR_14	breast,ovarian	rs1551986	BCAC_FM_57.signal2	breast
mHDCR_14	breast,ovarian	rs2078017	BCAC_FM_57.signal2	breast
mHDCR_14	breast,ovarian	rs11049405	BCAC_FM_57.signal2	breast
mHDCR_14	breast,ovarian	rs11049407	BCAC_FM_57.signal2	breast
mHDCR_14	breast,ovarian	rs150627881	BCAC_FM_57.signal2	breast
mHDCR_14	breast,ovarian	rs11049409	BCAC_FM_57.signal2	breast
mHDCR_14	breast,ovarian	rs11049410	BCAC_FM_57.signal2	breast
mHDCR_14	breast,ovarian	rs61920228	BCAC_FM_57.signal2	breast
mHDCR_14	breast,ovarian	rs11440627	BCAC_FM_57.signal2	breast
mHDCR_14	breast,ovarian	rs7306838	BCAC_FM_57.signal2	breast
mHDCR_14	breast,ovarian	rs7307078	BCAC_FM_57.signal2	breast
mHDCR_14	breast,ovarian	rs11343495	BCAC_FM_57.signal2	breast
mHDCR_14	breast,ovarian	rs7138173	BCAC_FM_57.signal2	breast
mHDCR_14	breast,ovarian	rs112494540	BCAC_FM_57.signal2	breast
mHDCR_14	breast,ovarian	rs11049412	BCAC_FM_57.signal2	breast
mHDCR_14	breast,ovarian	rs11049413	BCAC_FM_57.signal2	breast
mHDCR_14	breast,ovarian	rs11049414	BCAC_FM_57.signal2	breast
mHDCR_14	breast,ovarian	rs12366932	BCAC_FM_57.signal2	breast
mHDCR_14	breast,ovarian	rs1478336	BCAC_FM_57.signal2	breast
mHDCR_14	breast,ovarian	rs1478335	BCAC_FM_57.signal2	breast
mHDCR_14	breast,ovarian	rs1478334	BCAC_FM_57.signal2	breast
mHDCR_14	breast,ovarian	rs11049415	BCAC_FM_57.signal2	breast
mHDCR_14	breast,ovarian	rs67163711	BCAC_FM_57.signal2	breast
mHDCR_14	breast,ovarian	rs11049417	BCAC_FM_57.signal2	breast
mHDCR_14	breast,ovarian	rs11049418	BCAC_FM_57.signal2	breast
mHDCR_14	breast,ovarian	rs12372059	BCAC_FM_57.signal2	breast
mHDCR_14	breast,ovarian	rs12372073	BCAC_FM_57.signal2	breast
mHDCR_14	breast,ovarian	rs12367188	BCAC_FM_57.signal2	breast
mHDCR_14	breast,ovarian	rs56318627	BCAC_FM_57.signal2	breast
mHDCR_14	breast,ovarian	rs58298352	BCAC_FM_57.signal2	breast
mHDCR_14	breast,ovarian	rs11049419	BCAC_FM_57.signal2	breast
mHDCR_14	breast,ovarian	rs11049420	BCAC_FM_57.signal2	breast
mHDCR_14	breast,ovarian	rs11049421	BCAC_FM_57.signal2	breast
mHDCR_14	breast,ovarian	rs11049422	BCAC_FM_57.signal2	breast
mHDCR_14	breast,ovarian	rs11049423	BCAC_FM_57.signal2	breast
mHDCR_14	breast,ovarian	rs11049424	BCAC_FM_57.signal2	breast
mHDCR_14	breast,ovarian	rs11049425	BCAC_FM_57.signal2	breast
mHDCR_14	breast,ovarian	rs11049426	BCAC_FM_57.signal2	breast
mHDCR_14	breast,ovarian	rs11049427	BCAC_FM_57.signal2	breast
mHDCR_14	breast,ovarian	rs141242642	BCAC_FM_57.signal2	breast
mHDCR_14	breast,ovarian	rs4931732	BCAC_FM_57.signal2	breast
mHDCR_14	breast,ovarian	rs76780538	BCAC_FM_57.signal2	breast
mHDCR_14	breast,ovarian	rs11049428	BCAC_FM_57.signal2	breast
mHDCR_14	breast,ovarian	rs11049429	BCAC_FM_57.signal2	breast
mHDCR_14	breast,ovarian	rs11049430	BCAC_FM_57.signal2	breast
mHDCR_14	breast,ovarian	rs11049431	BCAC_FM_57.signal2	breast
mHDCR_14	breast,ovarian	rs11049432	BCAC_FM_57.signal2	breast
mHDCR_14	breast,ovarian	rs4284426	BCAC_FM_57.signal2	breast
mHDCR_14	breast,ovarian	rs4573721	BCAC_FM_57.signal2	breast
mHDCR_14	breast,ovarian	rs4554927	BCAC_FM_57.signal2	breast
mHDCR_14	breast,ovarian	rs61920241	BCAC_FM_57.signal2	breast
mHDCR_14	breast,ovarian	rs61920242	BCAC_FM_57.signal2	breast
mHDCR_14	breast,ovarian	rs61920243	BCAC_FM_57.signal2	breast
mHDCR_14	breast,ovarian	rs7974882	BCAC_FM_57.signal2	breast
mHDCR_14	breast,ovarian	rs7961395	BCAC_FM_57.signal2	breast
mHDCR_14	breast,ovarian	rs35828277	BCAC_FM_57.signal2	breast
mHDCR_14	breast,ovarian	rs7961407	BCAC_FM_57.signal2	breast
mHDCR_14	breast,ovarian	rs7974904	BCAC_FM_57.signal2	breast
mHDCR_14	breast,ovarian	rs7974979	BCAC_FM_57.signal2	breast
mHDCR_14	breast,ovarian	rs7974701	BCAC_FM_57.signal2	breast
mHDCR_14	breast,ovarian	rs7961769	BCAC_FM_57.signal2	breast
mHDCR_14	breast,ovarian	rs61920244	BCAC_FM_57.signal2	breast
mHDCR_14	breast,ovarian	rs61920245	BCAC_FM_57.signal2	breast
mHDCR_14	breast,ovarian	rs34378873	BCAC_FM_57.signal2	breast
mHDCR_14	breast,ovarian	rs112269004	BCAC_FM_57.signal2	breast
mHDCR_14	breast,ovarian	rs11049437	BCAC_FM_57.signal2	breast
mHDCR_14	breast,ovarian	rs11049438	BCAC_FM_57.signal2	breast
mHDCR_14	breast,ovarian	rs111615915	BCAC_FM_57.signal2	breast
mHDCR_14	breast,ovarian	rs11049439	BCAC_FM_57.signal2	breast
mHDCR_14	breast,ovarian	rs11049440	BCAC_FM_57.signal2	breast
mHDCR_14	breast,ovarian	rs11049441	BCAC_FM_57.signal2	breast
mHDCR_14	breast,ovarian	rs11049442	BCAC_FM_57.signal2	breast
mHDCR_14	breast,ovarian	rs11049443	BCAC_FM_57.signal2	breast
mHDCR_14	breast,ovarian	rs11049444	BCAC_FM_57.signal2	breast
mHDCR_14	breast,ovarian	rs11049445	BCAC_FM_57.signal2	breast
mHDCR_14	breast,ovarian	rs60193273	BCAC_FM_57.signal2	breast
mHDCR_14	breast,ovarian	rs11049446	BCAC_FM_57.signal2	breast
mHDCR_14	breast,ovarian	rs11049447	BCAC_FM_57.signal2	breast
mHDCR_14	breast,ovarian	rs10843123	BCAC_FM_57.signal2	breast
mHDCR_14	breast,ovarian	rs10843124	BCAC_FM_57.signal2	breast
mHDCR_14	breast,ovarian	rs10843125	BCAC_FM_57.signal2	breast
mHDCR_14	breast,ovarian	rs12146881	BCAC_FM_57.signal2	breast
mHDCR_14	breast,ovarian	rs372665256	BCAC_FM_57.signal2	breast
mHDCR_14	breast,ovarian	rs11049448	BCAC_FM_57.signal2	breast
mHDCR_14	breast,ovarian	rs10843126	BCAC_FM_57.signal2	breast
mHDCR_14	breast,ovarian	rs10843127	BCAC_FM_57.signal2	breast
mHDCR_14	breast,ovarian	rs10843128	BCAC_FM_57.signal2	breast
mHDCR_14	breast,ovarian	rs10843129	BCAC_FM_57.signal2	breast
mHDCR_14	breast,ovarian	rs10843130	BCAC_FM_57.signal2	breast
mHDCR_14	breast,ovarian	rs12146720	BCAC_FM_57.signal2	breast
mHDCR_14	breast,ovarian	rs568982059	BCAC_FM_57.signal2	breast
mHDCR_14	breast,ovarian	rs530228269	BCAC_FM_57.signal2	breast
mHDCR_14	breast,ovarian	rs558027275	BCAC_FM_57.signal2	breast
mHDCR_14	breast,ovarian	rs376615077	BCAC_FM_57.signal2	breast
mHDCR_14	breast,ovarian	rs2423988	BCAC_FM_57.signal2	breast
mHDCR_14	breast,ovarian	rs9675165	BCAC_FM_57.signal2	breast
mHDCR_14	breast,ovarian	rs6898699	BCAC_FM_57.signal2	breast
mHDCR_14	breast,ovarian	rs375596300	BCAC_FM_57.signal2	breast
mHDCR_14	breast,ovarian	rs61920253	BCAC_FM_57.signal2	breast
mHDCR_14	breast,ovarian	rs77824523	BCAC_FM_57.signal2	breast
mHDCR_14	breast,ovarian	rs58703896	BCAC_FM_57.signal2	breast
mHDCR_14	breast,ovarian	rs11612143	BCAC_FM_57.signal2	breast
mHDCR_14	breast,ovarian	rs11613987	BCAC_FM_57.signal2	breast
mHDCR_14	breast,ovarian	rs11609999	BCAC_FM_57.signal2	breast
mHDCR_14	breast,ovarian	rs11610011	BCAC_FM_57.signal2	breast
mHDCR_14	breast,ovarian	rs11049453	BCAC_FM_57.signal2	breast
mHDCR_14	breast,ovarian	rs7957056	BCAC_FM_57.signal2	breast
mHDCR_14	breast,ovarian	rs7957059	BCAC_FM_57.signal2	breast
mHDCR_14	breast,ovarian	rs7957382	BCAC_FM_57.signal2	breast
mHDCR_14	breast,ovarian	rs7957503	BCAC_FM_57.signal2	breast
mHDCR_14	breast,ovarian	rs73261702	BCAC_FM_57.signal2	breast
mHDCR_14	breast,ovarian	rs11049454	BCAC_FM_57.signal2	breast
mHDCR_14	breast,ovarian	rs11049455	BCAC_FM_57.signal2	breast
mHDCR_14	breast,ovarian	rs11049457	BCAC_FM_57.signal2	breast
mHDCR_14	breast,ovarian	rs10843131	BCAC_FM_57.signal2	breast
mHDCR_14	breast,ovarian	rs10843132	BCAC_FM_57.signal2	breast
mHDCR_14	breast,ovarian	rs10843133	BCAC_FM_57.signal2	breast
mHDCR_14	breast,ovarian	rs10843134	BCAC_FM_57.signal2	breast
mHDCR_14	breast,ovarian	rs10843135	BCAC_FM_57.signal2	breast
mHDCR_14	breast,ovarian	rs11049458	BCAC_FM_57.signal2	breast
mHDCR_14	breast,ovarian	rs11049459	BCAC_FM_57.signal2	breast
mHDCR_14	breast,ovarian	rs11049460	BCAC_FM_57.signal2	breast
mHDCR_14	breast,ovarian	rs1824768	BCAC_FM_57.signal2	breast
mHDCR_14	breast,ovarian	rs1824767	BCAC_FM_57.signal2	breast
mHDCR_14	breast,ovarian	rs1824766	BCAC_FM_57.signal2	breast
mHDCR_14	breast,ovarian	rs1585682	BCAC_FM_57.signal2	breast
mHDCR_14	breast,ovarian	rs9645745	BCAC_FM_57.signal2	breast
mHDCR_14	breast,ovarian	rs7973516	BCAC_FM_57.signal2	breast
mHDCR_14	breast,ovarian	rs7973241	BCAC_FM_57.signal2	breast
mHDCR_14	breast,ovarian	rs7973656	BCAC_FM_57.signal2	breast
mHDCR_14	breast,ovarian	rs143156425	BCAC_FM_57.signal2	breast
mHDCR_14	breast,ovarian	rs140306785	BCAC_FM_57.signal2	breast
mHDCR_14	breast,ovarian	rs7971033	BCAC_FM_57.signal2	breast
mHDCR_14	breast,ovarian	rs7956418	BCAC_FM_57.signal2	breast
mHDCR_14	breast,ovarian	rs7956671	BCAC_FM_57.signal2	breast
mHDCR_14	breast,ovarian	rs11494779	BCAC_FM_57.signal2	breast
mHDCR_14	breast,ovarian	rs11519094	BCAC_FM_57.signal2	breast
mHDCR_14	breast,ovarian	rs11513465	BCAC_FM_57.signal2	breast
mHDCR_14	breast,ovarian	rs11513250	BCAC_FM_57.signal2	breast
mHDCR_14	breast,ovarian	rs11519095	BCAC_FM_57.signal2	breast
mHDCR_14	breast,ovarian	rs11519330	BCAC_FM_57.signal2	breast
mHDCR_14	breast,ovarian	rs142206682	BCAC_FM_57.signal2	breast
mHDCR_14	breast,ovarian	rs11519331	BCAC_FM_57.signal2	breast
mHDCR_14	breast,ovarian	rs11513466	BCAC_FM_57.signal2	breast
mHDCR_14	breast,ovarian	rs11513467	BCAC_FM_57.signal2	breast
mHDCR_14	breast,ovarian	rs11519332	BCAC_FM_57.signal2	breast
mHDCR_14	breast,ovarian	rs7298652	BCAC_FM_57.signal2	breast
mHDCR_14	breast,ovarian	rs6487669	BCAC_FM_57.signal2	breast
mHDCR_14	breast,ovarian	rs6487671	BCAC_FM_57.signal2	breast
mHDCR_14	breast,ovarian	rs34537338	BCAC_FM_57.signal2	breast
mHDCR_14	breast,ovarian	rs11049464	BCAC_FM_57.signal2	breast
mHDCR_14	breast,ovarian	rs11049465	BCAC_FM_57.signal2	breast
mHDCR_14	breast,ovarian	rs113788555	BCAC_FM_57.signal2	breast
mHDCR_14	breast,ovarian	rs7980441	BCAC_FM_57.signal2	breast
mHDCR_14	breast,ovarian	rs11049467	BCAC_FM_57.signal2	breast
mHDCR_14	breast,ovarian	rs11049468	BCAC_FM_57.signal2	breast
mHDCR_14	breast,ovarian	rs72168465	BCAC_FM_57.signal2	breast
mHDCR_14	breast,ovarian	rs11049469	BCAC_FM_57.signal2	breast
mHDCR_14	breast,ovarian	rs10843137	BCAC_FM_57.signal2	breast
mHDCR_14	breast,ovarian	rs10843138	BCAC_FM_57.signal2	breast
mHDCR_14	breast,ovarian	rs1841962	BCAC_FM_57.signal2	breast
mHDCR_14	breast,ovarian	rs11049470	BCAC_FM_57.signal2	breast
mHDCR_14	breast,ovarian	rs1871152	BCAC_FM_57.signal2	breast
mHDCR_14	breast,ovarian	rs10843140	BCAC_FM_57.signal2	breast
mHDCR_14	breast,ovarian	rs11049471	BCAC_FM_57.signal2	breast
mHDCR_14	breast,ovarian	rs11049472	BCAC_FM_57.signal2	breast
mHDCR_14	breast,ovarian	rs80006427	BCAC_FM_57.signal2	breast
mHDCR_14	breast,ovarian	rs2061760	BCAC_FM_57.signal2	breast
mHDCR_14	breast,ovarian	rs11049474	BCAC_FM_57.signal2	breast
mHDCR_14	breast,ovarian	rs7969582	BCAC_FM_57.signal2	breast
mHDCR_14	breast,ovarian	rs72363967	BCAC_FM_57.signal2	breast
mHDCR_14	breast,ovarian	rs11049475	BCAC_FM_57.signal2	breast
mHDCR_14	breast,ovarian	rs7303747	BCAC_FM_57.signal2	breast
mHDCR_14	breast,ovarian	rs11049476	BCAC_FM_57.signal2	breast
mHDCR_14	breast,ovarian	rs11049478	BCAC_FM_57.signal2	breast
mHDCR_14	breast,ovarian	rs374873539	BCAC_FM_57.signal2	breast
mHDCR_14	breast,ovarian	rs10843141	BCAC_FM_57.signal2	breast
mHDCR_14	breast,ovarian	rs11049480	BCAC_FM_57.signal2	breast
mHDCR_14	breast,ovarian	rs12320545	BCAC_FM_57.signal2	breast
mHDCR_14	breast,ovarian	rs11049481	BCAC_FM_57.signal2	breast
mHDCR_14	breast,ovarian	rs11049482	BCAC_FM_57.signal2	breast
mHDCR_14	breast,ovarian	rs11049484	BCAC_FM_57.signal2	breast
mHDCR_14	breast,ovarian	rs11049485	BCAC_FM_57.signal2	breast
mHDCR_14	breast,ovarian	rs10843143	BCAC_FM_57.signal2	breast
mHDCR_14	breast,ovarian	rs11049488	BCAC_FM_57.signal2	breast
mHDCR_14	breast,ovarian	rs57618147	BCAC_FM_57.signal2	breast
mHDCR_14	breast,ovarian	rs716687	BCAC_FM_57.signal2	breast
mHDCR_14	breast,ovarian	rs11049491	BCAC_FM_57.signal2	breast
mHDCR_14	breast,ovarian	rs11049493	BCAC_FM_57.signal2	breast
mHDCR_14	breast,ovarian	rs71899030	BCAC_FM_57.signal2	breast
mHDCR_14	breast,ovarian	rs11049495	BCAC_FM_57.signal2	breast
mHDCR_14	breast,ovarian	rs76673551	BCAC_FM_57.signal2	breast
mHDCR_14	breast,ovarian	rs11049496	BCAC_FM_57.signal2	breast
mHDCR_14	breast,ovarian	rs10843146	BCAC_FM_57.signal2	breast
mHDCR_14	breast,ovarian	rs2045887	BCAC_FM_57.signal2	breast
mHDCR_14	breast,ovarian	rs7305378	BCAC_FM_57.signal2	breast
mHDCR_14	breast,ovarian	rs72194744	BCAC_FM_57.signal2	breast
mHDCR_14	breast,ovarian	rs67169391	BCAC_FM_57.signal2	breast
mHDCR_14	breast,ovarian	rs2172299	BCAC_FM_57.signal2	breast
mHDCR_14	breast,ovarian	rs11049503	BCAC_FM_57.signal2	breast
mHDCR_14	breast,ovarian	rs61922974	BCAC_FM_57.signal2	breast
mHDCR_14	breast,ovarian	rs76455503	BCAC_FM_57.signal2	breast
mHDCR_14	breast,ovarian	rs61922975	BCAC_FM_57.signal2	breast
mHDCR_14	breast,ovarian	rs61922976	BCAC_FM_57.signal2	breast
mHDCR_14	breast,ovarian	rs536311445	BCAC_FM_57.signal2	breast
mHDCR_14	breast,ovarian	rs61922977	BCAC_FM_57.signal2	breast
mHDCR_14	breast,ovarian	rs11049505	BCAC_FM_57.signal2	breast
mHDCR_14	breast,ovarian	rs71039890	BCAC_FM_57.signal2	breast
mHDCR_14	breast,ovarian	rs11049507	BCAC_FM_57.signal2	breast
mHDCR_14	breast,ovarian	rs11049509	BCAC_FM_57.signal2	breast
mHDCR_14	breast,ovarian	rs11049510	BCAC_FM_57.signal2	breast
mHDCR_14	breast,ovarian	rs61922978	BCAC_FM_57.signal2	breast
mHDCR_14	breast,ovarian	rs17432330	BCAC_FM_57.signal2	breast
mHDCR_14	breast,ovarian	rs12372448	BCAC_FM_57.signal2	breast
mHDCR_14	breast,ovarian	rs11049511	BCAC_FM_57.signal2	breast
mHDCR_14	breast,ovarian	rs374964786	BCAC_FM_57.signal2	breast
mHDCR_14	breast,ovarian	rs7964793	BCAC_FM_57.signal2	breast
mHDCR_14	breast,ovarian	rs11049515	BCAC_FM_57.signal2	breast
mHDCR_14	breast,ovarian	rs11049516	BCAC_FM_57.signal2	breast
mHDCR_14	breast,ovarian	rs74567249	BCAC_FM_57.signal2	breast
mHDCR_14	breast,ovarian	rs61922979	BCAC_FM_57.signal2	breast
mHDCR_14	breast,ovarian	rs11049517	BCAC_FM_57.signal2	breast
mHDCR_14	breast,ovarian	rs11049518	BCAC_FM_57.signal2	breast
mHDCR_14	breast,ovarian	rs12368409	BCAC_FM_57.signal2	breast
mHDCR_14	breast,ovarian	rs10843150	BCAC_FM_57.signal2	breast
mHDCR_14	breast,ovarian	rs3825246	BCAC_FM_57.signal2	breast
mHDCR_14	breast,ovarian	rs3782517	BCAC_FM_57.signal2	breast
mHDCR_14	breast,ovarian	rs3782515	BCAC_FM_57.signal2	breast
mHDCR_14	breast,ovarian	rs11049520	BCAC_FM_57.signal2	breast
mHDCR_14	breast,ovarian	rs11049521	BCAC_FM_57.signal2	breast
mHDCR_14	breast,ovarian	rs11049524	BCAC_FM_57.signal2	breast
mHDCR_14	breast,ovarian	rs11049525	BCAC_FM_57.signal2	breast
mHDCR_14	breast,ovarian	rs12371974	BCAC_FM_57.signal2	breast
mHDCR_14	breast,ovarian	rs11049526	BCAC_FM_57.signal2	breast
mHDCR_14	breast,ovarian	rs146532939	BCAC_FM_57.signal2	breast
mHDCR_14	breast,ovarian	rs9645730	BCAC_FM_57.signal2	breast
mHDCR_14	breast,ovarian	rs11049527	BCAC_FM_57.signal2	breast
mHDCR_14	breast,ovarian	rs11049528	BCAC_FM_57.signal2	breast
mHDCR_14	breast,ovarian	rs10843151	BCAC_FM_57.signal2	breast
mHDCR_14	breast,ovarian	rs10843152	BCAC_FM_57.signal2	breast
mHDCR_14	breast,ovarian	rs10506029	BCAC_FM_57.signal2	breast
mHDCR_14	breast,ovarian	rs11049531	BCAC_FM_57.signal2	breast
mHDCR_14	breast,ovarian	rs11049532	BCAC_FM_57.signal2	breast
mHDCR_14	breast,ovarian	rs184460060	BCAC_FM_57.signal2	breast
mHDCR_14	breast,ovarian	rs10843154	BCAC_FM_57.signal2	breast
mHDCR_14	breast,ovarian	rs34632404	BCAC_FM_57.signal2	breast
mHDCR_14	breast,ovarian	rs11049537	BCAC_FM_57.signal2	breast
mHDCR_14	breast,ovarian	rs10843155	BCAC_FM_57.signal2	breast
mHDCR_14	breast,ovarian	rs11049538	BCAC_FM_57.signal2	breast
mHDCR_14	breast,ovarian	rs11049539	BCAC_FM_57.signal2	breast
mHDCR_14	breast,ovarian	rs79266090	BCAC_FM_57.signal2	breast
mHDCR_14	breast,ovarian	rs3037216	BCAC_FM_57.signal2	breast
mHDCR_14	breast,ovarian	rs11049540	BCAC_FM_57.signal2	breast
mHDCR_14	breast,ovarian	rs11049541	BCAC_FM_57.signal2	breast
mHDCR_14	breast,ovarian	rs11049543	BCAC_FM_57.signal2	breast
mHDCR_14	breast,ovarian	rs11049544	BCAC_FM_57.signal2	breast
mHDCR_14	breast,ovarian	rs11049545	BCAC_FM_57.signal2	breast
mHDCR_14	breast,ovarian	rs10843157	BCAC_FM_57.signal2	breast
mHDCR_14	breast,ovarian	rs11049547	BCAC_FM_57.signal2	breast
mHDCR_14	breast,ovarian	rs11049548	BCAC_FM_57.signal2	breast
mHDCR_14	breast,ovarian	rs10843158	BCAC_FM_57.signal2	breast
mHDCR_14	breast,ovarian	rs10843159	BCAC_FM_57.signal2	breast
mHDCR_14	breast,ovarian	rs61920564	BCAC_FM_57.signal2	breast
mHDCR_14	breast,ovarian	rs11049549	BCAC_FM_57.signal2	breast
mHDCR_14	breast,ovarian	rs11049550	BCAC_FM_57.signal2	breast
mHDCR_14	breast,ovarian	rs11049551	BCAC_FM_57.signal2	breast
mHDCR_14	breast,ovarian	rs11049552	BCAC_FM_57.signal2	breast
mHDCR_14	breast,ovarian	rs146038101	BCAC_FM_57.signal2	breast
mHDCR_14	breast,ovarian	rs11049553	BCAC_FM_57.signal2	breast
mHDCR_14	breast,ovarian	rs11049554	BCAC_FM_57.signal2	breast
mHDCR_14	breast,ovarian	rs12371222	BCAC_FM_57.signal2	breast
mHDCR_14	breast,ovarian	rs11049555	BCAC_FM_57.signal2	breast
mHDCR_14	breast,ovarian	rs11049556	BCAC_FM_57.signal2	breast
mHDCR_14	breast,ovarian	rs143361204	BCAC_FM_57.signal2	breast
mHDCR_14	breast,ovarian	rs11049558	BCAC_FM_57.signal2	breast
mHDCR_14	breast,ovarian	rs140076552	BCAC_FM_57.signal2	breast
mHDCR_14	breast,ovarian	rs11049563	BCAC_FM_57.signal2	breast
mHDCR_14	breast,ovarian	rs61920565	BCAC_FM_57.signal2	breast
mHDCR_14	breast,ovarian	rs10506032	BCAC_FM_57.signal2	breast
mHDCR_14	breast,ovarian	rs11049567	BCAC_FM_57.signal2	breast
mHDCR_14	breast,ovarian	rs11049568	BCAC_FM_57.signal2	breast
mHDCR_14	breast,ovarian	rs11049569	BCAC_FM_57.signal2	breast
mHDCR_14	breast,ovarian	rs11049571	BCAC_FM_57.signal2	breast
mHDCR_14	breast,ovarian	rs200273851	BCAC_FM_57.signal2	breast
mHDCR_14	breast,ovarian	rs118175603	BCAC_FM_57.signal2	breast
mHDCR_14	breast,ovarian	rs142372707	BCAC_FM_57.signal2	breast
mHDCR_14	breast,ovarian	rs17433981	BCAC_FM_57.signal2	breast
mHDCR_14	breast,ovarian	rs11494780	BCAC_FM_57.signal2	breast
mHDCR_14	breast,ovarian	rs68032914	BCAC_FM_57.signal2	breast
mHDCR_14	breast,ovarian	rs11049574	BCAC_FM_57.signal2	breast
mHDCR_14	breast,ovarian	rs10843162	BCAC_FM_57.signal2	breast
mHDCR_14	breast,ovarian	rs2348235	BCAC_FM_57.signal2	breast
mHDCR_14	breast,ovarian	rs11049577	BCAC_FM_57.signal2	breast
mHDCR_14	breast,ovarian	rs11049579	BCAC_FM_57.signal2	breast
mHDCR_14	breast,ovarian	rs11049581	BCAC_FM_57.signal2	breast
mHDCR_14	breast,ovarian	rs10843163	BCAC_FM_57.signal2	breast
mHDCR_14	breast,ovarian	rs138974793	BCAC_FM_57.signal2	breast
mHDCR_14	breast,ovarian	rs11049582	BCAC_FM_57.signal2	breast
mHDCR_14	breast,ovarian	rs10843164	BCAC_FM_57.signal2	breast
mHDCR_14	breast,ovarian	rs11049583	BCAC_FM_57.signal2	breast
mHDCR_14	breast,ovarian	rs10843167	BCAC_FM_57.signal2	breast
mHDCR_14	breast,ovarian	rs10843168	BCAC_FM_57.signal2	breast
mHDCR_14	breast,ovarian	rs10843169	BCAC_FM_57.signal2	breast
mHDCR_14	breast,ovarian	rs10843170	BCAC_FM_57.signal2	breast
mHDCR_14	breast,ovarian	rs143686350	BCAC_FM_57.signal2	breast
mHDCR_14	breast,ovarian	rs11049608	BCAC_FM_57.signal2	breast
mHDCR_14	breast,ovarian	rs11049609	BCAC_FM_57.signal2	breast
mHDCR_14	breast,ovarian	rs11049613	BCAC_FM_57.signal2	breast
mHDCR_14	breast,ovarian	rs11049617	BCAC_FM_57.signal2	breast
mHDCR_14	breast,ovarian	rs11049618	BCAC_FM_57.signal2	breast
mHDCR_14	breast,ovarian	rs11049619	BCAC_FM_57.signal2	breast
mHDCR_14	breast,ovarian	rs80202574	BCAC_FM_57.signal2	breast
mHDCR_14	breast,ovarian	rs60960895	BCAC_FM_57.signal2	breast
mHDCR_14	breast,ovarian	rs59193275	BCAC_FM_57.signal2	breast
mHDCR_14	breast,ovarian	rs11049620	BCAC_FM_57.signal2	breast
mHDCR_14	breast,ovarian	rs11049642	BCAC_FM_57.signal2	breast
mHDCR_14	breast,ovarian	rs11049643	BCAC_FM_57.signal2	breast
mHDCR_14	breast,ovarian	rs11049644	BCAC_FM_57.signal2	breast
mHDCR_14	breast,ovarian	rs11049645	BCAC_FM_57.signal2	breast
mHDCR_14	breast,ovarian	rs10843184	BCAC_FM_57.signal2	breast
mHDCR_14	breast,ovarian	rs146240784	BCAC_FM_57.signal2	breast
mHDCR_14	breast,ovarian	rs11049647	BCAC_FM_57.signal2	breast
mHDCR_14	breast,ovarian	rs11049648	BCAC_FM_57.signal2	breast
mHDCR_14	breast,ovarian	rs61920659	BCAC_FM_57.signal2	breast
mHDCR_14	breast,ovarian	rs11049652	BCAC_FM_57.signal2	breast
mHDCR_14	breast,ovarian	rs1918418	BCAC_FM_57.signal2	breast
mHDCR_14	breast,ovarian	rs10506037	BCAC_FM_57.signal2	breast
mHDCR_14	breast,ovarian	rs11049670	BCAC_FM_57.signal2	breast
mHDCR_14	breast,ovarian	rs34208133	BCAC_FM_57.signal2	breast
mHDCR_14	breast,ovarian	rs10843189	BCAC_FM_57.signal2	breast
mHDCR_15	breast,endometrial,prostate	rs35422	BCAC_FM_59.signal2	breast
mHDCR_15	breast,endometrial,prostate	rs55847727	BCAC_FM_59.CIMBA	breast
mHDCR_15	breast,endometrial,prostate	rs7956917	BCAC_FM_59.signal3	breast
mHDCR_15	breast,endometrial,prostate	rs11067549	BCAC_FM_59.signal3	breast
mHDCR_15	breast,endometrial,prostate	rs1920954	BCAC_FM_59.signal3	breast
mHDCR_15	breast,endometrial,prostate	rs11067551	BCAC_FM_59.signal3	breast
mHDCR_15	breast,endometrial,prostate	rs66799126	BCAC_FM_59.signal3	breast
mHDCR_15	breast,endometrial,prostate	rs1920947	BCAC_FM_59.signal3	breast
mHDCR_15	breast,endometrial,prostate	rs2384633	BCAC_FM_59.signal3	breast
mHDCR_15	breast,endometrial,prostate	rs1882155	BCAC_FM_59.signal3	breast
mHDCR_15	breast,endometrial,prostate	rs2464263	BCAC_FM_59.signal1	breast
mHDCR_15	breast,endometrial,prostate	rs2464264	BCAC_FM_59.signal1	breast
mHDCR_15	breast,endometrial,prostate	rs2454399	BCAC_FM_59.signal1	breast
mHDCR_15	breast,endometrial,prostate	rs1353783	BCAC_FM_59.signal1	breast
mHDCR_15	breast,endometrial,prostate	rs1391721	BCAC_FM_59.signal1	breast
mHDCR_15	breast,endometrial,prostate	rs1391720	BCAC_FM_59.signal1	breast
mHDCR_15	breast,endometrial,prostate	rs1292011	BCAC_FM_59.signal1	breast
mHDCR_15	breast,endometrial,prostate	rs780872	BCAC_FM_59.signal4	breast
mHDCR_15	breast,endometrial,prostate	rs11067763	BCAC_FM_59.signal4	breast
mHDCR_15	breast,endometrial,prostate	rs1647147	BCAC_FM_59.signal4	breast
mHDCR_15	breast,endometrial,prostate	rs6490036	BCAC_FM_59.signal4	breast
mHDCR_15	breast,endometrial,prostate	rs7955262	BCAC_FM_59.signal4	breast
mHDCR_15	breast,endometrial,prostate	rs11067765	BCAC_FM_59.signal4	breast
mHDCR_16	breast,ovarian	rs141183042	BCAC_FM_138.signal1	breast
mHDCR_16	breast,ovarian	rs184486140	BCAC_FM_138.signal1	breast
mHDCR_16	breast,ovarian	rs138194145	BCAC_FM_138.signal1	breast
mHDCR_16	breast,ovarian	rs73221336	BCAC_FM_138.signal1	breast
mHDCR_16	breast,ovarian	rs145949366	BCAC_FM_138.signal1	breast
mHDCR_17	breast,endometrial,prostate	rs12870942	BCAC_FM_81.CIMBA	breast
mHDCR_17	breast,endometrial,prostate	rs17181761	BCAC_FM_81.CIMBA	breast
mHDCR_17	breast,endometrial,prostate	rs9543285	BCAC_FM_81.CIMBA	breast
mHDCR_17	breast,endometrial,prostate	rs7989653	BCAC_FM_81.CIMBA	breast
mHDCR_17	breast,endometrial,prostate	rs7989788	BCAC_FM_81.CIMBA	breast
mHDCR_17	breast,endometrial,prostate	rs9573140	BCAC_FM_81.CIMBA	breast
mHDCR_17	breast,endometrial,prostate	rs9530172	BCAC_FM_81.CIMBA	breast
mHDCR_17	breast,endometrial,prostate	rs9543287	BCAC_FM_81.CIMBA	breast
mHDCR_17	breast,endometrial,prostate	rs9530173	BCAC_FM_81.CIMBA	breast
mHDCR_17	breast,endometrial,prostate	rs927683	BCAC_FM_81.signal1	breast
mHDCR_17	breast,endometrial,prostate	rs55726350	BCAC_FM_81.signal1	breast
mHDCR_17	breast,endometrial,prostate	rs4143044	BCAC_FM_81.signal1	breast
mHDCR_17	breast,endometrial,prostate	rs6562760	BCAC_FM_81.signal1	breast
mHDCR_17	breast,endometrial,prostate	rs2181965	BCAC_FM_81.signal1	breast
mHDCR_17	breast,endometrial,prostate	rs9600121	BCAC_FM_81.signal1	breast
mHDCR_17	breast,endometrial,prostate	rs8002929	BCAC_FM_81.signal1	breast
mHDCR_17	breast,endometrial,prostate	rs11382527	BCAC_FM_81.signal1	breast
mHDCR_18	breast,prostate	rs12587727	BCAC_FM_61.signal1	breast
mHDCR_18	breast,prostate	rs34808452	BCAC_FM_61.signal1	breast
mHDCR_18	breast,prostate	rs12881439	BCAC_FM_61.signal1	breast
mHDCR_18	breast,prostate	rs11848377	BCAC_FM_61.signal1	breast
mHDCR_18	breast,prostate	rs12878491	BCAC_FM_61.signal1	breast
mHDCR_18	breast,prostate	rs12879829	BCAC_FM_61.signal1	breast
mHDCR_18	breast,prostate	rs12885408	BCAC_FM_61.signal1	breast
mHDCR_18	breast,prostate	rs12895715	BCAC_FM_61.signal1	breast
mHDCR_18	breast,prostate	rs35091548	BCAC_FM_61.signal1	breast
mHDCR_18	breast,prostate	rs111320345	BCAC_FM_61.signal1	breast
mHDCR_18	breast,prostate	rs67155512	BCAC_FM_61.signal1	breast
mHDCR_18	breast,prostate	rs72679711	BCAC_FM_61.signal1	breast
mHDCR_18	breast,prostate	rs12891525	BCAC_FM_61.signal1	breast
mHDCR_18	breast,prostate	rs1018464	BCAC_FM_61.signal1	breast
mHDCR_18	breast,prostate	rs12885612	BCAC_FM_61.signal1	breast
mHDCR_18	breast,prostate	rs34914085	BCAC_FM_61.signal1	breast
mHDCR_18	breast,prostate	rs2236007	BCAC_FM_61.signal1	breast
mHDCR_18	breast,prostate	rs12881240	BCAC_FM_61.signal1	breast
mHDCR_18	breast,prostate	rs7149262	BCAC_FM_61.signal1	breast
mHDCR_18	breast,prostate	rs2764962	BCAC_FM_61.signal2	breast
mHDCR_18	breast,prostate	rs2253012	BCAC_FM_61.signal2	breast
mHDCR_18	breast,prostate	rs1998764	BCAC_FM_61.signal2	breast
mHDCR_18	breast,prostate	rs10134808	BCAC_FM_61.signal2	breast
mHDCR_18	breast,prostate	rs712325	BCAC_FM_61.signal2	breast
mHDCR_18	breast,prostate	rs712326	BCAC_FM_61.signal2	breast
mHDCR_18	breast,prostate	rs712327	BCAC_FM_61.signal2	breast
mHDCR_18	breast,prostate	rs712329	BCAC_FM_61.signal2	breast
mHDCR_18	breast,prostate	rs848120	BCAC_FM_61.signal2	breast
mHDCR_18	breast,prostate	rs848121	BCAC_FM_61.signal2	breast
mHDCR_18	breast,prostate	rs848123	BCAC_FM_61.signal2	breast
mHDCR_18	breast,prostate	rs848124	BCAC_FM_61.signal2	breast
mHDCR_18	breast,prostate	rs848125	BCAC_FM_61.signal2	breast
mHDCR_18	breast,prostate	rs2764956	BCAC_FM_61.signal2	breast
mHDCR_18	breast,prostate	rs712330	BCAC_FM_61.signal2	breast
mHDCR_18	breast,prostate	rs848091	BCAC_FM_61.signal2	breast
mHDCR_18	breast,prostate	rs848089	BCAC_FM_61.signal2	breast
mHDCR_18	breast,prostate	rs848088	BCAC_FM_61.signal2	breast
mHDCR_18	breast,prostate	rs848087	BCAC_FM_61.signal2	breast
mHDCR_18	breast,prostate	rs2774035	BCAC_FM_61.signal2	breast
mHDCR_19	breast,prostate	rs35342952	BCAC_FM_62.signal2	breast
mHDCR_19	breast,prostate	rs2588820	BCAC_FM_62.signal2	breast
mHDCR_19	breast,prostate	rs2478777	BCAC_FM_62.signal2	breast
mHDCR_19	breast,prostate	rs1980850	BCAC_FM_62.signal2	breast
mHDCR_19	breast,prostate	rs36028293	BCAC_FM_62.signal1	breast
mHDCR_19	breast,prostate	rs35605174	BCAC_FM_62.signal1	breast
mHDCR_19	breast,prostate	rs35378451	BCAC_FM_62.signal1	breast
mHDCR_19	breast,prostate	rs11624333	BCAC_FM_62.signal1	breast
mHDCR_19	breast,prostate	rs11624097	BCAC_FM_62.signal1	breast
mHDCR_19	breast,prostate	rs11624164	BCAC_FM_62.signal1	breast
mHDCR_19	breast,prostate	rs71423316	BCAC_FM_62.signal1	breast
mHDCR_19	breast,prostate	rs71423317	BCAC_FM_62.signal1	breast
mHDCR_21	breast,ovarian	rs1105291	BCAC_FM_140.signal1	breast
mHDCR_21	breast,ovarian	rs79548680	BCAC_FM_140.signal1	breast
mHDCR_21	breast,ovarian	rs8028409	BCAC_FM_140.signal1	breast
mHDCR_21	breast,ovarian	rs8037137	BCAC_FM_140.signal1	breast
mHDCR_21	breast,ovarian	rs112770790	BCAC_FM_140.signal1	breast
mHDCR_21	breast,ovarian	rs77554484	BCAC_FM_140.signal1	breast
mHDCR_21	breast,ovarian	rs2290202	BCAC_FM_140.signal1	breast
mHDCR_21	breast,ovarian	rs2890156	BCAC_FM_140.signal1	breast
mHDCR_21	breast,ovarian	rs12595025	BCAC_FM_140.signal1	breast
mHDCR_21	breast,ovarian	rs12594925	BCAC_FM_140.signal1	breast
mHDCR_21	breast,ovarian	rs113343095	BCAC_FM_140.signal1	breast
mHDCR_21	breast,ovarian	rs8026714	BCAC_FM_140.signal1	breast
mHDCR_21	breast,ovarian	rs574708834	BCAC_FM_140.signal1	breast
mHDCR_21	breast,ovarian	rs28584391	BCAC_FM_140.signal1	breast
mHDCR_21	breast,ovarian	rs2301825	BCAC_FM_140.signal1	breast
mHDCR_21	breast,ovarian	rs150333865	BCAC_FM_140.signal1	breast
mHDCR_21	breast,ovarian	rs60290423	BCAC_FM_140.signal1	breast
mHDCR_21	breast,ovarian	rs12594752	BCAC_FM_140.signal1	breast
mHDCR_21	breast,ovarian	rs76119208	BCAC_FM_140.signal1	breast
mHDCR_21	breast,ovarian	rs78029804	BCAC_FM_140.signal1	breast
mHDCR_21	breast,ovarian	rs3826033	BCAC_FM_140.signal1	breast
mHDCR_21	breast,ovarian	rs79253100	BCAC_FM_140.signal1	breast
mHDCR_22	breast,endometrial,ovarian,prostate	rs375028555	BCAC_FM_68.signal1	breast
mHDCR_22	breast,endometrial,ovarian,prostate	rs62070643	BCAC_FM_68.signal1	breast
mHDCR_22	breast,endometrial,ovarian,prostate	rs79461387	BCAC_FM_68.signal1	breast
mHDCR_22	breast,endometrial,ovarian,prostate	rs75637630	BCAC_FM_68.signal1	breast
mHDCR_22	breast,endometrial,ovarian,prostate	rs76947600	BCAC_FM_68.signal1	breast
mHDCR_22	breast,endometrial,ovarian,prostate	rs117529210	BCAC_FM_68.signal1	breast
mHDCR_22	breast,endometrial,ovarian,prostate	rs200298728	BCAC_FM_68.signal1	breast
mHDCR_22	breast,endometrial,ovarian,prostate	rs78961639	BCAC_FM_68.signal1	breast
mHDCR_22	breast,endometrial,ovarian,prostate	rs62070644	BCAC_FM_68.signal1	breast
mHDCR_22	breast,endometrial,ovarian,prostate	rs62070645	BCAC_FM_68.signal1	breast
mHDCR_22	breast,endometrial,ovarian,prostate	rs143663961	BCAC_FM_68.signal1	breast
mHDCR_22	breast,endometrial,ovarian,prostate	rs6505216	BCAC_FM_68.signal1	breast
mHDCR_22	breast,endometrial,ovarian,prostate	rs62070647	BCAC_FM_68.signal1	breast
mHDCR_22	breast,endometrial,ovarian,prostate	rs62070648	BCAC_FM_68.signal1	breast
mHDCR_22	breast,endometrial,ovarian,prostate	rs7223535	BCAC_FM_68.signal1	breast
mHDCR_22	breast,endometrial,ovarian,prostate	rs111305917	BCAC_FM_68.signal1	breast
mHDCR_22	breast,endometrial,ovarian,prostate	rs113934718	BCAC_FM_68.signal1	breast
mHDCR_22	breast,endometrial,ovarian,prostate	rs62070651	BCAC_FM_68.signal1	breast
mHDCR_22	breast,endometrial,ovarian,prostate	rs62070652	BCAC_FM_68.signal1	breast
mHDCR_22	breast,endometrial,ovarian,prostate	rs146699004	BCAC_FM_68.signal1	breast
mHDCR_22	breast,endometrial,ovarian,prostate	rs35958868	BCAC_FM_68.signal1	breast
mHDCR_22	breast,endometrial,ovarian,prostate	rs62068770	BCAC_FM_68.signal1	breast
mHDCR_22	breast,endometrial,ovarian,prostate	rs11867227	BCAC_FM_68.signal1	breast
mHDCR_22	breast,endometrial,ovarian,prostate	rs35840638	BCAC_FM_68.signal1	breast
mHDCR_25	breast,ovarian,prostate	rs4808075	BCAC_FM_73.signal1	breast
mHDCR_25	breast,ovarian,prostate	rs4609972	BCAC_FM_73.CIMBA	breast
mHDCR_25	breast,ovarian,prostate	rs10419397	BCAC_FM_73.signal1	breast
mHDCR_25	breast,ovarian,prostate	rs8100241	BCAC_FM_73.CIMBA	breast
mHDCR_25	breast,ovarian,prostate	rs8108174	BCAC_FM_73.CIMBA	breast
mHDCR_25	breast,ovarian,prostate	rs56069439	BCAC_FM_73.signal1	breast
mHDCR_25	breast,ovarian,prostate	rs2363956	BCAC_FM_73.CIMBA	breast
mHDCR_25	breast,ovarian,prostate	rs4808076	BCAC_FM_73.signal1	breast
mHDCR_25	breast,ovarian,prostate	rs748850	BCAC_FM_73.CIMBA	breast
mHDCR_25	breast,ovarian,prostate	rs111961716	BCAC_FM_73.signal1	breast
mHDCR_25	breast,ovarian,prostate	rs11668840	BCAC_FM_73.CIMBA	breast
mHDCR_25	breast,ovarian,prostate	rs113299211	BCAC_FM_73.signal1	breast
mHDCR_25	breast,ovarian,prostate	rs67397200	BCAC_FM_73.signal1	breast
mHDCR_25	breast,ovarian,prostate	rs12974508	BCAC_FM_73.CIMBA	breast
mHDCR_25	breast,ovarian,prostate	rs151312556	BCAC_FM_73.signal1	breast
mHDCR_25	breast,ovarian,prostate	rs61494113	BCAC_FM_73.signal1	breast
mHDCR_25	breast,ovarian,prostate	rs72485424	BCAC_FM_73.signal1	breast
mHDCR_25	breast,ovarian,prostate	rs4808616	BCAC_FM_73.signal1	breast
mHDCR_25	breast,ovarian,prostate	rs55924783	BCAC_FM_73.signal1	breast
mHDCR_25	breast,ovarian,prostate	rs201844743	BCAC_FM_73.CIMBA	breast
mHDCR_25	breast,ovarian,prostate	rs28473003	BCAC_FM_73.signal1	breast
mHDCR_25	breast,ovarian,prostate	rs13343778	BCAC_FM_73.signal1	breast
mHDCR_25	breast,ovarian,prostate	rs71334702	BCAC_FM_73.CIMBA	breast
mHDCR_25	breast,ovarian,prostate	rs112440341	BCAC_FM_73.signal1	breast
mHDCR_25	breast,ovarian,prostate	rs12982058	BCAC_FM_73.CIMBA	breast
mHDCR_25	breast,ovarian,prostate	rs10424198	BCAC_FM_73.signal1	breast
mHDCR_28	breast,prostate	rs10490603	BCAC_FM_12.signal2	breast
mHDCR_28	breast,prostate	rs11680449	BCAC_FM_12.signal2	breast
mHDCR_28	breast,prostate	rs62183546	BCAC_FM_12.signal2	breast
mHDCR_28	breast,prostate	rs72882388	BCAC_FM_12.signal2	breast
mHDCR_28	breast,prostate	rs77832709	BCAC_FM_12.signal2	breast
mHDCR_28	breast,prostate	rs76245404	BCAC_FM_12.signal2	breast
mHDCR_28	breast,prostate	rs62183549	BCAC_FM_12.signal2	breast
mHDCR_28	breast,prostate	rs116424990	BCAC_FM_12.signal2	breast
mHDCR_28	breast,prostate	rs139220326	BCAC_FM_12.signal2	breast
mHDCR_28	breast,prostate	rs6433297	BCAC_FM_12.signal2	breast
mHDCR_28	breast,prostate	rs6433298	BCAC_FM_12.signal2	breast
mHDCR_28	breast,prostate	rs1558938	BCAC_FM_12.signal2	breast
mHDCR_28	breast,prostate	rs3731976	BCAC_FM_12.signal2	breast
mHDCR_28	breast,prostate	rs6749185	BCAC_FM_12.signal2	breast
mHDCR_28	breast,prostate	rs74748621	BCAC_FM_12.signal2	breast
mHDCR_28	breast,prostate	rs11681001	BCAC_FM_12.signal2	breast
mHDCR_28	breast,prostate	rs6759240	BCAC_FM_12.signal2	breast
mHDCR_28	breast,prostate	rs6730957	BCAC_FM_12.signal2	breast
mHDCR_28	breast,prostate	rs58126733	BCAC_FM_12.signal2	breast
mHDCR_28	breast,prostate	rs13020413	BCAC_FM_12.signal2	breast
mHDCR_28	breast,prostate	rs35380972	BCAC_FM_12.signal2	breast
mHDCR_28	breast,prostate	rs34186168	BCAC_FM_12.signal2	breast
mHDCR_28	breast,prostate	rs13403066	BCAC_FM_12.signal2	breast
mHDCR_28	breast,prostate	rs112352153	BCAC_FM_12.signal2	breast
mHDCR_28	breast,prostate	rs13406134	BCAC_FM_12.signal2	breast
mHDCR_28	breast,prostate	rs62181673	BCAC_FM_12.signal2	breast
mHDCR_28	breast,prostate	rs62181674	BCAC_FM_12.signal2	breast
mHDCR_28	breast,prostate	rs72884378	BCAC_FM_12.signal2	breast
mHDCR_28	breast,prostate	rs72884380	BCAC_FM_12.signal2	breast
mHDCR_28	breast,prostate	rs2542944	BCAC_FM_12.signal2	breast
mHDCR_28	breast,prostate	rs17289223	BCAC_FM_12.signal2	breast
mHDCR_28	breast,prostate	rs558738422	BCAC_FM_12.signal2	breast
mHDCR_28	breast,prostate	rs11675683	BCAC_FM_12.signal2	breast
mHDCR_28	breast,prostate	rs2674502	BCAC_FM_12.signal2	breast
mHDCR_28	breast,prostate	rs2356791	BCAC_FM_12.signal2	breast
mHDCR_28	breast,prostate	rs2016394	BCAC_FM_12.signal1	breast
mHDCR_28	breast,prostate	rs17726078	BCAC_FM_12.signal1	breast
mHDCR_28	breast,prostate	rs11407956	BCAC_FM_12.signal1	breast
mHDCR_28	breast,prostate	rs13006456	BCAC_FM_13.signal1	breast
mHDCR_28	breast,prostate	rs368355108	BCAC_FM_13.signal1	breast
mHDCR_28	breast,prostate	rs7604661	BCAC_FM_13.signal1	breast
mHDCR_28	breast,prostate	rs200725404	BCAC_FM_13.signal1	breast
mHDCR_28	breast,prostate	rs34291713	BCAC_FM_13.signal1	breast
mHDCR_28	breast,prostate	rs7576285	BCAC_FM_13.signal1	breast
mHDCR_28	breast,prostate	rs7589172	BCAC_FM_13.signal1	breast
mHDCR_28	breast,prostate	rs10204104	BCAC_FM_13.signal1	breast
mHDCR_28	breast,prostate	rs2010610	BCAC_FM_13.signal1	breast
mHDCR_28	breast,prostate	rs1550623	BCAC_FM_13.signal1	breast
mHDCR_28	breast,prostate	rs1550622	BCAC_FM_13.signal1	breast
mHDCR_28	breast,prostate	rs1579760	BCAC_FM_13.signal1	breast
mHDCR_28	breast,prostate	rs930313	BCAC_FM_13.signal1	breast
mHDCR_29	breast,prostate	rs5837757	BCAC_FM_14.CIMBA	breast
mHDCR_29	breast,prostate	rs551509388	BCAC_FM_14.CIMBA	breast
mHDCR_29	breast,prostate	rs74943274	BCAC_FM_14.CIMBA	breast
mHDCR_29	breast,prostate	rs78529534	BCAC_FM_14.CIMBA	breast
mHDCR_29	breast,prostate	rs3216994	BCAC_FM_14.CIMBA	breast
mHDCR_29	breast,prostate	rs79751905	BCAC_FM_14.CIMBA	breast
mHDCR_29	breast,prostate	rs150365829	BCAC_FM_14.CIMBA	breast
mHDCR_29	breast,prostate	rs13415568	BCAC_FM_14.CIMBA	breast
mHDCR_29	breast,prostate	rs41271455	BCAC_FM_14.CIMBA	breast
mHDCR_29	breast,prostate	rs17467658	BCAC_FM_14.CIMBA	breast
mHDCR_29	breast,prostate	rs6757272	BCAC_FM_14.CIMBA	breast
mHDCR_29	breast,prostate	rs78258606	BCAC_FM_14.CIMBA	breast
mHDCR_29	breast,prostate	rs188686860	BCAC_FM_14.CIMBA	breast
mHDCR_29	breast,prostate	rs145445307	BCAC_FM_14.CIMBA	breast
mHDCR_29	breast,prostate	rs17383151	BCAC_FM_14.CIMBA	breast
mHDCR_29	breast,prostate	rs138860166	BCAC_FM_14.CIMBA	breast
mHDCR_29	breast,prostate	rs115635831	BCAC_FM_14.CIMBA	breast
mHDCR_29	breast,prostate	rs192952120	BCAC_FM_14.CIMBA	breast
mHDCR_29	breast,prostate	rs190521476	BCAC_FM_14.CIMBA	breast
mHDCR_29	breast,prostate	rs67358415	BCAC_FM_14.signal2	breast
mHDCR_29	breast,prostate	rs17467748	BCAC_FM_14.CIMBA	breast
mHDCR_29	breast,prostate	rs16841498	BCAC_FM_14.CIMBA	breast
mHDCR_29	breast,prostate	rs76637130	BCAC_FM_14.CIMBA	breast
mHDCR_29	breast,prostate	rs16835779	BCAC_FM_14.CIMBA	breast
mHDCR_29	breast,prostate	rs148850748	BCAC_FM_14.CIMBA	breast
mHDCR_29	breast,prostate	rs17383256	BCAC_FM_14.CIMBA	breast
mHDCR_29	breast,prostate	rs16836061	BCAC_FM_14.CIMBA	breast
mHDCR_29	breast,prostate	rs13028648	BCAC_FM_14.signal2	breast
mHDCR_29	breast,prostate	rs16836158	BCAC_FM_14.CIMBA	breast
mHDCR_29	breast,prostate	rs17383298	BCAC_FM_14.CIMBA	breast
mHDCR_29	breast,prostate	rs112281084	BCAC_FM_14.CIMBA	breast
mHDCR_29	breast,prostate	rs11899179	BCAC_FM_14.CIMBA	breast
mHDCR_29	breast,prostate	rs200474482	BCAC_FM_14.CIMBA	breast
mHDCR_29	breast,prostate	rs142608159	BCAC_FM_14.CIMBA	breast
mHDCR_29	breast,prostate	rs17467902	BCAC_FM_14.CIMBA	breast
mHDCR_29	breast,prostate	rs148420167	BCAC_FM_14.CIMBA	breast
mHDCR_29	breast,prostate	rs11895568	BCAC_FM_14.CIMBA	breast
mHDCR_29	breast,prostate	rs144999911	BCAC_FM_14.CIMBA	breast
mHDCR_29	breast,prostate	rs115331342	BCAC_FM_14.CIMBA	breast
mHDCR_29	breast,prostate	rs17383382	BCAC_FM_14.CIMBA	breast
mHDCR_29	breast,prostate	rs80211752	BCAC_FM_14.CIMBA	breast
mHDCR_29	breast,prostate	rs11893239	BCAC_FM_14.CIMBA	breast
mHDCR_29	breast,prostate	rs56911059	BCAC_FM_14.CIMBA	breast
mHDCR_29	breast,prostate	rs17467916	BCAC_FM_14.CIMBA	breast
mHDCR_29	breast,prostate	rs75853971	BCAC_FM_14.CIMBA	breast
mHDCR_29	breast,prostate	rs16836506	BCAC_FM_14.CIMBA	breast
mHDCR_29	breast,prostate	rs146820497	BCAC_FM_14.CIMBA	breast
mHDCR_29	breast,prostate	rs144837203	BCAC_FM_14.CIMBA	breast
mHDCR_29	breast,prostate	rs116700774	BCAC_FM_14.CIMBA	breast
mHDCR_29	breast,prostate	rs116539488	BCAC_FM_14.CIMBA	breast
mHDCR_29	breast,prostate	rs11900960	BCAC_FM_14.CIMBA	breast
mHDCR_29	breast,prostate	rs114567273	BCAC_FM_14.CIMBA	breast
mHDCR_29	breast,prostate	rs76520541	BCAC_FM_14.CIMBA	breast
mHDCR_29	breast,prostate	rs190565001	BCAC_FM_14.CIMBA	breast
mHDCR_29	breast,prostate	rs147647393	BCAC_FM_14.CIMBA	breast
mHDCR_29	breast,prostate	rs79395719	BCAC_FM_14.CIMBA	breast
mHDCR_29	breast,prostate	rs563877801	BCAC_FM_14.CIMBA	breast
mHDCR_29	breast,prostate	rs201865495	BCAC_FM_14.CIMBA	breast
mHDCR_29	breast,prostate	rs188734930	BCAC_FM_14.CIMBA	breast
mHDCR_29	breast,prostate	rs16836551	BCAC_FM_14.CIMBA	breast
mHDCR_29	breast,prostate	rs151067359	BCAC_FM_14.CIMBA	breast
mHDCR_29	breast,prostate	rs11892279	BCAC_FM_14.CIMBA	breast
mHDCR_29	breast,prostate	rs114008573	BCAC_FM_14.CIMBA	breast
mHDCR_29	breast,prostate	rs150638321	BCAC_FM_14.CIMBA	breast
mHDCR_29	breast,prostate	rs189252016	BCAC_FM_14.CIMBA	breast
mHDCR_29	breast,prostate	rs149765952	BCAC_FM_14.CIMBA	breast
mHDCR_29	breast,prostate	rs144069676	BCAC_FM_14.CIMBA	breast
mHDCR_29	breast,prostate	rs138504123	BCAC_FM_14.CIMBA	breast
mHDCR_29	breast,prostate	rs114326395	BCAC_FM_14.CIMBA	breast
mHDCR_29	breast,prostate	rs146272565	BCAC_FM_14.CIMBA	breast
mHDCR_29	breast,prostate	rs199766609	BCAC_FM_14.CIMBA	breast
mHDCR_29	breast,prostate	rs184264743	BCAC_FM_14.CIMBA	breast
mHDCR_29	breast,prostate	rs186994307	BCAC_FM_14.CIMBA	breast
mHDCR_29	breast,prostate	rs116313342	BCAC_FM_14.CIMBA	breast
mHDCR_29	breast,prostate	rs373489828	BCAC_FM_14.CIMBA	breast
mHDCR_29	breast,prostate	rs13007185	BCAC_FM_14.CIMBA	breast
mHDCR_29	breast,prostate	rs573836377	BCAC_FM_14.CIMBA	breast
mHDCR_29	breast,prostate	rs114699270	BCAC_FM_14.CIMBA	breast
mHDCR_29	breast,prostate	rs116089517	BCAC_FM_14.CIMBA	breast
mHDCR_29	breast,prostate	rs116309768	BCAC_FM_14.CIMBA	breast
mHDCR_29	breast,prostate	rs116186593	BCAC_FM_14.CIMBA	breast
mHDCR_29	breast,prostate	rs60630751	BCAC_FM_14.CIMBA	breast
mHDCR_29	breast,prostate	rs116416403	BCAC_FM_14.CIMBA	breast
mHDCR_29	breast,prostate	rs116276983	BCAC_FM_14.CIMBA	breast
mHDCR_29	breast,prostate	rs115928143	BCAC_FM_14.CIMBA	breast
mHDCR_29	breast,prostate	rs116500747	BCAC_FM_14.CIMBA	breast
mHDCR_29	breast,prostate	rs75140790	BCAC_FM_14.CIMBA	breast
mHDCR_29	breast,prostate	rs150173964	BCAC_FM_14.CIMBA	breast
mHDCR_29	breast,prostate	rs116301213	BCAC_FM_14.CIMBA	breast
mHDCR_29	breast,prostate	rs182079313	BCAC_FM_14.CIMBA	breast
mHDCR_29	breast,prostate	rs115167130	BCAC_FM_14.CIMBA	breast
mHDCR_29	breast,prostate	rs145748840	BCAC_FM_14.CIMBA	breast
mHDCR_29	breast,prostate	rs116478550	BCAC_FM_14.CIMBA	breast
mHDCR_29	breast,prostate	rs58911199	BCAC_FM_14.CIMBA	breast
mHDCR_29	breast,prostate	rs58669897	BCAC_FM_14.CIMBA	breast
mHDCR_29	breast,prostate	rs116699946	BCAC_FM_14.CIMBA	breast
mHDCR_29	breast,prostate	rs76377168	BCAC_FM_14.CIMBA	breast
mHDCR_29	breast,prostate	rs181144634	BCAC_FM_14.CIMBA	breast
mHDCR_29	breast,prostate	rs145216595	BCAC_FM_14.CIMBA	breast
mHDCR_29	breast,prostate	rs142340339	BCAC_FM_14.CIMBA	breast
mHDCR_29	breast,prostate	rs74325135	BCAC_FM_14.CIMBA	breast
mHDCR_29	breast,prostate	rs148220417	BCAC_FM_14.CIMBA	breast
mHDCR_29	breast,prostate	rs141180406	BCAC_FM_14.CIMBA	breast
mHDCR_29	breast,prostate	rs200903147	BCAC_FM_14.CIMBA	breast
mHDCR_29	breast,prostate	rs78519396	BCAC_FM_14.CIMBA	breast
mHDCR_29	breast,prostate	rs16836607	BCAC_FM_14.CIMBA	breast
mHDCR_29	breast,prostate	rs116198267	BCAC_FM_14.CIMBA	breast
mHDCR_29	breast,prostate	rs114962751	BCAC_FM_14.CIMBA	breast
mHDCR_29	breast,prostate	rs114710676	BCAC_FM_14.CIMBA	breast
mHDCR_29	breast,prostate	rs113072211	BCAC_FM_14.CIMBA	breast
mHDCR_29	breast,prostate	rs142246292	BCAC_FM_14.CIMBA	breast
mHDCR_29	breast,prostate	rs183774255	BCAC_FM_14.CIMBA	breast
mHDCR_29	breast,prostate	rs377028011	BCAC_FM_14.CIMBA	breast
mHDCR_29	breast,prostate	rs116739540	BCAC_FM_14.CIMBA	breast
mHDCR_29	breast,prostate	rs11896935	BCAC_FM_14.CIMBA	breast
mHDCR_29	breast,prostate	rs115300559	BCAC_FM_14.CIMBA	breast
mHDCR_29	breast,prostate	rs11897109	BCAC_FM_14.CIMBA	breast
mHDCR_29	breast,prostate	rs139270392	BCAC_FM_14.CIMBA	breast
mHDCR_29	breast,prostate	rs76655038	BCAC_FM_14.CIMBA	breast
mHDCR_29	breast,prostate	rs11887751	BCAC_FM_14.CIMBA	breast
mHDCR_29	breast,prostate	rs144629284	BCAC_FM_14.CIMBA	breast
mHDCR_29	breast,prostate	rs116331034	BCAC_FM_14.CIMBA	breast
mHDCR_29	breast,prostate	rs112065557	BCAC_FM_14.CIMBA	breast
mHDCR_29	breast,prostate	rs11888623	BCAC_FM_14.CIMBA	breast
mHDCR_29	breast,prostate	rs11888847	BCAC_FM_14.CIMBA	breast
mHDCR_29	breast,prostate	rs141852703	BCAC_FM_14.CIMBA	breast
mHDCR_29	breast,prostate	rs111978201	BCAC_FM_14.CIMBA	breast
mHDCR_29	breast,prostate	rs201545548	BCAC_FM_14.CIMBA	breast
mHDCR_29	breast,prostate	rs115144903	BCAC_FM_14.CIMBA	breast
mHDCR_29	breast,prostate	rs116509920	BCAC_FM_14.CIMBA	breast
mHDCR_29	breast,prostate	rs116230086	BCAC_FM_14.CIMBA	breast
mHDCR_29	breast,prostate	rs138763733	BCAC_FM_14.CIMBA	breast
mHDCR_29	breast,prostate	rs148040754	BCAC_FM_14.CIMBA	breast
mHDCR_29	breast,prostate	rs139445865	BCAC_FM_14.CIMBA	breast
mHDCR_29	breast,prostate	rs116313702	BCAC_FM_14.CIMBA	breast
mHDCR_29	breast,prostate	rs17383533	BCAC_FM_14.CIMBA	breast
mHDCR_29	breast,prostate	rs201523374	BCAC_FM_14.CIMBA	breast
mHDCR_29	breast,prostate	rs114176379	BCAC_FM_14.CIMBA	breast
mHDCR_29	breast,prostate	rs139722324	BCAC_FM_14.CIMBA	breast
mHDCR_29	breast,prostate	rs74482315	BCAC_FM_14.CIMBA	breast
mHDCR_29	breast,prostate	rs75208666	BCAC_FM_14.CIMBA	breast
mHDCR_29	breast,prostate	rs13015648	BCAC_FM_14.signal2	breast
mHDCR_29	breast,prostate	rs116782073	BCAC_FM_14.CIMBA	breast
mHDCR_29	breast,prostate	rs79959919	BCAC_FM_14.CIMBA	breast
mHDCR_29	breast,prostate	rs116724456	BCAC_FM_14.CIMBA	breast
mHDCR_29	breast,prostate	rs149336947	BCAC_FM_14.CIMBA	breast
mHDCR_29	breast,prostate	rs201752276	BCAC_FM_14.signal2	breast
mHDCR_29	breast,prostate	rs182731523	BCAC_FM_14.CIMBA	breast
mHDCR_29	breast,prostate	rs143709332	BCAC_FM_14.CIMBA	breast
mHDCR_29	breast,prostate	rs149297763	BCAC_FM_14.CIMBA	breast
mHDCR_29	breast,prostate	rs33914895	BCAC_FM_14.signal2	breast
mHDCR_29	breast,prostate	rs7592225	BCAC_FM_14.signal2	breast
mHDCR_29	breast,prostate	rs7592228	BCAC_FM_14.signal2	breast
mHDCR_29	breast,prostate	rs137937873	BCAC_FM_14.CIMBA	breast
mHDCR_29	breast,prostate	rs13010627	BCAC_FM_14.signal2	breast
mHDCR_29	breast,prostate	rs114708784	BCAC_FM_14.CIMBA	breast
mHDCR_29	breast,prostate	rs147538031	BCAC_FM_14.CIMBA	breast
mHDCR_29	breast,prostate	rs143395146	BCAC_FM_14.CIMBA	breast
mHDCR_29	breast,prostate	rs148366365	BCAC_FM_14.CIMBA	breast
mHDCR_29	breast,prostate	rs17860417	BCAC_FM_14.CIMBA	breast
mHDCR_29	breast,prostate	rs3769821	BCAC_FM_14.signal1	breast
mHDCR_29	breast,prostate	rs138625304	BCAC_FM_14.CIMBA	breast
mHDCR_29	breast,prostate	rs141689510	BCAC_FM_14.CIMBA	breast
mHDCR_30	breast,ovarian,prostate	rs77450399	BCAC_FM_77.signal3	breast
mHDCR_30	breast,ovarian,prostate	rs9625393	BCAC_FM_77.signal3	breast
mHDCR_30	breast,ovarian,prostate	rs73880384	BCAC_FM_77.signal3	breast
mHDCR_30	breast,ovarian,prostate	rs10483142	BCAC_FM_77.signal3	breast
mHDCR_30	breast,ovarian,prostate	rs9306451	BCAC_FM_77.signal3	breast
mHDCR_30	breast,ovarian,prostate	rs12170558	BCAC_FM_77.signal3	breast
mHDCR_30	breast,ovarian,prostate	rs12166719	BCAC_FM_77.signal3	breast
mHDCR_30	breast,ovarian,prostate	rs56393679	BCAC_FM_77.signal3	breast
mHDCR_30	breast,ovarian,prostate	rs9625396	BCAC_FM_77.signal3	breast
mHDCR_30	breast,ovarian,prostate	rs9625397	BCAC_FM_77.signal3	breast
mHDCR_30	breast,ovarian,prostate	rs9625398	BCAC_FM_77.signal3	breast
mHDCR_30	breast,ovarian,prostate	rs9625399	BCAC_FM_77.signal3	breast
mHDCR_30	breast,ovarian,prostate	rs9625400	BCAC_FM_77.signal3	breast
mHDCR_30	breast,ovarian,prostate	rs4036493	BCAC_FM_77.signal3	breast
mHDCR_30	breast,ovarian,prostate	rs202078093	BCAC_FM_77.signal3	breast
mHDCR_30	breast,ovarian,prostate	rs199889905	BCAC_FM_77.signal3	breast
mHDCR_30	breast,ovarian,prostate	rs138891345	BCAC_FM_77.signal3	breast
mHDCR_30	breast,ovarian,prostate	rs141329510	BCAC_FM_77.signal3	breast
mHDCR_30	breast,ovarian,prostate	rs147428307	BCAC_FM_77.signal3	breast
mHDCR_30	breast,ovarian,prostate	rs138123118	BCAC_FM_77.signal3	breast
mHDCR_30	breast,ovarian,prostate	rs16985967	BCAC_FM_77.signal3	breast
mHDCR_30	breast,ovarian,prostate	rs9625403	BCAC_FM_77.signal3	breast
mHDCR_30	breast,ovarian,prostate	rs9306452	BCAC_FM_77.signal3	breast
mHDCR_30	breast,ovarian,prostate	rs9625405	BCAC_FM_77.signal3	breast
mHDCR_30	breast,ovarian,prostate	rs116211144	BCAC_FM_77.signal3	breast
mHDCR_30	breast,ovarian,prostate	rs9620778	BCAC_FM_77.signal3	breast
mHDCR_30	breast,ovarian,prostate	rs10212083	BCAC_FM_77.signal3	breast
mHDCR_30	breast,ovarian,prostate	rs62237617	BCAC_FM_77.signal1	breast
mHDCR_30	breast,ovarian,prostate	rs738200	BCAC_FM_77.signal3	breast
mHDCR_30	breast,ovarian,prostate	rs55738739	BCAC_FM_77.signal3	breast
mHDCR_30	breast,ovarian,prostate	rs9625475	BCAC_FM_77.signal3	breast
mHDCR_30	breast,ovarian,prostate	rs9625501	BCAC_FM_77.signal3	breast
mHDCR_30	breast,ovarian,prostate	rs12169966	BCAC_FM_77.signal3	breast
mHDCR_30	breast,ovarian,prostate	rs12167667	BCAC_FM_77.signal3	breast
mHDCR_30	breast,ovarian,prostate	rs9620809	BCAC_FM_77.signal3	breast
mHDCR_30	breast,ovarian,prostate	rs9625516	BCAC_FM_77.signal3	breast
mHDCR_30	breast,ovarian,prostate	rs145807756	BCAC_FM_77.signal3	breast
mHDCR_30	breast,ovarian,prostate	rs7288040	BCAC_FM_77.signal3	breast
mHDCR_30	breast,ovarian,prostate	rs555607708	BCAC_FM_77.signal1	breast
mHDCR_30	breast,ovarian,prostate	rs17507066	BCAC_FM_77.signal3	breast
mHDCR_30	breast,ovarian,prostate	rs9625534	BCAC_FM_77.signal3	breast
mHDCR_30	breast,ovarian,prostate	rs182075939	BCAC_FM_77.signal2	breast
mHDCR_30	breast,ovarian,prostate	rs556713073	BCAC_FM_77.signal3	breast
mHDCR_30	breast,ovarian,prostate	rs186430430	BCAC_FM_77.signal1	breast
mHDCR_30	breast,ovarian,prostate	rs9620817	BCAC_FM_77.signal3	breast
mHDCR_30	breast,ovarian,prostate	rs17882607	BCAC_FM_77.signal3	breast
mHDCR_30	breast,ovarian,prostate	rs3788408	BCAC_FM_77.signal3	breast
mHDCR_30	breast,ovarian,prostate	rs17879961	BCAC_FM_77.signal2	breast
mHDCR_30	breast,ovarian,prostate	rs9625545	BCAC_FM_77.signal3	breast
mHDCR_30	breast,ovarian,prostate	rs17885892	BCAC_FM_77.signal3	breast
mHDCR_30	breast,ovarian,prostate	rs17508019	BCAC_FM_77.signal3	breast
mHDCR_30	breast,ovarian,prostate	rs5997389	BCAC_FM_77.signal3	breast
mHDCR_30	breast,ovarian,prostate	rs5997390	BCAC_FM_77.signal3	breast
mHDCR_30	breast,ovarian,prostate	rs78705611	BCAC_FM_77.signal3	breast
mHDCR_30	breast,ovarian,prostate	rs556463243	BCAC_FM_77.signal3	breast
mHDCR_30	breast,ovarian,prostate	rs188054310	BCAC_FM_77.signal3	breast
mHDCR_30	breast,ovarian,prostate	rs73881178	BCAC_FM_77.signal3	breast
mHDCR_31	breast,prostate	rs73167030	BCAC_FM_78.signal1	breast
mHDCR_31	breast,prostate	rs12159970	BCAC_FM_78.signal1	breast
mHDCR_31	breast,prostate	rs73167031	BCAC_FM_78.signal1	breast
mHDCR_31	breast,prostate	rs56150793	BCAC_FM_78.signal1	breast
mHDCR_31	breast,prostate	rs6001911	BCAC_FM_78.signal1	breast
mHDCR_31	breast,prostate	rs74767555	BCAC_FM_78.signal1	breast
mHDCR_31	breast,prostate	rs111843590	BCAC_FM_78.signal1	breast
mHDCR_31	breast,prostate	rs6001912	BCAC_FM_78.signal1	breast
mHDCR_31	breast,prostate	rs10483203	BCAC_FM_78.signal1	breast
mHDCR_31	breast,prostate	rs56283550	BCAC_FM_78.signal1	breast
mHDCR_31	breast,prostate	rs12158872	BCAC_FM_78.signal1	breast
mHDCR_31	breast,prostate	rs17001907	BCAC_FM_78.signal1	breast
mHDCR_31	breast,prostate	rs551057361	BCAC_FM_78.signal1	breast
mHDCR_31	breast,prostate	rs56215843	BCAC_FM_78.signal1	breast
mHDCR_31	breast,prostate	rs61675795	BCAC_FM_78.signal1	breast
mHDCR_31	breast,prostate	rs73167042	BCAC_FM_78.signal1	breast
mHDCR_31	breast,prostate	rs6001915	BCAC_FM_78.signal1	breast
mHDCR_31	breast,prostate	rs17001915	BCAC_FM_78.signal1	breast
mHDCR_31	breast,prostate	rs73167045	BCAC_FM_78.signal1	breast
mHDCR_31	breast,prostate	rs73167052	BCAC_FM_78.signal1	breast
mHDCR_31	breast,prostate	rs5995856	BCAC_FM_78.signal1	breast
mHDCR_31	breast,prostate	rs17001920	BCAC_FM_78.signal1	breast
mHDCR_31	breast,prostate	rs6001920	BCAC_FM_78.signal1	breast
mHDCR_31	breast,prostate	rs73167053	BCAC_FM_78.signal1	breast
mHDCR_31	breast,prostate	rs5995860	BCAC_FM_78.signal1	breast
mHDCR_31	breast,prostate	rs28419341	BCAC_FM_78.signal1	breast
mHDCR_31	breast,prostate	rs28552449	BCAC_FM_78.signal1	breast
mHDCR_31	breast,prostate	rs112375848	BCAC_FM_78.signal1	breast
mHDCR_31	breast,prostate	rs55864500	BCAC_FM_78.signal1	breast
mHDCR_31	breast,prostate	rs183438976	BCAC_FM_78.signal1	breast
mHDCR_31	breast,prostate	rs73167058	BCAC_FM_78.signal1	breast
mHDCR_31	breast,prostate	rs5995862	BCAC_FM_78.signal1	breast
mHDCR_31	breast,prostate	rs17001943	BCAC_FM_78.signal1	breast
mHDCR_31	breast,prostate	rs58778028	BCAC_FM_78.signal1	breast
mHDCR_31	breast,prostate	rs73167063	BCAC_FM_78.signal1	breast
mHDCR_31	breast,prostate	rs5995864	BCAC_FM_78.signal1	breast
mHDCR_31	breast,prostate	rs75523053	BCAC_FM_78.signal1	breast
mHDCR_31	breast,prostate	rs74486969	BCAC_FM_78.signal1	breast
mHDCR_31	breast,prostate	rs61211547	BCAC_FM_78.signal1	breast
mHDCR_31	breast,prostate	rs12159787	BCAC_FM_78.signal1	breast
mHDCR_31	breast,prostate	rs10483204	BCAC_FM_78.signal1	breast
mHDCR_31	breast,prostate	rs145014115	BCAC_FM_78.signal1	breast
mHDCR_31	breast,prostate	rs4299422	BCAC_FM_78.signal1	breast
mHDCR_31	breast,prostate	rs2899337	BCAC_FM_78.signal1	breast
mHDCR_31	breast,prostate	rs201540223	BCAC_FM_78.signal1	breast
mHDCR_31	breast,prostate	rs73167066	BCAC_FM_78.signal1	breast
mHDCR_31	breast,prostate	rs71777635	BCAC_FM_78.signal1	breast
mHDCR_31	breast,prostate	rs73167067	BCAC_FM_78.signal1	breast
mHDCR_31	breast,prostate	rs6001930	BCAC_FM_78.signal1	breast
mHDCR_31	breast,prostate	rs17001974	BCAC_FM_78.signal1	breast
mHDCR_31	breast,prostate	rs6001931	BCAC_FM_78.signal1	breast
mHDCR_31	breast,prostate	rs6001932	BCAC_FM_78.signal1	breast
mHDCR_31	breast,prostate	rs73167069	BCAC_FM_78.signal1	breast
mHDCR_31	breast,prostate	rs73167072	BCAC_FM_78.signal1	breast
mHDCR_31	breast,prostate	rs73167073	BCAC_FM_78.signal1	breast
mHDCR_31	breast,prostate	rs73167076	BCAC_FM_78.signal1	breast
mHDCR_31	breast,prostate	rs17001977	BCAC_FM_78.signal1	breast
mHDCR_31	breast,prostate	rs3827381	BCAC_FM_78.signal1	breast
mHDCR_31	breast,prostate	rs3827382	BCAC_FM_78.signal1	breast
mHDCR_31	breast,prostate	rs73167079	BCAC_FM_78.signal1	breast
mHDCR_31	breast,prostate	rs10483205	BCAC_FM_78.signal1	breast
mHDCR_31	breast,prostate	rs112880707	BCAC_FM_78.signal1	breast
mHDCR_31	breast,prostate	rs73167080	BCAC_FM_78.signal1	breast
mHDCR_31	breast,prostate	rs73167082	BCAC_FM_78.signal1	breast
mHDCR_31	breast,prostate	rs113409089	BCAC_FM_78.signal1	breast
mHDCR_31	breast,prostate	rs74278065	BCAC_FM_78.signal1	breast
mHDCR_31	breast,prostate	rs6001935	BCAC_FM_78.signal1	breast
mHDCR_31	breast,prostate	rs56135013	BCAC_FM_78.signal1	breast
mHDCR_31	breast,prostate	rs6001937	BCAC_FM_78.signal1	breast
mHDCR_31	breast,prostate	rs73167089	BCAC_FM_78.signal1	breast
mHDCR_31	breast,prostate	rs113798157	BCAC_FM_78.signal1	breast
mHDCR_31	breast,prostate	rs5995867	BCAC_FM_78.signal1	breast
mHDCR_31	breast,prostate	rs73167090	BCAC_FM_78.signal1	breast
mHDCR_31	breast,prostate	rs77426923	BCAC_FM_78.signal1	breast
mHDCR_31	breast,prostate	rs56182212	BCAC_FM_78.signal1	breast
mHDCR_31	breast,prostate	rs73167092	BCAC_FM_78.signal1	breast
mHDCR_31	breast,prostate	rs199614224	BCAC_FM_78.signal1	breast
mHDCR_31	breast,prostate	rs6001939	BCAC_FM_78.signal1	breast
mHDCR_31	breast,prostate	rs73167093	BCAC_FM_78.signal1	breast
mHDCR_31	breast,prostate	rs6001942	BCAC_FM_78.signal1	breast
mHDCR_31	breast,prostate	rs138175438	BCAC_FM_78.signal1	breast
mHDCR_31	breast,prostate	rs73167096	BCAC_FM_78.signal1	breast
mHDCR_31	breast,prostate	rs73167097	BCAC_FM_78.signal1	breast
mHDCR_31	breast,prostate	rs73167098	BCAC_FM_78.signal1	breast
mHDCR_31	breast,prostate	rs373996442	BCAC_FM_78.signal1	breast
mHDCR_31	breast,prostate	rs113966362	BCAC_FM_78.signal1	breast
mHDCR_31	breast,prostate	rs73167101	BCAC_FM_78.signal1	breast
mHDCR_31	breast,prostate	rs17001993	BCAC_FM_78.signal1	breast
mHDCR_31	breast,prostate	rs17001994	BCAC_FM_78.signal1	breast
mHDCR_31	breast,prostate	rs73169003	BCAC_FM_78.signal1	breast
mHDCR_31	breast,prostate	rs10483206	BCAC_FM_78.signal1	breast
mHDCR_31	breast,prostate	rs6001946	BCAC_FM_78.signal1	breast
mHDCR_31	breast,prostate	rs6001949	BCAC_FM_78.signal1	breast
mHDCR_31	breast,prostate	rs66987842	BCAC_FM_78.signal1	breast
mHDCR_31	breast,prostate	rs17001997	BCAC_FM_78.signal1	breast
mHDCR_31	breast,prostate	rs6001950	BCAC_FM_78.signal1	breast
mHDCR_31	breast,prostate	rs56124626	BCAC_FM_78.signal1	breast
mHDCR_31	breast,prostate	rs141580207	BCAC_FM_78.signal1	breast
mHDCR_31	breast,prostate	rs112034576	BCAC_FM_78.signal1	breast
mHDCR_31	breast,prostate	rs55993771	BCAC_FM_78.signal1	breast
mHDCR_31	breast,prostate	rs142270009	BCAC_FM_78.signal1	breast
mHDCR_31	breast,prostate	rs6001954	BCAC_FM_78.signal1	breast
mHDCR_31	breast,prostate	rs5995870	BCAC_FM_78.signal1	breast
mHDCR_31	breast,prostate	rs57693796	BCAC_FM_78.signal1	breast
mHDCR_31	breast,prostate	rs5995871	BCAC_FM_78.signal1	breast
mHDCR_31	breast,prostate	rs139903991	BCAC_FM_78.signal1	breast
mHDCR_31	breast,prostate	rs55849114	BCAC_FM_78.signal1	breast
mHDCR_31	breast,prostate	rs55722862	BCAC_FM_78.signal1	breast
mHDCR_31	breast,prostate	rs55960299	BCAC_FM_78.signal1	breast
mHDCR_31	breast,prostate	rs56334449	BCAC_FM_78.signal1	breast
mHDCR_31	breast,prostate	rs55662398	BCAC_FM_78.signal1	breast
mHDCR_31	breast,prostate	rs6001962	BCAC_FM_78.signal1	breast
mHDCR_31	breast,prostate	rs150091203	BCAC_FM_78.signal1	breast
mHDCR_31	breast,prostate	rs932379	BCAC_FM_78.signal1	breast
mHDCR_31	breast,prostate	rs73169026	BCAC_FM_78.signal1	breast
mHDCR_31	breast,prostate	rs73169028	BCAC_FM_78.signal1	breast
mHDCR_31	breast,prostate	rs73169032	BCAC_FM_78.signal1	breast
mHDCR_31	breast,prostate	rs55674424	BCAC_FM_78.signal1	breast
mHDCR_31	breast,prostate	rs5995875	BCAC_FM_78.signal1	breast
mHDCR_31	breast,prostate	rs6001965	BCAC_FM_78.signal1	breast
mHDCR_31	breast,prostate	rs56092708	BCAC_FM_78.signal1	breast
mHDCR_31	breast,prostate	rs16985899	BCAC_FM_78.signal1	breast
mHDCR_31	breast,prostate	rs17002019	BCAC_FM_78.signal1	breast
mHDCR_31	breast,prostate	rs17002020	BCAC_FM_78.signal1	breast
mHDCR_31	breast,prostate	rs201432472	BCAC_FM_78.signal1	breast
mHDCR_31	breast,prostate	rs73169036	BCAC_FM_78.signal1	breast
mHDCR_31	breast,prostate	rs12160047	BCAC_FM_78.signal1	breast
mHDCR_31	breast,prostate	rs56047425	BCAC_FM_78.signal1	breast
mHDCR_31	breast,prostate	rs56411183	BCAC_FM_78.signal1	breast
mHDCR_31	breast,prostate	rs73169040	BCAC_FM_78.signal1	breast
mHDCR_31	breast,prostate	rs117423948	BCAC_FM_78.signal1	breast
mHDCR_31	breast,prostate	rs5995876	BCAC_FM_78.signal1	breast
mHDCR_31	breast,prostate	rs138476044	BCAC_FM_78.signal1	breast
mHDCR_31	breast,prostate	rs146829921	BCAC_FM_78.signal1	breast
mHDCR_31	breast,prostate	rs73169043	BCAC_FM_78.signal1	breast
mHDCR_31	breast,prostate	rs116973859	BCAC_FM_78.signal1	breast
mHDCR_31	breast,prostate	rs28444678	BCAC_FM_78.signal1	breast
mHDCR_31	breast,prostate	rs375665020	BCAC_FM_78.signal1	breast
mHDCR_31	breast,prostate	rs17002024	BCAC_FM_78.signal1	breast
mHDCR_31	breast,prostate	rs57705902	BCAC_FM_78.signal1	breast
mHDCR_31	breast,prostate	rs79799751	BCAC_FM_78.signal1	breast
mHDCR_31	breast,prostate	rs6001973	BCAC_FM_78.signal1	breast
mHDCR_31	breast,prostate	rs6001974	BCAC_FM_78.signal1	breast
mHDCR_31	breast,prostate	rs73169051	BCAC_FM_78.signal1	breast
mHDCR_31	breast,prostate	rs143586053	BCAC_FM_78.signal1	breast
mHDCR_31	breast,prostate	rs17002026	BCAC_FM_78.signal1	breast
mHDCR_31	breast,prostate	rs17002027	BCAC_FM_78.signal1	breast
mHDCR_31	breast,prostate	rs28567076	BCAC_FM_78.signal1	breast
mHDCR_31	breast,prostate	rs73169056	BCAC_FM_78.signal1	breast
mHDCR_31	breast,prostate	rs55853923	BCAC_FM_78.signal1	breast
mHDCR_31	breast,prostate	rs17002030	BCAC_FM_78.signal1	breast
mHDCR_31	breast,prostate	rs73169057	BCAC_FM_78.signal1	breast
mHDCR_31	breast,prostate	rs73169058	BCAC_FM_78.signal1	breast
mHDCR_31	breast,prostate	rs73169060	BCAC_FM_78.signal1	breast
mHDCR_31	breast,prostate	rs141597790	BCAC_FM_78.signal1	breast
mHDCR_31	breast,prostate	rs142127948	BCAC_FM_78.signal1	breast
mHDCR_31	breast,prostate	rs17002034	BCAC_FM_78.signal1	breast
mHDCR_31	breast,prostate	rs17002036	BCAC_FM_78.signal1	breast
mHDCR_31	breast,prostate	rs6001979	BCAC_FM_78.signal1	breast
mHDCR_31	breast,prostate	rs17002038	BCAC_FM_78.signal1	breast
mHDCR_31	breast,prostate	rs6001980	BCAC_FM_78.signal1	breast
mHDCR_31	breast,prostate	rs55719110	BCAC_FM_78.signal1	breast
mHDCR_31	breast,prostate	rs55997921	BCAC_FM_78.signal1	breast
mHDCR_31	breast,prostate	rs55775031	BCAC_FM_78.signal1	breast
mHDCR_31	breast,prostate	rs139645469	BCAC_FM_78.signal1	breast
mHDCR_31	breast,prostate	rs73169065	BCAC_FM_78.signal1	breast
mHDCR_31	breast,prostate	rs59047419	BCAC_FM_78.signal1	breast
mHDCR_31	breast,prostate	rs55669535	BCAC_FM_78.signal1	breast
mHDCR_31	breast,prostate	rs192603101	BCAC_FM_78.signal1	breast
mHDCR_31	breast,prostate	rs73169071	BCAC_FM_78.signal1	breast
mHDCR_31	breast,prostate	rs5995881	BCAC_FM_78.signal1	breast
mHDCR_31	breast,prostate	rs73169072	BCAC_FM_78.signal1	breast
mHDCR_31	breast,prostate	rs6001981	BCAC_FM_78.signal1	breast
mHDCR_31	breast,prostate	rs145351698	BCAC_FM_78.signal1	breast
mHDCR_31	breast,prostate	rs73169077	BCAC_FM_78.signal1	breast
mHDCR_31	breast,prostate	rs73169078	BCAC_FM_78.signal1	breast
mHDCR_31	breast,prostate	rs6001982	BCAC_FM_78.signal1	breast
mHDCR_31	breast,prostate	rs73169083	BCAC_FM_78.signal1	breast
mHDCR_31	breast,prostate	rs73169084	BCAC_FM_78.signal1	breast
mHDCR_31	breast,prostate	rs112497956	BCAC_FM_78.signal1	breast
mHDCR_31	breast,prostate	rs6001983	BCAC_FM_78.signal1	breast
mHDCR_31	breast,prostate	rs718193	BCAC_FM_78.signal1	breast
mHDCR_31	breast,prostate	rs56108505	BCAC_FM_78.signal1	breast
mHDCR_31	breast,prostate	rs73169087	BCAC_FM_78.signal1	breast
mHDCR_31	breast,prostate	rs73169089	BCAC_FM_78.signal1	breast
mHDCR_31	breast,prostate	rs6001984	BCAC_FM_78.signal1	breast
mHDCR_31	breast,prostate	rs71785733	BCAC_FM_78.signal1	breast
mHDCR_31	breast,prostate	rs73169091	BCAC_FM_78.signal1	breast
mHDCR_31	breast,prostate	rs117669949	BCAC_FM_78.signal1	breast
mHDCR_31	breast,prostate	rs78694459	BCAC_FM_78.signal1	breast
mHDCR_31	breast,prostate	rs73169096	BCAC_FM_78.signal1	breast
mHDCR_31	breast,prostate	rs73169097	BCAC_FM_78.signal1	breast
mHDCR_31	breast,prostate	rs145005064	BCAC_FM_78.signal1	breast
mHDCR_31	breast,prostate	rs73169098	BCAC_FM_78.signal1	breast
mHDCR_31	breast,prostate	rs145624734	BCAC_FM_78.signal1	breast
mHDCR_31	breast,prostate	rs56051217	BCAC_FM_78.signal1	breast
mHDCR_32	breast,prostate	rs13060248	BCAC_FM_80.signal1	breast
mHDCR_32	breast,prostate	rs13066793	BCAC_FM_80.signal1	breast
mHDCR_33	breast,prostate	rs7624084	BCAC_FM_110.signal1	breast
mHDCR_33	breast,prostate	rs6440003	BCAC_FM_110.signal1	breast
mHDCR_33	breast,prostate	rs4683605	BCAC_FM_110.signal1	breast
mHDCR_33	breast,prostate	rs6764769	BCAC_FM_110.signal1	breast
mHDCR_33	breast,prostate	rs9853018	BCAC_FM_110.signal1	breast
mHDCR_33	breast,prostate	rs6763931	BCAC_FM_110.signal1	breast
mHDCR_33	breast,prostate	rs724016	BCAC_FM_110.signal1	breast
mHDCR_33	breast,prostate	rs7632381	BCAC_FM_110.signal1	breast
mHDCR_33	breast,prostate	rs13077048	BCAC_FM_110.signal1	breast
mHDCR_33	breast,prostate	rs6808936	BCAC_FM_110.signal1	breast
mHDCR_33	breast,prostate	rs6785012	BCAC_FM_110.signal1	breast
mHDCR_33	breast,prostate	rs4683606	BCAC_FM_110.signal1	breast
mHDCR_33	breast,prostate	rs34207738	BCAC_FM_110.signal1	breast
mHDCR_33	breast,prostate	rs1582874	BCAC_FM_110.signal1	breast
mHDCR_33	breast,prostate	rs13068733	BCAC_FM_110.signal1	breast
mHDCR_33	breast,prostate	rs2871960	BCAC_FM_110.signal1	breast
mHDCR_33	breast,prostate	rs1344674	BCAC_FM_110.signal1	breast
mHDCR_33	breast,prostate	rs1344672	BCAC_FM_110.signal1	breast
mHDCR_33	breast,prostate	rs1991431	BCAC_FM_110.signal1	breast
mHDCR_33	breast,prostate	rs6763927	BCAC_FM_110.signal1	breast
mHDCR_33	breast,prostate	rs9846396	BCAC_FM_110.signal1	breast
mHDCR_33	breast,prostate	rs6440006	BCAC_FM_110.signal1	breast
mHDCR_33	breast,prostate	rs7650602	BCAC_FM_110.signal1	breast
mHDCR_33	breast,prostate	rs7625643	BCAC_FM_110.signal1	breast
mHDCR_34	breast,prostate	rs12647922	BCAC_FM_21.signal1	breast
mHDCR_34	breast,prostate	rs17617028	BCAC_FM_21.signal1	breast
mHDCR_34	breast,prostate	rs62331150	BCAC_FM_21.signal1	breast
mHDCR_34	breast,prostate	rs62331151	BCAC_FM_21.signal1	breast
mHDCR_34	breast,prostate	rs9790517	BCAC_FM_21.signal1	breast
mHDCR_34	breast,prostate	rs12641113	BCAC_FM_21.signal1	breast
mHDCR_34	breast,prostate	rs10022109	BCAC_FM_21.signal1	breast
mHDCR_34	breast,prostate	rs35515350	BCAC_FM_21.signal1	breast
mHDCR_34	breast,prostate	rs72191839	BCAC_FM_21.signal1	breast
mHDCR_34	breast,prostate	rs10010281	BCAC_FM_21.signal1	breast
mHDCR_34	breast,prostate	rs988799	BCAC_FM_21.signal1	breast
mHDCR_34	breast,prostate	rs187366807	BCAC_FM_21.signal1	breast
mHDCR_34	breast,prostate	rs9884985	BCAC_FM_21.signal1	breast
mHDCR_34	breast,prostate	rs34407189	BCAC_FM_21.signal1	breast
mHDCR_34	breast,prostate	rs72665940	BCAC_FM_21.signal1	breast
mHDCR_34	breast,prostate	rs992493	BCAC_FM_21.signal1	breast
mHDCR_34	breast,prostate	rs2726461	BCAC_FM_21.signal1	breast
mHDCR_34	breast,prostate	rs2647249	BCAC_FM_21.signal1	breast
mHDCR_34	breast,prostate	rs2726492	BCAC_FM_21.signal1	breast
mHDCR_34	breast,prostate	rs2647256	BCAC_FM_21.signal1	breast
mHDCR_34	breast,prostate	rs529631847	BCAC_FM_21.signal1	breast
mHDCR_35	breast,ovarian,prostate	rs112616037	BCAC_FM_23.signal3	breast
mHDCR_35	breast,ovarian,prostate	rs76678756	BCAC_FM_23.signal3	breast
mHDCR_35	breast,ovarian,prostate	rs74938348	BCAC_FM_23.signal3	breast
mHDCR_35	breast,ovarian,prostate	rs79784189	BCAC_FM_23.signal3	breast
mHDCR_35	breast,ovarian,prostate	rs76844174	BCAC_FM_23.signal3	breast
mHDCR_35	breast,ovarian,prostate	rs4613762	BCAC_FM_23.signal3	breast
mHDCR_35	breast,ovarian,prostate	rs6554666	BCAC_FM_23.signal3	breast
mHDCR_35	breast,ovarian,prostate	rs11746371	BCAC_FM_23.signal3	breast
mHDCR_35	breast,ovarian,prostate	rs4975628	BCAC_FM_23.signal3	breast
mHDCR_35	breast,ovarian,prostate	rs577692948	BCAC_FM_23.signal3	breast
mHDCR_35	breast,ovarian,prostate	rs56389783	BCAC_FM_23.signal3	breast
mHDCR_35	breast,ovarian,prostate	rs7379178	BCAC_FM_23.signal3	breast
mHDCR_35	breast,ovarian,prostate	rs10069690	BCAC_FM_23.signal1	breast
mHDCR_35	breast,ovarian,prostate	rs112290073	BCAC_FM_23.signal3	breast
mHDCR_35	breast,ovarian,prostate	rs145309412	BCAC_FM_23.signal3	breast
mHDCR_35	breast,ovarian,prostate	rs545891760	BCAC_FM_23.signal3	breast
mHDCR_35	breast,ovarian,prostate	rs540821244	BCAC_FM_23.signal3	breast
mHDCR_35	breast,ovarian,prostate	rs2853669	BCAC_FM_23.signal2	breast
mHDCR_35	breast,ovarian,prostate	rs34768248	BCAC_FM_23.signal3	breast
mHDCR_35	breast,ovarian,prostate	rs3215401	BCAC_FM_23.signal2	breast
mHDCR_35	breast,ovarian,prostate	rs10548207	BCAC_FM_23.signal2	breast
mHDCR_35	breast,ovarian,prostate	rs2736108	BCAC_FM_23.signal2	breast
mHDCR_35	breast,ovarian,prostate	rs2736107	BCAC_FM_23.signal2	breast
mHDCR_35	breast,ovarian,prostate	rs150804576	BCAC_FM_23.signal3	breast
mHDCR_35	breast,ovarian,prostate	rs538897032	BCAC_FM_23.signal3	breast
mHDCR_35	breast,ovarian,prostate	rs62329691	BCAC_FM_23.signal3	breast
mHDCR_35	breast,ovarian,prostate	rs537773043	BCAC_FM_23.signal3	breast
mHDCR_35	breast,ovarian,prostate	rs62329727	BCAC_FM_23.signal3	breast
mHDCR_35	breast,ovarian,prostate	rs2617605	BCAC_FM_23.signal3	breast
mHDCR_36	breast,prostate	rs5867671	BCAC_FM_26.signal2	breast
mHDCR_36	breast,prostate	rs71590650	BCAC_FM_26.signal3	breast
mHDCR_36	breast,prostate	rs34565884	BCAC_FM_26.signal3	breast
mHDCR_36	breast,prostate	rs60999383	BCAC_FM_26.signal3	breast
mHDCR_36	breast,prostate	rs10941679	BCAC_FM_26.signal1	breast
mHDCR_36	breast,prostate	rs564667130	BCAC_FM_26.signal3	breast
mHDCR_36	breast,prostate	rs533357236	BCAC_FM_26.signal3	breast
mHDCR_36	breast,prostate	rs71616269	BCAC_FM_26.signal3	breast
mHDCR_36	breast,prostate	rs201550085	BCAC_FM_26.signal3	breast
mHDCR_36	breast,prostate	rs35246196	BCAC_FM_26.signal3	breast
mHDCR_36	breast,prostate	rs35868527	BCAC_FM_26.signal3	breast
mHDCR_36	breast,prostate	rs35564441	BCAC_FM_26.signal3	breast
mHDCR_36	breast,prostate	rs34133773	BCAC_FM_26.signal3	breast
mHDCR_36	breast,prostate	rs6882983	BCAC_FM_26.signal3	breast
mHDCR_36	breast,prostate	rs58871041	BCAC_FM_26.signal3	breast
mHDCR_36	breast,prostate	rs34098474	BCAC_FM_26.signal3	breast
mHDCR_36	breast,prostate	rs16901939	BCAC_FM_26.signal3	breast
mHDCR_36	breast,prostate	rs13173899	BCAC_FM_26.signal3	breast
mHDCR_36	breast,prostate	rs7710153	BCAC_FM_26.signal3	breast
mHDCR_36	breast,prostate	rs6869608	BCAC_FM_26.signal3	breast
mHDCR_36	breast,prostate	rs6870104	BCAC_FM_26.signal3	breast
mHDCR_36	breast,prostate	rs6870510	BCAC_FM_26.signal3	breast
mHDCR_36	breast,prostate	rs60303396	BCAC_FM_26.signal3	breast
mHDCR_36	breast,prostate	rs13163070	BCAC_FM_26.signal3	breast
mHDCR_36	breast,prostate	rs114054320	BCAC_FM_26.signal3	breast
mHDCR_36	breast,prostate	rs35184716	BCAC_FM_26.signal3	breast
mHDCR_36	breast,prostate	rs200133788	BCAC_FM_26.signal3	breast
mHDCR_36	breast,prostate	rs73752064	BCAC_FM_26.signal3	breast
mHDCR_36	breast,prostate	rs55637377	BCAC_FM_26.signal3	breast
mHDCR_36	breast,prostate	rs55893158	BCAC_FM_26.signal3	breast
mHDCR_36	breast,prostate	rs13187122	BCAC_FM_26.signal3	breast
mHDCR_36	breast,prostate	rs34172556	BCAC_FM_26.signal3	breast
mHDCR_36	breast,prostate	rs13180428	BCAC_FM_26.signal3	breast
mHDCR_36	breast,prostate	rs60772043	BCAC_FM_26.signal3	breast
mHDCR_36	breast,prostate	rs6881569	BCAC_FM_26.signal3	breast
mHDCR_36	breast,prostate	rs13154152	BCAC_FM_26.signal3	breast
mHDCR_36	breast,prostate	rs140291084	BCAC_FM_26.signal3	breast
mHDCR_36	breast,prostate	rs6876888	BCAC_FM_26.signal3	breast
mHDCR_36	breast,prostate	rs34942360	BCAC_FM_26.signal3	breast
mHDCR_36	breast,prostate	rs142901261	BCAC_FM_26.signal3	breast
mHDCR_36	breast,prostate	rs71616271	BCAC_FM_26.signal3	breast
mHDCR_36	breast,prostate	rs6885754	BCAC_FM_26.signal3	breast
mHDCR_36	breast,prostate	rs71616273	BCAC_FM_26.signal3	breast
mHDCR_36	breast,prostate	rs6877454	BCAC_FM_26.signal3	breast
mHDCR_36	breast,prostate	rs16901954	BCAC_FM_26.signal3	breast
mHDCR_36	breast,prostate	rs34282174	BCAC_FM_26.signal3	breast
mHDCR_36	breast,prostate	rs13186009	BCAC_FM_26.signal3	breast
mHDCR_36	breast,prostate	rs35278372	BCAC_FM_26.signal3	breast
mHDCR_36	breast,prostate	rs35842403	BCAC_FM_26.signal3	breast
mHDCR_36	breast,prostate	rs35704718	BCAC_FM_26.signal3	breast
mHDCR_36	breast,prostate	rs34918593	BCAC_FM_26.signal3	breast
mHDCR_36	breast,prostate	rs35850760	BCAC_FM_26.signal3	breast
mHDCR_36	breast,prostate	rs10512866	BCAC_FM_26.signal3	breast
mHDCR_36	breast,prostate	rs13187187	BCAC_FM_26.signal3	breast
mHDCR_36	breast,prostate	rs36163058	BCAC_FM_26.signal3	breast
mHDCR_36	breast,prostate	rs376546866	BCAC_FM_26.signal3	breast
mHDCR_36	breast,prostate	rs548081920	BCAC_FM_26.signal3	breast
mHDCR_36	breast,prostate	rs372629973	BCAC_FM_26.signal3	breast
mHDCR_36	breast,prostate	rs13153426	BCAC_FM_26.signal3	breast
mHDCR_36	breast,prostate	rs13172191	BCAC_FM_26.signal3	breast
mHDCR_36	breast,prostate	rs16901986	BCAC_FM_26.signal3	breast
mHDCR_36	breast,prostate	rs16901987	BCAC_FM_26.signal3	breast
mHDCR_36	breast,prostate	rs13165641	BCAC_FM_26.signal3	breast
mHDCR_36	breast,prostate	rs16901992	BCAC_FM_26.signal3	breast
mHDCR_36	breast,prostate	rs35041565	BCAC_FM_26.signal3	breast
mHDCR_36	breast,prostate	rs4398644	BCAC_FM_26.signal3	breast
mHDCR_36	breast,prostate	rs71590654	BCAC_FM_26.signal3	breast
mHDCR_36	breast,prostate	rs13184849	BCAC_FM_26.signal3	breast
mHDCR_36	breast,prostate	rs77956439	BCAC_FM_26.signal3	breast
mHDCR_36	breast,prostate	rs13185697	BCAC_FM_26.signal3	breast
mHDCR_36	breast,prostate	rs34280402	BCAC_FM_26.signal3	breast
mHDCR_36	breast,prostate	rs34139431	BCAC_FM_26.signal3	breast
mHDCR_36	breast,prostate	rs36014783	BCAC_FM_26.signal3	breast
mHDCR_36	breast,prostate	rs114635657	BCAC_FM_26.signal3	breast
mHDCR_36	breast,prostate	rs190443933	BCAC_FM_26.signal4	breast
mHDCR_37	breast,prostate	rs56225360	BCAC_FM_119.signal1	breast
mHDCR_37	breast,prostate	rs4315934	BCAC_FM_119.signal1	breast
mHDCR_37	breast,prostate	rs12516022	BCAC_FM_119.signal1	breast
mHDCR_37	breast,prostate	rs12522540	BCAC_FM_119.signal1	breast
mHDCR_37	breast,prostate	rs2338815	BCAC_FM_119.signal1	breast
mHDCR_37	breast,prostate	rs61649461	BCAC_FM_119.signal1	breast
mHDCR_37	breast,prostate	rs6880991	BCAC_FM_119.signal1	breast
mHDCR_37	breast,prostate	rs56722914	BCAC_FM_119.signal1	breast
mHDCR_37	breast,prostate	rs56409427	BCAC_FM_119.signal1	breast
mHDCR_37	breast,prostate	rs55788424	BCAC_FM_119.signal1	breast
mHDCR_37	breast,prostate	rs56147830	BCAC_FM_119.signal1	breast
mHDCR_37	breast,prostate	rs11748677	BCAC_FM_119.signal1	breast
mHDCR_37	breast,prostate	rs67221258	BCAC_FM_119.signal1	breast
mHDCR_37	breast,prostate	rs59346687	BCAC_FM_119.signal1	breast
mHDCR_37	breast,prostate	rs17072121	BCAC_FM_119.signal1	breast
mHDCR_37	breast,prostate	rs7729559	BCAC_FM_119.signal1	breast
mHDCR_37	breast,prostate	rs56234354	BCAC_FM_119.signal1	breast
mHDCR_37	breast,prostate	rs11743915	BCAC_FM_119.signal1	breast
mHDCR_37	breast,prostate	rs58242049	BCAC_FM_119.signal1	breast
mHDCR_38	breast,endometrial,prostate	rs11370426	BCAC_FM_121.signal1	breast
mHDCR_38	breast,endometrial,prostate	rs2179550	BCAC_FM_121.signal1	breast
mHDCR_38	breast,endometrial,prostate	rs543824204	BCAC_FM_121.signal1	breast
mHDCR_38	breast,endometrial,prostate	rs146743354	BCAC_FM_121.signal1	breast
mHDCR_38	breast,endometrial,prostate	rs58102569	BCAC_FM_121.signal1	breast
mHDCR_38	breast,endometrial,prostate	rs9368207	BCAC_FM_121.signal1	breast
mHDCR_38	breast,endometrial,prostate	rs9368209	BCAC_FM_121.signal1	breast
mHDCR_38	breast,endometrial,prostate	rs9358350	BCAC_FM_121.signal1	breast
mHDCR_38	breast,endometrial,prostate	rs11758281	BCAC_FM_121.signal1	breast
mHDCR_38	breast,endometrial,prostate	rs2294809	BCAC_FM_121.signal1	breast
mHDCR_38	breast,endometrial,prostate	rs10946394	BCAC_FM_121.signal1	breast
mHDCR_38	breast,endometrial,prostate	rs2328527	BCAC_FM_121.signal1	breast
mHDCR_38	breast,endometrial,prostate	rs9358353	BCAC_FM_121.signal1	breast
mHDCR_38	breast,endometrial,prostate	rs9350265	BCAC_FM_121.signal1	breast
mHDCR_38	breast,endometrial,prostate	rs9350267	BCAC_FM_121.signal1	breast
mHDCR_38	breast,endometrial,prostate	rs978988	BCAC_FM_121.signal1	breast
mHDCR_38	breast,endometrial,prostate	rs978986	BCAC_FM_121.signal1	breast
mHDCR_38	breast,endometrial,prostate	rs9356739	BCAC_FM_121.signal1	breast
mHDCR_38	breast,endometrial,prostate	rs9356740	BCAC_FM_121.signal1	breast
mHDCR_38	breast,endometrial,prostate	rs12175876	BCAC_FM_121.signal1	breast
mHDCR_38	breast,endometrial,prostate	rs200446483	BCAC_FM_121.signal1	breast
mHDCR_38	breast,endometrial,prostate	rs183221892	BCAC_FM_121.signal1	breast
mHDCR_38	breast,endometrial,prostate	rs12530056	BCAC_FM_121.signal1	breast
mHDCR_38	breast,endometrial,prostate	rs12528468	BCAC_FM_121.signal1	breast
mHDCR_38	breast,endometrial,prostate	rs9368213	BCAC_FM_121.signal1	breast
mHDCR_38	breast,endometrial,prostate	rs2069015	BCAC_FM_121.signal1	breast
mHDCR_38	breast,endometrial,prostate	rs59800273	BCAC_FM_121.signal1	breast
mHDCR_38	breast,endometrial,prostate	rs61663643	BCAC_FM_121.signal1	breast
mHDCR_38	breast,endometrial,prostate	rs2223621	BCAC_FM_121.signal1	breast
mHDCR_38	breast,endometrial,prostate	rs149139013	BCAC_FM_121.signal1	breast
mHDCR_38	breast,endometrial,prostate	rs9295472	BCAC_FM_121.signal1	breast
mHDCR_38	breast,endometrial,prostate	rs9465837	BCAC_FM_121.signal1	breast
mHDCR_38	breast,endometrial,prostate	rs13437429	BCAC_FM_121.signal1	breast
mHDCR_38	breast,endometrial,prostate	rs4515379	BCAC_FM_121.signal1	breast
mHDCR_38	breast,endometrial,prostate	rs9465841	BCAC_FM_121.signal1	breast
mHDCR_38	breast,endometrial,prostate	rs2328528	BCAC_FM_121.signal1	breast
mHDCR_38	breast,endometrial,prostate	rs2328529	BCAC_FM_121.signal1	breast
mHDCR_38	breast,endometrial,prostate	rs9460537	BCAC_FM_121.signal1	breast
mHDCR_38	breast,endometrial,prostate	rs9465845	BCAC_FM_121.signal1	breast
mHDCR_38	breast,endometrial,prostate	rs7768642	BCAC_FM_121.signal1	breast
mHDCR_38	breast,endometrial,prostate	rs56241903	BCAC_FM_121.signal1	breast
mHDCR_38	breast,endometrial,prostate	rs9465846	BCAC_FM_121.signal1	breast
mHDCR_38	breast,endometrial,prostate	rs9465847	BCAC_FM_121.signal1	breast
mHDCR_38	breast,endometrial,prostate	rs6940200	BCAC_FM_121.signal1	breast
mHDCR_38	breast,endometrial,prostate	rs9465850	BCAC_FM_121.signal1	breast
mHDCR_38	breast,endometrial,prostate	rs7758612	BCAC_FM_121.signal1	breast
mHDCR_38	breast,endometrial,prostate	rs9465851	BCAC_FM_121.signal1	breast
mHDCR_38	breast,endometrial,prostate	rs9460538	BCAC_FM_121.signal1	breast
mHDCR_38	breast,endometrial,prostate	rs9465852	BCAC_FM_121.signal1	breast
mHDCR_38	breast,endometrial,prostate	rs6925328	BCAC_FM_121.signal1	breast
mHDCR_38	breast,endometrial,prostate	rs2328531	BCAC_FM_121.signal1	breast
mHDCR_38	breast,endometrial,prostate	rs143684160	BCAC_FM_121.signal1	breast
mHDCR_39	breast,ovarian,prostate	rs111407958	BCAC_FM_33.signal1	breast
mHDCR_39	breast,ovarian,prostate	rs572203177	BCAC_FM_33.signal1	breast
mHDCR_39	breast,ovarian,prostate	rs74966432	BCAC_FM_33.signal1	breast
mHDCR_39	breast,ovarian,prostate	rs113488442	BCAC_FM_33.signal1	breast
mHDCR_39	breast,ovarian,prostate	rs76499981	BCAC_FM_33.signal1	breast
mHDCR_39	breast,ovarian,prostate	rs74494889	BCAC_FM_33.signal1	breast
mHDCR_39	breast,ovarian,prostate	rs79722210	BCAC_FM_33.signal1	breast
mHDCR_39	breast,ovarian,prostate	rs112742862	BCAC_FM_33.signal1	breast
mHDCR_39	breast,ovarian,prostate	rs148281123	BCAC_FM_33.signal1	breast
mHDCR_39	breast,ovarian,prostate	rs188146454	BCAC_FM_33.signal1	breast
mHDCR_39	breast,ovarian,prostate	rs561100922	BCAC_FM_33.signal1	breast
mHDCR_39	breast,ovarian,prostate	rs531403443	BCAC_FM_33.signal1	breast
mHDCR_39	breast,ovarian,prostate	rs571410045	BCAC_FM_33.signal1	breast
mHDCR_39	breast,ovarian,prostate	rs551332215	BCAC_FM_33.signal1	breast
mHDCR_39	breast,ovarian,prostate	rs209168	BCAC_FM_33.signal1	breast
mHDCR_39	breast,ovarian,prostate	rs186938275	BCAC_FM_33.signal1	breast
mHDCR_39	breast,ovarian,prostate	rs139851233	BCAC_FM_33.signal1	breast
mHDCR_39	breast,ovarian,prostate	rs112330545	BCAC_FM_33.signal1	breast
mHDCR_39	breast,ovarian,prostate	rs78545130	BCAC_FM_33.signal1	breast
mHDCR_39	breast,ovarian,prostate	rs111589498	BCAC_FM_33.signal1	breast
mHDCR_39	breast,ovarian,prostate	rs111508733	BCAC_FM_33.signal1	breast
mHDCR_39	breast,ovarian,prostate	rs147438193	BCAC_FM_33.signal1	breast
mHDCR_39	breast,ovarian,prostate	rs75789737	BCAC_FM_33.signal1	breast
mHDCR_39	breast,ovarian,prostate	rs146312068	BCAC_FM_33.signal1	breast
mHDCR_39	breast,ovarian,prostate	rs79057801	BCAC_FM_33.signal1	breast
mHDCR_39	breast,ovarian,prostate	rs112047639	BCAC_FM_33.signal1	breast
mHDCR_39	breast,ovarian,prostate	rs113238348	BCAC_FM_33.signal1	breast
mHDCR_39	breast,ovarian,prostate	rs77885578	BCAC_FM_33.signal1	breast
mHDCR_39	breast,ovarian,prostate	rs111942623	BCAC_FM_33.signal1	breast
mHDCR_39	breast,ovarian,prostate	rs76646055	BCAC_FM_33.signal1	breast
mHDCR_39	breast,ovarian,prostate	rs116825011	BCAC_FM_33.signal1	breast
mHDCR_39	breast,ovarian,prostate	rs79309050	BCAC_FM_33.signal1	breast
mHDCR_39	breast,ovarian,prostate	rs9468498	BCAC_FM_33.signal1	breast
mHDCR_39	breast,ovarian,prostate	rs75870310	BCAC_FM_33.signal1	breast
mHDCR_39	breast,ovarian,prostate	rs41270640	BCAC_FM_33.signal1	breast
mHDCR_39	breast,ovarian,prostate	rs113838413	BCAC_FM_33.signal1	breast
mHDCR_40	breast,ovarian,prostate	rs6914432	BCAC_FM_35.signal4	breast
mHDCR_40	breast,ovarian,prostate	rs11155802	BCAC_FM_35.signal4	breast
mHDCR_40	breast,ovarian,prostate	rs11155805	BCAC_FM_35.signal4	breast
mHDCR_40	breast,ovarian,prostate	rs7740686	BCAC_FM_35.CIMBA	breast
mHDCR_40	breast,ovarian,prostate	rs7763637	BCAC_FM_35.signal4	breast
mHDCR_40	breast,ovarian,prostate	rs6557160	BCAC_FM_35.signal4	breast
mHDCR_40	breast,ovarian,prostate	rs6913578	BCAC_FM_35.signal4	breast
mHDCR_40	breast,ovarian,prostate	rs7774781	BCAC_FM_35.signal6	breast
mHDCR_40	breast,ovarian,prostate	rs11359657	BCAC_FM_35.signal6	breast
mHDCR_40	breast,ovarian,prostate	rs34020664	BCAC_FM_35.signal6	breast
mHDCR_40	breast,ovarian,prostate	rs12173562	BCAC_FM_35.signal1	breast
mHDCR_40	breast,ovarian,prostate	rs852003	BCAC_FM_35.signal6	breast
mHDCR_40	breast,ovarian,prostate	rs851984	BCAC_FM_35.signal3	breast
mHDCR_40	breast,ovarian,prostate	rs76956704	BCAC_FM_35.signal6	breast
mHDCR_40	breast,ovarian,prostate	rs1361024	BCAC_FM_35.signal6	breast
mHDCR_40	breast,ovarian,prostate	rs9918437	BCAC_FM_35.signal6	breast
mHDCR_40	breast,ovarian,prostate	rs1285058	BCAC_FM_35.signal6	breast
mHDCR_40	breast,ovarian,prostate	rs145387702	BCAC_FM_35.signal6	breast
mHDCR_40	breast,ovarian,prostate	rs78880143	BCAC_FM_35.signal6	breast
mHDCR_40	breast,ovarian,prostate	rs3062689	BCAC_FM_35.signal6	breast
mHDCR_40	breast,ovarian,prostate	rs488133	BCAC_FM_35.signal6	breast
mHDCR_40	breast,ovarian,prostate	rs532010	BCAC_FM_35.signal6	breast
mHDCR_40	breast,ovarian,prostate	rs3853249	BCAC_FM_35.signal6	breast
mHDCR_40	breast,ovarian,prostate	rs3853251	BCAC_FM_35.signal6	breast
mHDCR_40	breast,ovarian,prostate	rs9322331	BCAC_FM_35.signal6	breast
mHDCR_40	breast,ovarian,prostate	rs9340799	BCAC_FM_35.signal6	breast
mHDCR_40	breast,ovarian,prostate	rs3936674	BCAC_FM_35.signal6	breast
mHDCR_40	breast,ovarian,prostate	rs62442056	BCAC_FM_35.signal6	breast
mHDCR_40	breast,ovarian,prostate	rs367993506	BCAC_FM_35.signal6	breast
mHDCR_40	breast,ovarian,prostate	rs3866462	BCAC_FM_35.signal6	breast
mHDCR_40	breast,ovarian,prostate	rs34495255	BCAC_FM_35.signal6	breast
mHDCR_40	breast,ovarian,prostate	rs12664544	BCAC_FM_35.signal5	breast
mHDCR_40	breast,ovarian,prostate	rs7754762	BCAC_FM_35.signal5	breast
mHDCR_40	breast,ovarian,prostate	rs13192976	BCAC_FM_35.signal5	breast
mHDCR_40	breast,ovarian,prostate	rs34375271	BCAC_FM_35.signal5	breast
mHDCR_40	breast,ovarian,prostate	rs17081994	BCAC_FM_35.signal5	breast
mHDCR_40	breast,ovarian,prostate	rs13216134	BCAC_FM_35.signal5	breast
mHDCR_40	breast,ovarian,prostate	rs34862067	BCAC_FM_35.signal5	breast
mHDCR_40	breast,ovarian,prostate	rs2207232	BCAC_FM_35.signal5	breast
mHDCR_40	breast,ovarian,prostate	rs67690147	BCAC_FM_35.signal5	breast
mHDCR_40	breast,ovarian,prostate	rs17082033	BCAC_FM_35.signal5	breast
mHDCR_40	breast,ovarian,prostate	rs9340985	BCAC_FM_35.signal5	breast
mHDCR_40	breast,ovarian,prostate	rs9340995	BCAC_FM_35.signal5	breast
mHDCR_40	breast,ovarian,prostate	rs79388591	BCAC_FM_35.signal5	breast
mHDCR_40	breast,ovarian,prostate	rs6557189	BCAC_FM_35.signal5	breast
mHDCR_40	breast,ovarian,prostate	rs60693153	BCAC_FM_35.signal5	breast
mHDCR_40	breast,ovarian,prostate	rs6902725	BCAC_FM_35.signal5	breast
mHDCR_40	breast,ovarian,prostate	rs6901451	BCAC_FM_35.signal5	breast
mHDCR_40	breast,ovarian,prostate	rs6930355	BCAC_FM_35.signal5	breast
mHDCR_40	breast,ovarian,prostate	rs9322351	BCAC_FM_35.signal5	breast
mHDCR_40	breast,ovarian,prostate	rs9322352	BCAC_FM_35.signal5	breast
mHDCR_40	breast,ovarian,prostate	rs6557192	BCAC_FM_35.signal5	breast
mHDCR_40	breast,ovarian,prostate	rs6557193	BCAC_FM_35.signal5	breast
mHDCR_40	breast,ovarian,prostate	rs9479183	BCAC_FM_35.signal5	breast
mHDCR_40	breast,ovarian,prostate	rs6914073	BCAC_FM_35.signal5	breast
mHDCR_40	breast,ovarian,prostate	rs6557195	BCAC_FM_35.signal5	breast
mHDCR_40	breast,ovarian,prostate	rs6557196	BCAC_FM_35.signal5	breast
mHDCR_40	breast,ovarian,prostate	rs7757472	BCAC_FM_35.signal5	breast
mHDCR_40	breast,ovarian,prostate	rs7756369	BCAC_FM_35.signal5	breast
mHDCR_40	breast,ovarian,prostate	rs147485631	BCAC_FM_35.signal5	breast
mHDCR_40	breast,ovarian,prostate	rs68148135	BCAC_FM_35.signal5	breast
mHDCR_40	breast,ovarian,prostate	rs35115969	BCAC_FM_35.signal5	breast
mHDCR_40	breast,ovarian,prostate	rs13191986	BCAC_FM_35.signal5	breast
mHDCR_40	breast,ovarian,prostate	rs9383962	BCAC_FM_35.signal5	breast
mHDCR_40	breast,ovarian,prostate	rs6932864	BCAC_FM_35.signal5	breast
mHDCR_40	breast,ovarian,prostate	rs6932902	BCAC_FM_35.signal5	breast
mHDCR_40	breast,ovarian,prostate	rs6906701	BCAC_FM_35.signal5	breast
mHDCR_40	breast,ovarian,prostate	rs1884151	BCAC_FM_35.signal5	breast
mHDCR_40	breast,ovarian,prostate	rs1884152	BCAC_FM_35.signal5	breast
mHDCR_40	breast,ovarian,prostate	rs9371575	BCAC_FM_35.signal5	breast
mHDCR_40	breast,ovarian,prostate	rs6902385	BCAC_FM_35.signal5	breast
mHDCR_40	breast,ovarian,prostate	rs6941045	BCAC_FM_35.signal5	breast
mHDCR_40	breast,ovarian,prostate	rs6941230	BCAC_FM_35.signal5	breast
mHDCR_40	breast,ovarian,prostate	rs11285053	BCAC_FM_35.signal5	breast
mHDCR_40	breast,ovarian,prostate	rs9397077	BCAC_FM_35.signal5	breast
mHDCR_40	breast,ovarian,prostate	rs9397481	BCAC_FM_35.signal5	breast
mHDCR_40	breast,ovarian,prostate	rs34801860	BCAC_FM_35.signal5	breast
mHDCR_40	breast,ovarian,prostate	rs9397078	BCAC_FM_35.signal5	breast
mHDCR_40	breast,ovarian,prostate	rs9371238	BCAC_FM_35.signal5	breast
mHDCR_40	breast,ovarian,prostate	rs9383607	BCAC_FM_35.signal5	breast
mHDCR_40	breast,ovarian,prostate	rs9397079	BCAC_FM_35.signal5	breast
mHDCR_40	breast,ovarian,prostate	rs9397080	BCAC_FM_35.signal5	breast
mHDCR_40	breast,ovarian,prostate	rs9322354	BCAC_FM_35.signal5	breast
mHDCR_40	breast,ovarian,prostate	rs2273206	BCAC_FM_35.signal5	breast
mHDCR_40	breast,ovarian,prostate	rs974276	BCAC_FM_35.signal5	breast
mHDCR_40	breast,ovarian,prostate	rs974277	BCAC_FM_35.signal5	breast
mHDCR_40	breast,ovarian,prostate	rs6927127	BCAC_FM_35.signal5	breast
mHDCR_40	breast,ovarian,prostate	rs3798565	BCAC_FM_35.signal5	breast
mHDCR_40	breast,ovarian,prostate	rs3798566	BCAC_FM_35.signal5	breast
mHDCR_40	breast,ovarian,prostate	rs3798567	BCAC_FM_35.signal5	breast
mHDCR_40	breast,ovarian,prostate	rs3778078	BCAC_FM_35.signal5	breast
mHDCR_40	breast,ovarian,prostate	rs3778079	BCAC_FM_35.signal5	breast
mHDCR_40	breast,ovarian,prostate	rs3798569	BCAC_FM_35.signal5	breast
mHDCR_40	breast,ovarian,prostate	rs3798570	BCAC_FM_35.signal5	breast
mHDCR_40	breast,ovarian,prostate	rs3798571	BCAC_FM_35.signal5	breast
mHDCR_40	breast,ovarian,prostate	rs6919225	BCAC_FM_35.signal5	breast
mHDCR_40	breast,ovarian,prostate	rs3778082	BCAC_FM_35.signal5	breast
mHDCR_40	breast,ovarian,prostate	rs3778084	BCAC_FM_35.signal5	breast
mHDCR_40	breast,ovarian,prostate	rs3778085	BCAC_FM_35.signal5	breast
mHDCR_40	breast,ovarian,prostate	rs9479188	BCAC_FM_35.signal5	breast
mHDCR_40	breast,ovarian,prostate	rs7762662	BCAC_FM_35.signal5	breast
mHDCR_40	breast,ovarian,prostate	rs3798572	BCAC_FM_35.signal5	breast
mHDCR_40	breast,ovarian,prostate	rs3798573	BCAC_FM_35.signal5	breast
mHDCR_40	breast,ovarian,prostate	rs11311524	BCAC_FM_35.signal5	breast
mHDCR_40	breast,ovarian,prostate	6:152389989:C:<CN0>:0	BCAC_FM_35.signal5	breast
mHDCR_40	breast,ovarian,prostate	rs373028494	BCAC_FM_35.signal5	breast
mHDCR_40	breast,ovarian,prostate	rs6557198	BCAC_FM_35.signal5	breast
mHDCR_40	breast,ovarian,prostate	rs6928634	BCAC_FM_35.signal5	breast
mHDCR_40	breast,ovarian,prostate	rs9479190	BCAC_FM_35.signal5	breast
mHDCR_40	breast,ovarian,prostate	rs9479191	BCAC_FM_35.signal5	breast
mHDCR_40	breast,ovarian,prostate	rs9479192	BCAC_FM_35.signal5	breast
mHDCR_40	breast,ovarian,prostate	rs376582138	BCAC_FM_35.signal5	breast
mHDCR_40	breast,ovarian,prostate	rs12055837	BCAC_FM_35.signal5	breast
mHDCR_40	breast,ovarian,prostate	rs9397483	BCAC_FM_35.signal5	breast
mHDCR_40	breast,ovarian,prostate	rs3778087	BCAC_FM_35.signal5	breast
mHDCR_40	breast,ovarian,prostate	rs3778088	BCAC_FM_35.signal5	breast
mHDCR_40	breast,ovarian,prostate	rs3778089	BCAC_FM_35.signal5	breast
mHDCR_40	breast,ovarian,prostate	rs9397484	BCAC_FM_35.signal5	breast
mHDCR_40	breast,ovarian,prostate	rs35396879	BCAC_FM_35.signal5	breast
mHDCR_40	breast,ovarian,prostate	rs9478274	BCAC_FM_35.signal5	breast
mHDCR_40	breast,ovarian,prostate	rs9479193	BCAC_FM_35.signal5	breast
mHDCR_40	breast,ovarian,prostate	rs9479194	BCAC_FM_35.signal5	breast
mHDCR_40	breast,ovarian,prostate	rs9478276	BCAC_FM_35.signal5	breast
mHDCR_40	breast,ovarian,prostate	rs9479195	BCAC_FM_35.signal5	breast
mHDCR_40	breast,ovarian,prostate	rs7776315	BCAC_FM_35.signal5	breast
mHDCR_40	breast,ovarian,prostate	rs7757959	BCAC_FM_35.signal5	breast
mHDCR_40	breast,ovarian,prostate	rs7765861	BCAC_FM_35.signal5	breast
mHDCR_40	breast,ovarian,prostate	rs7766205	BCAC_FM_35.signal5	breast
mHDCR_40	breast,ovarian,prostate	rs7766549	BCAC_FM_35.signal5	breast
mHDCR_40	breast,ovarian,prostate	rs7766550	BCAC_FM_35.signal5	breast
mHDCR_40	breast,ovarian,prostate	rs7766577	BCAC_FM_35.signal5	breast
mHDCR_40	breast,ovarian,prostate	rs7766585	BCAC_FM_35.signal5	breast
mHDCR_40	breast,ovarian,prostate	rs78028948	BCAC_FM_35.signal5	breast
mHDCR_40	breast,ovarian,prostate	rs77870622	BCAC_FM_35.signal5	breast
mHDCR_40	breast,ovarian,prostate	rs3798575	BCAC_FM_35.signal5	breast
mHDCR_40	breast,ovarian,prostate	rs3798576	BCAC_FM_35.signal5	breast
mHDCR_40	breast,ovarian,prostate	rs9479196	BCAC_FM_35.signal5	breast
mHDCR_40	breast,ovarian,prostate	rs67737839	BCAC_FM_35.signal5	breast
mHDCR_40	breast,ovarian,prostate	rs9478279	BCAC_FM_35.signal5	breast
mHDCR_40	breast,ovarian,prostate	rs9479197	BCAC_FM_35.signal5	breast
mHDCR_40	breast,ovarian,prostate	rs9479198	BCAC_FM_35.signal5	breast
mHDCR_40	breast,ovarian,prostate	rs9479199	BCAC_FM_35.signal5	breast
mHDCR_40	breast,ovarian,prostate	rs34777288	BCAC_FM_35.signal5	breast
mHDCR_40	breast,ovarian,prostate	rs35237247	BCAC_FM_35.signal5	breast
mHDCR_40	breast,ovarian,prostate	rs34322424	BCAC_FM_35.signal5	breast
mHDCR_40	breast,ovarian,prostate	rs36083386	BCAC_FM_35.signal5	breast
mHDCR_40	breast,ovarian,prostate	rs13211322	BCAC_FM_35.signal5	breast
mHDCR_40	breast,ovarian,prostate	rs13211638	BCAC_FM_35.signal5	breast
mHDCR_40	breast,ovarian,prostate	rs13211433	BCAC_FM_35.signal5	breast
mHDCR_40	breast,ovarian,prostate	rs9478280	BCAC_FM_35.signal5	breast
mHDCR_40	breast,ovarian,prostate	rs111769614	BCAC_FM_35.signal5	breast
mHDCR_40	breast,ovarian,prostate	rs9478281	BCAC_FM_35.signal5	breast
mHDCR_40	breast,ovarian,prostate	rs9479200	BCAC_FM_35.signal5	breast
mHDCR_40	breast,ovarian,prostate	rs9478282	BCAC_FM_35.signal5	breast
mHDCR_40	breast,ovarian,prostate	rs9479201	BCAC_FM_35.signal5	breast
mHDCR_40	breast,ovarian,prostate	rs9478283	BCAC_FM_35.signal5	breast
mHDCR_40	breast,ovarian,prostate	rs9478284	BCAC_FM_35.signal5	breast
mHDCR_40	breast,ovarian,prostate	rs75819951	BCAC_FM_35.signal5	breast
mHDCR_40	breast,ovarian,prostate	rs9478286	BCAC_FM_35.signal5	breast
mHDCR_40	breast,ovarian,prostate	rs35525869	BCAC_FM_35.signal5	breast
mHDCR_40	breast,ovarian,prostate	rs35650978	BCAC_FM_35.signal5	breast
mHDCR_40	breast,ovarian,prostate	rs35498177	BCAC_FM_35.signal5	breast
mHDCR_40	breast,ovarian,prostate	rs35156982	BCAC_FM_35.signal5	breast
mHDCR_40	breast,ovarian,prostate	rs9479202	BCAC_FM_35.signal5	breast
mHDCR_40	breast,ovarian,prostate	rs9479203	BCAC_FM_35.signal5	breast
mHDCR_40	breast,ovarian,prostate	rs9479204	BCAC_FM_35.signal5	breast
mHDCR_40	breast,ovarian,prostate	rs9479205	BCAC_FM_35.signal5	breast
mHDCR_40	breast,ovarian,prostate	rs9479206	BCAC_FM_35.signal5	breast
mHDCR_40	breast,ovarian,prostate	rs9479207	BCAC_FM_35.signal5	breast
mHDCR_40	breast,ovarian,prostate	rs9479208	BCAC_FM_35.signal5	breast
mHDCR_40	breast,ovarian,prostate	rs9479209	BCAC_FM_35.signal5	breast
mHDCR_40	breast,ovarian,prostate	rs140646696	BCAC_FM_35.signal5	breast
mHDCR_40	breast,ovarian,prostate	rs9479210	BCAC_FM_35.signal5	breast
mHDCR_40	breast,ovarian,prostate	rs9479213	BCAC_FM_35.signal5	breast
mHDCR_40	breast,ovarian,prostate	rs9479214	BCAC_FM_35.signal5	breast
mHDCR_40	breast,ovarian,prostate	rs9478287	BCAC_FM_35.signal5	breast
mHDCR_40	breast,ovarian,prostate	rs9478288	BCAC_FM_35.signal5	breast
mHDCR_40	breast,ovarian,prostate	rs9479215	BCAC_FM_35.signal5	breast
mHDCR_40	breast,ovarian,prostate	rs9479216	BCAC_FM_35.signal5	breast
mHDCR_40	breast,ovarian,prostate	rs12175682	BCAC_FM_35.signal5	breast
mHDCR_40	breast,ovarian,prostate	rs9479217	BCAC_FM_35.signal5	breast
mHDCR_40	breast,ovarian,prostate	rs9479218	BCAC_FM_35.signal5	breast
mHDCR_40	breast,ovarian,prostate	rs138747530	BCAC_FM_35.signal5	breast
mHDCR_40	breast,ovarian,prostate	rs144673118	BCAC_FM_35.signal5	breast
mHDCR_40	breast,ovarian,prostate	rs141661612	BCAC_FM_35.signal5	breast
mHDCR_40	breast,ovarian,prostate	rs138555265	BCAC_FM_35.signal5	breast
mHDCR_40	breast,ovarian,prostate	rs141867918	BCAC_FM_35.signal5	breast
mHDCR_40	breast,ovarian,prostate	rs35084216	BCAC_FM_35.signal5	breast
mHDCR_40	breast,ovarian,prostate	rs58461766	BCAC_FM_35.signal5	breast
mHDCR_40	breast,ovarian,prostate	rs34075826	BCAC_FM_35.signal5	breast
mHDCR_40	breast,ovarian,prostate	rs9397081	BCAC_FM_35.signal5	breast
mHDCR_40	breast,ovarian,prostate	rs59223084	BCAC_FM_35.signal5	breast
mHDCR_40	breast,ovarian,prostate	rs11155832	BCAC_FM_35.signal5	breast
mHDCR_40	breast,ovarian,prostate	rs11155833	BCAC_FM_35.signal5	breast
mHDCR_40	breast,ovarian,prostate	rs201149075	BCAC_FM_35.signal5	breast
mHDCR_40	breast,ovarian,prostate	rs13192678	BCAC_FM_35.signal5	breast
mHDCR_40	breast,ovarian,prostate	rs67933127	BCAC_FM_35.signal5	breast
mHDCR_40	breast,ovarian,prostate	rs13201080	BCAC_FM_35.signal5	breast
mHDCR_40	breast,ovarian,prostate	rs17082104	BCAC_FM_35.signal5	breast
mHDCR_40	breast,ovarian,prostate	rs3778090	BCAC_FM_35.signal5	breast
mHDCR_40	breast,ovarian,prostate	rs9322355	BCAC_FM_35.signal5	breast
mHDCR_40	breast,ovarian,prostate	rs9322357	BCAC_FM_35.signal5	breast
mHDCR_40	breast,ovarian,prostate	rs9322358	BCAC_FM_35.signal5	breast
mHDCR_40	breast,ovarian,prostate	rs9322359	BCAC_FM_35.signal5	breast
mHDCR_40	breast,ovarian,prostate	rs34133739	BCAC_FM_35.signal2	breast
mHDCR_41	breast,prostate	rs7785157	BCAC_FM_126.signal1	breast
mHDCR_41	breast,prostate	rs57104699	BCAC_FM_126.signal1	breast
mHDCR_41	breast,prostate	rs11381392	BCAC_FM_126.signal1	breast
mHDCR_41	breast,prostate	rs6948632	BCAC_FM_126.signal1	breast
mHDCR_41	breast,prostate	rs75341503	BCAC_FM_126.signal1	breast
mHDCR_41	breast,prostate	rs56333627	BCAC_FM_126.signal1	breast
mHDCR_41	breast,prostate	rs55714084	BCAC_FM_126.signal1	breast
mHDCR_41	breast,prostate	rs7971	BCAC_FM_126.signal1	breast
mHDCR_41	breast,prostate	rs56249828	BCAC_FM_126.signal1	breast
mHDCR_42	breast,endometrial,ovarian,prostate	rs35961416	BCAC_FM_43.signal3	breast
mHDCR_42	breast,endometrial,ovarian,prostate	rs420101	BCAC_FM_43.signal4	breast
mHDCR_42	breast,endometrial,ovarian,prostate	rs389143	BCAC_FM_43.signal4	breast
mHDCR_42	breast,endometrial,ovarian,prostate	rs688201	BCAC_FM_43.signal4	breast
mHDCR_42	breast,endometrial,ovarian,prostate	rs595821	BCAC_FM_43.signal4	breast
mHDCR_42	breast,endometrial,ovarian,prostate	rs687324	BCAC_FM_43.signal4	breast
mHDCR_42	breast,endometrial,ovarian,prostate	rs594869	BCAC_FM_43.signal4	breast
mHDCR_42	breast,endometrial,ovarian,prostate	rs594868	BCAC_FM_43.signal4	breast
mHDCR_42	breast,endometrial,ovarian,prostate	rs436238	BCAC_FM_43.signal4	breast
mHDCR_42	breast,endometrial,ovarian,prostate	rs581761	BCAC_FM_43.signal4	breast
mHDCR_42	breast,endometrial,ovarian,prostate	rs673745	BCAC_FM_43.signal4	breast
mHDCR_42	breast,endometrial,ovarian,prostate	rs688937	BCAC_FM_43.signal4	breast
mHDCR_42	breast,endometrial,ovarian,prostate	rs672888	BCAC_FM_43.signal4	breast
mHDCR_42	breast,endometrial,ovarian,prostate	rs143562169	BCAC_FM_43.signal4	breast
mHDCR_42	breast,endometrial,ovarian,prostate	rs419018	BCAC_FM_43.signal4	breast
mHDCR_42	breast,endometrial,ovarian,prostate	rs418269	BCAC_FM_43.signal4	breast
mHDCR_42	breast,endometrial,ovarian,prostate	rs71300214	BCAC_FM_43.signal4	breast
mHDCR_42	breast,endometrial,ovarian,prostate	rs34248823	BCAC_FM_43.signal4	breast
mHDCR_42	breast,endometrial,ovarian,prostate	rs385278	BCAC_FM_43.signal4	breast
mHDCR_42	breast,endometrial,ovarian,prostate	rs670725	BCAC_FM_43.signal4	breast
mHDCR_42	breast,endometrial,ovarian,prostate	rs382824	BCAC_FM_43.signal4	breast
mHDCR_42	breast,endometrial,ovarian,prostate	rs383205	BCAC_FM_43.signal4	breast
mHDCR_42	breast,endometrial,ovarian,prostate	rs373616	BCAC_FM_43.signal4	breast
mHDCR_42	breast,endometrial,ovarian,prostate	rs400772	BCAC_FM_43.signal4	breast
mHDCR_42	breast,endometrial,ovarian,prostate	rs13275275	BCAC_FM_43.signal4	breast
mHDCR_42	breast,endometrial,ovarian,prostate	rs13248140	BCAC_FM_43.signal4	breast
mHDCR_42	breast,endometrial,ovarian,prostate	rs10956360	BCAC_FM_43.signal4	breast
mHDCR_42	breast,endometrial,ovarian,prostate	rs10956361	BCAC_FM_43.signal4	breast
mHDCR_42	breast,endometrial,ovarian,prostate	rs10956362	BCAC_FM_43.signal4	breast
mHDCR_42	breast,endometrial,ovarian,prostate	rs35131928	BCAC_FM_43.signal4	breast
mHDCR_42	breast,endometrial,ovarian,prostate	rs59351655	BCAC_FM_43.signal4	breast
mHDCR_42	breast,endometrial,ovarian,prostate	rs56898669	BCAC_FM_43.signal4	breast
mHDCR_42	breast,endometrial,ovarian,prostate	rs61599109	BCAC_FM_43.signal4	breast
mHDCR_42	breast,endometrial,ovarian,prostate	rs10956363	BCAC_FM_43.signal4	breast
mHDCR_42	breast,endometrial,ovarian,prostate	rs4871782	BCAC_FM_43.signal4	breast
mHDCR_42	breast,endometrial,ovarian,prostate	rs10087810	BCAC_FM_43.signal4	breast
mHDCR_42	breast,endometrial,ovarian,prostate	rs11328185	BCAC_FM_43.signal4	breast
mHDCR_42	breast,endometrial,ovarian,prostate	rs112576115	BCAC_FM_43.signal1	breast
mHDCR_42	breast,endometrial,ovarian,prostate	rs13281615	BCAC_FM_43.signal4	breast
mHDCR_42	breast,endometrial,ovarian,prostate	rs76102714	BCAC_FM_43.signal4	breast
mHDCR_42	breast,endometrial,ovarian,prostate	rs55746746	BCAC_FM_43.signal1	breast
mHDCR_42	breast,endometrial,ovarian,prostate	rs35138333	BCAC_FM_43.signal4	breast
mHDCR_42	breast,endometrial,ovarian,prostate	rs9693995	BCAC_FM_43.signal4	breast
mHDCR_42	breast,endometrial,ovarian,prostate	rs35904426	BCAC_FM_43.signal4	breast
mHDCR_42	breast,endometrial,ovarian,prostate	rs10110330	BCAC_FM_43.signal4	breast
mHDCR_42	breast,endometrial,ovarian,prostate	rs12550713	BCAC_FM_43.signal4	breast
mHDCR_42	breast,endometrial,ovarian,prostate	rs10096351	BCAC_FM_43.signal1	breast
mHDCR_42	breast,endometrial,ovarian,prostate	rs1121948	BCAC_FM_43.signal2	breast
mHDCR_42	breast,endometrial,ovarian,prostate	rs16893186	BCAC_FM_43.signal2	breast
mHDCR_42	breast,endometrial,ovarian,prostate	rs2608029	BCAC_FM_43.signal2	breast
mHDCR_42	breast,endometrial,ovarian,prostate	rs10956414	BCAC_FM_43.signal2	breast
mHDCR_42	breast,endometrial,ovarian,prostate	rs1875028	BCAC_FM_43.signal2	breast
mHDCR_42	breast,endometrial,ovarian,prostate	rs7002044	BCAC_FM_43.signal2	breast
mHDCR_42	breast,endometrial,ovarian,prostate	rs10956415	BCAC_FM_43.signal2	breast
mHDCR_42	breast,endometrial,ovarian,prostate	rs1499364	BCAC_FM_43.signal2	breast
mHDCR_42	breast,endometrial,ovarian,prostate	rs12546580	BCAC_FM_43.signal2	breast
mHDCR_42	breast,endometrial,ovarian,prostate	rs7006455	BCAC_FM_43.signal2	breast
mHDCR_42	breast,endometrial,ovarian,prostate	rs11778142	BCAC_FM_43.signal2	breast
mHDCR_42	breast,endometrial,ovarian,prostate	rs12542202	BCAC_FM_43.signal2	breast
mHDCR_42	breast,endometrial,ovarian,prostate	rs1902789	BCAC_FM_43.signal2	breast
mHDCR_42	breast,endometrial,ovarian,prostate	rs72722756	BCAC_FM_43.signal2	breast
mHDCR_42	breast,endometrial,ovarian,prostate	rs7825555	BCAC_FM_43.signal2	breast
mHDCR_42	breast,endometrial,ovarian,prostate	rs35135218	BCAC_FM_43.signal2	breast
mHDCR_42	breast,endometrial,ovarian,prostate	rs10956416	BCAC_FM_43.signal2	breast
mHDCR_42	breast,endometrial,ovarian,prostate	rs6999335	BCAC_FM_43.signal2	breast
mHDCR_42	breast,endometrial,ovarian,prostate	rs6999897	BCAC_FM_43.signal2	breast
mHDCR_42	breast,endometrial,ovarian,prostate	rs10808567	BCAC_FM_43.signal2	breast
mHDCR_42	breast,endometrial,ovarian,prostate	rs67397162	BCAC_FM_43.signal2	breast
mHDCR_42	breast,endometrial,ovarian,prostate	rs11783807	BCAC_FM_43.signal2	breast
mHDCR_42	breast,endometrial,ovarian,prostate	rs11780156	BCAC_FM_43.signal2	breast
mHDCR_42	breast,endometrial,ovarian,prostate	rs1902778	BCAC_FM_43.signal2	breast
mHDCR_42	breast,endometrial,ovarian,prostate	rs56152647	BCAC_FM_43.signal2	breast
mHDCR_42	breast,endometrial,ovarian,prostate	rs6470608	BCAC_FM_43.signal2	breast
mHDCR_42	breast,endometrial,ovarian,prostate	rs6992491	BCAC_FM_43.signal2	breast
mHDCR_42	breast,endometrial,ovarian,prostate	rs55929956	BCAC_FM_43.signal2	breast
mHDCR_42	breast,endometrial,ovarian,prostate	rs56354710	BCAC_FM_43.signal2	breast
mHDCR_42	breast,endometrial,ovarian,prostate	rs1016578	BCAC_FM_43.signal2	breast
mHDCR_42	breast,endometrial,ovarian,prostate	rs3802173	BCAC_FM_43.signal2	breast
mHDCR_42	breast,endometrial,ovarian,prostate	rs3802172	BCAC_FM_43.signal2	breast
mHDCR_42	breast,endometrial,ovarian,prostate	rs3802171	BCAC_FM_43.signal2	breast
mHDCR_42	breast,endometrial,ovarian,prostate	rs59183453	BCAC_FM_43.signal2	breast
mHDCR_42	breast,endometrial,ovarian,prostate	rs72722764	BCAC_FM_43.signal2	breast
mHDCR_42	breast,endometrial,ovarian,prostate	rs10492292	BCAC_FM_43.signal2	breast
mHDCR_42	breast,endometrial,ovarian,prostate	rs992241	BCAC_FM_43.signal2	breast
mHDCR_42	breast,endometrial,ovarian,prostate	rs16902714	BCAC_FM_43.signal2	breast
mHDCR_42	breast,endometrial,ovarian,prostate	rs16902715	BCAC_FM_43.signal2	breast
mHDCR_42	breast,endometrial,ovarian,prostate	rs16902716	BCAC_FM_43.signal2	breast
mHDCR_42	breast,endometrial,ovarian,prostate	rs7017073	BCAC_FM_43.signal2	breast
mHDCR_42	breast,endometrial,ovarian,prostate	rs11299600	BCAC_FM_43.signal2	breast
mHDCR_42	breast,endometrial,ovarian,prostate	rs72722767	BCAC_FM_43.signal2	breast
mHDCR_42	breast,endometrial,ovarian,prostate	rs11776408	BCAC_FM_43.signal2	breast
mHDCR_43	breast,endometrial,prostate	rs3057314	BCAC_FM_44.signal1	breast
mHDCR_44	breast,prostate	rs60037937	BCAC_FM_45.signal2	breast
mHDCR_44	breast,prostate	rs10816625	BCAC_FM_45.signal3	breast
mHDCR_44	breast,prostate	rs13294895	BCAC_FM_45.signal4	breast
mHDCR_44	breast,prostate	rs680138	BCAC_FM_45.signal1	breast
mHDCR_44	breast,prostate	rs630965	BCAC_FM_45.signal1	breast
mHDCR_44	breast,prostate	rs510294	BCAC_FM_45.signal1	breast
mHDCR_44	breast,prostate	rs7862747	BCAC_FM_45.signal1	breast
mHDCR_44	breast,prostate	rs10639168	BCAC_FM_45.signal1	breast
mHDCR_44	breast,prostate	rs5899787	BCAC_FM_45.signal1	breast
mHDCR_44	breast,prostate	rs34138847	BCAC_FM_45.signal1	breast
mHDCR_44	breast,prostate	rs659713	BCAC_FM_45.signal1	breast
mHDCR_44	breast,prostate	rs676256	BCAC_FM_45.signal1	breast
mHDCR_44	breast,prostate	rs3119744	BCAC_FM_45.signal1	breast
mHDCR_2	endometrial,ovarian	rs114240791	rs113998067	endometrial
mHDCR_2	endometrial,ovarian	rs114191397	rs113998067	endometrial
mHDCR_2	endometrial,ovarian	rs113998067	rs113998067	endometrial
mHDCR_15	breast,endometrial,prostate	rs61931193	rs10850382	endometrial
mHDCR_15	breast,endometrial,prostate	rs4767256	rs10850382	endometrial
mHDCR_15	breast,endometrial,prostate	rs4767257	rs10850382	endometrial
mHDCR_15	breast,endometrial,prostate	rs10850382	rs10850382	endometrial
mHDCR_15	breast,endometrial,prostate	rs369860040	rs10850382	endometrial
mHDCR_15	breast,endometrial,prostate	rs10850383	rs10850382	endometrial
mHDCR_15	breast,endometrial,prostate	rs10507253	rs10850382	endometrial
[truncated: 3,873 more rows]
