# Supplementary material for: GWAS and 3D chromatin mapping identifies multicancer risk genes associated with hormone-dependent cancers
Source: PLoS Genet. 2024 Nov 25;20(11):e1011490. doi: 10.1371/journal.pgen.1011490 (PMC11627375; doi:10.1371/journal.pgen.1011490)
Supplement: S3 Table — (XLSX) [file pgen.1011490.s008.xlsx]

## Sheet: S3 Table
mHDCR	Biotype	GWAS	Variant	Signal	ensgID	Gene_symbol	Annotation
mHDCR_21	lncRNA	breast	rs2290202	BCAC_FM_140.signal1	ENSG00000258725	PRC1-AS1	non_coding_transcript_exon_variant
mHDCR_21	lncRNA	breast	rs2301825	BCAC_FM_140.signal1	ENSG00000258725	PRC1-AS1	non_coding_transcript_exon_variant
mHDCR_21	lncRNA	breast	rs2301825	BCAC_FM_140.signal1	ENSG00000258725	PRC1-AS1	intron_variant,non_coding_transcript_variant
mHDCR_28	lncRNA	breast	rs17726078	BCAC_FM_12.signal1	ENSG00000236651	DLX2-DT	non_coding_transcript_exon_variant
mHDCR_42	lncRNA	breast	rs10956363	BCAC_FM_43.signal4	ENSG00000253438	PCAT1	intron_variant,non_coding_transcript_variant
mHDCR_42	lncRNA	breast	rs10956363	BCAC_FM_43.signal4	ENSG00000253438	PCAT1	non_coding_transcript_exon_variant
mHDCR_42	lncRNA	breast	rs4871782	BCAC_FM_43.signal4	ENSG00000253438	PCAT1	intron_variant,non_coding_transcript_variant
mHDCR_42	lncRNA	breast	rs4871782	BCAC_FM_43.signal4	ENSG00000253438	PCAT1	non_coding_transcript_exon_variant
mHDCR_42	lncRNA	breast	rs10087810	BCAC_FM_43.signal4	ENSG00000253438	PCAT1	intron_variant,non_coding_transcript_variant
mHDCR_42	lncRNA	breast	rs10087810	BCAC_FM_43.signal4	ENSG00000253438	PCAT1	non_coding_transcript_exon_variant
mHDCR_42	lncRNA	breast	rs1121948	BCAC_FM_43.signal2	ENSG00000249859	PVT1	non_coding_transcript_exon_variant
mHDCR_42	lncRNA	breast	rs55929956	BCAC_FM_43.signal2	ENSG00000249859	PVT1	non_coding_transcript_exon_variant
mHDCR_7	lncRNA	ovarian	rs12770228	rs144962376	ENSG00000204682	MIR1915HG	non_coding_transcript_exon_variant
mHDCR_21	lncRNA	ovarian	rs2290202	rs8037137	ENSG00000258725	PRC1-AS1	non_coding_transcript_exon_variant
mHDCR_21	lncRNA	ovarian	rs2301825	rs8037137	ENSG00000258725	PRC1-AS1	non_coding_transcript_exon_variant
mHDCR_21	lncRNA	ovarian	rs2301825	rs8037137	ENSG00000258725	PRC1-AS1	intron_variant,non_coding_transcript_variant
mHDCR_24	lncRNA	ovarian	rs6504203	rs2084881	ENSG00000266222	AC036222.2	non_coding_transcript_exon_variant
mHDCR_24	lncRNA	ovarian	rs6504203	rs7207826	ENSG00000266222	AC036222.2	non_coding_transcript_exon_variant
mHDCR_24	lncRNA	ovarian	rs6504203	rs9303542	ENSG00000266222	AC036222.2	non_coding_transcript_exon_variant
mHDCR_18	lncRNA	prostate	rs882231	rs11629412	ENSG00000258661	AL079303.1	non_coding_transcript_exon_variant
mHDCR_18	lncRNA	prostate	rs882231	rs11629412	ENSG00000258661	AL079303.1	intron_variant,non_coding_transcript_variant
mHDCR_18	lncRNA	prostate	rs882232	rs11629412	ENSG00000258661	AL079303.1	non_coding_transcript_exon_variant
mHDCR_18	lncRNA	prostate	rs882232	rs11629412	ENSG00000258661	AL079303.1	intron_variant,non_coding_transcript_variant
mHDCR_32	lncRNA	prostate	rs139263101	rs17023900	ENSG00000281392	LINC00506	intron_variant,non_coding_transcript_variant
mHDCR_32	lncRNA	prostate	rs139263101	rs17023900	ENSG00000281392	LINC00506	non_coding_transcript_exon_variant
mHDCR_32	lncRNA	prostate	rs143745027	rs17023900	ENSG00000281392	LINC00506	intron_variant,non_coding_transcript_variant
mHDCR_32	lncRNA	prostate	rs143745027	rs17023900	ENSG00000281392	LINC00506	non_coding_transcript_exon_variant
mHDCR_32	lncRNA	prostate	rs192240291	rs17023900	ENSG00000281392	LINC00506	intron_variant,non_coding_transcript_variant
mHDCR_32	lncRNA	prostate	rs192240291	rs17023900	ENSG00000281392	LINC00506	non_coding_transcript_exon_variant
mHDCR_32	lncRNA	prostate	rs370595232	rs17023900	ENSG00000281392	LINC00506	intron_variant,non_coding_transcript_variant
mHDCR_32	lncRNA	prostate	rs370595232	rs17023900	ENSG00000281392	LINC00506	non_coding_transcript_exon_variant
mHDCR_32	lncRNA	prostate	rs200999583	rs17023900	ENSG00000281392	LINC00506	intron_variant,non_coding_transcript_variant
mHDCR_32	lncRNA	prostate	rs200999583	rs17023900	ENSG00000281392	LINC00506	non_coding_transcript_exon_variant
mHDCR_32	lncRNA	prostate	rs202078105	rs17023900	ENSG00000281392	LINC00506	intron_variant,non_coding_transcript_variant
mHDCR_32	lncRNA	prostate	rs202078105	rs17023900	ENSG00000281392	LINC00506	non_coding_transcript_exon_variant
mHDCR_32	lncRNA	prostate	rs146329832	rs17023900	ENSG00000281392	LINC00506	intron_variant,non_coding_transcript_variant
mHDCR_32	lncRNA	prostate	rs146329832	rs17023900	ENSG00000281392	LINC00506	non_coding_transcript_exon_variant
mHDCR_32	lncRNA	prostate	rs141749915	rs17023900	ENSG00000281392	LINC00506	intron_variant,non_coding_transcript_variant
mHDCR_32	lncRNA	prostate	rs141749915	rs17023900	ENSG00000281392	LINC00506	non_coding_transcript_exon_variant
mHDCR_32	lncRNA	prostate	rs146968478	rs17023900	ENSG00000281392	LINC00506	intron_variant,non_coding_transcript_variant
mHDCR_32	lncRNA	prostate	rs146968478	rs17023900	ENSG00000281392	LINC00506	non_coding_transcript_exon_variant
mHDCR_32	lncRNA	prostate	rs202049731	rs17023900	ENSG00000281392	LINC00506	intron_variant,non_coding_transcript_variant
mHDCR_32	lncRNA	prostate	rs202049731	rs17023900	ENSG00000281392	LINC00506	non_coding_transcript_exon_variant
mHDCR_32	lncRNA	prostate	rs149578880	rs17023900	ENSG00000281392	LINC00506	intron_variant,non_coding_transcript_variant
mHDCR_32	lncRNA	prostate	rs149578880	rs17023900	ENSG00000281392	LINC00506	non_coding_transcript_exon_variant
mHDCR_32	lncRNA	prostate	rs185058905	rs17023900	ENSG00000281392	LINC00506	intron_variant,non_coding_transcript_variant
mHDCR_32	lncRNA	prostate	rs185058905	rs17023900	ENSG00000281392	LINC00506	non_coding_transcript_exon_variant
mHDCR_32	lncRNA	prostate	rs6791960	rs9284813	ENSG00000281392	LINC00506	intron_variant,non_coding_transcript_variant
mHDCR_32	lncRNA	prostate	rs6791960	rs9284813	ENSG00000281392	LINC00506	non_coding_transcript_exon_variant
mHDCR_32	lncRNA	prostate	rs145595533	rs17023900	ENSG00000281392	LINC00506	intron_variant,non_coding_transcript_variant
mHDCR_32	lncRNA	prostate	rs145595533	rs17023900	ENSG00000281392	LINC00506	non_coding_transcript_exon_variant
mHDCR_32	lncRNA	prostate	rs60086365	rs17181170	ENSG00000281392	LINC00506	intron_variant,non_coding_transcript_variant
mHDCR_32	lncRNA	prostate	rs60086365	rs17181170	ENSG00000281392	LINC00506	non_coding_transcript_exon_variant
mHDCR_32	lncRNA	prostate	rs200524100	rs17023900	ENSG00000281392	LINC00506	intron_variant,non_coding_transcript_variant
mHDCR_32	lncRNA	prostate	rs200524100	rs17023900	ENSG00000281392	LINC00506	non_coding_transcript_exon_variant
mHDCR_32	lncRNA	prostate	rs2088396	rs17181170	ENSG00000281392	LINC00506	intron_variant,non_coding_transcript_variant
mHDCR_32	lncRNA	prostate	rs2088396	rs17181170	ENSG00000281392	LINC00506	non_coding_transcript_exon_variant
mHDCR_32	lncRNA	prostate	rs115712867	rs17023900	ENSG00000281392	LINC00506	non_coding_transcript_exon_variant
mHDCR_42	lncRNA	prostate	rs1516942	rs10086908	ENSG00000253438	PCAT1	intron_variant,non_coding_transcript_variant
mHDCR_42	lncRNA	prostate	rs1516942	rs10086908	ENSG00000253438	PCAT1	non_coding_transcript_exon_variant
mHDCR_42	lncRNA	prostate	rs1551515	rs10086908	ENSG00000253438	PCAT1	intron_variant,non_coding_transcript_variant
mHDCR_42	lncRNA	prostate	rs1551515	rs10086908	ENSG00000253438	PCAT1	non_coding_transcript_exon_variant
mHDCR_42	lncRNA	prostate	rs1551513	rs10086908	ENSG00000253438	PCAT1	non_coding_transcript_exon_variant
mHDCR_42	lncRNA	prostate	rs1551513	rs10086908	ENSG00000253438	PCAT1	intron_variant,non_coding_transcript_variant
mHDCR_42	lncRNA	prostate	rs4473999	rs10086908	ENSG00000253438	PCAT1	non_coding_transcript_exon_variant
mHDCR_42	lncRNA	prostate	rs4473999	rs10086908	ENSG00000253438	PCAT1	intron_variant,non_coding_transcript_variant
mHDCR_42	lncRNA	prostate	rs9656964	rs10086908	ENSG00000253438	PCAT1	non_coding_transcript_exon_variant
mHDCR_42	lncRNA	prostate	rs9656964	rs10086908	ENSG00000253438	PCAT1	intron_variant,non_coding_transcript_variant
mHDCR_42	lncRNA	prostate	rs17762938	rs10086908	ENSG00000253438	PCAT1	non_coding_transcript_exon_variant
mHDCR_42	lncRNA	prostate	rs17762938	rs10086908	ENSG00000253438	PCAT1	intron_variant,non_coding_transcript_variant
mHDCR_42	lncRNA	prostate	rs7823297	rs10086908	ENSG00000253438	PCAT1	non_coding_transcript_exon_variant
mHDCR_42	lncRNA	prostate	rs7823297	rs10086908	ENSG00000253438	PCAT1	intron_variant,non_coding_transcript_variant
mHDCR_42	lncRNA	prostate	rs378854	rs445114	ENSG00000253438	PCAT1	intron_variant,non_coding_transcript_variant
mHDCR_42	lncRNA	prostate	rs378854	rs445114	ENSG00000253438	PCAT1	non_coding_transcript_exon_variant
mHDCR_42	lncRNA	prostate	rs378854	rs620861	ENSG00000253438	PCAT1	intron_variant,non_coding_transcript_variant
mHDCR_42	lncRNA	prostate	rs378854	rs620861	ENSG00000253438	PCAT1	non_coding_transcript_exon_variant
mHDCR_42	lncRNA	prostate	rs421094	rs445114	ENSG00000253438	PCAT1	intron_variant,non_coding_transcript_variant
mHDCR_42	lncRNA	prostate	rs421094	rs445114	ENSG00000253438	PCAT1	non_coding_transcript_exon_variant
mHDCR_42	lncRNA	prostate	rs421094	rs620861	ENSG00000253438	PCAT1	intron_variant,non_coding_transcript_variant
mHDCR_42	lncRNA	prostate	rs421094	rs620861	ENSG00000253438	PCAT1	non_coding_transcript_exon_variant
mHDCR_42	lncRNA	prostate	rs4506170	rs16902094	ENSG00000253438	PCAT1	intron_variant,non_coding_transcript_variant
mHDCR_42	lncRNA	prostate	rs4506170	rs16902094	ENSG00000253438	PCAT1	non_coding_transcript_exon_variant
mHDCR_42	lncRNA	prostate	rs151204419	rs16902094	ENSG00000253438	PCAT1	intron_variant,non_coding_transcript_variant
mHDCR_42	lncRNA	prostate	rs151204419	rs16902094	ENSG00000253438	PCAT1	non_coding_transcript_exon_variant
mHDCR_1	protein_coding	breast	rs12375	BCAC_FM_1.signal1	ENSG00000142655	PEX14	synonymous_variant
mHDCR_6	protein_coding	breast	rs4245739	BCAC_FM_7.signal1	ENSG00000198625	MDM4	3_prime_UTR_variant
mHDCR_7	protein_coding	breast	rs1802669	BCAC_FM_47.signal1	ENSG00000078403	MLLT10	synonymous_variant
mHDCR_12	protein_coding	breast	rs1800057	BCAC_FM_165.CIMBA	ENSG00000149311	ATM	missense_variant
mHDCR_12	protein_coding	breast	rs7943203	BCAC_FM_165.signal1	ENSG00000178202	POGLUT3	3_prime_UTR_variant
mHDCR_12	protein_coding	breast	rs11374964	BCAC_FM_165.signal1	ENSG00000178202	POGLUT3	3_prime_UTR_variant
mHDCR_12	protein_coding	breast	rs74911261	BCAC_FM_165.CIMBA	ENSG00000178202	POGLUT3	missense_variant
mHDCR_18	protein_coding	breast	rs12881240	BCAC_FM_61.signal1	ENSG00000198807	PAX9	missense_variant
mHDCR_18	protein_coding	breast	rs12881240	BCAC_FM_61.signal1	ENSG00000198807	PAX9	synonymous_variant
mHDCR_21	protein_coding	breast	rs79548680	BCAC_FM_140.signal1	ENSG00000166965	RCCD1	3_prime_UTR_variant
mHDCR_25	protein_coding	breast	rs8100241	BCAC_FM_73.CIMBA	ENSG00000160117	ANKLE1	missense_variant
mHDCR_25	protein_coding	breast	rs8108174	BCAC_FM_73.CIMBA	ENSG00000160117	ANKLE1	missense_variant
mHDCR_25	protein_coding	breast	rs2363956	BCAC_FM_73.CIMBA	ENSG00000160117	ANKLE1	missense_variant
mHDCR_25	protein_coding	breast	rs111961716	BCAC_FM_73.signal1	ENSG00000160117	ANKLE1	3_prime_UTR_variant
mHDCR_25	protein_coding	breast	rs4808616	BCAC_FM_73.signal1	ENSG00000127220	ABHD8	3_prime_UTR_variant
mHDCR_30	protein_coding	breast	rs555607708	BCAC_FM_77.signal1	ENSG00000183765	CHEK2	frameshift_variant
mHDCR_30	protein_coding	breast	rs17879961	BCAC_FM_77.signal2	ENSG00000183765	CHEK2	missense_variant
mHDCR_30	protein_coding	breast	rs17879961	BCAC_FM_77.signal2	ENSG00000183765	CHEK2	5_prime_UTR_variant
mHDCR_34	protein_coding	breast	rs72665940	BCAC_FM_21.signal1	ENSG00000168769	TET2	3_prime_UTR_variant
mHDCR_24	protein_coding	endometrial	rs2278868	rs882380	ENSG00000141293	SKAP1	missense_variant
mHDCR_2	protein_coding	ovarian	rs41267303	rs12039431	ENSG00000163877	SNIP1	3_prime_UTR_variant
mHDCR_6	protein_coding	ovarian	rs4245738	rs2290854	ENSG00000198625	MDM4	3_prime_UTR_variant
mHDCR_6	protein_coding	ovarian	rs4245739	rs2290854	ENSG00000198625	MDM4	3_prime_UTR_variant
mHDCR_6	protein_coding	ovarian	rs4951396	rs2290854	ENSG00000198625	MDM4	3_prime_UTR_variant
mHDCR_6	protein_coding	ovarian	rs12119098	rs2290854	ENSG00000198625	MDM4	3_prime_UTR_variant
mHDCR_6	protein_coding	ovarian	rs56200417	rs2290854	ENSG00000198625	MDM4	3_prime_UTR_variant
mHDCR_6	protein_coding	ovarian	rs10900596	rs2290854	ENSG00000198625	MDM4	3_prime_UTR_variant
mHDCR_6	protein_coding	ovarian	rs10900597	rs2290854	ENSG00000198625	MDM4	3_prime_UTR_variant
mHDCR_6	protein_coding	ovarian	rs12116645	rs2290854	ENSG00000198625	MDM4	3_prime_UTR_variant
mHDCR_6	protein_coding	ovarian	rs1046874	rs2290854	ENSG00000198625	MDM4	3_prime_UTR_variant
mHDCR_7	protein_coding	ovarian	rs1802669	rs1243180	ENSG00000078403	MLLT10	synonymous_variant
mHDCR_7	protein_coding	ovarian	rs1802669	rs144962376	ENSG00000078403	MLLT10	synonymous_variant
mHDCR_21	protein_coding	ovarian	rs79548680	rs8037137	ENSG00000166965	RCCD1	3_prime_UTR_variant
mHDCR_25	protein_coding	ovarian	rs8100241	rs2363956	ENSG00000160117	ANKLE1	missense_variant
mHDCR_25	protein_coding	ovarian	rs8108174	rs2363956	ENSG00000160117	ANKLE1	missense_variant
mHDCR_25	protein_coding	ovarian	rs2363956	rs2363956	ENSG00000160117	ANKLE1	missense_variant
mHDCR_25	protein_coding	ovarian	rs10425939	rs8170	ENSG00000160117	ANKLE1	synonymous_variant
mHDCR_25	protein_coding	ovarian	rs111961716	rs4808075	ENSG00000160117	ANKLE1	3_prime_UTR_variant
mHDCR_25	protein_coding	ovarian	rs4808616	rs4808075	ENSG00000127220	ABHD8	3_prime_UTR_variant
mHDCR_25	protein_coding	ovarian	rs11540855	rs8170	ENSG00000127220	ABHD8	3_prime_UTR_variant
mHDCR_40	protein_coding	ovarian	rs6929137	rs2046210	ENSG00000120262	CCDC170	missense_variant
mHDCR_40	protein_coding	ovarian	rs3734806	rs2046210	ENSG00000120262	CCDC170	3_prime_UTR_variant
mHDCR_40	protein_coding	ovarian	rs3757322	rs2046210	ENSG00000120262	CCDC170	3_prime_UTR_variant
mHDCR_6	protein_coding	prostate	rs4245738	rs4245739	ENSG00000198625	MDM4	3_prime_UTR_variant
mHDCR_6	protein_coding	prostate	rs4245739	rs4245739	ENSG00000198625	MDM4	3_prime_UTR_variant
mHDCR_6	protein_coding	prostate	rs11285873	rs4245739	ENSG00000198625	MDM4	3_prime_UTR_variant
mHDCR_6	protein_coding	prostate	rs56200417	rs4245739	ENSG00000198625	MDM4	3_prime_UTR_variant
mHDCR_6	protein_coding	prostate	rs10900596	rs4245739	ENSG00000198625	MDM4	3_prime_UTR_variant
mHDCR_6	protein_coding	prostate	rs1046874	rs4245739	ENSG00000198625	MDM4	3_prime_UTR_variant
mHDCR_8	protein_coding	prostate	rs113102683	rs7094871	ENSG00000148737	TCF7L2	5_prime_UTR_variant
mHDCR_12	protein_coding	prostate	rs1800057	rs1800057	ENSG00000149311	ATM	missense_variant
mHDCR_12	protein_coding	prostate	rs74911261	rs1800057	ENSG00000178202	POGLUT3	missense_variant
mHDCR_29	protein_coding	prostate	rs3769823	rs59308963	ENSG00000064012	CASP8	missense_variant
mHDCR_29	protein_coding	prostate	rs700635	rs59308963	ENSG00000155749	FLACC1	3_prime_UTR_variant
mHDCR_12	protein_coding	breast	rs2066734	BCAC_FM_165.signal1	ENSG00000149311	ATM	splicing
mHDCR_12	protein_coding	breast	rs651030	BCAC_FM_165.signal1	ENSG00000149311	ATM	splicing
mHDCR_35	protein_coding	breast	rs10069690	BCAC_FM_23.signal1	ENSG00000164362	TERT	splicing
mHDCR_21	protein_coding	breast	rs2301825	BCAC_FM_140.signal1	ENSG00000198901	PRC1	splicing
mHDCR_18	protein_coding	breast	rs7149262	BCAC_FM_61.signal1	ENSG00000198807	PAX9	splicing
mHDCR_35	protein_coding	ovarian	rs10069690	rs10069690	ENSG00000164362	TERT	splicing
mHDCR_21	protein_coding	ovarian	rs2301825	rs8037137	ENSG00000198901	PRC1	splicing
mHDCR_25	protein_coding	ovarian	rs73509996	rs8170	ENSG00000160117	ANKLE1	splicing
mHDCR_29	protein_coding	prostate	rs3769818	rs59308963	ENSG00000064012	CASP8	splicing
