# Supplementary material for: GWAS and 3D chromatin mapping identifies multicancer risk genes associated with hormone-dependent cancers
Source: PLoS Genet. 2024 Nov 25;20(11):e1011490. doi: 10.1371/journal.pgen.1011490 (PMC11627375; doi:10.1371/journal.pgen.1011490)
Supplement: S4 Table — (XLSX) [file pgen.1011490.s009.xlsx]

## Sheet: S4 Table
mHDCR	Biotype	Annotation	GWAS	Variant	Signal	Gene_symbol	enstID	Ranking	Probability_score	ChIP	Chromatin_accessibility	PWM	Footprint	QTL	PWM_matched	Footprint_matched	IC_max	IC_matched_max	ChromHMM_tissue	Cell types	ChromHMM_states	ChromHMM_annotation_match
mHDCR_18	lncRNA	promoter	breast	rs12885612	BCAC_FM_61.signal1	AL079303.1	ENST00000555107.1	1f	0.55436	TRUE	TRUE	FALSE	FALSE	TRUE	FALSE	FALSE	0	0	breast	MCF-7,T47D,mammary_epithelial_cell_female	TxWk,ReprPC,ReprPC	TRUE
mHDCR_18	lncRNA	promoter	breast	rs34914085	BCAC_FM_61.signal1	AL079303.1	ENST00000555107.1	1f	0.55436	TRUE	TRUE	FALSE	FALSE	TRUE	FALSE	FALSE	0	0	breast	MCF-7,T47D,mammary_epithelial_cell_female	TxWk,ReprPC,ReprPC	TRUE
mHDCR_21	lncRNA	promoter	breast	rs2290202	BCAC_FM_140.signal1	PRC1-AS1	ENST00000660154.1	1f	0.73417	TRUE	FALSE	TRUE	FALSE	TRUE	FALSE	FALSE	0.07	0	breast	MCF-7,T47D,mammary_epithelial_cell_female	Tx,Tx,Tx	TRUE
mHDCR_21	lncRNA	promoter	breast	rs113343095	BCAC_FM_140.signal1	PRC1-AS1	ENST00000654370.1	1f	0.55324	TRUE	FALSE	FALSE	FALSE	TRUE	FALSE	FALSE	0	0	breast	MCF-7,T47D,mammary_epithelial_cell_female	Tx,Tx,Tx	TRUE
mHDCR_25	lncRNA	promoter	breast	rs13343778	BCAC_FM_73.signal1	AC010463.3	ENST00000594077.1	1f	0.55324	TRUE	FALSE	FALSE	FALSE	TRUE	FALSE	FALSE	0	0	breast	MCF-7,T47D,mammary_epithelial_cell_female	Quies,TxWk,TxWk	TRUE
mHDCR_25	lncRNA	promoter	breast	rs112440341	BCAC_FM_73.signal1	AC010463.3	ENST00000594077.1	5	0.88556	TRUE	FALSE	TRUE	FALSE	FALSE	FALSE	FALSE	1.97	0	breast	MCF-7,T47D,mammary_epithelial_cell_female	Quies,TxWk,TxWk	TRUE
mHDCR_25	lncRNA	promoter	breast	rs12982058	BCAC_FM_73.CIMBA	AC010463.3	ENST00000594077.1	1f	0.55436	TRUE	TRUE	FALSE	FALSE	TRUE	FALSE	FALSE	0	0	breast	MCF-7,T47D,mammary_epithelial_cell_female	Quies,ZNF/Rpts,ZNF/Rpts	FALSE
mHDCR_21	lncRNA	promoter	ovarian	rs2290202	rs8037137	PRC1-AS1	ENST00000660154.1	1f	0.73417	TRUE	FALSE	TRUE	FALSE	TRUE	FALSE	FALSE	0.07	0	ovarian	ovary_female_adult_(30_years),ovary_female_adult_(51_year),ovary_female_adult_(53_years)	TxWk,Quies,Quies	TRUE
mHDCR_21	lncRNA	promoter	ovarian	rs113343095	rs8037137	PRC1-AS1	ENST00000654370.1	1f	0.55324	TRUE	FALSE	FALSE	FALSE	TRUE	FALSE	FALSE	0	0	ovarian	ovary_female_adult_(30_years),ovary_female_adult_(51_year),ovary_female_adult_(53_years)	TxWk,Quies,Quies	TRUE
mHDCR_24	lncRNA	promoter	ovarian	rs6504158	rs2084881	THRA1/BTR	ENST00000621191.1	1b	0.92754	TRUE	TRUE	TRUE	TRUE	TRUE	FALSE	FALSE	0.01	0	ovarian	ovary_female_adult_(30_years),ovary_female_adult_(51_year),ovary_female_adult_(53_years)	ReprPCWk,ReprPCWk,Quies	FALSE
mHDCR_24	lncRNA	promoter	ovarian	rs6504158	rs2084881	THRA1/BTR	ENST00000621191.1	1b	0.92754	TRUE	TRUE	TRUE	TRUE	TRUE	FALSE	FALSE	0.01	0	ovarian	ovary_female_adult_(30_years),ovary_female_adult_(51_year),ovary_female_adult_(53_years)	ReprPCWk,ReprPCWk,Quies	FALSE
mHDCR_24	lncRNA	promoter	ovarian	rs6504158	rs2084881	THRA1/BTR	ENST00000621191.1	1b	0.92754	TRUE	TRUE	TRUE	TRUE	TRUE	FALSE	FALSE	0.01	0	ovarian	ovary_female_adult_(30_years),ovary_female_adult_(51_year),ovary_female_adult_(53_years)	ReprPCWk,ReprPCWk,Quies	FALSE
mHDCR_24	lncRNA	promoter	ovarian	rs6504158	rs7207826	THRA1/BTR	ENST00000621191.1	1b	0.92754	TRUE	TRUE	TRUE	TRUE	TRUE	FALSE	FALSE	0.01	0	ovarian	ovary_female_adult_(30_years),ovary_female_adult_(51_year),ovary_female_adult_(53_years)	ReprPCWk,ReprPCWk,Quies	FALSE
mHDCR_24	lncRNA	promoter	ovarian	rs6504158	rs7207826	THRA1/BTR	ENST00000621191.1	1b	0.92754	TRUE	TRUE	TRUE	TRUE	TRUE	FALSE	FALSE	0.01	0	ovarian	ovary_female_adult_(30_years),ovary_female_adult_(51_year),ovary_female_adult_(53_years)	ReprPCWk,ReprPCWk,Quies	FALSE
mHDCR_24	lncRNA	promoter	ovarian	rs6504158	rs7207826	THRA1/BTR	ENST00000621191.1	1b	0.92754	TRUE	TRUE	TRUE	TRUE	TRUE	FALSE	FALSE	0.01	0	ovarian	ovary_female_adult_(30_years),ovary_female_adult_(51_year),ovary_female_adult_(53_years)	ReprPCWk,ReprPCWk,Quies	FALSE
mHDCR_24	lncRNA	promoter	ovarian	rs6504158	rs9303542	THRA1/BTR	ENST00000621191.1	1b	0.92754	TRUE	TRUE	TRUE	TRUE	TRUE	FALSE	FALSE	0.01	0	ovarian	ovary_female_adult_(30_years),ovary_female_adult_(51_year),ovary_female_adult_(53_years)	ReprPCWk,ReprPCWk,Quies	FALSE
mHDCR_24	lncRNA	promoter	ovarian	rs6504158	rs9303542	THRA1/BTR	ENST00000621191.1	1b	0.92754	TRUE	TRUE	TRUE	TRUE	TRUE	FALSE	FALSE	0.01	0	ovarian	ovary_female_adult_(30_years),ovary_female_adult_(51_year),ovary_female_adult_(53_years)	ReprPCWk,ReprPCWk,Quies	FALSE
mHDCR_24	lncRNA	promoter	ovarian	rs6504158	rs9303542	THRA1/BTR	ENST00000621191.1	1b	0.92754	TRUE	TRUE	TRUE	TRUE	TRUE	FALSE	FALSE	0.01	0	ovarian	ovary_female_adult_(30_years),ovary_female_adult_(51_year),ovary_female_adult_(53_years)	ReprPCWk,ReprPCWk,Quies	FALSE
mHDCR_24	lncRNA	promoter	ovarian	rs6504158	rs2084881	THRA1/BTR	ENST00000604191.1	1b	0.92754	TRUE	TRUE	TRUE	TRUE	TRUE	FALSE	FALSE	0.01	0	ovarian	ovary_female_adult_(30_years),ovary_female_adult_(51_year),ovary_female_adult_(53_years)	ReprPCWk,ReprPCWk,Quies	FALSE
mHDCR_24	lncRNA	promoter	ovarian	rs6504158	rs2084881	THRA1/BTR	ENST00000604191.1	1b	0.92754	TRUE	TRUE	TRUE	TRUE	TRUE	FALSE	FALSE	0.01	0	ovarian	ovary_female_adult_(30_years),ovary_female_adult_(51_year),ovary_female_adult_(53_years)	ReprPCWk,ReprPCWk,Quies	FALSE
mHDCR_24	lncRNA	promoter	ovarian	rs6504158	rs2084881	THRA1/BTR	ENST00000604191.1	1b	0.92754	TRUE	TRUE	TRUE	TRUE	TRUE	FALSE	FALSE	0.01	0	ovarian	ovary_female_adult_(30_years),ovary_female_adult_(51_year),ovary_female_adult_(53_years)	ReprPCWk,ReprPCWk,Quies	FALSE
mHDCR_24	lncRNA	promoter	ovarian	rs6504158	rs7207826	THRA1/BTR	ENST00000604191.1	1b	0.92754	TRUE	TRUE	TRUE	TRUE	TRUE	FALSE	FALSE	0.01	0	ovarian	ovary_female_adult_(30_years),ovary_female_adult_(51_year),ovary_female_adult_(53_years)	ReprPCWk,ReprPCWk,Quies	FALSE
mHDCR_24	lncRNA	promoter	ovarian	rs6504158	rs7207826	THRA1/BTR	ENST00000604191.1	1b	0.92754	TRUE	TRUE	TRUE	TRUE	TRUE	FALSE	FALSE	0.01	0	ovarian	ovary_female_adult_(30_years),ovary_female_adult_(51_year),ovary_female_adult_(53_years)	ReprPCWk,ReprPCWk,Quies	FALSE
mHDCR_24	lncRNA	promoter	ovarian	rs6504158	rs7207826	THRA1/BTR	ENST00000604191.1	1b	0.92754	TRUE	TRUE	TRUE	TRUE	TRUE	FALSE	FALSE	0.01	0	ovarian	ovary_female_adult_(30_years),ovary_female_adult_(51_year),ovary_female_adult_(53_years)	ReprPCWk,ReprPCWk,Quies	FALSE
mHDCR_24	lncRNA	promoter	ovarian	rs6504158	rs9303542	THRA1/BTR	ENST00000604191.1	1b	0.92754	TRUE	TRUE	TRUE	TRUE	TRUE	FALSE	FALSE	0.01	0	ovarian	ovary_female_adult_(30_years),ovary_female_adult_(51_year),ovary_female_adult_(53_years)	ReprPCWk,ReprPCWk,Quies	FALSE
mHDCR_24	lncRNA	promoter	ovarian	rs6504158	rs9303542	THRA1/BTR	ENST00000604191.1	1b	0.92754	TRUE	TRUE	TRUE	TRUE	TRUE	FALSE	FALSE	0.01	0	ovarian	ovary_female_adult_(30_years),ovary_female_adult_(51_year),ovary_female_adult_(53_years)	ReprPCWk,ReprPCWk,Quies	FALSE
mHDCR_24	lncRNA	promoter	ovarian	rs6504158	rs9303542	THRA1/BTR	ENST00000604191.1	1b	0.92754	TRUE	TRUE	TRUE	TRUE	TRUE	FALSE	FALSE	0.01	0	ovarian	ovary_female_adult_(30_years),ovary_female_adult_(51_year),ovary_female_adult_(53_years)	ReprPCWk,ReprPCWk,Quies	FALSE
mHDCR_24	lncRNA	promoter	ovarian	rs2056458	rs2084881	AC036222.2	ENST00000579033.1	1f	0.55324	TRUE	FALSE	FALSE	FALSE	TRUE	FALSE	FALSE	0	0	ovarian	ovary_female_adult_(30_years),ovary_female_adult_(51_year),ovary_female_adult_(53_years)	ReprPCWk,Quies,Quies	FALSE
mHDCR_24	lncRNA	promoter	ovarian	rs2056458	rs2084881	AC036222.2	ENST00000579033.1	1f	0.55324	TRUE	FALSE	FALSE	FALSE	TRUE	FALSE	FALSE	0	0	ovarian	ovary_female_adult_(30_years),ovary_female_adult_(51_year),ovary_female_adult_(53_years)	ReprPCWk,Quies,Quies	FALSE
mHDCR_24	lncRNA	promoter	ovarian	rs2056458	rs2084881	AC036222.2	ENST00000579033.1	1f	0.55324	TRUE	FALSE	FALSE	FALSE	TRUE	FALSE	FALSE	0	0	ovarian	ovary_female_adult_(30_years),ovary_female_adult_(51_year),ovary_female_adult_(53_years)	ReprPCWk,Quies,Quies	FALSE
mHDCR_24	lncRNA	promoter	ovarian	rs2056458	rs7207826	AC036222.2	ENST00000579033.1	1f	0.55324	TRUE	FALSE	FALSE	FALSE	TRUE	FALSE	FALSE	0	0	ovarian	ovary_female_adult_(30_years),ovary_female_adult_(51_year),ovary_female_adult_(53_years)	ReprPCWk,Quies,Quies	FALSE
mHDCR_24	lncRNA	promoter	ovarian	rs2056458	rs7207826	AC036222.2	ENST00000579033.1	1f	0.55324	TRUE	FALSE	FALSE	FALSE	TRUE	FALSE	FALSE	0	0	ovarian	ovary_female_adult_(30_years),ovary_female_adult_(51_year),ovary_female_adult_(53_years)	ReprPCWk,Quies,Quies	FALSE
mHDCR_24	lncRNA	promoter	ovarian	rs2056458	rs7207826	AC036222.2	ENST00000579033.1	1f	0.55324	TRUE	FALSE	FALSE	FALSE	TRUE	FALSE	FALSE	0	0	ovarian	ovary_female_adult_(30_years),ovary_female_adult_(51_year),ovary_female_adult_(53_years)	ReprPCWk,Quies,Quies	FALSE
mHDCR_24	lncRNA	promoter	ovarian	rs2056458	rs9303542	AC036222.2	ENST00000579033.1	1f	0.55324	TRUE	FALSE	FALSE	FALSE	TRUE	FALSE	FALSE	0	0	ovarian	ovary_female_adult_(30_years),ovary_female_adult_(51_year),ovary_female_adult_(53_years)	ReprPCWk,Quies,Quies	FALSE
mHDCR_24	lncRNA	promoter	ovarian	rs2056458	rs9303542	AC036222.2	ENST00000579033.1	1f	0.55324	TRUE	FALSE	FALSE	FALSE	TRUE	FALSE	FALSE	0	0	ovarian	ovary_female_adult_(30_years),ovary_female_adult_(51_year),ovary_female_adult_(53_years)	ReprPCWk,Quies,Quies	FALSE
mHDCR_24	lncRNA	promoter	ovarian	rs2056458	rs9303542	AC036222.2	ENST00000579033.1	1f	0.55324	TRUE	FALSE	FALSE	FALSE	TRUE	FALSE	FALSE	0	0	ovarian	ovary_female_adult_(30_years),ovary_female_adult_(51_year),ovary_female_adult_(53_years)	ReprPCWk,Quies,Quies	FALSE
mHDCR_25	lncRNA	promoter	ovarian	rs13343778	rs4808075	AC010463.3	ENST00000594077.1	1f	0.55324	TRUE	FALSE	FALSE	FALSE	TRUE	FALSE	FALSE	0	0	ovarian	ovary_female_adult_(30_years),ovary_female_adult_(51_year),ovary_female_adult_(53_years)	EnhG1,TxWk,Quies	TRUE
mHDCR_25	lncRNA	promoter	ovarian	rs112440341	rs4808075	AC010463.3	ENST00000594077.1	5	0.88556	TRUE	FALSE	TRUE	FALSE	FALSE	FALSE	FALSE	1.97	0	ovarian	ovary_female_adult_(30_years),ovary_female_adult_(51_year),ovary_female_adult_(53_years)	TxWk,TxWk,Het	TRUE
mHDCR_25	lncRNA	promoter	ovarian	rs12982058	rs2363956	AC010463.3	ENST00000594077.1	1f	0.55436	TRUE	TRUE	FALSE	FALSE	TRUE	FALSE	FALSE	0	0	ovarian	ovary_female_adult_(30_years),ovary_female_adult_(51_year),ovary_female_adult_(53_years)	ZNF/Rpts,ZNF/Rpts,Het	FALSE
mHDCR_42	lncRNA	promoter	ovarian	rs10110243	rs9886651	PVT1	ENST00000660200.1	1f	0.66703	TRUE	TRUE	FALSE	TRUE	TRUE	FALSE	FALSE	0	0	ovarian	ovary_female_adult_(30_years),ovary_female_adult_(51_year),ovary_female_adult_(53_years)	Quies,Quies,Quies	FALSE
mHDCR_42	lncRNA	promoter	ovarian	rs4524749	rs9886651	PVT1	ENST00000660200.1	1b	0.99727	TRUE	TRUE	TRUE	TRUE	TRUE	FALSE	FALSE	0.11	0	ovarian	ovary_female_adult_(30_years),ovary_female_adult_(51_year),ovary_female_adult_(53_years)	Quies,Quies,Quies	FALSE
mHDCR_42	lncRNA	promoter	ovarian	rs10110243	rs9886651	PVT1	ENST00000665856.1	1f	0.66703	TRUE	TRUE	FALSE	TRUE	TRUE	FALSE	FALSE	0	0	ovarian	ovary_female_adult_(30_years),ovary_female_adult_(51_year),ovary_female_adult_(53_years)	Quies,Quies,Quies	FALSE
mHDCR_42	lncRNA	promoter	ovarian	rs4524749	rs9886651	PVT1	ENST00000665856.1	1b	0.99727	TRUE	TRUE	TRUE	TRUE	TRUE	FALSE	FALSE	0.11	0	ovarian	ovary_female_adult_(30_years),ovary_female_adult_(51_year),ovary_female_adult_(53_years)	Quies,Quies,Quies	FALSE
mHDCR_42	lncRNA	promoter	ovarian	rs10110243	rs9886651	PVT1	ENST00000651587.1	1f	0.66703	TRUE	TRUE	FALSE	TRUE	TRUE	FALSE	FALSE	0	0	ovarian	ovary_female_adult_(30_years),ovary_female_adult_(51_year),ovary_female_adult_(53_years)	Quies,Quies,Quies	FALSE
mHDCR_42	lncRNA	promoter	ovarian	rs4524749	rs9886651	PVT1	ENST00000651587.1	1b	0.99727	TRUE	TRUE	TRUE	TRUE	TRUE	FALSE	FALSE	0.11	0	ovarian	ovary_female_adult_(30_years),ovary_female_adult_(51_year),ovary_female_adult_(53_years)	Quies,Quies,Quies	FALSE
mHDCR_42	lncRNA	promoter	ovarian	rs10110243	rs9886651	PVT1	ENST00000657183.1	1f	0.66703	TRUE	TRUE	FALSE	TRUE	TRUE	FALSE	FALSE	0	0	ovarian	ovary_female_adult_(30_years),ovary_female_adult_(51_year),ovary_female_adult_(53_years)	Quies,Quies,Quies	FALSE
mHDCR_42	lncRNA	promoter	ovarian	rs4524749	rs9886651	PVT1	ENST00000657183.1	1b	0.99727	TRUE	TRUE	TRUE	TRUE	TRUE	FALSE	FALSE	0.11	0	ovarian	ovary_female_adult_(30_years),ovary_female_adult_(51_year),ovary_female_adult_(53_years)	Quies,Quies,Quies	FALSE
mHDCR_42	lncRNA	promoter	ovarian	rs10110243	rs9886651	PVT1	ENST00000664265.1	1f	0.66703	TRUE	TRUE	FALSE	TRUE	TRUE	FALSE	FALSE	0	0	ovarian	ovary_female_adult_(30_years),ovary_female_adult_(51_year),ovary_female_adult_(53_years)	Quies,Quies,Quies	FALSE
mHDCR_42	lncRNA	promoter	ovarian	rs4524749	rs9886651	PVT1	ENST00000664265.1	1b	0.99727	TRUE	TRUE	TRUE	TRUE	TRUE	FALSE	FALSE	0.11	0	ovarian	ovary_female_adult_(30_years),ovary_female_adult_(51_year),ovary_female_adult_(53_years)	Quies,Quies,Quies	FALSE
mHDCR_42	lncRNA	promoter	ovarian	rs10110243	rs9886651	PVT1	ENST00000657356.1	1f	0.66703	TRUE	TRUE	FALSE	TRUE	TRUE	FALSE	FALSE	0	0	ovarian	ovary_female_adult_(30_years),ovary_female_adult_(51_year),ovary_female_adult_(53_years)	Quies,Quies,Quies	FALSE
mHDCR_42	lncRNA	promoter	ovarian	rs4524749	rs9886651	PVT1	ENST00000657356.1	1b	0.99727	TRUE	TRUE	TRUE	TRUE	TRUE	FALSE	FALSE	0.11	0	ovarian	ovary_female_adult_(30_years),ovary_female_adult_(51_year),ovary_female_adult_(53_years)	Quies,Quies,Quies	FALSE
mHDCR_42	lncRNA	promoter	ovarian	rs10110243	rs9886651	PVT1	ENST00000657449.1	1f	0.66703	TRUE	TRUE	FALSE	TRUE	TRUE	FALSE	FALSE	0	0	ovarian	ovary_female_adult_(30_years),ovary_female_adult_(51_year),ovary_female_adult_(53_years)	Quies,Quies,Quies	FALSE
mHDCR_42	lncRNA	promoter	ovarian	rs4524749	rs9886651	PVT1	ENST00000657449.1	1b	0.99727	TRUE	TRUE	TRUE	TRUE	TRUE	FALSE	FALSE	0.11	0	ovarian	ovary_female_adult_(30_years),ovary_female_adult_(51_year),ovary_female_adult_(53_years)	Quies,Quies,Quies	FALSE
mHDCR_42	lncRNA	promoter	ovarian	rs10110243	rs9886651	PVT1	ENST00000667418.1	1f	0.66703	TRUE	TRUE	FALSE	TRUE	TRUE	FALSE	FALSE	0	0	ovarian	ovary_female_adult_(30_years),ovary_female_adult_(51_year),ovary_female_adult_(53_years)	Quies,Quies,Quies	FALSE
mHDCR_42	lncRNA	promoter	ovarian	rs4524749	rs9886651	PVT1	ENST00000667418.1	1b	0.99727	TRUE	TRUE	TRUE	TRUE	TRUE	FALSE	FALSE	0.11	0	ovarian	ovary_female_adult_(30_years),ovary_female_adult_(51_year),ovary_female_adult_(53_years)	Quies,Quies,Quies	FALSE
mHDCR_42	lncRNA	promoter	ovarian	rs4524749	rs9886651	PVT1	ENST00000660438.1	1b	0.99727	TRUE	TRUE	TRUE	TRUE	TRUE	FALSE	FALSE	0.11	0	ovarian	ovary_female_adult_(30_years),ovary_female_adult_(51_year),ovary_female_adult_(53_years)	Quies,Quies,Quies	FALSE
mHDCR_42	lncRNA	promoter	ovarian	rs10098831	rs9886651	PVT1	ENST00000660438.1	1f	0.55436	TRUE	TRUE	FALSE	FALSE	TRUE	FALSE	FALSE	0	0	ovarian	ovary_female_adult_(30_years),ovary_female_adult_(51_year),ovary_female_adult_(53_years)	EnhWk,Quies,Quies	FALSE
mHDCR_42	lncRNA	promoter	ovarian	rs4524749	rs9886651	PVT1	ENST00000659326.1	1b	0.99727	TRUE	TRUE	TRUE	TRUE	TRUE	FALSE	FALSE	0.11	0	ovarian	ovary_female_adult_(30_years),ovary_female_adult_(51_year),ovary_female_adult_(53_years)	Quies,Quies,Quies	FALSE
mHDCR_42	lncRNA	promoter	ovarian	rs10098831	rs9886651	PVT1	ENST00000659326.1	1f	0.55436	TRUE	TRUE	FALSE	FALSE	TRUE	FALSE	FALSE	0	0	ovarian	ovary_female_adult_(30_years),ovary_female_adult_(51_year),ovary_female_adult_(53_years)	EnhWk,Quies,Quies	FALSE
mHDCR_42	lncRNA	promoter	ovarian	rs10098831	rs9886651	PVT1	ENST00000522963.6	1f	0.55436	TRUE	TRUE	FALSE	FALSE	TRUE	FALSE	FALSE	0	0	ovarian	ovary_female_adult_(30_years),ovary_female_adult_(51_year),ovary_female_adult_(53_years)	EnhWk,Quies,Quies	FALSE
mHDCR_42	lncRNA	promoter	ovarian	rs10098831	rs9886651	PVT1	ENST00000661625.1	1f	0.55436	TRUE	TRUE	FALSE	FALSE	TRUE	FALSE	FALSE	0	0	ovarian	ovary_female_adult_(30_years),ovary_female_adult_(51_year),ovary_female_adult_(53_years)	EnhWk,Quies,Quies	FALSE
mHDCR_42	lncRNA	promoter	ovarian	rs10098831	rs9886651	PVT1	ENST00000664995.1	1f	0.55436	TRUE	TRUE	FALSE	FALSE	TRUE	FALSE	FALSE	0	0	ovarian	ovary_female_adult_(30_years),ovary_female_adult_(51_year),ovary_female_adult_(53_years)	EnhWk,Quies,Quies	FALSE
mHDCR_42	lncRNA	promoter	ovarian	rs10098831	rs9886651	PVT1	ENST00000656168.1	1f	0.55436	TRUE	TRUE	FALSE	FALSE	TRUE	FALSE	FALSE	0	0	ovarian	ovary_female_adult_(30_years),ovary_female_adult_(51_year),ovary_female_adult_(53_years)	EnhWk,Quies,Quies	FALSE
mHDCR_42	lncRNA	promoter	ovarian	rs10098831	rs9886651	PVT1	ENST00000656693.1	1f	0.55436	TRUE	TRUE	FALSE	FALSE	TRUE	FALSE	FALSE	0	0	ovarian	ovary_female_adult_(30_years),ovary_female_adult_(51_year),ovary_female_adult_(53_years)	EnhWk,Quies,Quies	FALSE
mHDCR_42	lncRNA	promoter	ovarian	rs10098831	rs9886651	PVT1	ENST00000666776.1	1f	0.55436	TRUE	TRUE	FALSE	FALSE	TRUE	FALSE	FALSE	0	0	ovarian	ovary_female_adult_(30_years),ovary_female_adult_(51_year),ovary_female_adult_(53_years)	EnhWk,Quies,Quies	FALSE
mHDCR_42	lncRNA	promoter	ovarian	rs10098831	rs9886651	PVT1	ENST00000670532.1	1f	0.55436	TRUE	TRUE	FALSE	FALSE	TRUE	FALSE	FALSE	0	0	ovarian	ovary_female_adult_(30_years),ovary_female_adult_(51_year),ovary_female_adult_(53_years)	EnhWk,Quies,Quies	FALSE
mHDCR_42	lncRNA	promoter	ovarian	rs10098831	rs9886651	PVT1	ENST00000523068.2	1f	0.55436	TRUE	TRUE	FALSE	FALSE	TRUE	FALSE	FALSE	0	0	ovarian	ovary_female_adult_(30_years),ovary_female_adult_(51_year),ovary_female_adult_(53_years)	EnhWk,Quies,Quies	FALSE
mHDCR_8	lncRNA	promoter	prostate	rs10885396	rs7094871	AL158212.2	ENST00000369391.3	1b	0.9125	TRUE	TRUE	TRUE	TRUE	TRUE	FALSE	FALSE	0.73	0	prostate	22Rv1,PC-3,RWPE1,epithelial_cell_of_prostate,prostate_gland_male_adult_(37_years)	TssFlnk,TssA,TssA,TssA,TssA	TRUE
mHDCR_8	lncRNA	promoter	prostate	rs7094463	rs7094871	AL158212.2	ENST00000369391.3	1f	0.55436	TRUE	TRUE	FALSE	FALSE	TRUE	FALSE	FALSE	0	0	prostate	22Rv1,PC-3,RWPE1,epithelial_cell_of_prostate,prostate_gland_male_adult_(37_years)	TssFlnk,TssA,TssA,TssA,TssA	TRUE
mHDCR_8	lncRNA	promoter	prostate	rs7094871	rs7094871	AL158212.2	ENST00000369391.3	1f	0.55436	TRUE	TRUE	FALSE	FALSE	TRUE	FALSE	FALSE	0	0	prostate	22Rv1,PC-3,RWPE1,epithelial_cell_of_prostate,prostate_gland_male_adult_(37_years)	TssFlnk,TssA,TssA,TssA,TssA	TRUE
mHDCR_18	lncRNA	promoter	prostate	rs2073242	rs11629412	AL079303.1	ENST00000555107.1	1f	0.55436	TRUE	TRUE	FALSE	FALSE	TRUE	FALSE	FALSE	0	0	prostate	22Rv1,PC-3,RWPE1,epithelial_cell_of_prostate,prostate_gland_male_adult_(37_years)	ReprPC,TxWk,TssBiv,ReprPC,ReprPC	TRUE
mHDCR_32	lncRNA	promoter	prostate	rs1036446	rs9284813	LINC00506	ENST00000630120.2	6	0.634	FALSE	FALSE	TRUE	FALSE	TRUE	FALSE	FALSE	1.2	0	prostate	22Rv1,PC-3,RWPE1,epithelial_cell_of_prostate,prostate_gland_male_adult_(37_years)	Quies,Quies,Quies,Quies,Quies	FALSE
mHDCR_32	lncRNA	promoter	prostate	rs2660757	rs9284813	LINC00506	ENST00000630120.2	1f	0.66703	TRUE	TRUE	FALSE	TRUE	TRUE	FALSE	FALSE	0	0	prostate	22Rv1,PC-3,RWPE1,epithelial_cell_of_prostate,prostate_gland_male_adult_(37_years)	TssFlnk,Quies,TssFlnk,TssFlnk,TssA	TRUE
mHDCR_32	lncRNA	promoter	prostate	rs116802846	rs17023900	LINC00506	ENST00000630120.2	4	0.60906	TRUE	TRUE	FALSE	FALSE	FALSE	FALSE	FALSE	0	0	prostate	22Rv1,PC-3,RWPE1,epithelial_cell_of_prostate,prostate_gland_male_adult_(37_years)	Quies,Quies,Quies,Quies,Quies	FALSE
mHDCR_32	lncRNA	promoter	prostate	rs1436644	rs9284813	LINC00506	ENST00000630120.2	4	0.60906	TRUE	TRUE	FALSE	FALSE	FALSE	FALSE	FALSE	0	0	prostate	22Rv1,PC-3,RWPE1,epithelial_cell_of_prostate,prostate_gland_male_adult_(37_years)	Quies,Quies,Quies,Quies,Quies	FALSE
mHDCR_32	lncRNA	promoter	prostate	rs78269931	rs17023900	LINC00506	ENST00000630120.2	1f	0.55436	TRUE	TRUE	FALSE	FALSE	TRUE	FALSE	FALSE	0	0	prostate	22Rv1,PC-3,RWPE1,epithelial_cell_of_prostate,prostate_gland_male_adult_(37_years)	Quies,Quies,Quies,Quies,Quies	FALSE
mHDCR_32	lncRNA	promoter	prostate	rs1036446	rs9284813	LINC00506	ENST00000656042.1	6	0.634	FALSE	FALSE	TRUE	FALSE	TRUE	FALSE	FALSE	1.2	0	prostate	22Rv1,PC-3,RWPE1,epithelial_cell_of_prostate,prostate_gland_male_adult_(37_years)	Quies,Quies,Quies,Quies,Quies	FALSE
mHDCR_32	lncRNA	promoter	prostate	rs2660757	rs9284813	LINC00506	ENST00000656042.1	1f	0.66703	TRUE	TRUE	FALSE	TRUE	TRUE	FALSE	FALSE	0	0	prostate	22Rv1,PC-3,RWPE1,epithelial_cell_of_prostate,prostate_gland_male_adult_(37_years)	TssFlnk,Quies,TssFlnk,TssFlnk,TssA	TRUE
mHDCR_32	lncRNA	promoter	prostate	rs116802846	rs17023900	LINC00506	ENST00000656042.1	4	0.60906	TRUE	TRUE	FALSE	FALSE	FALSE	FALSE	FALSE	0	0	prostate	22Rv1,PC-3,RWPE1,epithelial_cell_of_prostate,prostate_gland_male_adult_(37_years)	Quies,Quies,Quies,Quies,Quies	FALSE
mHDCR_32	lncRNA	promoter	prostate	rs1436644	rs9284813	LINC00506	ENST00000656042.1	4	0.60906	TRUE	TRUE	FALSE	FALSE	FALSE	FALSE	FALSE	0	0	prostate	22Rv1,PC-3,RWPE1,epithelial_cell_of_prostate,prostate_gland_male_adult_(37_years)	Quies,Quies,Quies,Quies,Quies	FALSE
mHDCR_32	lncRNA	promoter	prostate	rs78269931	rs17023900	LINC00506	ENST00000656042.1	1f	0.55436	TRUE	TRUE	FALSE	FALSE	TRUE	FALSE	FALSE	0	0	prostate	22Rv1,PC-3,RWPE1,epithelial_cell_of_prostate,prostate_gland_male_adult_(37_years)	Quies,Quies,Quies,Quies,Quies	FALSE
mHDCR_32	lncRNA	promoter	prostate	rs1036446	rs9284813	LINC00506	ENST00000629295.1	6	0.634	FALSE	FALSE	TRUE	FALSE	TRUE	FALSE	FALSE	1.2	0	prostate	22Rv1,PC-3,RWPE1,epithelial_cell_of_prostate,prostate_gland_male_adult_(37_years)	Quies,Quies,Quies,Quies,Quies	FALSE
mHDCR_32	lncRNA	promoter	prostate	rs2660757	rs9284813	LINC00506	ENST00000629295.1	1f	0.66703	TRUE	TRUE	FALSE	TRUE	TRUE	FALSE	FALSE	0	0	prostate	22Rv1,PC-3,RWPE1,epithelial_cell_of_prostate,prostate_gland_male_adult_(37_years)	TssFlnk,Quies,TssFlnk,TssFlnk,TssA	TRUE
mHDCR_32	lncRNA	promoter	prostate	rs116802846	rs17023900	LINC00506	ENST00000629295.1	4	0.60906	TRUE	TRUE	FALSE	FALSE	FALSE	FALSE	FALSE	0	0	prostate	22Rv1,PC-3,RWPE1,epithelial_cell_of_prostate,prostate_gland_male_adult_(37_years)	Quies,Quies,Quies,Quies,Quies	FALSE
mHDCR_32	lncRNA	promoter	prostate	rs1436644	rs9284813	LINC00506	ENST00000629295.1	4	0.60906	TRUE	TRUE	FALSE	FALSE	FALSE	FALSE	FALSE	0	0	prostate	22Rv1,PC-3,RWPE1,epithelial_cell_of_prostate,prostate_gland_male_adult_(37_years)	Quies,Quies,Quies,Quies,Quies	FALSE
mHDCR_32	lncRNA	promoter	prostate	rs78269931	rs17023900	LINC00506	ENST00000629295.1	1f	0.55436	TRUE	TRUE	FALSE	FALSE	TRUE	FALSE	FALSE	0	0	prostate	22Rv1,PC-3,RWPE1,epithelial_cell_of_prostate,prostate_gland_male_adult_(37_years)	Quies,Quies,Quies,Quies,Quies	FALSE
mHDCR_32	lncRNA	promoter	prostate	rs1036446	rs9284813	LINC00506	ENST00000628435.1	6	0.634	FALSE	FALSE	TRUE	FALSE	TRUE	FALSE	FALSE	1.2	0	prostate	22Rv1,PC-3,RWPE1,epithelial_cell_of_prostate,prostate_gland_male_adult_(37_years)	Quies,Quies,Quies,Quies,Quies	FALSE
mHDCR_32	lncRNA	promoter	prostate	rs2660757	rs9284813	LINC00506	ENST00000628435.1	1f	0.66703	TRUE	TRUE	FALSE	TRUE	TRUE	FALSE	FALSE	0	0	prostate	22Rv1,PC-3,RWPE1,epithelial_cell_of_prostate,prostate_gland_male_adult_(37_years)	TssFlnk,Quies,TssFlnk,TssFlnk,TssA	TRUE
mHDCR_32	lncRNA	promoter	prostate	rs116802846	rs17023900	LINC00506	ENST00000628435.1	4	0.60906	TRUE	TRUE	FALSE	FALSE	FALSE	FALSE	FALSE	0	0	prostate	22Rv1,PC-3,RWPE1,epithelial_cell_of_prostate,prostate_gland_male_adult_(37_years)	Quies,Quies,Quies,Quies,Quies	FALSE
mHDCR_32	lncRNA	promoter	prostate	rs1436644	rs9284813	LINC00506	ENST00000628435.1	4	0.60906	TRUE	TRUE	FALSE	FALSE	FALSE	FALSE	FALSE	0	0	prostate	22Rv1,PC-3,RWPE1,epithelial_cell_of_prostate,prostate_gland_male_adult_(37_years)	Quies,Quies,Quies,Quies,Quies	FALSE
mHDCR_32	lncRNA	promoter	prostate	rs78269931	rs17023900	LINC00506	ENST00000628435.1	1f	0.55436	TRUE	TRUE	FALSE	FALSE	TRUE	FALSE	FALSE	0	0	prostate	22Rv1,PC-3,RWPE1,epithelial_cell_of_prostate,prostate_gland_male_adult_(37_years)	Quies,Quies,Quies,Quies,Quies	FALSE
mHDCR_42	lncRNA	promoter	prostate	rs1551515	rs10086908	PCAT1	ENST00000561978.1	1f	0.55324	TRUE	FALSE	FALSE	FALSE	TRUE	FALSE	FALSE	0	0	prostate	22Rv1,PC-3,RWPE1,epithelial_cell_of_prostate,prostate_gland_male_adult_(37_years)	EnhA2,Quies,Quies,Quies,Quies	FALSE
mHDCR_42	lncRNA	promoter	prostate	rs4473999	rs10086908	PCAT1	ENST00000561978.1	1f	0.55324	TRUE	FALSE	FALSE	FALSE	TRUE	FALSE	FALSE	0	0	prostate	22Rv1,PC-3,RWPE1,epithelial_cell_of_prostate,prostate_gland_male_adult_(37_years)	EnhA2,Quies,Quies,Quies,Quies	FALSE
mHDCR_42	lncRNA	promoter	prostate	rs9656964	rs10086908	PCAT1	ENST00000561978.1	1f	0.55324	TRUE	FALSE	FALSE	FALSE	TRUE	FALSE	FALSE	0	0	prostate	22Rv1,PC-3,RWPE1,epithelial_cell_of_prostate,prostate_gland_male_adult_(37_years)	EnhA2,Quies,Quies,Quies,Quies	FALSE
mHDCR_42	lncRNA	promoter	prostate	rs17762938	rs10086908	PCAT1	ENST00000561978.1	1f	0.74048	TRUE	FALSE	TRUE	TRUE	TRUE	FALSE	FALSE	1.63	0	prostate	22Rv1,PC-3,RWPE1,epithelial_cell_of_prostate,prostate_gland_male_adult_(37_years)	EnhA2,Quies,Quies,Quies,Quies	FALSE
mHDCR_42	lncRNA	promoter	prostate	rs7823297	rs10086908	PCAT1	ENST00000561978.1	1b	0.68148	TRUE	TRUE	TRUE	TRUE	TRUE	FALSE	FALSE	1.99	0	prostate	22Rv1,PC-3,RWPE1,epithelial_cell_of_prostate,prostate_gland_male_adult_(37_years)	EnhA2,Quies,Quies,Quies,Quies	FALSE
mHDCR_42	lncRNA	promoter	prostate	rs1016343	rs1016343	CASC19	ENST00000523510.1	1f	0.55436	TRUE	TRUE	FALSE	FALSE	TRUE	FALSE	FALSE	0	0	prostate	22Rv1,PC-3,RWPE1,epithelial_cell_of_prostate,prostate_gland_male_adult_(37_years)	Quies,EnhWk,Quies,EnhA1,Quies	FALSE
mHDCR_42	lncRNA	promoter	prostate	rs186935985	rs16902094	PCAT1	ENST00000644588.1	6	0.55195	FALSE	FALSE	TRUE	FALSE	FALSE	FALSE	FALSE	1.83	0	prostate	22Rv1,PC-3,RWPE1,epithelial_cell_of_prostate,prostate_gland_male_adult_(37_years)	Quies,Quies,Quies,Quies,Quies	FALSE
mHDCR_42	lncRNA	promoter	prostate	rs622856	rs445114	PCAT1	ENST00000644588.1	4	0.60906	TRUE	TRUE	FALSE	FALSE	FALSE	FALSE	FALSE	0	0	prostate	22Rv1,PC-3,RWPE1,epithelial_cell_of_prostate,prostate_gland_male_adult_(37_years)	Quies,Quies,Quies,Quies,Quies	FALSE
mHDCR_42	lncRNA	promoter	prostate	rs622856	rs445114	PCAT1	ENST00000644588.1	4	0.60906	TRUE	TRUE	FALSE	FALSE	FALSE	FALSE	FALSE	0	0	prostate	22Rv1,PC-3,RWPE1,epithelial_cell_of_prostate,prostate_gland_male_adult_(37_years)	Quies,Quies,Quies,Quies,Quies	FALSE
mHDCR_42	lncRNA	promoter	prostate	rs622856	rs620861	PCAT1	ENST00000644588.1	4	0.60906	TRUE	TRUE	FALSE	FALSE	FALSE	FALSE	FALSE	0	0	prostate	22Rv1,PC-3,RWPE1,epithelial_cell_of_prostate,prostate_gland_male_adult_(37_years)	Quies,Quies,Quies,Quies,Quies	FALSE
mHDCR_42	lncRNA	promoter	prostate	rs622856	rs620861	PCAT1	ENST00000644588.1	4	0.60906	TRUE	TRUE	FALSE	FALSE	FALSE	FALSE	FALSE	0	0	prostate	22Rv1,PC-3,RWPE1,epithelial_cell_of_prostate,prostate_gland_male_adult_(37_years)	Quies,Quies,Quies,Quies,Quies	FALSE
mHDCR_42	lncRNA	promoter	prostate	rs622853	rs445114	PCAT1	ENST00000644588.1	4	0.60906	TRUE	TRUE	FALSE	FALSE	FALSE	FALSE	FALSE	0	0	prostate	22Rv1,PC-3,RWPE1,epithelial_cell_of_prostate,prostate_gland_male_adult_(37_years)	Quies,Quies,Quies,Quies,Quies	FALSE
mHDCR_42	lncRNA	promoter	prostate	rs622853	rs445114	PCAT1	ENST00000644588.1	4	0.60906	TRUE	TRUE	FALSE	FALSE	FALSE	FALSE	FALSE	0	0	prostate	22Rv1,PC-3,RWPE1,epithelial_cell_of_prostate,prostate_gland_male_adult_(37_years)	Quies,Quies,Quies,Quies,Quies	FALSE
mHDCR_42	lncRNA	promoter	prostate	rs622853	rs620861	PCAT1	ENST00000644588.1	4	0.60906	TRUE	TRUE	FALSE	FALSE	FALSE	FALSE	FALSE	0	0	prostate	22Rv1,PC-3,RWPE1,epithelial_cell_of_prostate,prostate_gland_male_adult_(37_years)	Quies,Quies,Quies,Quies,Quies	FALSE
mHDCR_42	lncRNA	promoter	prostate	rs622853	rs620861	PCAT1	ENST00000644588.1	4	0.60906	TRUE	TRUE	FALSE	FALSE	FALSE	FALSE	FALSE	0	0	prostate	22Rv1,PC-3,RWPE1,epithelial_cell_of_prostate,prostate_gland_male_adult_(37_years)	Quies,Quies,Quies,Quies,Quies	FALSE
mHDCR_42	lncRNA	promoter	prostate	rs72712308	rs16902094	PCAT1	ENST00000644588.1	4	0.60906	TRUE	TRUE	FALSE	FALSE	FALSE	FALSE	FALSE	0	0	prostate	22Rv1,PC-3,RWPE1,epithelial_cell_of_prostate,prostate_gland_male_adult_(37_years)	Quies,Quies,Quies,Quies,Quies	FALSE
mHDCR_42	lncRNA	promoter	prostate	rs72712310	rs16902094	PCAT1	ENST00000644588.1	4	0.60906	TRUE	TRUE	FALSE	FALSE	FALSE	FALSE	FALSE	0	0	prostate	22Rv1,PC-3,RWPE1,epithelial_cell_of_prostate,prostate_gland_male_adult_(37_years)	Quies,Quies,Quies,Quies,Quies	FALSE
mHDCR_42	lncRNA	promoter	prostate	rs366991	rs445114	PCAT1	ENST00000644588.1	4	0.70497	TRUE	TRUE	FALSE	TRUE	FALSE	FALSE	FALSE	0	0	prostate	22Rv1,PC-3,RWPE1,epithelial_cell_of_prostate,prostate_gland_male_adult_(37_years)	Quies,Quies,Quies,Quies,Quies	FALSE
mHDCR_42	lncRNA	promoter	prostate	rs366991	rs445114	PCAT1	ENST00000644588.1	4	0.70497	TRUE	TRUE	FALSE	TRUE	FALSE	FALSE	FALSE	0	0	prostate	22Rv1,PC-3,RWPE1,epithelial_cell_of_prostate,prostate_gland_male_adult_(37_years)	Quies,Quies,Quies,Quies,Quies	FALSE
mHDCR_42	lncRNA	promoter	prostate	rs366991	rs620861	PCAT1	ENST00000644588.1	4	0.70497	TRUE	TRUE	FALSE	TRUE	FALSE	FALSE	FALSE	0	0	prostate	22Rv1,PC-3,RWPE1,epithelial_cell_of_prostate,prostate_gland_male_adult_(37_years)	Quies,Quies,Quies,Quies,Quies	FALSE
mHDCR_42	lncRNA	promoter	prostate	rs366991	rs620861	PCAT1	ENST00000644588.1	4	0.70497	TRUE	TRUE	FALSE	TRUE	FALSE	FALSE	FALSE	0	0	prostate	22Rv1,PC-3,RWPE1,epithelial_cell_of_prostate,prostate_gland_male_adult_(37_years)	Quies,Quies,Quies,Quies,Quies	FALSE
mHDCR_42	lncRNA	promoter	prostate	rs55717424	rs16902094	PCAT1	ENST00000644588.1	4	0.70497	TRUE	TRUE	FALSE	TRUE	FALSE	FALSE	FALSE	0	0	prostate	22Rv1,PC-3,RWPE1,epithelial_cell_of_prostate,prostate_gland_male_adult_(37_years)	Quies,Quies,Het,Quies,Quies	FALSE
mHDCR_42	lncRNA	promoter	prostate	rs58104177	rs16902094	PCAT1	ENST00000644588.1	4	0.60906	TRUE	TRUE	FALSE	FALSE	FALSE	FALSE	FALSE	0	0	prostate	22Rv1,PC-3,RWPE1,epithelial_cell_of_prostate,prostate_gland_male_adult_(37_years)	Quies,Quies,Het,Quies,Quies	FALSE
mHDCR_42	lncRNA	promoter	prostate	rs620861	rs445114	PCAT1	ENST00000644588.1	4	0.60906	TRUE	TRUE	FALSE	FALSE	FALSE	FALSE	FALSE	0	0	prostate	22Rv1,PC-3,RWPE1,epithelial_cell_of_prostate,prostate_gland_male_adult_(37_years)	Quies,Quies,Het,Quies,Quies	FALSE
mHDCR_42	lncRNA	promoter	prostate	rs620861	rs445114	PCAT1	ENST00000644588.1	4	0.60906	TRUE	TRUE	FALSE	FALSE	FALSE	FALSE	FALSE	0	0	prostate	22Rv1,PC-3,RWPE1,epithelial_cell_of_prostate,prostate_gland_male_adult_(37_years)	Quies,Quies,Het,Quies,Quies	FALSE
mHDCR_42	lncRNA	promoter	prostate	rs620861	rs620861	PCAT1	ENST00000644588.1	4	0.60906	TRUE	TRUE	FALSE	FALSE	FALSE	FALSE	FALSE	0	0	prostate	22Rv1,PC-3,RWPE1,epithelial_cell_of_prostate,prostate_gland_male_adult_(37_years)	Quies,Quies,Het,Quies,Quies	FALSE
mHDCR_42	lncRNA	promoter	prostate	rs620861	rs620861	PCAT1	ENST00000644588.1	4	0.60906	TRUE	TRUE	FALSE	FALSE	FALSE	FALSE	FALSE	0	0	prostate	22Rv1,PC-3,RWPE1,epithelial_cell_of_prostate,prostate_gland_male_adult_(37_years)	Quies,Quies,Het,Quies,Quies	FALSE
mHDCR_42	lncRNA	promoter	prostate	rs186935985	rs16902094	PCAT1	ENST00000645215.1	6	0.55195	FALSE	FALSE	TRUE	FALSE	FALSE	FALSE	FALSE	1.83	0	prostate	22Rv1,PC-3,RWPE1,epithelial_cell_of_prostate,prostate_gland_male_adult_(37_years)	Quies,Quies,Quies,Quies,Quies	FALSE
mHDCR_42	lncRNA	promoter	prostate	rs622856	rs445114	PCAT1	ENST00000645215.1	4	0.60906	TRUE	TRUE	FALSE	FALSE	FALSE	FALSE	FALSE	0	0	prostate	22Rv1,PC-3,RWPE1,epithelial_cell_of_prostate,prostate_gland_male_adult_(37_years)	Quies,Quies,Quies,Quies,Quies	FALSE
mHDCR_42	lncRNA	promoter	prostate	rs622856	rs445114	PCAT1	ENST00000645215.1	4	0.60906	TRUE	TRUE	FALSE	FALSE	FALSE	FALSE	FALSE	0	0	prostate	22Rv1,PC-3,RWPE1,epithelial_cell_of_prostate,prostate_gland_male_adult_(37_years)	Quies,Quies,Quies,Quies,Quies	FALSE
mHDCR_42	lncRNA	promoter	prostate	rs622856	rs620861	PCAT1	ENST00000645215.1	4	0.60906	TRUE	TRUE	FALSE	FALSE	FALSE	FALSE	FALSE	0	0	prostate	22Rv1,PC-3,RWPE1,epithelial_cell_of_prostate,prostate_gland_male_adult_(37_years)	Quies,Quies,Quies,Quies,Quies	FALSE
mHDCR_42	lncRNA	promoter	prostate	rs622856	rs620861	PCAT1	ENST00000645215.1	4	0.60906	TRUE	TRUE	FALSE	FALSE	FALSE	FALSE	FALSE	0	0	prostate	22Rv1,PC-3,RWPE1,epithelial_cell_of_prostate,prostate_gland_male_adult_(37_years)	Quies,Quies,Quies,Quies,Quies	FALSE
mHDCR_42	lncRNA	promoter	prostate	rs622853	rs445114	PCAT1	ENST00000645215.1	4	0.60906	TRUE	TRUE	FALSE	FALSE	FALSE	FALSE	FALSE	0	0	prostate	22Rv1,PC-3,RWPE1,epithelial_cell_of_prostate,prostate_gland_male_adult_(37_years)	Quies,Quies,Quies,Quies,Quies	FALSE
mHDCR_42	lncRNA	promoter	prostate	rs622853	rs445114	PCAT1	ENST00000645215.1	4	0.60906	TRUE	TRUE	FALSE	FALSE	FALSE	FALSE	FALSE	0	0	prostate	22Rv1,PC-3,RWPE1,epithelial_cell_of_prostate,prostate_gland_male_adult_(37_years)	Quies,Quies,Quies,Quies,Quies	FALSE
mHDCR_42	lncRNA	promoter	prostate	rs622853	rs620861	PCAT1	ENST00000645215.1	4	0.60906	TRUE	TRUE	FALSE	FALSE	FALSE	FALSE	FALSE	0	0	prostate	22Rv1,PC-3,RWPE1,epithelial_cell_of_prostate,prostate_gland_male_adult_(37_years)	Quies,Quies,Quies,Quies,Quies	FALSE
mHDCR_42	lncRNA	promoter	prostate	rs622853	rs620861	PCAT1	ENST00000645215.1	4	0.60906	TRUE	TRUE	FALSE	FALSE	FALSE	FALSE	FALSE	0	0	prostate	22Rv1,PC-3,RWPE1,epithelial_cell_of_prostate,prostate_gland_male_adult_(37_years)	Quies,Quies,Quies,Quies,Quies	FALSE
mHDCR_42	lncRNA	promoter	prostate	rs72712308	rs16902094	PCAT1	ENST00000645215.1	4	0.60906	TRUE	TRUE	FALSE	FALSE	FALSE	FALSE	FALSE	0	0	prostate	22Rv1,PC-3,RWPE1,epithelial_cell_of_prostate,prostate_gland_male_adult_(37_years)	Quies,Quies,Quies,Quies,Quies	FALSE
mHDCR_42	lncRNA	promoter	prostate	rs72712310	rs16902094	PCAT1	ENST00000645215.1	4	0.60906	TRUE	TRUE	FALSE	FALSE	FALSE	FALSE	FALSE	0	0	prostate	22Rv1,PC-3,RWPE1,epithelial_cell_of_prostate,prostate_gland_male_adult_(37_years)	Quies,Quies,Quies,Quies,Quies	FALSE
mHDCR_42	lncRNA	promoter	prostate	rs366991	rs445114	PCAT1	ENST00000645215.1	4	0.70497	TRUE	TRUE	FALSE	TRUE	FALSE	FALSE	FALSE	0	0	prostate	22Rv1,PC-3,RWPE1,epithelial_cell_of_prostate,prostate_gland_male_adult_(37_years)	Quies,Quies,Quies,Quies,Quies	FALSE
mHDCR_42	lncRNA	promoter	prostate	rs366991	rs445114	PCAT1	ENST00000645215.1	4	0.70497	TRUE	TRUE	FALSE	TRUE	FALSE	FALSE	FALSE	0	0	prostate	22Rv1,PC-3,RWPE1,epithelial_cell_of_prostate,prostate_gland_male_adult_(37_years)	Quies,Quies,Quies,Quies,Quies	FALSE
mHDCR_42	lncRNA	promoter	prostate	rs366991	rs620861	PCAT1	ENST00000645215.1	4	0.70497	TRUE	TRUE	FALSE	TRUE	FALSE	FALSE	FALSE	0	0	prostate	22Rv1,PC-3,RWPE1,epithelial_cell_of_prostate,prostate_gland_male_adult_(37_years)	Quies,Quies,Quies,Quies,Quies	FALSE
mHDCR_42	lncRNA	promoter	prostate	rs366991	rs620861	PCAT1	ENST00000645215.1	4	0.70497	TRUE	TRUE	FALSE	TRUE	FALSE	FALSE	FALSE	0	0	prostate	22Rv1,PC-3,RWPE1,epithelial_cell_of_prostate,prostate_gland_male_adult_(37_years)	Quies,Quies,Quies,Quies,Quies	FALSE
mHDCR_42	lncRNA	promoter	prostate	rs55717424	rs16902094	PCAT1	ENST00000645215.1	4	0.70497	TRUE	TRUE	FALSE	TRUE	FALSE	FALSE	FALSE	0	0	prostate	22Rv1,PC-3,RWPE1,epithelial_cell_of_prostate,prostate_gland_male_adult_(37_years)	Quies,Quies,Het,Quies,Quies	FALSE
mHDCR_42	lncRNA	promoter	prostate	rs58104177	rs16902094	PCAT1	ENST00000645215.1	4	0.60906	TRUE	TRUE	FALSE	FALSE	FALSE	FALSE	FALSE	0	0	prostate	22Rv1,PC-3,RWPE1,epithelial_cell_of_prostate,prostate_gland_male_adult_(37_years)	Quies,Quies,Het,Quies,Quies	FALSE
mHDCR_42	lncRNA	promoter	prostate	rs620861	rs445114	PCAT1	ENST00000645215.1	4	0.60906	TRUE	TRUE	FALSE	FALSE	FALSE	FALSE	FALSE	0	0	prostate	22Rv1,PC-3,RWPE1,epithelial_cell_of_prostate,prostate_gland_male_adult_(37_years)	Quies,Quies,Het,Quies,Quies	FALSE
mHDCR_42	lncRNA	promoter	prostate	rs620861	rs445114	PCAT1	ENST00000645215.1	4	0.60906	TRUE	TRUE	FALSE	FALSE	FALSE	FALSE	FALSE	0	0	prostate	22Rv1,PC-3,RWPE1,epithelial_cell_of_prostate,prostate_gland_male_adult_(37_years)	Quies,Quies,Het,Quies,Quies	FALSE
mHDCR_42	lncRNA	promoter	prostate	rs620861	rs620861	PCAT1	ENST00000645215.1	4	0.60906	TRUE	TRUE	FALSE	FALSE	FALSE	FALSE	FALSE	0	0	prostate	22Rv1,PC-3,RWPE1,epithelial_cell_of_prostate,prostate_gland_male_adult_(37_years)	Quies,Quies,Het,Quies,Quies	FALSE
mHDCR_42	lncRNA	promoter	prostate	rs620861	rs620861	PCAT1	ENST00000645215.1	4	0.60906	TRUE	TRUE	FALSE	FALSE	FALSE	FALSE	FALSE	0	0	prostate	22Rv1,PC-3,RWPE1,epithelial_cell_of_prostate,prostate_gland_male_adult_(37_years)	Quies,Quies,Het,Quies,Quies	FALSE
mHDCR_42	lncRNA	promoter	prostate	rs9643226	rs10090154	CASC8	ENST00000502082.5	5	0.58955	TRUE	FALSE	FALSE	FALSE	FALSE	FALSE	FALSE	0	0	prostate	22Rv1,PC-3,RWPE1,epithelial_cell_of_prostate,prostate_gland_male_adult_(37_years)	Quies,TxWk,Quies,Quies,Quies	TRUE
mHDCR_42	lncRNA	promoter	prostate	rs9643226	rs10090154	CASC8	ENST00000502082.5	5	0.58955	TRUE	FALSE	FALSE	FALSE	FALSE	FALSE	FALSE	0	0	prostate	22Rv1,PC-3,RWPE1,epithelial_cell_of_prostate,prostate_gland_male_adult_(37_years)	Quies,TxWk,Quies,Quies,Quies	TRUE
mHDCR_42	lncRNA	promoter	prostate	rs9643226	rs10090154	CASC8	ENST00000502082.5	5	0.58955	TRUE	FALSE	FALSE	FALSE	FALSE	FALSE	FALSE	0	0	prostate	22Rv1,PC-3,RWPE1,epithelial_cell_of_prostate,prostate_gland_male_adult_(37_years)	Quies,TxWk,Quies,Quies,Quies	TRUE
mHDCR_42	lncRNA	promoter	prostate	rs9643226	rs10090154	CASC8	ENST00000502082.5	5	0.58955	TRUE	FALSE	FALSE	FALSE	FALSE	FALSE	FALSE	0	0	prostate	22Rv1,PC-3,RWPE1,epithelial_cell_of_prostate,prostate_gland_male_adult_(37_years)	Quies,TxWk,Quies,Quies,Quies	TRUE
mHDCR_42	lncRNA	promoter	prostate	rs9643226	rs10090154	CASC8	ENST00000502082.5	5	0.58955	TRUE	FALSE	FALSE	FALSE	FALSE	FALSE	FALSE	0	0	prostate	22Rv1,PC-3,RWPE1,epithelial_cell_of_prostate,prostate_gland_male_adult_(37_years)	Quies,TxWk,Quies,Quies,Quies	TRUE
mHDCR_42	lncRNA	promoter	prostate	rs9643226	rs1447295	CASC8	ENST00000502082.5	5	0.58955	TRUE	FALSE	FALSE	FALSE	FALSE	FALSE	FALSE	0	0	prostate	22Rv1,PC-3,RWPE1,epithelial_cell_of_prostate,prostate_gland_male_adult_(37_years)	Quies,TxWk,Quies,Quies,Quies	TRUE
mHDCR_42	lncRNA	promoter	prostate	rs9643226	rs1447295	CASC8	ENST00000502082.5	5	0.58955	TRUE	FALSE	FALSE	FALSE	FALSE	FALSE	FALSE	0	0	prostate	22Rv1,PC-3,RWPE1,epithelial_cell_of_prostate,prostate_gland_male_adult_(37_years)	Quies,TxWk,Quies,Quies,Quies	TRUE
mHDCR_42	lncRNA	promoter	prostate	rs9643226	rs1447295	CASC8	ENST00000502082.5	5	0.58955	TRUE	FALSE	FALSE	FALSE	FALSE	FALSE	FALSE	0	0	prostate	22Rv1,PC-3,RWPE1,epithelial_cell_of_prostate,prostate_gland_male_adult_(37_years)	Quies,TxWk,Quies,Quies,Quies	TRUE
mHDCR_42	lncRNA	promoter	prostate	rs9643226	rs1447295	CASC8	ENST00000502082.5	5	0.58955	TRUE	FALSE	FALSE	FALSE	FALSE	FALSE	FALSE	0	0	prostate	22Rv1,PC-3,RWPE1,epithelial_cell_of_prostate,prostate_gland_male_adult_(37_years)	Quies,TxWk,Quies,Quies,Quies	TRUE
mHDCR_42	lncRNA	promoter	prostate	rs9643226	rs1447295	CASC8	ENST00000502082.5	5	0.58955	TRUE	FALSE	FALSE	FALSE	FALSE	FALSE	FALSE	0	0	prostate	22Rv1,PC-3,RWPE1,epithelial_cell_of_prostate,prostate_gland_male_adult_(37_years)	Quies,TxWk,Quies,Quies,Quies	TRUE
mHDCR_42	lncRNA	promoter	prostate	rs9643226	rs4242382	CASC8	ENST00000502082.5	5	0.58955	TRUE	FALSE	FALSE	FALSE	FALSE	FALSE	FALSE	0	0	prostate	22Rv1,PC-3,RWPE1,epithelial_cell_of_prostate,prostate_gland_male_adult_(37_years)	Quies,TxWk,Quies,Quies,Quies	TRUE
mHDCR_42	lncRNA	promoter	prostate	rs9643226	rs4242382	CASC8	ENST00000502082.5	5	0.58955	TRUE	FALSE	FALSE	FALSE	FALSE	FALSE	FALSE	0	0	prostate	22Rv1,PC-3,RWPE1,epithelial_cell_of_prostate,prostate_gland_male_adult_(37_years)	Quies,TxWk,Quies,Quies,Quies	TRUE
mHDCR_42	lncRNA	promoter	prostate	rs9643226	rs4242382	CASC8	ENST00000502082.5	5	0.58955	TRUE	FALSE	FALSE	FALSE	FALSE	FALSE	FALSE	0	0	prostate	22Rv1,PC-3,RWPE1,epithelial_cell_of_prostate,prostate_gland_male_adult_(37_years)	Quies,TxWk,Quies,Quies,Quies	TRUE
mHDCR_42	lncRNA	promoter	prostate	rs9643226	rs4242382	CASC8	ENST00000502082.5	5	0.58955	TRUE	FALSE	FALSE	FALSE	FALSE	FALSE	FALSE	0	0	prostate	22Rv1,PC-3,RWPE1,epithelial_cell_of_prostate,prostate_gland_male_adult_(37_years)	Quies,TxWk,Quies,Quies,Quies	TRUE
mHDCR_42	lncRNA	promoter	prostate	rs9643226	rs4242382	CASC8	ENST00000502082.5	5	0.58955	TRUE	FALSE	FALSE	FALSE	FALSE	FALSE	FALSE	0	0	prostate	22Rv1,PC-3,RWPE1,epithelial_cell_of_prostate,prostate_gland_male_adult_(37_years)	Quies,TxWk,Quies,Quies,Quies	TRUE
mHDCR_42	lncRNA	promoter	prostate	rs9643226	rs4242384	CASC8	ENST00000502082.5	5	0.58955	TRUE	FALSE	FALSE	FALSE	FALSE	FALSE	FALSE	0	0	prostate	22Rv1,PC-3,RWPE1,epithelial_cell_of_prostate,prostate_gland_male_adult_(37_years)	Quies,TxWk,Quies,Quies,Quies	TRUE
mHDCR_42	lncRNA	promoter	prostate	rs9643226	rs4242384	CASC8	ENST00000502082.5	5	0.58955	TRUE	FALSE	FALSE	FALSE	FALSE	FALSE	FALSE	0	0	prostate	22Rv1,PC-3,RWPE1,epithelial_cell_of_prostate,prostate_gland_male_adult_(37_years)	Quies,TxWk,Quies,Quies,Quies	TRUE
mHDCR_42	lncRNA	promoter	prostate	rs9643226	rs4242384	CASC8	ENST00000502082.5	5	0.58955	TRUE	FALSE	FALSE	FALSE	FALSE	FALSE	FALSE	0	0	prostate	22Rv1,PC-3,RWPE1,epithelial_cell_of_prostate,prostate_gland_male_adult_(37_years)	Quies,TxWk,Quies,Quies,Quies	TRUE
mHDCR_42	lncRNA	promoter	prostate	rs9643226	rs4242384	CASC8	ENST00000502082.5	5	0.58955	TRUE	FALSE	FALSE	FALSE	FALSE	FALSE	FALSE	0	0	prostate	22Rv1,PC-3,RWPE1,epithelial_cell_of_prostate,prostate_gland_male_adult_(37_years)	Quies,TxWk,Quies,Quies,Quies	TRUE
mHDCR_42	lncRNA	promoter	prostate	rs9643226	rs4242384	CASC8	ENST00000502082.5	5	0.58955	TRUE	FALSE	FALSE	FALSE	FALSE	FALSE	FALSE	0	0	prostate	22Rv1,PC-3,RWPE1,epithelial_cell_of_prostate,prostate_gland_male_adult_(37_years)	Quies,TxWk,Quies,Quies,Quies	TRUE
mHDCR_42	lncRNA	promoter	prostate	rs9643226	rs7837688	CASC8	ENST00000502082.5	5	0.58955	TRUE	FALSE	FALSE	FALSE	FALSE	FALSE	FALSE	0	0	prostate	22Rv1,PC-3,RWPE1,epithelial_cell_of_prostate,prostate_gland_male_adult_(37_years)	Quies,TxWk,Quies,Quies,Quies	TRUE
mHDCR_42	lncRNA	promoter	prostate	rs9643226	rs7837688	CASC8	ENST00000502082.5	5	0.58955	TRUE	FALSE	FALSE	FALSE	FALSE	FALSE	FALSE	0	0	prostate	22Rv1,PC-3,RWPE1,epithelial_cell_of_prostate,prostate_gland_male_adult_(37_years)	Quies,TxWk,Quies,Quies,Quies	TRUE
mHDCR_42	lncRNA	promoter	prostate	rs9643226	rs7837688	CASC8	ENST00000502082.5	5	0.58955	TRUE	FALSE	FALSE	FALSE	FALSE	FALSE	FALSE	0	0	prostate	22Rv1,PC-3,RWPE1,epithelial_cell_of_prostate,prostate_gland_male_adult_(37_years)	Quies,TxWk,Quies,Quies,Quies	TRUE
mHDCR_42	lncRNA	promoter	prostate	rs9643226	rs7837688	CASC8	ENST00000502082.5	5	0.58955	TRUE	FALSE	FALSE	FALSE	FALSE	FALSE	FALSE	0	0	prostate	22Rv1,PC-3,RWPE1,epithelial_cell_of_prostate,prostate_gland_male_adult_(37_years)	Quies,TxWk,Quies,Quies,Quies	TRUE
mHDCR_42	lncRNA	promoter	prostate	rs9643226	rs7837688	CASC8	ENST00000502082.5	5	0.58955	TRUE	FALSE	FALSE	FALSE	FALSE	FALSE	FALSE	0	0	prostate	22Rv1,PC-3,RWPE1,epithelial_cell_of_prostate,prostate_gland_male_adult_(37_years)	Quies,TxWk,Quies,Quies,Quies	TRUE
mHDCR_42	lncRNA	promoter	prostate	rs1447296	rs10090154	CASC8	ENST00000502082.5	1b	0.94075	TRUE	TRUE	TRUE	TRUE	TRUE	FALSE	FALSE	0	0	prostate	22Rv1,PC-3,RWPE1,epithelial_cell_of_prostate,prostate_gland_male_adult_(37_years)	Quies,EnhWk,Quies,Quies,Quies	FALSE
mHDCR_42	lncRNA	promoter	prostate	rs1447296	rs10090154	CASC8	ENST00000502082.5	1b	0.94075	TRUE	TRUE	TRUE	TRUE	TRUE	FALSE	FALSE	0	0	prostate	22Rv1,PC-3,RWPE1,epithelial_cell_of_prostate,prostate_gland_male_adult_(37_years)	Quies,EnhWk,Quies,Quies,Quies	FALSE
mHDCR_42	lncRNA	promoter	prostate	rs1447296	rs10090154	CASC8	ENST00000502082.5	1b	0.94075	TRUE	TRUE	TRUE	TRUE	TRUE	FALSE	FALSE	0	0	prostate	22Rv1,PC-3,RWPE1,epithelial_cell_of_prostate,prostate_gland_male_adult_(37_years)	Quies,EnhWk,Quies,Quies,Quies	FALSE
mHDCR_42	lncRNA	promoter	prostate	rs1447296	rs10090154	CASC8	ENST00000502082.5	1b	0.94075	TRUE	TRUE	TRUE	TRUE	TRUE	FALSE	FALSE	0	0	prostate	22Rv1,PC-3,RWPE1,epithelial_cell_of_prostate,prostate_gland_male_adult_(37_years)	Quies,EnhWk,Quies,Quies,Quies	FALSE
mHDCR_42	lncRNA	promoter	prostate	rs1447296	rs10090154	CASC8	ENST00000502082.5	1b	0.94075	TRUE	TRUE	TRUE	TRUE	TRUE	FALSE	FALSE	0	0	prostate	22Rv1,PC-3,RWPE1,epithelial_cell_of_prostate,prostate_gland_male_adult_(37_years)	Quies,EnhWk,Quies,Quies,Quies	FALSE
mHDCR_42	lncRNA	promoter	prostate	rs1447296	rs1447295	CASC8	ENST00000502082.5	1b	0.94075	TRUE	TRUE	TRUE	TRUE	TRUE	FALSE	FALSE	0	0	prostate	22Rv1,PC-3,RWPE1,epithelial_cell_of_prostate,prostate_gland_male_adult_(37_years)	Quies,EnhWk,Quies,Quies,Quies	FALSE
mHDCR_42	lncRNA	promoter	prostate	rs1447296	rs1447295	CASC8	ENST00000502082.5	1b	0.94075	TRUE	TRUE	TRUE	TRUE	TRUE	FALSE	FALSE	0	0	prostate	22Rv1,PC-3,RWPE1,epithelial_cell_of_prostate,prostate_gland_male_adult_(37_years)	Quies,EnhWk,Quies,Quies,Quies	FALSE
mHDCR_42	lncRNA	promoter	prostate	rs1447296	rs1447295	CASC8	ENST00000502082.5	1b	0.94075	TRUE	TRUE	TRUE	TRUE	TRUE	FALSE	FALSE	0	0	prostate	22Rv1,PC-3,RWPE1,epithelial_cell_of_prostate,prostate_gland_male_adult_(37_years)	Quies,EnhWk,Quies,Quies,Quies	FALSE
mHDCR_42	lncRNA	promoter	prostate	rs1447296	rs1447295	CASC8	ENST00000502082.5	1b	0.94075	TRUE	TRUE	TRUE	TRUE	TRUE	FALSE	FALSE	0	0	prostate	22Rv1,PC-3,RWPE1,epithelial_cell_of_prostate,prostate_gland_male_adult_(37_years)	Quies,EnhWk,Quies,Quies,Quies	FALSE
mHDCR_42	lncRNA	promoter	prostate	rs1447296	rs1447295	CASC8	ENST00000502082.5	1b	0.94075	TRUE	TRUE	TRUE	TRUE	TRUE	FALSE	FALSE	0	0	prostate	22Rv1,PC-3,RWPE1,epithelial_cell_of_prostate,prostate_gland_male_adult_(37_years)	Quies,EnhWk,Quies,Quies,Quies	FALSE
mHDCR_42	lncRNA	promoter	prostate	rs1447296	rs4242382	CASC8	ENST00000502082.5	1b	0.94075	TRUE	TRUE	TRUE	TRUE	TRUE	FALSE	FALSE	0	0	prostate	22Rv1,PC-3,RWPE1,epithelial_cell_of_prostate,prostate_gland_male_adult_(37_years)	Quies,EnhWk,Quies,Quies,Quies	FALSE
mHDCR_42	lncRNA	promoter	prostate	rs1447296	rs4242382	CASC8	ENST00000502082.5	1b	0.94075	TRUE	TRUE	TRUE	TRUE	TRUE	FALSE	FALSE	0	0	prostate	22Rv1,PC-3,RWPE1,epithelial_cell_of_prostate,prostate_gland_male_adult_(37_years)	Quies,EnhWk,Quies,Quies,Quies	FALSE
mHDCR_42	lncRNA	promoter	prostate	rs1447296	rs4242382	CASC8	ENST00000502082.5	1b	0.94075	TRUE	TRUE	TRUE	TRUE	TRUE	FALSE	FALSE	0	0	prostate	22Rv1,PC-3,RWPE1,epithelial_cell_of_prostate,prostate_gland_male_adult_(37_years)	Quies,EnhWk,Quies,Quies,Quies	FALSE
mHDCR_42	lncRNA	promoter	prostate	rs1447296	rs4242382	CASC8	ENST00000502082.5	1b	0.94075	TRUE	TRUE	TRUE	TRUE	TRUE	FALSE	FALSE	0	0	prostate	22Rv1,PC-3,RWPE1,epithelial_cell_of_prostate,prostate_gland_male_adult_(37_years)	Quies,EnhWk,Quies,Quies,Quies	FALSE
mHDCR_42	lncRNA	promoter	prostate	rs1447296	rs4242382	CASC8	ENST00000502082.5	1b	0.94075	TRUE	TRUE	TRUE	TRUE	TRUE	FALSE	FALSE	0	0	prostate	22Rv1,PC-3,RWPE1,epithelial_cell_of_prostate,prostate_gland_male_adult_(37_years)	Quies,EnhWk,Quies,Quies,Quies	FALSE
mHDCR_42	lncRNA	promoter	prostate	rs1447296	rs4242384	CASC8	ENST00000502082.5	1b	0.94075	TRUE	TRUE	TRUE	TRUE	TRUE	FALSE	FALSE	0	0	prostate	22Rv1,PC-3,RWPE1,epithelial_cell_of_prostate,prostate_gland_male_adult_(37_years)	Quies,EnhWk,Quies,Quies,Quies	FALSE
mHDCR_42	lncRNA	promoter	prostate	rs1447296	rs4242384	CASC8	ENST00000502082.5	1b	0.94075	TRUE	TRUE	TRUE	TRUE	TRUE	FALSE	FALSE	0	0	prostate	22Rv1,PC-3,RWPE1,epithelial_cell_of_prostate,prostate_gland_male_adult_(37_years)	Quies,EnhWk,Quies,Quies,Quies	FALSE
mHDCR_42	lncRNA	promoter	prostate	rs1447296	rs4242384	CASC8	ENST00000502082.5	1b	0.94075	TRUE	TRUE	TRUE	TRUE	TRUE	FALSE	FALSE	0	0	prostate	22Rv1,PC-3,RWPE1,epithelial_cell_of_prostate,prostate_gland_male_adult_(37_years)	Quies,EnhWk,Quies,Quies,Quies	FALSE
mHDCR_42	lncRNA	promoter	prostate	rs1447296	rs4242384	CASC8	ENST00000502082.5	1b	0.94075	TRUE	TRUE	TRUE	TRUE	TRUE	FALSE	FALSE	0	0	prostate	22Rv1,PC-3,RWPE1,epithelial_cell_of_prostate,prostate_gland_male_adult_(37_years)	Quies,EnhWk,Quies,Quies,Quies	FALSE
mHDCR_42	lncRNA	promoter	prostate	rs1447296	rs4242384	CASC8	ENST00000502082.5	1b	0.94075	TRUE	TRUE	TRUE	TRUE	TRUE	FALSE	FALSE	0	0	prostate	22Rv1,PC-3,RWPE1,epithelial_cell_of_prostate,prostate_gland_male_adult_(37_years)	Quies,EnhWk,Quies,Quies,Quies	FALSE
mHDCR_42	lncRNA	promoter	prostate	rs1447296	rs7837688	CASC8	ENST00000502082.5	1b	0.94075	TRUE	TRUE	TRUE	TRUE	TRUE	FALSE	FALSE	0	0	prostate	22Rv1,PC-3,RWPE1,epithelial_cell_of_prostate,prostate_gland_male_adult_(37_years)	Quies,EnhWk,Quies,Quies,Quies	FALSE
mHDCR_42	lncRNA	promoter	prostate	rs1447296	rs7837688	CASC8	ENST00000502082.5	1b	0.94075	TRUE	TRUE	TRUE	TRUE	TRUE	FALSE	FALSE	0	0	prostate	22Rv1,PC-3,RWPE1,epithelial_cell_of_prostate,prostate_gland_male_adult_(37_years)	Quies,EnhWk,Quies,Quies,Quies	FALSE
mHDCR_42	lncRNA	promoter	prostate	rs1447296	rs7837688	CASC8	ENST00000502082.5	1b	0.94075	TRUE	TRUE	TRUE	TRUE	TRUE	FALSE	FALSE	0	0	prostate	22Rv1,PC-3,RWPE1,epithelial_cell_of_prostate,prostate_gland_male_adult_(37_years)	Quies,EnhWk,Quies,Quies,Quies	FALSE
mHDCR_42	lncRNA	promoter	prostate	rs1447296	rs7837688	CASC8	ENST00000502082.5	1b	0.94075	TRUE	TRUE	TRUE	TRUE	TRUE	FALSE	FALSE	0	0	prostate	22Rv1,PC-3,RWPE1,epithelial_cell_of_prostate,prostate_gland_male_adult_(37_years)	Quies,EnhWk,Quies,Quies,Quies	FALSE
mHDCR_42	lncRNA	promoter	prostate	rs1447296	rs7837688	CASC8	ENST00000502082.5	1b	0.94075	TRUE	TRUE	TRUE	TRUE	TRUE	FALSE	FALSE	0	0	prostate	22Rv1,PC-3,RWPE1,epithelial_cell_of_prostate,prostate_gland_male_adult_(37_years)	Quies,EnhWk,Quies,Quies,Quies	FALSE
mHDCR_28	lncRNA	intron	breast	rs2016394	BCAC_FM_12.signal1	DLX2-DT	ENST00000448117.1	1b	0.8169	TRUE	TRUE	TRUE	TRUE	TRUE	FALSE	FALSE	1.88	0	breast	MCF-7,T47D,mammary_epithelial_cell_female	Quies,ReprPC,ReprPC	FALSE
mHDCR_42	lncRNA	intron	breast	rs420101	BCAC_FM_43.signal4	CASC8	ENST00000501396.5	4	0.60906	TRUE	TRUE	FALSE	FALSE	FALSE	FALSE	FALSE	0	0	breast	MCF-7,T47D,mammary_epithelial_cell_female	Quies,Quies,TxWk	FALSE
mHDCR_42	lncRNA	intron	breast	rs389143	BCAC_FM_43.signal4	CASC8	ENST00000501396.5	2b	0.7614	TRUE	TRUE	TRUE	TRUE	FALSE	FALSE	FALSE	2	0	breast	MCF-7,T47D,mammary_epithelial_cell_female	Quies,Quies,EnhWk	TRUE
mHDCR_42	lncRNA	intron	breast	rs595821	BCAC_FM_43.signal4	CASC8	ENST00000501396.5	4	0.60906	TRUE	TRUE	FALSE	FALSE	FALSE	FALSE	FALSE	0	0	breast	MCF-7,T47D,mammary_epithelial_cell_female	Quies,Quies,EnhWk	TRUE
mHDCR_42	lncRNA	intron	breast	rs687324	BCAC_FM_43.signal4	CASC8	ENST00000501396.5	4	0.60906	TRUE	TRUE	FALSE	FALSE	FALSE	FALSE	FALSE	0	0	breast	MCF-7,T47D,mammary_epithelial_cell_female	Quies,Quies,EnhWk	TRUE
mHDCR_42	lncRNA	intron	breast	rs594869	BCAC_FM_43.signal4	CASC8	ENST00000501396.5	2b	0.75124	TRUE	TRUE	TRUE	TRUE	FALSE	FALSE	FALSE	0.16	0	breast	MCF-7,T47D,mammary_epithelial_cell_female	Quies,Quies,EnhWk	TRUE
mHDCR_42	lncRNA	intron	breast	rs594868	BCAC_FM_43.signal4	CASC8	ENST00000501396.5	2b	0.64776	TRUE	TRUE	TRUE	TRUE	FALSE	FALSE	FALSE	0.05	0	breast	MCF-7,T47D,mammary_epithelial_cell_female	Quies,Quies,EnhWk	TRUE
mHDCR_42	lncRNA	intron	breast	rs688937	BCAC_FM_43.signal4	CASC8	ENST00000501396.5	5	0.58955	TRUE	FALSE	FALSE	FALSE	FALSE	FALSE	FALSE	0	0	breast	MCF-7,T47D,mammary_epithelial_cell_female	Quies,Quies,TxWk	FALSE
mHDCR_42	lncRNA	intron	breast	rs672888	BCAC_FM_43.signal4	CASC8	ENST00000501396.5	5	0.58955	TRUE	FALSE	FALSE	FALSE	FALSE	FALSE	FALSE	0	0	breast	MCF-7,T47D,mammary_epithelial_cell_female	Quies,Quies,TxWk	FALSE
mHDCR_42	lncRNA	intron	breast	rs419018	BCAC_FM_43.signal4	CASC8	ENST00000501396.5	4	0.60906	TRUE	TRUE	FALSE	FALSE	FALSE	FALSE	FALSE	0	0	breast	MCF-7,T47D,mammary_epithelial_cell_female	Quies,Quies,TxWk	FALSE
mHDCR_42	lncRNA	intron	breast	rs418269	BCAC_FM_43.signal4	CASC8	ENST00000501396.5	5	0.71697	TRUE	FALSE	TRUE	TRUE	FALSE	FALSE	FALSE	1.59	0	breast	MCF-7,T47D,mammary_epithelial_cell_female	Quies,Quies,TxWk	FALSE
mHDCR_42	lncRNA	intron	breast	rs670725	BCAC_FM_43.signal4	CASC8	ENST00000501396.5	5	0.58955	TRUE	FALSE	FALSE	FALSE	FALSE	FALSE	FALSE	0	0	breast	MCF-7,T47D,mammary_epithelial_cell_female	Quies,Quies,TxWk	FALSE
mHDCR_42	lncRNA	intron	breast	rs382824	BCAC_FM_43.signal4	CASC8	ENST00000501396.5	4	0.60906	TRUE	TRUE	FALSE	FALSE	FALSE	FALSE	FALSE	0	0	breast	MCF-7,T47D,mammary_epithelial_cell_female	Quies,Quies,TxWk	FALSE
mHDCR_42	lncRNA	intron	breast	rs373616	BCAC_FM_43.signal4	CASC8	ENST00000501396.5	2b	0.71276	TRUE	TRUE	TRUE	TRUE	FALSE	FALSE	FALSE	1.31	0	breast	MCF-7,T47D,mammary_epithelial_cell_female	Quies,Quies,TxWk	FALSE
mHDCR_42	lncRNA	intron	breast	rs400772	BCAC_FM_43.signal4	CASC8	ENST00000501396.5	4	0.60906	TRUE	TRUE	FALSE	FALSE	FALSE	FALSE	FALSE	0	0	breast	MCF-7,T47D,mammary_epithelial_cell_female	Quies,Quies,TxWk	FALSE
mHDCR_42	lncRNA	intron	breast	rs13275275	BCAC_FM_43.signal4	CASC8	ENST00000501396.5	4	0.60906	TRUE	TRUE	FALSE	FALSE	FALSE	FALSE	FALSE	0	0	breast	MCF-7,T47D,mammary_epithelial_cell_female	Quies,Quies,TxWk	FALSE
mHDCR_42	lncRNA	intron	breast	rs13248140	BCAC_FM_43.signal4	CASC8	ENST00000501396.5	4	0.60906	TRUE	TRUE	FALSE	FALSE	FALSE	FALSE	FALSE	0	0	breast	MCF-7,T47D,mammary_epithelial_cell_female	Quies,Quies,TxWk	FALSE
mHDCR_42	lncRNA	intron	breast	rs10956360	BCAC_FM_43.signal4	CASC8	ENST00000501396.5	5	0.58955	TRUE	FALSE	FALSE	FALSE	FALSE	FALSE	FALSE	0	0	breast	MCF-7,T47D,mammary_epithelial_cell_female	Quies,Quies,TxWk	FALSE
mHDCR_42	lncRNA	intron	breast	rs10956361	BCAC_FM_43.signal4	CASC8	ENST00000501396.5	5	0.58955	TRUE	FALSE	FALSE	FALSE	FALSE	FALSE	FALSE	0	0	breast	MCF-7,T47D,mammary_epithelial_cell_female	Quies,Quies,TxWk	FALSE
mHDCR_42	lncRNA	intron	breast	rs10956362	BCAC_FM_43.signal4	CASC8	ENST00000501396.5	5	0.58955	TRUE	FALSE	FALSE	FALSE	FALSE	FALSE	FALSE	0	0	breast	MCF-7,T47D,mammary_epithelial_cell_female	Quies,Quies,TxWk	FALSE
mHDCR_42	lncRNA	intron	breast	rs56898669	BCAC_FM_43.signal4	CASC8	ENST00000501396.5	5	0.58955	TRUE	FALSE	FALSE	FALSE	FALSE	FALSE	FALSE	0	0	breast	MCF-7,T47D,mammary_epithelial_cell_female	Quies,Quies,EnhA1	TRUE
mHDCR_42	lncRNA	intron	breast	rs4871782	BCAC_FM_43.signal4	CASC8	ENST00000501396.5	2b	0.76166	TRUE	TRUE	TRUE	TRUE	FALSE	FALSE	FALSE	1.86	0	breast	MCF-7,T47D,mammary_epithelial_cell_female	Quies,Quies,EnhA1	TRUE
mHDCR_42	lncRNA	intron	breast	rs10087810	BCAC_FM_43.signal4	CASC8	ENST00000501396.5	4	0.60906	TRUE	TRUE	FALSE	FALSE	FALSE	FALSE	FALSE	0	0	breast	MCF-7,T47D,mammary_epithelial_cell_female	Quies,Quies,EnhA1	TRUE
mHDCR_42	lncRNA	intron	breast	rs13281615	BCAC_FM_43.signal4	CASC8	ENST00000501396.5	5	0.58955	TRUE	FALSE	FALSE	FALSE	FALSE	FALSE	FALSE	0	0	breast	MCF-7,T47D,mammary_epithelial_cell_female	Quies,Quies,Quies	FALSE
mHDCR_42	lncRNA	intron	breast	rs9693995	BCAC_FM_43.signal4	CASC8	ENST00000501396.5	4	0.60906	TRUE	TRUE	FALSE	FALSE	FALSE	FALSE	FALSE	0	0	breast	MCF-7,T47D,mammary_epithelial_cell_female	Quies,Quies,Quies	FALSE
mHDCR_42	lncRNA	intron	breast	rs12550713	BCAC_FM_43.signal4	CASC8	ENST00000501396.5	3a	0.99917	TRUE	TRUE	TRUE	FALSE	FALSE	FALSE	FALSE	1.58	0	breast	MCF-7,T47D,mammary_epithelial_cell_female	Quies,Quies,Quies	FALSE
mHDCR_42	lncRNA	intron	breast	rs420101	BCAC_FM_43.signal4	CASC8	ENST00000502082.5	4	0.60906	TRUE	TRUE	FALSE	FALSE	FALSE	FALSE	FALSE	0	0	breast	MCF-7,T47D,mammary_epithelial_cell_female	Quies,Quies,TxWk	FALSE
mHDCR_42	lncRNA	intron	breast	rs389143	BCAC_FM_43.signal4	CASC8	ENST00000502082.5	2b	0.7614	TRUE	TRUE	TRUE	TRUE	FALSE	FALSE	FALSE	2	0	breast	MCF-7,T47D,mammary_epithelial_cell_female	Quies,Quies,EnhWk	TRUE
mHDCR_42	lncRNA	intron	breast	rs595821	BCAC_FM_43.signal4	CASC8	ENST00000502082.5	4	0.60906	TRUE	TRUE	FALSE	FALSE	FALSE	FALSE	FALSE	0	0	breast	MCF-7,T47D,mammary_epithelial_cell_female	Quies,Quies,EnhWk	TRUE
mHDCR_42	lncRNA	intron	breast	rs687324	BCAC_FM_43.signal4	CASC8	ENST00000502082.5	4	0.60906	TRUE	TRUE	FALSE	FALSE	FALSE	FALSE	FALSE	0	0	breast	MCF-7,T47D,mammary_epithelial_cell_female	Quies,Quies,EnhWk	TRUE
mHDCR_42	lncRNA	intron	breast	rs594869	BCAC_FM_43.signal4	CASC8	ENST00000502082.5	2b	0.75124	TRUE	TRUE	TRUE	TRUE	FALSE	FALSE	FALSE	0.16	0	breast	MCF-7,T47D,mammary_epithelial_cell_female	Quies,Quies,EnhWk	TRUE
mHDCR_42	lncRNA	intron	breast	rs594868	BCAC_FM_43.signal4	CASC8	ENST00000502082.5	2b	0.64776	TRUE	TRUE	TRUE	TRUE	FALSE	FALSE	FALSE	0.05	0	breast	MCF-7,T47D,mammary_epithelial_cell_female	Quies,Quies,EnhWk	TRUE
mHDCR_42	lncRNA	intron	breast	rs688937	BCAC_FM_43.signal4	CASC8	ENST00000502082.5	5	0.58955	TRUE	FALSE	FALSE	FALSE	FALSE	FALSE	FALSE	0	0	breast	MCF-7,T47D,mammary_epithelial_cell_female	Quies,Quies,TxWk	FALSE
mHDCR_42	lncRNA	intron	breast	rs672888	BCAC_FM_43.signal4	CASC8	ENST00000502082.5	5	0.58955	TRUE	FALSE	FALSE	FALSE	FALSE	FALSE	FALSE	0	0	breast	MCF-7,T47D,mammary_epithelial_cell_female	Quies,Quies,TxWk	FALSE
mHDCR_42	lncRNA	intron	breast	rs419018	BCAC_FM_43.signal4	CASC8	ENST00000502082.5	4	0.60906	TRUE	TRUE	FALSE	FALSE	FALSE	FALSE	FALSE	0	0	breast	MCF-7,T47D,mammary_epithelial_cell_female	Quies,Quies,TxWk	FALSE
mHDCR_42	lncRNA	intron	breast	rs418269	BCAC_FM_43.signal4	CASC8	ENST00000502082.5	5	0.71697	TRUE	FALSE	TRUE	TRUE	FALSE	FALSE	FALSE	1.59	0	breast	MCF-7,T47D,mammary_epithelial_cell_female	Quies,Quies,TxWk	FALSE
mHDCR_42	lncRNA	intron	breast	rs670725	BCAC_FM_43.signal4	CASC8	ENST00000502082.5	5	0.58955	TRUE	FALSE	FALSE	FALSE	FALSE	FALSE	FALSE	0	0	breast	MCF-7,T47D,mammary_epithelial_cell_female	Quies,Quies,TxWk	FALSE
mHDCR_42	lncRNA	intron	breast	rs382824	BCAC_FM_43.signal4	CASC8	ENST00000502082.5	4	0.60906	TRUE	TRUE	FALSE	FALSE	FALSE	FALSE	FALSE	0	0	breast	MCF-7,T47D,mammary_epithelial_cell_female	Quies,Quies,TxWk	FALSE
mHDCR_42	lncRNA	intron	breast	rs373616	BCAC_FM_43.signal4	CASC8	ENST00000502082.5	2b	0.71276	TRUE	TRUE	TRUE	TRUE	FALSE	FALSE	FALSE	1.31	0	breast	MCF-7,T47D,mammary_epithelial_cell_female	Quies,Quies,TxWk	FALSE
mHDCR_42	lncRNA	intron	breast	rs400772	BCAC_FM_43.signal4	CASC8	ENST00000502082.5	4	0.60906	TRUE	TRUE	FALSE	FALSE	FALSE	FALSE	FALSE	0	0	breast	MCF-7,T47D,mammary_epithelial_cell_female	Quies,Quies,TxWk	FALSE
mHDCR_42	lncRNA	intron	breast	rs13275275	BCAC_FM_43.signal4	CASC8	ENST00000502082.5	4	0.60906	TRUE	TRUE	FALSE	FALSE	FALSE	FALSE	FALSE	0	0	breast	MCF-7,T47D,mammary_epithelial_cell_female	Quies,Quies,TxWk	FALSE
mHDCR_42	lncRNA	intron	breast	rs13248140	BCAC_FM_43.signal4	CASC8	ENST00000502082.5	4	0.60906	TRUE	TRUE	FALSE	FALSE	FALSE	FALSE	FALSE	0	0	breast	MCF-7,T47D,mammary_epithelial_cell_female	Quies,Quies,TxWk	FALSE
mHDCR_42	lncRNA	intron	breast	rs10956360	BCAC_FM_43.signal4	CASC8	ENST00000502082.5	5	0.58955	TRUE	FALSE	FALSE	FALSE	FALSE	FALSE	FALSE	0	0	breast	MCF-7,T47D,mammary_epithelial_cell_female	Quies,Quies,TxWk	FALSE
mHDCR_42	lncRNA	intron	breast	rs10956361	BCAC_FM_43.signal4	CASC8	ENST00000502082.5	5	0.58955	TRUE	FALSE	FALSE	FALSE	FALSE	FALSE	FALSE	0	0	breast	MCF-7,T47D,mammary_epithelial_cell_female	Quies,Quies,TxWk	FALSE
mHDCR_42	lncRNA	intron	breast	rs10956362	BCAC_FM_43.signal4	CASC8	ENST00000502082.5	5	0.58955	TRUE	FALSE	FALSE	FALSE	FALSE	FALSE	FALSE	0	0	breast	MCF-7,T47D,mammary_epithelial_cell_female	Quies,Quies,TxWk	FALSE
mHDCR_42	lncRNA	intron	breast	rs56898669	BCAC_FM_43.signal4	CASC8	ENST00000502082.5	5	0.58955	TRUE	FALSE	FALSE	FALSE	FALSE	FALSE	FALSE	0	0	breast	MCF-7,T47D,mammary_epithelial_cell_female	Quies,Quies,EnhA1	TRUE
mHDCR_42	lncRNA	intron	breast	rs4871782	BCAC_FM_43.signal4	CASC8	ENST00000502082.5	2b	0.76166	TRUE	TRUE	TRUE	TRUE	FALSE	FALSE	FALSE	1.86	0	breast	MCF-7,T47D,mammary_epithelial_cell_female	Quies,Quies,EnhA1	TRUE
mHDCR_42	lncRNA	intron	breast	rs10087810	BCAC_FM_43.signal4	CASC8	ENST00000502082.5	4	0.60906	TRUE	TRUE	FALSE	FALSE	FALSE	FALSE	FALSE	0	0	breast	MCF-7,T47D,mammary_epithelial_cell_female	Quies,Quies,EnhA1	TRUE
mHDCR_42	lncRNA	intron	breast	rs13281615	BCAC_FM_43.signal4	CASC8	ENST00000502082.5	5	0.58955	TRUE	FALSE	FALSE	FALSE	FALSE	FALSE	FALSE	0	0	breast	MCF-7,T47D,mammary_epithelial_cell_female	Quies,Quies,Quies	FALSE
mHDCR_42	lncRNA	intron	breast	rs9693995	BCAC_FM_43.signal4	CASC8	ENST00000502082.5	4	0.60906	TRUE	TRUE	FALSE	FALSE	FALSE	FALSE	FALSE	0	0	breast	MCF-7,T47D,mammary_epithelial_cell_female	Quies,Quies,Quies	FALSE
mHDCR_42	lncRNA	intron	breast	rs12550713	BCAC_FM_43.signal4	CASC8	ENST00000502082.5	3a	0.99917	TRUE	TRUE	TRUE	FALSE	FALSE	FALSE	FALSE	1.58	0	breast	MCF-7,T47D,mammary_epithelial_cell_female	Quies,Quies,Quies	FALSE
mHDCR_18	lncRNA	intron	breast	rs1018464	BCAC_FM_61.signal1	AL079303.1	ENST00000555107.1	1f	0.72917	TRUE	FALSE	TRUE	FALSE	TRUE	FALSE	FALSE	1.78	0	breast	MCF-7,T47D,mammary_epithelial_cell_female	ReprPCWk,ReprPC,ReprPC	FALSE
mHDCR_18	lncRNA	intron	breast	rs12885612	BCAC_FM_61.signal1	AL079303.1	ENST00000555107.1	1f	0.55436	TRUE	TRUE	FALSE	FALSE	TRUE	FALSE	FALSE	0	0	breast	MCF-7,T47D,mammary_epithelial_cell_female	TxWk,ReprPC,ReprPC	FALSE
mHDCR_22	lncRNA	intron	breast	rs79461387	BCAC_FM_68.signal1	AC130324.2	ENST00000580873.1	1b	0.69	TRUE	TRUE	TRUE	TRUE	TRUE	FALSE	FALSE	1.77	0	breast	MCF-7,T47D,mammary_epithelial_cell_female	TxWk,TxWk,TxWk	FALSE
mHDCR_22	lncRNA	intron	breast	rs75637630	BCAC_FM_68.signal1	AC130324.2	ENST00000580873.1	1b	0.98838	TRUE	TRUE	TRUE	TRUE	TRUE	FALSE	FALSE	1.56	0	breast	MCF-7,T47D,mammary_epithelial_cell_female	TxWk,TxWk,TxWk	FALSE
mHDCR_22	lncRNA	intron	breast	rs76947600	BCAC_FM_68.signal1	AC130324.2	ENST00000580873.1	1b	0.69	TRUE	TRUE	TRUE	TRUE	TRUE	FALSE	FALSE	1.77	0	breast	MCF-7,T47D,mammary_epithelial_cell_female	TxWk,TxWk,TxWk	FALSE
mHDCR_22	lncRNA	intron	breast	rs117529210	BCAC_FM_68.signal1	AC130324.2	ENST00000580873.1	1b	0.73465	TRUE	TRUE	TRUE	TRUE	TRUE	FALSE	FALSE	0.84	0	breast	MCF-7,T47D,mammary_epithelial_cell_female	TxWk,TxWk,TxWk	FALSE
mHDCR_22	lncRNA	intron	breast	rs62070644	BCAC_FM_68.signal1	AC130324.2	ENST00000580873.1	1f	0.55436	TRUE	TRUE	FALSE	FALSE	TRUE	FALSE	FALSE	0	0	breast	MCF-7,T47D,mammary_epithelial_cell_female	TxWk,Quies,TxWk	FALSE
mHDCR_18	lncRNA	intron	breast	rs12587727	BCAC_FM_61.signal1	AL132857.1	ENST00000634305.1	1f	0.55324	TRUE	FALSE	FALSE	FALSE	TRUE	FALSE	FALSE	0	0	breast	MCF-7,T47D,mammary_epithelial_cell_female	Quies,Quies,Quies	FALSE
mHDCR_18	lncRNA	intron	breast	rs34808452	BCAC_FM_61.signal1	AL132857.1	ENST00000634305.1	1f	0.55324	TRUE	FALSE	FALSE	FALSE	TRUE	FALSE	FALSE	0	0	breast	MCF-7,T47D,mammary_epithelial_cell_female	Quies,ReprPCWk,ReprPCWk	FALSE
mHDCR_18	lncRNA	intron	breast	rs12878491	BCAC_FM_61.signal1	AL132857.1	ENST00000634305.1	1f	0.55436	TRUE	TRUE	FALSE	FALSE	TRUE	FALSE	FALSE	0	0	breast	MCF-7,T47D,mammary_epithelial_cell_female	Quies,ReprPCWk,ReprPCWk	FALSE
mHDCR_18	lncRNA	intron	breast	rs12895715	BCAC_FM_61.signal1	AL132857.1	ENST00000634305.1	1f	0.55436	TRUE	TRUE	FALSE	FALSE	TRUE	FALSE	FALSE	0	0	breast	MCF-7,T47D,mammary_epithelial_cell_female	Quies,ReprPCWk,ReprPCWk	FALSE
mHDCR_18	lncRNA	intron	breast	rs67155512	BCAC_FM_61.signal1	AL132857.1	ENST00000634305.1	1f	0.55436	TRUE	TRUE	FALSE	FALSE	TRUE	FALSE	FALSE	0	0	breast	MCF-7,T47D,mammary_epithelial_cell_female	Quies,ReprPC,TssBiv	FALSE
mHDCR_18	lncRNA	intron	breast	rs72679711	BCAC_FM_61.signal1	AL132857.1	ENST00000634305.1	1f	0.55436	TRUE	TRUE	FALSE	FALSE	TRUE	FALSE	FALSE	0	0	breast	MCF-7,T47D,mammary_epithelial_cell_female	Quies,ReprPC,TssBiv	FALSE
mHDCR_18	lncRNA	intron	breast	rs1018464	BCAC_FM_61.signal1	AL132857.1	ENST00000634305.1	1f	0.72917	TRUE	FALSE	TRUE	FALSE	TRUE	FALSE	FALSE	1.78	0	breast	MCF-7,T47D,mammary_epithelial_cell_female	ReprPCWk,ReprPC,ReprPC	FALSE
mHDCR_3	lncRNA	intron	breast	rs7541276	BCAC_FM_98.signal1	PKN2-AS1	ENST00000642677.1	4	0.60906	TRUE	TRUE	FALSE	FALSE	FALSE	FALSE	FALSE	0	0	breast	MCF-7,T47D,mammary_epithelial_cell_female	Quies,Quies,Quies	FALSE
mHDCR_3	lncRNA	intron	breast	rs7541376	BCAC_FM_98.signal1	PKN2-AS1	ENST00000642677.1	4	0.70497	TRUE	TRUE	FALSE	TRUE	FALSE	FALSE	FALSE	0	0	breast	MCF-7,T47D,mammary_epithelial_cell_female	Quies,Quies,Quies	FALSE
mHDCR_3	lncRNA	intron	breast	rs10801881	BCAC_FM_98.signal1	PKN2-AS1	ENST00000642677.1	4	0.60906	TRUE	TRUE	FALSE	FALSE	FALSE	FALSE	FALSE	0	0	breast	MCF-7,T47D,mammary_epithelial_cell_female	Quies,Quies,Quies	FALSE
mHDCR_3	lncRNA	intron	breast	rs10923050	BCAC_FM_98.signal1	PKN2-AS1	ENST00000642677.1	4	0.60906	TRUE	TRUE	FALSE	FALSE	FALSE	FALSE	FALSE	0	0	breast	MCF-7,T47D,mammary_epithelial_cell_female	Quies,Quies,Quies	FALSE
mHDCR_3	lncRNA	intron	breast	rs735800	BCAC_FM_98.signal1	PKN2-AS1	ENST00000642677.1	2b	0.84289	TRUE	TRUE	TRUE	TRUE	FALSE	FALSE	FALSE	1.98	0	breast	MCF-7,T47D,mammary_epithelial_cell_female	Quies,EnhA1,Quies	TRUE
mHDCR_3	lncRNA	intron	breast	rs10923052	BCAC_FM_98.signal1	PKN2-AS1	ENST00000642677.1	4	0.60906	TRUE	TRUE	FALSE	FALSE	FALSE	FALSE	FALSE	0	0	breast	MCF-7,T47D,mammary_epithelial_cell_female	Quies,Quies,Quies	FALSE
mHDCR_3	lncRNA	intron	breast	rs1434431	BCAC_FM_98.signal1	PKN2-AS1	ENST00000642677.1	4	0.60906	TRUE	TRUE	FALSE	FALSE	FALSE	FALSE	FALSE	0	0	breast	MCF-7,T47D,mammary_epithelial_cell_female	Quies,Quies,Quies	FALSE
mHDCR_3	lncRNA	intron	breast	rs305450	BCAC_FM_98.signal1	PKN2-AS1	ENST00000642677.1	2b	0.71939	TRUE	TRUE	TRUE	TRUE	FALSE	FALSE	FALSE	0.38	0	breast	MCF-7,T47D,mammary_epithelial_cell_female	Quies,Quies,Quies	FALSE
mHDCR_3	lncRNA	intron	breast	rs10801904	BCAC_FM_98.signal1	PKN2-AS1	ENST00000642677.1	1f	0.55324	TRUE	FALSE	FALSE	FALSE	TRUE	FALSE	FALSE	0	0	breast	MCF-7,T47D,mammary_epithelial_cell_female	Quies,Quies,Quies	FALSE
mHDCR_3	lncRNA	intron	breast	rs35214987	BCAC_FM_98.signal1	PKN2-AS1	ENST00000642677.1	4	0.60906	TRUE	TRUE	FALSE	FALSE	FALSE	FALSE	FALSE	0	0	breast	MCF-7,T47D,mammary_epithelial_cell_female	Quies,Quies,Quies	FALSE
mHDCR_3	lncRNA	intron	breast	rs4655986	BCAC_FM_98.signal1	PKN2-AS1	ENST00000642677.1	1f	0.55324	TRUE	FALSE	FALSE	FALSE	TRUE	FALSE	FALSE	0	0	breast	MCF-7,T47D,mammary_epithelial_cell_female	Quies,Quies,Quies	FALSE
mHDCR_3	lncRNA	intron	breast	rs3008455	BCAC_FM_98.signal2	PKN2-AS1	ENST00000642677.1	1f	0.55436	TRUE	TRUE	FALSE	FALSE	TRUE	FALSE	FALSE	0	0	breast	MCF-7,T47D,mammary_epithelial_cell_female	Quies,Quies,Quies	FALSE
mHDCR_3	lncRNA	intron	breast	rs2151842	BCAC_FM_98.signal2	PKN2-AS1	ENST00000642677.1	1f	0.55436	TRUE	TRUE	FALSE	FALSE	TRUE	FALSE	FALSE	0	0	breast	MCF-7,T47D,mammary_epithelial_cell_female	Quies,Quies,Quies	FALSE
mHDCR_3	lncRNA	intron	breast	rs56293054	BCAC_FM_98.signal2	PKN2-AS1	ENST00000642677.1	2b	0.56046	TRUE	TRUE	TRUE	TRUE	FALSE	FALSE	FALSE	0.13	0	breast	MCF-7,T47D,mammary_epithelial_cell_female	Quies,Quies,Quies	FALSE
mHDCR_3	lncRNA	intron	breast	rs11805242	BCAC_FM_98.signal2	PKN2-AS1	ENST00000642677.1	5	1	TRUE	FALSE	TRUE	FALSE	FALSE	FALSE	FALSE	0.09	0	breast	MCF-7,T47D,mammary_epithelial_cell_female	Quies,Quies,Quies	FALSE
mHDCR_42	lncRNA	intron	breast	rs420101	BCAC_FM_43.signal4	PCAT1	ENST00000642795.1	4	0.60906	TRUE	TRUE	FALSE	FALSE	FALSE	FALSE	FALSE	0	0	breast	MCF-7,T47D,mammary_epithelial_cell_female	Quies,Quies,TxWk	FALSE
mHDCR_42	lncRNA	intron	breast	rs389143	BCAC_FM_43.signal4	PCAT1	ENST00000642795.1	2b	0.7614	TRUE	TRUE	TRUE	TRUE	FALSE	FALSE	FALSE	2	0	breast	MCF-7,T47D,mammary_epithelial_cell_female	Quies,Quies,EnhWk	TRUE
mHDCR_42	lncRNA	intron	breast	rs595821	BCAC_FM_43.signal4	PCAT1	ENST00000642795.1	4	0.60906	TRUE	TRUE	FALSE	FALSE	FALSE	FALSE	FALSE	0	0	breast	MCF-7,T47D,mammary_epithelial_cell_female	Quies,Quies,EnhWk	TRUE
mHDCR_42	lncRNA	intron	breast	rs687324	BCAC_FM_43.signal4	PCAT1	ENST00000642795.1	4	0.60906	TRUE	TRUE	FALSE	FALSE	FALSE	FALSE	FALSE	0	0	breast	MCF-7,T47D,mammary_epithelial_cell_female	Quies,Quies,EnhWk	TRUE
mHDCR_42	lncRNA	intron	breast	rs594869	BCAC_FM_43.signal4	PCAT1	ENST00000642795.1	2b	0.75124	TRUE	TRUE	TRUE	TRUE	FALSE	FALSE	FALSE	0.16	0	breast	MCF-7,T47D,mammary_epithelial_cell_female	Quies,Quies,EnhWk	TRUE
mHDCR_42	lncRNA	intron	breast	rs594868	BCAC_FM_43.signal4	PCAT1	ENST00000642795.1	2b	0.64776	TRUE	TRUE	TRUE	TRUE	FALSE	FALSE	FALSE	0.05	0	breast	MCF-7,T47D,mammary_epithelial_cell_female	Quies,Quies,EnhWk	TRUE
mHDCR_42	lncRNA	intron	breast	rs688937	BCAC_FM_43.signal4	PCAT1	ENST00000642795.1	5	0.58955	TRUE	FALSE	FALSE	FALSE	FALSE	FALSE	FALSE	0	0	breast	MCF-7,T47D,mammary_epithelial_cell_female	Quies,Quies,TxWk	FALSE
mHDCR_42	lncRNA	intron	breast	rs672888	BCAC_FM_43.signal4	PCAT1	ENST00000642795.1	5	0.58955	TRUE	FALSE	FALSE	FALSE	FALSE	FALSE	FALSE	0	0	breast	MCF-7,T47D,mammary_epithelial_cell_female	Quies,Quies,TxWk	FALSE
mHDCR_42	lncRNA	intron	breast	rs419018	BCAC_FM_43.signal4	PCAT1	ENST00000642795.1	4	0.60906	TRUE	TRUE	FALSE	FALSE	FALSE	FALSE	FALSE	0	0	breast	MCF-7,T47D,mammary_epithelial_cell_female	Quies,Quies,TxWk	FALSE
mHDCR_42	lncRNA	intron	breast	rs418269	BCAC_FM_43.signal4	PCAT1	ENST00000642795.1	5	0.71697	TRUE	FALSE	TRUE	TRUE	FALSE	FALSE	FALSE	1.59	0	breast	MCF-7,T47D,mammary_epithelial_cell_female	Quies,Quies,TxWk	FALSE
mHDCR_42	lncRNA	intron	breast	rs670725	BCAC_FM_43.signal4	PCAT1	ENST00000642795.1	5	0.58955	TRUE	FALSE	FALSE	FALSE	FALSE	FALSE	FALSE	0	0	breast	MCF-7,T47D,mammary_epithelial_cell_female	Quies,Quies,TxWk	FALSE
mHDCR_42	lncRNA	intron	breast	rs382824	BCAC_FM_43.signal4	PCAT1	ENST00000642795.1	4	0.60906	TRUE	TRUE	FALSE	FALSE	FALSE	FALSE	FALSE	0	0	breast	MCF-7,T47D,mammary_epithelial_cell_female	Quies,Quies,TxWk	FALSE
mHDCR_42	lncRNA	intron	breast	rs373616	BCAC_FM_43.signal4	PCAT1	ENST00000642795.1	2b	0.71276	TRUE	TRUE	TRUE	TRUE	FALSE	FALSE	FALSE	1.31	0	breast	MCF-7,T47D,mammary_epithelial_cell_female	Quies,Quies,TxWk	FALSE
mHDCR_42	lncRNA	intron	breast	rs400772	BCAC_FM_43.signal4	PCAT1	ENST00000642795.1	4	0.60906	TRUE	TRUE	FALSE	FALSE	FALSE	FALSE	FALSE	0	0	breast	MCF-7,T47D,mammary_epithelial_cell_female	Quies,Quies,TxWk	FALSE
mHDCR_42	lncRNA	intron	breast	rs13275275	BCAC_FM_43.signal4	PCAT1	ENST00000642795.1	4	0.60906	TRUE	TRUE	FALSE	FALSE	FALSE	FALSE	FALSE	0	0	breast	MCF-7,T47D,mammary_epithelial_cell_female	Quies,Quies,TxWk	FALSE
mHDCR_42	lncRNA	intron	breast	rs13248140	BCAC_FM_43.signal4	PCAT1	ENST00000642795.1	4	0.60906	TRUE	TRUE	FALSE	FALSE	FALSE	FALSE	FALSE	0	0	breast	MCF-7,T47D,mammary_epithelial_cell_female	Quies,Quies,TxWk	FALSE
mHDCR_42	lncRNA	intron	breast	rs10956360	BCAC_FM_43.signal4	PCAT1	ENST00000642795.1	5	0.58955	TRUE	FALSE	FALSE	FALSE	FALSE	FALSE	FALSE	0	0	breast	MCF-7,T47D,mammary_epithelial_cell_female	Quies,Quies,TxWk	FALSE
mHDCR_42	lncRNA	intron	breast	rs10956361	BCAC_FM_43.signal4	PCAT1	ENST00000642795.1	5	0.58955	TRUE	FALSE	FALSE	FALSE	FALSE	FALSE	FALSE	0	0	breast	MCF-7,T47D,mammary_epithelial_cell_female	Quies,Quies,TxWk	FALSE
mHDCR_42	lncRNA	intron	breast	rs10956362	BCAC_FM_43.signal4	PCAT1	ENST00000642795.1	5	0.58955	TRUE	FALSE	FALSE	FALSE	FALSE	FALSE	FALSE	0	0	breast	MCF-7,T47D,mammary_epithelial_cell_female	Quies,Quies,TxWk	FALSE
mHDCR_42	lncRNA	intron	breast	rs56898669	BCAC_FM_43.signal4	PCAT1	ENST00000642795.1	5	0.58955	TRUE	FALSE	FALSE	FALSE	FALSE	FALSE	FALSE	0	0	breast	MCF-7,T47D,mammary_epithelial_cell_female	Quies,Quies,EnhA1	TRUE
mHDCR_3	lncRNA	intron	breast	rs3008455	BCAC_FM_98.signal2	PKN2-AS1	ENST00000643720.1	1f	0.55436	TRUE	TRUE	FALSE	FALSE	TRUE	FALSE	FALSE	0	0	breast	MCF-7,T47D,mammary_epithelial_cell_female	Quies,Quies,Quies	FALSE
mHDCR_3	lncRNA	intron	breast	rs2151842	BCAC_FM_98.signal2	PKN2-AS1	ENST00000643720.1	1f	0.55436	TRUE	TRUE	FALSE	FALSE	TRUE	FALSE	FALSE	0	0	breast	MCF-7,T47D,mammary_epithelial_cell_female	Quies,Quies,Quies	FALSE
mHDCR_3	lncRNA	intron	breast	rs56293054	BCAC_FM_98.signal2	PKN2-AS1	ENST00000643720.1	2b	0.56046	TRUE	TRUE	TRUE	TRUE	FALSE	FALSE	FALSE	0.13	0	breast	MCF-7,T47D,mammary_epithelial_cell_female	Quies,Quies,Quies	FALSE
mHDCR_3	lncRNA	intron	breast	rs11805242	BCAC_FM_98.signal2	PKN2-AS1	ENST00000643720.1	5	1	TRUE	FALSE	TRUE	FALSE	FALSE	FALSE	FALSE	0.09	0	breast	MCF-7,T47D,mammary_epithelial_cell_female	Quies,Quies,Quies	FALSE
mHDCR_42	lncRNA	intron	breast	rs420101	BCAC_FM_43.signal4	PCAT1	ENST00000644588.1	4	0.60906	TRUE	TRUE	FALSE	FALSE	FALSE	FALSE	FALSE	0	0	breast	MCF-7,T47D,mammary_epithelial_cell_female	Quies,Quies,TxWk	FALSE
mHDCR_42	lncRNA	intron	breast	rs389143	BCAC_FM_43.signal4	PCAT1	ENST00000644588.1	2b	0.7614	TRUE	TRUE	TRUE	TRUE	FALSE	FALSE	FALSE	2	0	breast	MCF-7,T47D,mammary_epithelial_cell_female	Quies,Quies,EnhWk	TRUE
mHDCR_42	lncRNA	intron	breast	rs595821	BCAC_FM_43.signal4	PCAT1	ENST00000644588.1	4	0.60906	TRUE	TRUE	FALSE	FALSE	FALSE	FALSE	FALSE	0	0	breast	MCF-7,T47D,mammary_epithelial_cell_female	Quies,Quies,EnhWk	TRUE
mHDCR_42	lncRNA	intron	breast	rs687324	BCAC_FM_43.signal4	PCAT1	ENST00000644588.1	4	0.60906	TRUE	TRUE	FALSE	FALSE	FALSE	FALSE	FALSE	0	0	breast	MCF-7,T47D,mammary_epithelial_cell_female	Quies,Quies,EnhWk	TRUE
mHDCR_42	lncRNA	intron	breast	rs594869	BCAC_FM_43.signal4	PCAT1	ENST00000644588.1	2b	0.75124	TRUE	TRUE	TRUE	TRUE	FALSE	FALSE	FALSE	0.16	0	breast	MCF-7,T47D,mammary_epithelial_cell_female	Quies,Quies,EnhWk	TRUE
mHDCR_42	lncRNA	intron	breast	rs594868	BCAC_FM_43.signal4	PCAT1	ENST00000644588.1	2b	0.64776	TRUE	TRUE	TRUE	TRUE	FALSE	FALSE	FALSE	0.05	0	breast	MCF-7,T47D,mammary_epithelial_cell_female	Quies,Quies,EnhWk	TRUE
mHDCR_42	lncRNA	intron	breast	rs688937	BCAC_FM_43.signal4	PCAT1	ENST00000644588.1	5	0.58955	TRUE	FALSE	FALSE	FALSE	FALSE	FALSE	FALSE	0	0	breast	MCF-7,T47D,mammary_epithelial_cell_female	Quies,Quies,TxWk	FALSE
mHDCR_42	lncRNA	intron	breast	rs672888	BCAC_FM_43.signal4	PCAT1	ENST00000644588.1	5	0.58955	TRUE	FALSE	FALSE	FALSE	FALSE	FALSE	FALSE	0	0	breast	MCF-7,T47D,mammary_epithelial_cell_female	Quies,Quies,TxWk	FALSE
mHDCR_42	lncRNA	intron	breast	rs419018	BCAC_FM_43.signal4	PCAT1	ENST00000644588.1	4	0.60906	TRUE	TRUE	FALSE	FALSE	FALSE	FALSE	FALSE	0	0	breast	MCF-7,T47D,mammary_epithelial_cell_female	Quies,Quies,TxWk	FALSE
mHDCR_42	lncRNA	intron	breast	rs418269	BCAC_FM_43.signal4	PCAT1	ENST00000644588.1	5	0.71697	TRUE	FALSE	TRUE	TRUE	FALSE	FALSE	FALSE	1.59	0	breast	MCF-7,T47D,mammary_epithelial_cell_female	Quies,Quies,TxWk	FALSE
mHDCR_42	lncRNA	intron	breast	rs670725	BCAC_FM_43.signal4	PCAT1	ENST00000644588.1	5	0.58955	TRUE	FALSE	FALSE	FALSE	FALSE	FALSE	FALSE	0	0	breast	MCF-7,T47D,mammary_epithelial_cell_female	Quies,Quies,TxWk	FALSE
mHDCR_42	lncRNA	intron	breast	rs382824	BCAC_FM_43.signal4	PCAT1	ENST00000644588.1	4	0.60906	TRUE	TRUE	FALSE	FALSE	FALSE	FALSE	FALSE	0	0	breast	MCF-7,T47D,mammary_epithelial_cell_female	Quies,Quies,TxWk	FALSE
mHDCR_42	lncRNA	intron	breast	rs373616	BCAC_FM_43.signal4	PCAT1	ENST00000644588.1	2b	0.71276	TRUE	TRUE	TRUE	TRUE	FALSE	FALSE	FALSE	1.31	0	breast	MCF-7,T47D,mammary_epithelial_cell_female	Quies,Quies,TxWk	FALSE
mHDCR_42	lncRNA	intron	breast	rs400772	BCAC_FM_43.signal4	PCAT1	ENST00000644588.1	4	0.60906	TRUE	TRUE	FALSE	FALSE	FALSE	FALSE	FALSE	0	0	breast	MCF-7,T47D,mammary_epithelial_cell_female	Quies,Quies,TxWk	FALSE
mHDCR_42	lncRNA	intron	breast	rs13275275	BCAC_FM_43.signal4	PCAT1	ENST00000644588.1	4	0.60906	TRUE	TRUE	FALSE	FALSE	FALSE	FALSE	FALSE	0	0	breast	MCF-7,T47D,mammary_epithelial_cell_female	Quies,Quies,TxWk	FALSE
mHDCR_42	lncRNA	intron	breast	rs13248140	BCAC_FM_43.signal4	PCAT1	ENST00000644588.1	4	0.60906	TRUE	TRUE	FALSE	FALSE	FALSE	FALSE	FALSE	0	0	breast	MCF-7,T47D,mammary_epithelial_cell_female	Quies,Quies,TxWk	FALSE
mHDCR_42	lncRNA	intron	breast	rs10956360	BCAC_FM_43.signal4	PCAT1	ENST00000644588.1	5	0.58955	TRUE	FALSE	FALSE	FALSE	FALSE	FALSE	FALSE	0	0	breast	MCF-7,T47D,mammary_epithelial_cell_female	Quies,Quies,TxWk	FALSE
mHDCR_42	lncRNA	intron	breast	rs10956361	BCAC_FM_43.signal4	PCAT1	ENST00000644588.1	5	0.58955	TRUE	FALSE	FALSE	FALSE	FALSE	FALSE	FALSE	0	0	breast	MCF-7,T47D,mammary_epithelial_cell_female	Quies,Quies,TxWk	FALSE
mHDCR_42	lncRNA	intron	breast	rs10956362	BCAC_FM_43.signal4	PCAT1	ENST00000644588.1	5	0.58955	TRUE	FALSE	FALSE	FALSE	FALSE	FALSE	FALSE	0	0	breast	MCF-7,T47D,mammary_epithelial_cell_female	Quies,Quies,TxWk	FALSE
mHDCR_42	lncRNA	intron	breast	rs56898669	BCAC_FM_43.signal4	PCAT1	ENST00000644588.1	5	0.58955	TRUE	FALSE	FALSE	FALSE	FALSE	FALSE	FALSE	0	0	breast	MCF-7,T47D,mammary_epithelial_cell_female	Quies,Quies,EnhA1	TRUE
mHDCR_3	lncRNA	intron	breast	rs7541276	BCAC_FM_98.signal1	PKN2-AS1	ENST00000645056.1	4	0.60906	TRUE	TRUE	FALSE	FALSE	FALSE	FALSE	FALSE	0	0	breast	MCF-7,T47D,mammary_epithelial_cell_female	Quies,Quies,Quies	FALSE
mHDCR_3	lncRNA	intron	breast	rs7541376	BCAC_FM_98.signal1	PKN2-AS1	ENST00000645056.1	4	0.70497	TRUE	TRUE	FALSE	TRUE	FALSE	FALSE	FALSE	0	0	breast	MCF-7,T47D,mammary_epithelial_cell_female	Quies,Quies,Quies	FALSE
mHDCR_3	lncRNA	intron	breast	rs10801881	BCAC_FM_98.signal1	PKN2-AS1	ENST00000645056.1	4	0.60906	TRUE	TRUE	FALSE	FALSE	FALSE	FALSE	FALSE	0	0	breast	MCF-7,T47D,mammary_epithelial_cell_female	Quies,Quies,Quies	FALSE
mHDCR_3	lncRNA	intron	breast	rs10923050	BCAC_FM_98.signal1	PKN2-AS1	ENST00000645056.1	4	0.60906	TRUE	TRUE	FALSE	FALSE	FALSE	FALSE	FALSE	0	0	breast	MCF-7,T47D,mammary_epithelial_cell_female	Quies,Quies,Quies	FALSE
mHDCR_3	lncRNA	intron	breast	rs735800	BCAC_FM_98.signal1	PKN2-AS1	ENST00000645056.1	2b	0.84289	TRUE	TRUE	TRUE	TRUE	FALSE	FALSE	FALSE	1.98	0	breast	MCF-7,T47D,mammary_epithelial_cell_female	Quies,EnhA1,Quies	TRUE
mHDCR_3	lncRNA	intron	breast	rs10923052	BCAC_FM_98.signal1	PKN2-AS1	ENST00000645056.1	4	0.60906	TRUE	TRUE	FALSE	FALSE	FALSE	FALSE	FALSE	0	0	breast	MCF-7,T47D,mammary_epithelial_cell_female	Quies,Quies,Quies	FALSE
mHDCR_3	lncRNA	intron	breast	rs1434431	BCAC_FM_98.signal1	PKN2-AS1	ENST00000645056.1	4	0.60906	TRUE	TRUE	FALSE	FALSE	FALSE	FALSE	FALSE	0	0	breast	MCF-7,T47D,mammary_epithelial_cell_female	Quies,Quies,Quies	FALSE
mHDCR_3	lncRNA	intron	breast	rs305450	BCAC_FM_98.signal1	PKN2-AS1	ENST00000645056.1	2b	0.71939	TRUE	TRUE	TRUE	TRUE	FALSE	FALSE	FALSE	0.38	0	breast	MCF-7,T47D,mammary_epithelial_cell_female	Quies,Quies,Quies	FALSE
mHDCR_3	lncRNA	intron	breast	rs10801904	BCAC_FM_98.signal1	PKN2-AS1	ENST00000645056.1	1f	0.55324	TRUE	FALSE	FALSE	FALSE	TRUE	FALSE	FALSE	0	0	breast	MCF-7,T47D,mammary_epithelial_cell_female	Quies,Quies,Quies	FALSE
mHDCR_3	lncRNA	intron	breast	rs35214987	BCAC_FM_98.signal1	PKN2-AS1	ENST00000645056.1	4	0.60906	TRUE	TRUE	FALSE	FALSE	FALSE	FALSE	FALSE	0	0	breast	MCF-7,T47D,mammary_epithelial_cell_female	Quies,Quies,Quies	FALSE
mHDCR_3	lncRNA	intron	breast	rs4655986	BCAC_FM_98.signal1	PKN2-AS1	ENST00000645056.1	1f	0.55324	TRUE	FALSE	FALSE	FALSE	TRUE	FALSE	FALSE	0	0	breast	MCF-7,T47D,mammary_epithelial_cell_female	Quies,Quies,Quies	FALSE
mHDCR_3	lncRNA	intron	breast	rs3008455	BCAC_FM_98.signal2	PKN2-AS1	ENST00000645056.1	1f	0.55436	TRUE	TRUE	FALSE	FALSE	TRUE	FALSE	FALSE	0	0	breast	MCF-7,T47D,mammary_epithelial_cell_female	Quies,Quies,Quies	FALSE
mHDCR_3	lncRNA	intron	breast	rs2151842	BCAC_FM_98.signal2	PKN2-AS1	ENST00000645056.1	1f	0.55436	TRUE	TRUE	FALSE	FALSE	TRUE	FALSE	FALSE	0	0	breast	MCF-7,T47D,mammary_epithelial_cell_female	Quies,Quies,Quies	FALSE
mHDCR_3	lncRNA	intron	breast	rs56293054	BCAC_FM_98.signal2	PKN2-AS1	ENST00000645056.1	2b	0.56046	TRUE	TRUE	TRUE	TRUE	FALSE	FALSE	FALSE	0.13	0	breast	MCF-7,T47D,mammary_epithelial_cell_female	Quies,Quies,Quies	FALSE
mHDCR_3	lncRNA	intron	breast	rs11805242	BCAC_FM_98.signal2	PKN2-AS1	ENST00000645056.1	5	1	TRUE	FALSE	TRUE	FALSE	FALSE	FALSE	FALSE	0.09	0	breast	MCF-7,T47D,mammary_epithelial_cell_female	Quies,Quies,Quies	FALSE
mHDCR_42	lncRNA	intron	breast	rs420101	BCAC_FM_43.signal4	PCAT1	ENST00000645215.1	4	0.60906	TRUE	TRUE	FALSE	FALSE	FALSE	FALSE	FALSE	0	0	breast	MCF-7,T47D,mammary_epithelial_cell_female	Quies,Quies,TxWk	FALSE
mHDCR_42	lncRNA	intron	breast	rs389143	BCAC_FM_43.signal4	PCAT1	ENST00000645215.1	2b	0.7614	TRUE	TRUE	TRUE	TRUE	FALSE	FALSE	FALSE	2	0	breast	MCF-7,T47D,mammary_epithelial_cell_female	Quies,Quies,EnhWk	TRUE
mHDCR_42	lncRNA	intron	breast	rs595821	BCAC_FM_43.signal4	PCAT1	ENST00000645215.1	4	0.60906	TRUE	TRUE	FALSE	FALSE	FALSE	FALSE	FALSE	0	0	breast	MCF-7,T47D,mammary_epithelial_cell_female	Quies,Quies,EnhWk	TRUE
mHDCR_42	lncRNA	intron	breast	rs687324	BCAC_FM_43.signal4	PCAT1	ENST00000645215.1	4	0.60906	TRUE	TRUE	FALSE	FALSE	FALSE	FALSE	FALSE	0	0	breast	MCF-7,T47D,mammary_epithelial_cell_female	Quies,Quies,EnhWk	TRUE
mHDCR_42	lncRNA	intron	breast	rs594869	BCAC_FM_43.signal4	PCAT1	ENST00000645215.1	2b	0.75124	TRUE	TRUE	TRUE	TRUE	FALSE	FALSE	FALSE	0.16	0	breast	MCF-7,T47D,mammary_epithelial_cell_female	Quies,Quies,EnhWk	TRUE
mHDCR_42	lncRNA	intron	breast	rs594868	BCAC_FM_43.signal4	PCAT1	ENST00000645215.1	2b	0.64776	TRUE	TRUE	TRUE	TRUE	FALSE	FALSE	FALSE	0.05	0	breast	MCF-7,T47D,mammary_epithelial_cell_female	Quies,Quies,EnhWk	TRUE
mHDCR_42	lncRNA	intron	breast	rs688937	BCAC_FM_43.signal4	PCAT1	ENST00000645215.1	5	0.58955	TRUE	FALSE	FALSE	FALSE	FALSE	FALSE	FALSE	0	0	breast	MCF-7,T47D,mammary_epithelial_cell_female	Quies,Quies,TxWk	FALSE
mHDCR_42	lncRNA	intron	breast	rs672888	BCAC_FM_43.signal4	PCAT1	ENST00000645215.1	5	0.58955	TRUE	FALSE	FALSE	FALSE	FALSE	FALSE	FALSE	0	0	breast	MCF-7,T47D,mammary_epithelial_cell_female	Quies,Quies,TxWk	FALSE
mHDCR_42	lncRNA	intron	breast	rs419018	BCAC_FM_43.signal4	PCAT1	ENST00000645215.1	4	0.60906	TRUE	TRUE	FALSE	FALSE	FALSE	FALSE	FALSE	0	0	breast	MCF-7,T47D,mammary_epithelial_cell_female	Quies,Quies,TxWk	FALSE
mHDCR_42	lncRNA	intron	breast	rs418269	BCAC_FM_43.signal4	PCAT1	ENST00000645215.1	5	0.71697	TRUE	FALSE	TRUE	TRUE	FALSE	FALSE	FALSE	1.59	0	breast	MCF-7,T47D,mammary_epithelial_cell_female	Quies,Quies,TxWk	FALSE
mHDCR_42	lncRNA	intron	breast	rs670725	BCAC_FM_43.signal4	PCAT1	ENST00000645215.1	5	0.58955	TRUE	FALSE	FALSE	FALSE	FALSE	FALSE	FALSE	0	0	breast	MCF-7,T47D,mammary_epithelial_cell_female	Quies,Quies,TxWk	FALSE
mHDCR_42	lncRNA	intron	breast	rs382824	BCAC_FM_43.signal4	PCAT1	ENST00000645215.1	4	0.60906	TRUE	TRUE	FALSE	FALSE	FALSE	FALSE	FALSE	0	0	breast	MCF-7,T47D,mammary_epithelial_cell_female	Quies,Quies,TxWk	FALSE
mHDCR_42	lncRNA	intron	breast	rs373616	BCAC_FM_43.signal4	PCAT1	ENST00000645215.1	2b	0.71276	TRUE	TRUE	TRUE	TRUE	FALSE	FALSE	FALSE	1.31	0	breast	MCF-7,T47D,mammary_epithelial_cell_female	Quies,Quies,TxWk	FALSE
mHDCR_42	lncRNA	intron	breast	rs400772	BCAC_FM_43.signal4	PCAT1	ENST00000645215.1	4	0.60906	TRUE	TRUE	FALSE	FALSE	FALSE	FALSE	FALSE	0	0	breast	MCF-7,T47D,mammary_epithelial_cell_female	Quies,Quies,TxWk	FALSE
mHDCR_42	lncRNA	intron	breast	rs13275275	BCAC_FM_43.signal4	PCAT1	ENST00000645215.1	4	0.60906	TRUE	TRUE	FALSE	FALSE	FALSE	FALSE	FALSE	0	0	breast	MCF-7,T47D,mammary_epithelial_cell_female	Quies,Quies,TxWk	FALSE
mHDCR_42	lncRNA	intron	breast	rs13248140	BCAC_FM_43.signal4	PCAT1	ENST00000645215.1	4	0.60906	TRUE	TRUE	FALSE	FALSE	FALSE	FALSE	FALSE	0	0	breast	MCF-7,T47D,mammary_epithelial_cell_female	Quies,Quies,TxWk	FALSE
mHDCR_42	lncRNA	intron	breast	rs10956360	BCAC_FM_43.signal4	PCAT1	ENST00000645215.1	5	0.58955	TRUE	FALSE	FALSE	FALSE	FALSE	FALSE	FALSE	0	0	breast	MCF-7,T47D,mammary_epithelial_cell_female	Quies,Quies,TxWk	FALSE
mHDCR_42	lncRNA	intron	breast	rs10956361	BCAC_FM_43.signal4	PCAT1	ENST00000645215.1	5	0.58955	TRUE	FALSE	FALSE	FALSE	FALSE	FALSE	FALSE	0	0	breast	MCF-7,T47D,mammary_epithelial_cell_female	Quies,Quies,TxWk	FALSE
mHDCR_42	lncRNA	intron	breast	rs10956362	BCAC_FM_43.signal4	PCAT1	ENST00000645215.1	5	0.58955	TRUE	FALSE	FALSE	FALSE	FALSE	FALSE	FALSE	0	0	breast	MCF-7,T47D,mammary_epithelial_cell_female	Quies,Quies,TxWk	FALSE
mHDCR_42	lncRNA	intron	breast	rs56898669	BCAC_FM_43.signal4	PCAT1	ENST00000645215.1	5	0.58955	TRUE	FALSE	FALSE	FALSE	FALSE	FALSE	FALSE	0	0	breast	MCF-7,T47D,mammary_epithelial_cell_female	Quies,Quies,EnhA1	TRUE
mHDCR_42	lncRNA	intron	breast	rs4871782	BCAC_FM_43.signal4	PCAT1	ENST00000645215.1	2b	0.76166	TRUE	TRUE	TRUE	TRUE	FALSE	FALSE	FALSE	1.86	0	breast	MCF-7,T47D,mammary_epithelial_cell_female	Quies,Quies,EnhA1	TRUE
mHDCR_42	lncRNA	intron	breast	rs10087810	BCAC_FM_43.signal4	PCAT1	ENST00000645215.1	4	0.60906	TRUE	TRUE	FALSE	FALSE	FALSE	FALSE	FALSE	0	0	breast	MCF-7,T47D,mammary_epithelial_cell_female	Quies,Quies,EnhA1	TRUE
mHDCR_42	lncRNA	intron	breast	rs13281615	BCAC_FM_43.signal4	PCAT1	ENST00000645215.1	5	0.58955	TRUE	FALSE	FALSE	FALSE	FALSE	FALSE	FALSE	0	0	breast	MCF-7,T47D,mammary_epithelial_cell_female	Quies,Quies,Quies	FALSE
mHDCR_42	lncRNA	intron	breast	rs9693995	BCAC_FM_43.signal4	PCAT1	ENST00000645215.1	4	0.60906	TRUE	TRUE	FALSE	FALSE	FALSE	FALSE	FALSE	0	0	breast	MCF-7,T47D,mammary_epithelial_cell_female	Quies,Quies,Quies	FALSE
mHDCR_42	lncRNA	intron	breast	rs12550713	BCAC_FM_43.signal4	PCAT1	ENST00000645215.1	3a	0.99917	TRUE	TRUE	TRUE	FALSE	FALSE	FALSE	FALSE	1.58	0	breast	MCF-7,T47D,mammary_epithelial_cell_female	Quies,Quies,Quies	FALSE
mHDCR_42	lncRNA	intron	breast	rs420101	BCAC_FM_43.signal4	PCAT1	ENST00000646670.1	4	0.60906	TRUE	TRUE	FALSE	FALSE	FALSE	FALSE	FALSE	0	0	breast	MCF-7,T47D,mammary_epithelial_cell_female	Quies,Quies,TxWk	FALSE
mHDCR_42	lncRNA	intron	breast	rs389143	BCAC_FM_43.signal4	PCAT1	ENST00000646670.1	2b	0.7614	TRUE	TRUE	TRUE	TRUE	FALSE	FALSE	FALSE	2	0	breast	MCF-7,T47D,mammary_epithelial_cell_female	Quies,Quies,EnhWk	TRUE
mHDCR_42	lncRNA	intron	breast	rs595821	BCAC_FM_43.signal4	PCAT1	ENST00000646670.1	4	0.60906	TRUE	TRUE	FALSE	FALSE	FALSE	FALSE	FALSE	0	0	breast	MCF-7,T47D,mammary_epithelial_cell_female	Quies,Quies,EnhWk	TRUE
mHDCR_42	lncRNA	intron	breast	rs687324	BCAC_FM_43.signal4	PCAT1	ENST00000646670.1	4	0.60906	TRUE	TRUE	FALSE	FALSE	FALSE	FALSE	FALSE	0	0	breast	MCF-7,T47D,mammary_epithelial_cell_female	Quies,Quies,EnhWk	TRUE
mHDCR_42	lncRNA	intron	breast	rs594869	BCAC_FM_43.signal4	PCAT1	ENST00000646670.1	2b	0.75124	TRUE	TRUE	TRUE	TRUE	FALSE	FALSE	FALSE	0.16	0	breast	MCF-7,T47D,mammary_epithelial_cell_female	Quies,Quies,EnhWk	TRUE
mHDCR_42	lncRNA	intron	breast	rs594868	BCAC_FM_43.signal4	PCAT1	ENST00000646670.1	2b	0.64776	TRUE	TRUE	TRUE	TRUE	FALSE	FALSE	FALSE	0.05	0	breast	MCF-7,T47D,mammary_epithelial_cell_female	Quies,Quies,EnhWk	TRUE
mHDCR_42	lncRNA	intron	breast	rs688937	BCAC_FM_43.signal4	PCAT1	ENST00000646670.1	5	0.58955	TRUE	FALSE	FALSE	FALSE	FALSE	FALSE	FALSE	0	0	breast	MCF-7,T47D,mammary_epithelial_cell_female	Quies,Quies,TxWk	FALSE
mHDCR_42	lncRNA	intron	breast	rs672888	BCAC_FM_43.signal4	PCAT1	ENST00000646670.1	5	0.58955	TRUE	FALSE	FALSE	FALSE	FALSE	FALSE	FALSE	0	0	breast	MCF-7,T47D,mammary_epithelial_cell_female	Quies,Quies,TxWk	FALSE
mHDCR_42	lncRNA	intron	breast	rs419018	BCAC_FM_43.signal4	PCAT1	ENST00000646670.1	4	0.60906	TRUE	TRUE	FALSE	FALSE	FALSE	FALSE	FALSE	0	0	breast	MCF-7,T47D,mammary_epithelial_cell_female	Quies,Quies,TxWk	FALSE
mHDCR_42	lncRNA	intron	breast	rs418269	BCAC_FM_43.signal4	PCAT1	ENST00000646670.1	5	0.71697	TRUE	FALSE	TRUE	TRUE	FALSE	FALSE	FALSE	1.59	0	breast	MCF-7,T47D,mammary_epithelial_cell_female	Quies,Quies,TxWk	FALSE
mHDCR_42	lncRNA	intron	breast	rs670725	BCAC_FM_43.signal4	PCAT1	ENST00000646670.1	5	0.58955	TRUE	FALSE	FALSE	FALSE	FALSE	FALSE	FALSE	0	0	breast	MCF-7,T47D,mammary_epithelial_cell_female	Quies,Quies,TxWk	FALSE
mHDCR_42	lncRNA	intron	breast	rs382824	BCAC_FM_43.signal4	PCAT1	ENST00000646670.1	4	0.60906	TRUE	TRUE	FALSE	FALSE	FALSE	FALSE	FALSE	0	0	breast	MCF-7,T47D,mammary_epithelial_cell_female	Quies,Quies,TxWk	FALSE
mHDCR_42	lncRNA	intron	breast	rs373616	BCAC_FM_43.signal4	PCAT1	ENST00000646670.1	2b	0.71276	TRUE	TRUE	TRUE	TRUE	FALSE	FALSE	FALSE	1.31	0	breast	MCF-7,T47D,mammary_epithelial_cell_female	Quies,Quies,TxWk	FALSE
mHDCR_42	lncRNA	intron	breast	rs400772	BCAC_FM_43.signal4	PCAT1	ENST00000646670.1	4	0.60906	TRUE	TRUE	FALSE	FALSE	FALSE	FALSE	FALSE	0	0	breast	MCF-7,T47D,mammary_epithelial_cell_female	Quies,Quies,TxWk	FALSE
mHDCR_42	lncRNA	intron	breast	rs13275275	BCAC_FM_43.signal4	PCAT1	ENST00000646670.1	4	0.60906	TRUE	TRUE	FALSE	FALSE	FALSE	FALSE	FALSE	0	0	breast	MCF-7,T47D,mammary_epithelial_cell_female	Quies,Quies,TxWk	FALSE
mHDCR_42	lncRNA	intron	breast	rs13248140	BCAC_FM_43.signal4	PCAT1	ENST00000646670.1	4	0.60906	TRUE	TRUE	FALSE	FALSE	FALSE	FALSE	FALSE	0	0	breast	MCF-7,T47D,mammary_epithelial_cell_female	Quies,Quies,TxWk	FALSE
mHDCR_42	lncRNA	intron	breast	rs10956360	BCAC_FM_43.signal4	PCAT1	ENST00000646670.1	5	0.58955	TRUE	FALSE	FALSE	FALSE	FALSE	FALSE	FALSE	0	0	breast	MCF-7,T47D,mammary_epithelial_cell_female	Quies,Quies,TxWk	FALSE
mHDCR_42	lncRNA	intron	breast	rs10956361	BCAC_FM_43.signal4	PCAT1	ENST00000646670.1	5	0.58955	TRUE	FALSE	FALSE	FALSE	FALSE	FALSE	FALSE	0	0	breast	MCF-7,T47D,mammary_epithelial_cell_female	Quies,Quies,TxWk	FALSE
mHDCR_42	lncRNA	intron	breast	rs10956362	BCAC_FM_43.signal4	PCAT1	ENST00000646670.1	5	0.58955	TRUE	FALSE	FALSE	FALSE	FALSE	FALSE	FALSE	0	0	breast	MCF-7,T47D,mammary_epithelial_cell_female	Quies,Quies,TxWk	FALSE
mHDCR_42	lncRNA	intron	breast	rs56898669	BCAC_FM_43.signal4	PCAT1	ENST00000646670.1	5	0.58955	TRUE	FALSE	FALSE	FALSE	FALSE	FALSE	FALSE	0	0	breast	MCF-7,T47D,mammary_epithelial_cell_female	Quies,Quies,EnhA1	TRUE
mHDCR_42	lncRNA	intron	breast	rs4871782	BCAC_FM_43.signal4	PCAT1	ENST00000646670.1	2b	0.76166	TRUE	TRUE	TRUE	TRUE	FALSE	FALSE	FALSE	1.86	0	breast	MCF-7,T47D,mammary_epithelial_cell_female	Quies,Quies,EnhA1	TRUE
mHDCR_42	lncRNA	intron	breast	rs10087810	BCAC_FM_43.signal4	PCAT1	ENST00000646670.1	4	0.60906	TRUE	TRUE	FALSE	FALSE	FALSE	FALSE	FALSE	0	0	breast	MCF-7,T47D,mammary_epithelial_cell_female	Quies,Quies,EnhA1	TRUE
mHDCR_42	lncRNA	intron	breast	rs13281615	BCAC_FM_43.signal4	PCAT1	ENST00000646670.1	5	0.58955	TRUE	FALSE	FALSE	FALSE	FALSE	FALSE	FALSE	0	0	breast	MCF-7,T47D,mammary_epithelial_cell_female	Quies,Quies,Quies	FALSE
mHDCR_42	lncRNA	intron	breast	rs9693995	BCAC_FM_43.signal4	PCAT1	ENST00000646670.1	4	0.60906	TRUE	TRUE	FALSE	FALSE	FALSE	FALSE	FALSE	0	0	breast	MCF-7,T47D,mammary_epithelial_cell_female	Quies,Quies,Quies	FALSE
mHDCR_42	lncRNA	intron	breast	rs12550713	BCAC_FM_43.signal4	PCAT1	ENST00000646670.1	3a	0.99917	TRUE	TRUE	TRUE	FALSE	FALSE	FALSE	FALSE	1.58	0	breast	MCF-7,T47D,mammary_epithelial_cell_female	Quies,Quies,Quies	FALSE
mHDCR_42	lncRNA	intron	breast	rs16893186	BCAC_FM_43.signal2	PVT1	ENST00000651587.1	4	0.60906	TRUE	TRUE	FALSE	FALSE	FALSE	FALSE	FALSE	0	0	breast	MCF-7,T47D,mammary_epithelial_cell_female	Quies,EnhA1,Quies	TRUE
mHDCR_42	lncRNA	intron	breast	rs2608029	BCAC_FM_43.signal2	PVT1	ENST00000651587.1	4	0.60906	TRUE	TRUE	FALSE	FALSE	FALSE	FALSE	FALSE	0	0	breast	MCF-7,T47D,mammary_epithelial_cell_female	Quies,EnhA1,Quies	TRUE
mHDCR_42	lncRNA	intron	breast	rs10956414	BCAC_FM_43.signal2	PVT1	ENST00000651587.1	5	0.58955	TRUE	FALSE	FALSE	FALSE	FALSE	FALSE	FALSE	0	0	breast	MCF-7,T47D,mammary_epithelial_cell_female	Quies,TxWk,Quies	FALSE
mHDCR_42	lncRNA	intron	breast	rs7002044	BCAC_FM_43.signal2	PVT1	ENST00000651587.1	5	0.65862	TRUE	FALSE	TRUE	FALSE	FALSE	FALSE	FALSE	1.89	0	breast	MCF-7,T47D,mammary_epithelial_cell_female	TxWk,EnhA2,TxWk	TRUE
mHDCR_42	lncRNA	intron	breast	rs10956415	BCAC_FM_43.signal2	PVT1	ENST00000651587.1	4	0.60906	TRUE	TRUE	FALSE	FALSE	FALSE	FALSE	FALSE	0	0	breast	MCF-7,T47D,mammary_epithelial_cell_female	EnhA1,EnhA1,EnhWk	TRUE
mHDCR_42	lncRNA	intron	breast	rs1499364	BCAC_FM_43.signal2	PVT1	ENST00000651587.1	1a	0.95	TRUE	TRUE	TRUE	TRUE	TRUE	TRUE	TRUE	0.29	0.29	breast	MCF-7,T47D,mammary_epithelial_cell_female	EnhA1,EnhA1,EnhWk	TRUE
mHDCR_42	lncRNA	intron	breast	rs12546580	BCAC_FM_43.signal2	PVT1	ENST00000651587.1	4	0.60906	TRUE	TRUE	FALSE	FALSE	FALSE	FALSE	FALSE	0	0	breast	MCF-7,T47D,mammary_epithelial_cell_female	EnhA1,EnhA1,EnhA1	TRUE
mHDCR_42	lncRNA	intron	breast	rs7006455	BCAC_FM_43.signal2	PVT1	ENST00000651587.1	4	0.70497	TRUE	TRUE	FALSE	TRUE	FALSE	FALSE	FALSE	0	0	breast	MCF-7,T47D,mammary_epithelial_cell_female	EnhA1,EnhA1,EnhWk	TRUE
mHDCR_42	lncRNA	intron	breast	rs11778142	BCAC_FM_43.signal2	PVT1	ENST00000651587.1	4	0.60906	TRUE	TRUE	FALSE	FALSE	FALSE	FALSE	FALSE	0	0	breast	MCF-7,T47D,mammary_epithelial_cell_female	TxWk,EnhA2,TxWk	TRUE
mHDCR_42	lncRNA	intron	breast	rs12542202	BCAC_FM_43.signal2	PVT1	ENST00000651587.1	4	0.74401	TRUE	TRUE	FALSE	TRUE	FALSE	FALSE	TRUE	0	0	breast	MCF-7,T47D,mammary_epithelial_cell_female	TxWk,EnhA1,EnhWk	TRUE
mHDCR_42	lncRNA	intron	breast	rs1902789	BCAC_FM_43.signal2	PVT1	ENST00000651587.1	4	0.60906	TRUE	TRUE	FALSE	FALSE	FALSE	FALSE	FALSE	0	0	breast	MCF-7,T47D,mammary_epithelial_cell_female	TxWk,EnhA2,TxWk	TRUE
mHDCR_42	lncRNA	intron	breast	rs72722756	BCAC_FM_43.signal2	PVT1	ENST00000651587.1	2b	0.67017	TRUE	TRUE	TRUE	TRUE	FALSE	FALSE	FALSE	1.67	0	breast	MCF-7,T47D,mammary_epithelial_cell_female	TxWk,EnhA1,TxWk	TRUE
mHDCR_42	lncRNA	intron	breast	rs7825555	BCAC_FM_43.signal2	PVT1	ENST00000651587.1	3a	0.66864	TRUE	TRUE	TRUE	FALSE	FALSE	FALSE	FALSE	0.67	0	breast	MCF-7,T47D,mammary_epithelial_cell_female	TxWk,EnhA1,TxWk	TRUE
mHDCR_42	lncRNA	intron	breast	rs10956416	BCAC_FM_43.signal2	PVT1	ENST00000651587.1	2b	0.7509	TRUE	TRUE	TRUE	TRUE	FALSE	FALSE	FALSE	0.84	0	breast	MCF-7,T47D,mammary_epithelial_cell_female	EnhA1,EnhA1,EnhA1	TRUE
mHDCR_42	lncRNA	intron	breast	rs6999335	BCAC_FM_43.signal2	PVT1	ENST00000651587.1	4	0.60906	TRUE	TRUE	FALSE	FALSE	FALSE	FALSE	FALSE	0	0	breast	MCF-7,T47D,mammary_epithelial_cell_female	Quies,ZNF/Rpts,TxWk	FALSE
mHDCR_42	lncRNA	intron	breast	rs6999897	BCAC_FM_43.signal2	PVT1	ENST00000651587.1	2b	0.60537	TRUE	TRUE	TRUE	TRUE	FALSE	FALSE	FALSE	0.57	0	breast	MCF-7,T47D,mammary_epithelial_cell_female	Quies,ZNF/Rpts,TxWk	FALSE
mHDCR_42	lncRNA	intron	breast	rs67397162	BCAC_FM_43.signal2	PVT1	ENST00000651587.1	4	0.60906	TRUE	TRUE	FALSE	FALSE	FALSE	FALSE	FALSE	0	0	breast	MCF-7,T47D,mammary_epithelial_cell_female	Quies,ZNF/Rpts,TxWk	FALSE
mHDCR_42	lncRNA	intron	breast	rs11780156	BCAC_FM_43.signal2	PVT1	ENST00000651587.1	5	0.58955	TRUE	FALSE	FALSE	FALSE	FALSE	FALSE	FALSE	0	0	breast	MCF-7,T47D,mammary_epithelial_cell_female	Quies,EnhA2,TxWk	TRUE
mHDCR_42	lncRNA	intron	breast	rs1902778	BCAC_FM_43.signal2	PVT1	ENST00000651587.1	5	0.58955	TRUE	FALSE	FALSE	FALSE	FALSE	FALSE	FALSE	0	0	breast	MCF-7,T47D,mammary_epithelial_cell_female	Quies,EnhA2,EnhA1	TRUE
mHDCR_42	lncRNA	intron	breast	rs56152647	BCAC_FM_43.signal2	PVT1	ENST00000651587.1	1a	0.95436	TRUE	TRUE	TRUE	TRUE	TRUE	TRUE	TRUE	0.02	0.02	breast	MCF-7,T47D,mammary_epithelial_cell_female	Quies,EnhA2,EnhA1	TRUE
mHDCR_42	lncRNA	intron	breast	rs6470608	BCAC_FM_43.signal2	PVT1	ENST00000651587.1	4	0.60906	TRUE	TRUE	FALSE	FALSE	FALSE	FALSE	FALSE	0	0	breast	MCF-7,T47D,mammary_epithelial_cell_female	Quies,EnhA1,EnhA1	TRUE
mHDCR_42	lncRNA	intron	breast	rs6992491	BCAC_FM_43.signal2	PVT1	ENST00000651587.1	4	0.74401	TRUE	TRUE	FALSE	TRUE	FALSE	FALSE	TRUE	0	0	breast	MCF-7,T47D,mammary_epithelial_cell_female	Quies,EnhA2,EnhA1	TRUE
mHDCR_21	lncRNA	intron	breast	rs2301825	BCAC_FM_140.signal1	PRC1-AS1	ENST00000656754.1	1f	0.55324	TRUE	FALSE	FALSE	FALSE	TRUE	FALSE	FALSE	0	0	breast	MCF-7,T47D,mammary_epithelial_cell_female	TxWk,TxWk,TxWk	FALSE
mHDCR_21	lncRNA	intron	breast	rs60290423	BCAC_FM_140.signal1	PRC1-AS1	ENST00000656754.1	1f	0.55436	TRUE	TRUE	FALSE	FALSE	TRUE	FALSE	FALSE	0	0	breast	MCF-7,T47D,mammary_epithelial_cell_female	EnhWk,TxWk,TxWk	TRUE
mHDCR_21	lncRNA	intron	breast	rs113343095	BCAC_FM_140.signal1	PRC1-AS1	ENST00000660154.1	1f	0.55324	TRUE	FALSE	FALSE	FALSE	TRUE	FALSE	FALSE	0	0	breast	MCF-7,T47D,mammary_epithelial_cell_female	Tx,Tx,Tx	FALSE
mHDCR_21	lncRNA	intron	breast	rs2301825	BCAC_FM_140.signal1	PRC1-AS1	ENST00000660154.1	1f	0.55324	TRUE	FALSE	FALSE	FALSE	TRUE	FALSE	FALSE	0	0	breast	MCF-7,T47D,mammary_epithelial_cell_female	TxWk,TxWk,TxWk	FALSE
mHDCR_21	lncRNA	intron	breast	rs60290423	BCAC_FM_140.signal1	PRC1-AS1	ENST00000660154.1	1f	0.55436	TRUE	TRUE	FALSE	FALSE	TRUE	FALSE	FALSE	0	0	breast	MCF-7,T47D,mammary_epithelial_cell_female	EnhWk,TxWk,TxWk	TRUE
mHDCR_42	lncRNA	intron	ovarian	rs10098831	rs9886651	PVT1	ENST00000522963.6	1f	0.55436	TRUE	TRUE	FALSE	FALSE	TRUE	FALSE	FALSE	0	0	ovarian	ovary_female_adult_(30_years),ovary_female_adult_(51_year),ovary_female_adult_(53_years)	EnhWk,Quies,Quies	TRUE
mHDCR_42	lncRNA	intron	ovarian	rs9886651	rs9886651	PVT1	ENST00000522963.6	1d	0.95405	TRUE	TRUE	TRUE	FALSE	TRUE	FALSE	FALSE	2	0	ovarian	ovary_female_adult_(30_years),ovary_female_adult_(51_year),ovary_female_adult_(53_years)	TxWk,Quies,Quies	FALSE
mHDCR_42	lncRNA	intron	ovarian	rs10098831	rs9886651	PVT1	ENST00000523068.2	1f	0.55436	TRUE	TRUE	FALSE	FALSE	TRUE	FALSE	FALSE	0	0	ovarian	ovary_female_adult_(30_years),ovary_female_adult_(51_year),ovary_female_adult_(53_years)	EnhWk,Quies,Quies	TRUE
mHDCR_42	lncRNA	intron	ovarian	rs9886651	rs9886651	PVT1	ENST00000523068.2	1d	0.95405	TRUE	TRUE	TRUE	FALSE	TRUE	FALSE	FALSE	2	0	ovarian	ovary_female_adult_(30_years),ovary_female_adult_(51_year),ovary_female_adult_(53_years)	TxWk,Quies,Quies	FALSE
mHDCR_24	lncRNA	intron	ovarian	rs6504158	rs2084881	THRA1/BTR	ENST00000604191.1	1b	0.92754	TRUE	TRUE	TRUE	TRUE	TRUE	FALSE	FALSE	0.01	0	ovarian	ovary_female_adult_(30_years),ovary_female_adult_(51_year),ovary_female_adult_(53_years)	ReprPCWk,ReprPCWk,Quies	FALSE
mHDCR_24	lncRNA	intron	ovarian	rs6504158	rs2084881	THRA1/BTR	ENST00000604191.1	1b	0.92754	TRUE	TRUE	TRUE	TRUE	TRUE	FALSE	FALSE	0.01	0	ovarian	ovary_female_adult_(30_years),ovary_female_adult_(51_year),ovary_female_adult_(53_years)	ReprPCWk,ReprPCWk,Quies	FALSE
mHDCR_24	lncRNA	intron	ovarian	rs6504158	rs2084881	THRA1/BTR	ENST00000604191.1	1b	0.92754	TRUE	TRUE	TRUE	TRUE	TRUE	FALSE	FALSE	0.01	0	ovarian	ovary_female_adult_(30_years),ovary_female_adult_(51_year),ovary_female_adult_(53_years)	ReprPCWk,ReprPCWk,Quies	FALSE
mHDCR_24	lncRNA	intron	ovarian	rs6504158	rs7207826	THRA1/BTR	ENST00000604191.1	1b	0.92754	TRUE	TRUE	TRUE	TRUE	TRUE	FALSE	FALSE	0.01	0	ovarian	ovary_female_adult_(30_years),ovary_female_adult_(51_year),ovary_female_adult_(53_years)	ReprPCWk,ReprPCWk,Quies	FALSE
mHDCR_24	lncRNA	intron	ovarian	rs6504158	rs7207826	THRA1/BTR	ENST00000604191.1	1b	0.92754	TRUE	TRUE	TRUE	TRUE	TRUE	FALSE	FALSE	0.01	0	ovarian	ovary_female_adult_(30_years),ovary_female_adult_(51_year),ovary_female_adult_(53_years)	ReprPCWk,ReprPCWk,Quies	FALSE
mHDCR_24	lncRNA	intron	ovarian	rs6504158	rs7207826	THRA1/BTR	ENST00000604191.1	1b	0.92754	TRUE	TRUE	TRUE	TRUE	TRUE	FALSE	FALSE	0.01	0	ovarian	ovary_female_adult_(30_years),ovary_female_adult_(51_year),ovary_female_adult_(53_years)	ReprPCWk,ReprPCWk,Quies	FALSE
mHDCR_24	lncRNA	intron	ovarian	rs6504158	rs9303542	THRA1/BTR	ENST00000604191.1	1b	0.92754	TRUE	TRUE	TRUE	TRUE	TRUE	FALSE	FALSE	0.01	0	ovarian	ovary_female_adult_(30_years),ovary_female_adult_(51_year),ovary_female_adult_(53_years)	ReprPCWk,ReprPCWk,Quies	FALSE
mHDCR_24	lncRNA	intron	ovarian	rs6504158	rs9303542	THRA1/BTR	ENST00000604191.1	1b	0.92754	TRUE	TRUE	TRUE	TRUE	TRUE	FALSE	FALSE	0.01	0	ovarian	ovary_female_adult_(30_years),ovary_female_adult_(51_year),ovary_female_adult_(53_years)	ReprPCWk,ReprPCWk,Quies	FALSE
mHDCR_24	lncRNA	intron	ovarian	rs6504158	rs9303542	THRA1/BTR	ENST00000604191.1	1b	0.92754	TRUE	TRUE	TRUE	TRUE	TRUE	FALSE	FALSE	0.01	0	ovarian	ovary_female_adult_(30_years),ovary_female_adult_(51_year),ovary_female_adult_(53_years)	ReprPCWk,ReprPCWk,Quies	FALSE
mHDCR_24	lncRNA	intron	ovarian	rs4312351	rs2084881	THRA1/BTR	ENST00000604191.1	1f	0.66703	TRUE	TRUE	FALSE	TRUE	TRUE	FALSE	FALSE	0	0	ovarian	ovary_female_adult_(30_years),ovary_female_adult_(51_year),ovary_female_adult_(53_years)	ReprPCWk,ReprPCWk,Quies	FALSE
mHDCR_24	lncRNA	intron	ovarian	rs4312351	rs2084881	THRA1/BTR	ENST00000604191.1	1f	0.66703	TRUE	TRUE	FALSE	TRUE	TRUE	FALSE	FALSE	0	0	ovarian	ovary_female_adult_(30_years),ovary_female_adult_(51_year),ovary_female_adult_(53_years)	ReprPCWk,ReprPCWk,Quies	FALSE
mHDCR_24	lncRNA	intron	ovarian	rs4312351	rs2084881	THRA1/BTR	ENST00000604191.1	1f	0.66703	TRUE	TRUE	FALSE	TRUE	TRUE	FALSE	FALSE	0	0	ovarian	ovary_female_adult_(30_years),ovary_female_adult_(51_year),ovary_female_adult_(53_years)	ReprPCWk,ReprPCWk,Quies	FALSE
mHDCR_24	lncRNA	intron	ovarian	rs4312351	rs7207826	THRA1/BTR	ENST00000604191.1	1f	0.66703	TRUE	TRUE	FALSE	TRUE	TRUE	FALSE	FALSE	0	0	ovarian	ovary_female_adult_(30_years),ovary_female_adult_(51_year),ovary_female_adult_(53_years)	ReprPCWk,ReprPCWk,Quies	FALSE
mHDCR_24	lncRNA	intron	ovarian	rs4312351	rs7207826	THRA1/BTR	ENST00000604191.1	1f	0.66703	TRUE	TRUE	FALSE	TRUE	TRUE	FALSE	FALSE	0	0	ovarian	ovary_female_adult_(30_years),ovary_female_adult_(51_year),ovary_female_adult_(53_years)	ReprPCWk,ReprPCWk,Quies	FALSE
mHDCR_24	lncRNA	intron	ovarian	rs4312351	rs7207826	THRA1/BTR	ENST00000604191.1	1f	0.66703	TRUE	TRUE	FALSE	TRUE	TRUE	FALSE	FALSE	0	0	ovarian	ovary_female_adult_(30_years),ovary_female_adult_(51_year),ovary_female_adult_(53_years)	ReprPCWk,ReprPCWk,Quies	FALSE
mHDCR_24	lncRNA	intron	ovarian	rs4312351	rs9303542	THRA1/BTR	ENST00000604191.1	1f	0.66703	TRUE	TRUE	FALSE	TRUE	TRUE	FALSE	FALSE	0	0	ovarian	ovary_female_adult_(30_years),ovary_female_adult_(51_year),ovary_female_adult_(53_years)	ReprPCWk,ReprPCWk,Quies	FALSE
mHDCR_24	lncRNA	intron	ovarian	rs4312351	rs9303542	THRA1/BTR	ENST00000604191.1	1f	0.66703	TRUE	TRUE	FALSE	TRUE	TRUE	FALSE	FALSE	0	0	ovarian	ovary_female_adult_(30_years),ovary_female_adult_(51_year),ovary_female_adult_(53_years)	ReprPCWk,ReprPCWk,Quies	FALSE
mHDCR_24	lncRNA	intron	ovarian	rs4312351	rs9303542	THRA1/BTR	ENST00000604191.1	1f	0.66703	TRUE	TRUE	FALSE	TRUE	TRUE	FALSE	FALSE	0	0	ovarian	ovary_female_adult_(30_years),ovary_female_adult_(51_year),ovary_female_adult_(53_years)	ReprPCWk,ReprPCWk,Quies	FALSE
mHDCR_24	lncRNA	intron	ovarian	rs6504158	rs2084881	THRA1/BTR	ENST00000621191.1	1b	0.92754	TRUE	TRUE	TRUE	TRUE	TRUE	FALSE	FALSE	0.01	0	ovarian	ovary_female_adult_(30_years),ovary_female_adult_(51_year),ovary_female_adult_(53_years)	ReprPCWk,ReprPCWk,Quies	FALSE
mHDCR_24	lncRNA	intron	ovarian	rs6504158	rs2084881	THRA1/BTR	ENST00000621191.1	1b	0.92754	TRUE	TRUE	TRUE	TRUE	TRUE	FALSE	FALSE	0.01	0	ovarian	ovary_female_adult_(30_years),ovary_female_adult_(51_year),ovary_female_adult_(53_years)	ReprPCWk,ReprPCWk,Quies	FALSE
mHDCR_24	lncRNA	intron	ovarian	rs6504158	rs2084881	THRA1/BTR	ENST00000621191.1	1b	0.92754	TRUE	TRUE	TRUE	TRUE	TRUE	FALSE	FALSE	0.01	0	ovarian	ovary_female_adult_(30_years),ovary_female_adult_(51_year),ovary_female_adult_(53_years)	ReprPCWk,ReprPCWk,Quies	FALSE
mHDCR_24	lncRNA	intron	ovarian	rs6504158	rs7207826	THRA1/BTR	ENST00000621191.1	1b	0.92754	TRUE	TRUE	TRUE	TRUE	TRUE	FALSE	FALSE	0.01	0	ovarian	ovary_female_adult_(30_years),ovary_female_adult_(51_year),ovary_female_adult_(53_years)	ReprPCWk,ReprPCWk,Quies	FALSE
mHDCR_24	lncRNA	intron	ovarian	rs6504158	rs7207826	THRA1/BTR	ENST00000621191.1	1b	0.92754	TRUE	TRUE	TRUE	TRUE	TRUE	FALSE	FALSE	0.01	0	ovarian	ovary_female_adult_(30_years),ovary_female_adult_(51_year),ovary_female_adult_(53_years)	ReprPCWk,ReprPCWk,Quies	FALSE
mHDCR_24	lncRNA	intron	ovarian	rs6504158	rs7207826	THRA1/BTR	ENST00000621191.1	1b	0.92754	TRUE	TRUE	TRUE	TRUE	TRUE	FALSE	FALSE	0.01	0	ovarian	ovary_female_adult_(30_years),ovary_female_adult_(51_year),ovary_female_adult_(53_years)	ReprPCWk,ReprPCWk,Quies	FALSE
mHDCR_24	lncRNA	intron	ovarian	rs6504158	rs9303542	THRA1/BTR	ENST00000621191.1	1b	0.92754	TRUE	TRUE	TRUE	TRUE	TRUE	FALSE	FALSE	0.01	0	ovarian	ovary_female_adult_(30_years),ovary_female_adult_(51_year),ovary_female_adult_(53_years)	ReprPCWk,ReprPCWk,Quies	FALSE
mHDCR_24	lncRNA	intron	ovarian	rs6504158	rs9303542	THRA1/BTR	ENST00000621191.1	1b	0.92754	TRUE	TRUE	TRUE	TRUE	TRUE	FALSE	FALSE	0.01	0	ovarian	ovary_female_adult_(30_years),ovary_female_adult_(51_year),ovary_female_adult_(53_years)	ReprPCWk,ReprPCWk,Quies	FALSE
mHDCR_24	lncRNA	intron	ovarian	rs6504158	rs9303542	THRA1/BTR	ENST00000621191.1	1b	0.92754	TRUE	TRUE	TRUE	TRUE	TRUE	FALSE	FALSE	0.01	0	ovarian	ovary_female_adult_(30_years),ovary_female_adult_(51_year),ovary_female_adult_(53_years)	ReprPCWk,ReprPCWk,Quies	FALSE
mHDCR_24	lncRNA	intron	ovarian	rs4312351	rs2084881	THRA1/BTR	ENST00000621191.1	1f	0.66703	TRUE	TRUE	FALSE	TRUE	TRUE	FALSE	FALSE	0	0	ovarian	ovary_female_adult_(30_years),ovary_female_adult_(51_year),ovary_female_adult_(53_years)	ReprPCWk,ReprPCWk,Quies	FALSE
mHDCR_24	lncRNA	intron	ovarian	rs4312351	rs2084881	THRA1/BTR	ENST00000621191.1	1f	0.66703	TRUE	TRUE	FALSE	TRUE	TRUE	FALSE	FALSE	0	0	ovarian	ovary_female_adult_(30_years),ovary_female_adult_(51_year),ovary_female_adult_(53_years)	ReprPCWk,ReprPCWk,Quies	FALSE
mHDCR_24	lncRNA	intron	ovarian	rs4312351	rs2084881	THRA1/BTR	ENST00000621191.1	1f	0.66703	TRUE	TRUE	FALSE	TRUE	TRUE	FALSE	FALSE	0	0	ovarian	ovary_female_adult_(30_years),ovary_female_adult_(51_year),ovary_female_adult_(53_years)	ReprPCWk,ReprPCWk,Quies	FALSE
mHDCR_24	lncRNA	intron	ovarian	rs4312351	rs7207826	THRA1/BTR	ENST00000621191.1	1f	0.66703	TRUE	TRUE	FALSE	TRUE	TRUE	FALSE	FALSE	0	0	ovarian	ovary_female_adult_(30_years),ovary_female_adult_(51_year),ovary_female_adult_(53_years)	ReprPCWk,ReprPCWk,Quies	FALSE
mHDCR_24	lncRNA	intron	ovarian	rs4312351	rs7207826	THRA1/BTR	ENST00000621191.1	1f	0.66703	TRUE	TRUE	FALSE	TRUE	TRUE	FALSE	FALSE	0	0	ovarian	ovary_female_adult_(30_years),ovary_female_adult_(51_year),ovary_female_adult_(53_years)	ReprPCWk,ReprPCWk,Quies	FALSE
mHDCR_24	lncRNA	intron	ovarian	rs4312351	rs7207826	THRA1/BTR	ENST00000621191.1	1f	0.66703	TRUE	TRUE	FALSE	TRUE	TRUE	FALSE	FALSE	0	0	ovarian	ovary_female_adult_(30_years),ovary_female_adult_(51_year),ovary_female_adult_(53_years)	ReprPCWk,ReprPCWk,Quies	FALSE
mHDCR_24	lncRNA	intron	ovarian	rs4312351	rs9303542	THRA1/BTR	ENST00000621191.1	1f	0.66703	TRUE	TRUE	FALSE	TRUE	TRUE	FALSE	FALSE	0	0	ovarian	ovary_female_adult_(30_years),ovary_female_adult_(51_year),ovary_female_adult_(53_years)	ReprPCWk,ReprPCWk,Quies	FALSE
mHDCR_24	lncRNA	intron	ovarian	rs4312351	rs9303542	THRA1/BTR	ENST00000621191.1	1f	0.66703	TRUE	TRUE	FALSE	TRUE	TRUE	FALSE	FALSE	0	0	ovarian	ovary_female_adult_(30_years),ovary_female_adult_(51_year),ovary_female_adult_(53_years)	ReprPCWk,ReprPCWk,Quies	FALSE
mHDCR_24	lncRNA	intron	ovarian	rs4312351	rs9303542	THRA1/BTR	ENST00000621191.1	1f	0.66703	TRUE	TRUE	FALSE	TRUE	TRUE	FALSE	FALSE	0	0	ovarian	ovary_female_adult_(30_years),ovary_female_adult_(51_year),ovary_female_adult_(53_years)	ReprPCWk,ReprPCWk,Quies	FALSE
mHDCR_2	lncRNA	intron	ovarian	rs55884510	rs12039431	AL513220.1	ENST00000641190.1	1f	0.55436	TRUE	TRUE	FALSE	FALSE	TRUE	FALSE	FALSE	0	0	ovarian	ovary_female_adult_(30_years),ovary_female_adult_(51_year),ovary_female_adult_(53_years)	Quies,ReprPCWk,Quies	FALSE
mHDCR_27	lncRNA	intron	ovarian	rs2009581	rs2165109	MIR4435-2HG	ENST00000645030.2	1f	0.55436	TRUE	TRUE	FALSE	FALSE	TRUE	FALSE	FALSE	0	0	ovarian	ovary_female_adult_(30_years),ovary_female_adult_(51_year),ovary_female_adult_(53_years)	Quies,Quies,Quies	FALSE
mHDCR_27	lncRNA	intron	ovarian	rs2165109	rs2165109	MIR4435-2HG	ENST00000645030.2	1f	0.55324	TRUE	FALSE	FALSE	FALSE	TRUE	FALSE	FALSE	0	0	ovarian	ovary_female_adult_(30_years),ovary_female_adult_(51_year),ovary_female_adult_(53_years)	Quies,Quies,Quies	FALSE
mHDCR_42	lncRNA	intron	ovarian	rs10098831	rs9886651	PVT1	ENST00000651587.1	1f	0.55436	TRUE	TRUE	FALSE	FALSE	TRUE	FALSE	FALSE	0	0	ovarian	ovary_female_adult_(30_years),ovary_female_adult_(51_year),ovary_female_adult_(53_years)	EnhWk,Quies,Quies	TRUE
mHDCR_42	lncRNA	intron	ovarian	rs9886651	rs9886651	PVT1	ENST00000651587.1	1d	0.95405	TRUE	TRUE	TRUE	FALSE	TRUE	FALSE	FALSE	2	0	ovarian	ovary_female_adult_(30_years),ovary_female_adult_(51_year),ovary_female_adult_(53_years)	TxWk,Quies,Quies	FALSE
mHDCR_42	lncRNA	intron	ovarian	rs10098831	rs9886651	PVT1	ENST00000656168.1	1f	0.55436	TRUE	TRUE	FALSE	FALSE	TRUE	FALSE	FALSE	0	0	ovarian	ovary_female_adult_(30_years),ovary_female_adult_(51_year),ovary_female_adult_(53_years)	EnhWk,Quies,Quies	TRUE
mHDCR_42	lncRNA	intron	ovarian	rs9886651	rs9886651	PVT1	ENST00000656168.1	1d	0.95405	TRUE	TRUE	TRUE	FALSE	TRUE	FALSE	FALSE	2	0	ovarian	ovary_female_adult_(30_years),ovary_female_adult_(51_year),ovary_female_adult_(53_years)	TxWk,Quies,Quies	FALSE
mHDCR_42	lncRNA	intron	ovarian	rs10098831	rs9886651	PVT1	ENST00000656693.1	1f	0.55436	TRUE	TRUE	FALSE	FALSE	TRUE	FALSE	FALSE	0	0	ovarian	ovary_female_adult_(30_years),ovary_female_adult_(51_year),ovary_female_adult_(53_years)	EnhWk,Quies,Quies	TRUE
mHDCR_42	lncRNA	intron	ovarian	rs9886651	rs9886651	PVT1	ENST00000656693.1	1d	0.95405	TRUE	TRUE	TRUE	FALSE	TRUE	FALSE	FALSE	2	0	ovarian	ovary_female_adult_(30_years),ovary_female_adult_(51_year),ovary_female_adult_(53_years)	TxWk,Quies,Quies	FALSE
mHDCR_21	lncRNA	intron	ovarian	rs2301825	rs8037137	PRC1-AS1	ENST00000656754.1	1f	0.55324	TRUE	FALSE	FALSE	FALSE	TRUE	FALSE	FALSE	0	0	ovarian	ovary_female_adult_(30_years),ovary_female_adult_(51_year),ovary_female_adult_(53_years)	TxWk,Quies,Quies	FALSE
mHDCR_21	lncRNA	intron	ovarian	rs60290423	rs8037137	PRC1-AS1	ENST00000656754.1	1f	0.55436	TRUE	TRUE	FALSE	FALSE	TRUE	FALSE	FALSE	0	0	ovarian	ovary_female_adult_(30_years),ovary_female_adult_(51_year),ovary_female_adult_(53_years)	Quies,Quies,Quies	FALSE
mHDCR_42	lncRNA	intron	ovarian	rs10098831	rs9886651	PVT1	ENST00000657183.1	1f	0.55436	TRUE	TRUE	FALSE	FALSE	TRUE	FALSE	FALSE	0	0	ovarian	ovary_female_adult_(30_years),ovary_female_adult_(51_year),ovary_female_adult_(53_years)	EnhWk,Quies,Quies	TRUE
mHDCR_42	lncRNA	intron	ovarian	rs9886651	rs9886651	PVT1	ENST00000657183.1	1d	0.95405	TRUE	TRUE	TRUE	FALSE	TRUE	FALSE	FALSE	2	0	ovarian	ovary_female_adult_(30_years),ovary_female_adult_(51_year),ovary_female_adult_(53_years)	TxWk,Quies,Quies	FALSE
mHDCR_42	lncRNA	intron	ovarian	rs10098831	rs9886651	PVT1	ENST00000657356.1	1f	0.55436	TRUE	TRUE	FALSE	FALSE	TRUE	FALSE	FALSE	0	0	ovarian	ovary_female_adult_(30_years),ovary_female_adult_(51_year),ovary_female_adult_(53_years)	EnhWk,Quies,Quies	TRUE
mHDCR_42	lncRNA	intron	ovarian	rs9886651	rs9886651	PVT1	ENST00000657356.1	1d	0.95405	TRUE	TRUE	TRUE	FALSE	TRUE	FALSE	FALSE	2	0	ovarian	ovary_female_adult_(30_years),ovary_female_adult_(51_year),ovary_female_adult_(53_years)	TxWk,Quies,Quies	FALSE
mHDCR_42	lncRNA	intron	ovarian	rs10098831	rs9886651	PVT1	ENST00000657449.1	1f	0.55436	TRUE	TRUE	FALSE	FALSE	TRUE	FALSE	FALSE	0	0	ovarian	ovary_female_adult_(30_years),ovary_female_adult_(51_year),ovary_female_adult_(53_years)	EnhWk,Quies,Quies	TRUE
mHDCR_42	lncRNA	intron	ovarian	rs9886651	rs9886651	PVT1	ENST00000657449.1	1d	0.95405	TRUE	TRUE	TRUE	FALSE	TRUE	FALSE	FALSE	2	0	ovarian	ovary_female_adult_(30_years),ovary_female_adult_(51_year),ovary_female_adult_(53_years)	TxWk,Quies,Quies	FALSE
mHDCR_42	lncRNA	intron	ovarian	rs10098831	rs9886651	PVT1	ENST00000659326.1	1f	0.55436	TRUE	TRUE	FALSE	FALSE	TRUE	FALSE	FALSE	0	0	ovarian	ovary_female_adult_(30_years),ovary_female_adult_(51_year),ovary_female_adult_(53_years)	EnhWk,Quies,Quies	TRUE
mHDCR_42	lncRNA	intron	ovarian	rs9886651	rs9886651	PVT1	ENST00000659326.1	1d	0.95405	TRUE	TRUE	TRUE	FALSE	TRUE	FALSE	FALSE	2	0	ovarian	ovary_female_adult_(30_years),ovary_female_adult_(51_year),ovary_female_adult_(53_years)	TxWk,Quies,Quies	FALSE
mHDCR_21	lncRNA	intron	ovarian	rs113343095	rs8037137	PRC1-AS1	ENST00000660154.1	1f	0.55324	TRUE	FALSE	FALSE	FALSE	TRUE	FALSE	FALSE	0	0	ovarian	ovary_female_adult_(30_years),ovary_female_adult_(51_year),ovary_female_adult_(53_years)	TxWk,Quies,Quies	FALSE
mHDCR_21	lncRNA	intron	ovarian	rs2301825	rs8037137	PRC1-AS1	ENST00000660154.1	1f	0.55324	TRUE	FALSE	FALSE	FALSE	TRUE	FALSE	FALSE	0	0	ovarian	ovary_female_adult_(30_years),ovary_female_adult_(51_year),ovary_female_adult_(53_years)	TxWk,Quies,Quies	FALSE
mHDCR_21	lncRNA	intron	ovarian	rs60290423	rs8037137	PRC1-AS1	ENST00000660154.1	1f	0.55436	TRUE	TRUE	FALSE	FALSE	TRUE	FALSE	FALSE	0	0	ovarian	ovary_female_adult_(30_years),ovary_female_adult_(51_year),ovary_female_adult_(53_years)	Quies,Quies,Quies	FALSE
mHDCR_42	lncRNA	intron	ovarian	rs10098831	rs9886651	PVT1	ENST00000660200.1	1f	0.55436	TRUE	TRUE	FALSE	FALSE	TRUE	FALSE	FALSE	0	0	ovarian	ovary_female_adult_(30_years),ovary_female_adult_(51_year),ovary_female_adult_(53_years)	EnhWk,Quies,Quies	TRUE
mHDCR_42	lncRNA	intron	ovarian	rs9886651	rs9886651	PVT1	ENST00000660200.1	1d	0.95405	TRUE	TRUE	TRUE	FALSE	TRUE	FALSE	FALSE	2	0	ovarian	ovary_female_adult_(30_years),ovary_female_adult_(51_year),ovary_female_adult_(53_years)	TxWk,Quies,Quies	FALSE
mHDCR_42	lncRNA	intron	ovarian	rs10098831	rs9886651	PVT1	ENST00000660438.1	1f	0.55436	TRUE	TRUE	FALSE	FALSE	TRUE	FALSE	FALSE	0	0	ovarian	ovary_female_adult_(30_years),ovary_female_adult_(51_year),ovary_female_adult_(53_years)	EnhWk,Quies,Quies	TRUE
mHDCR_42	lncRNA	intron	ovarian	rs9886651	rs9886651	PVT1	ENST00000660438.1	1d	0.95405	TRUE	TRUE	TRUE	FALSE	TRUE	FALSE	FALSE	2	0	ovarian	ovary_female_adult_(30_years),ovary_female_adult_(51_year),ovary_female_adult_(53_years)	TxWk,Quies,Quies	FALSE
mHDCR_42	lncRNA	intron	ovarian	rs10098831	rs9886651	PVT1	ENST00000661625.1	1f	0.55436	TRUE	TRUE	FALSE	FALSE	TRUE	FALSE	FALSE	0	0	ovarian	ovary_female_adult_(30_years),ovary_female_adult_(51_year),ovary_female_adult_(53_years)	EnhWk,Quies,Quies	TRUE
mHDCR_42	lncRNA	intron	ovarian	rs9886651	rs9886651	PVT1	ENST00000661625.1	1d	0.95405	TRUE	TRUE	TRUE	FALSE	TRUE	FALSE	FALSE	2	0	ovarian	ovary_female_adult_(30_years),ovary_female_adult_(51_year),ovary_female_adult_(53_years)	TxWk,Quies,Quies	FALSE
mHDCR_42	lncRNA	intron	ovarian	rs10098831	rs9886651	PVT1	ENST00000664265.1	1f	0.55436	TRUE	TRUE	FALSE	FALSE	TRUE	FALSE	FALSE	0	0	ovarian	ovary_female_adult_(30_years),ovary_female_adult_(51_year),ovary_female_adult_(53_years)	EnhWk,Quies,Quies	TRUE
mHDCR_42	lncRNA	intron	ovarian	rs9886651	rs9886651	PVT1	ENST00000664265.1	1d	0.95405	TRUE	TRUE	TRUE	FALSE	TRUE	FALSE	FALSE	2	0	ovarian	ovary_female_adult_(30_years),ovary_female_adult_(51_year),ovary_female_adult_(53_years)	TxWk,Quies,Quies	FALSE
mHDCR_42	lncRNA	intron	ovarian	rs10098831	rs9886651	PVT1	ENST00000664995.1	1f	0.55436	TRUE	TRUE	FALSE	FALSE	TRUE	FALSE	FALSE	0	0	ovarian	ovary_female_adult_(30_years),ovary_female_adult_(51_year),ovary_female_adult_(53_years)	EnhWk,Quies,Quies	TRUE
mHDCR_42	lncRNA	intron	ovarian	rs9886651	rs9886651	PVT1	ENST00000664995.1	1d	0.95405	TRUE	TRUE	TRUE	FALSE	TRUE	FALSE	FALSE	2	0	ovarian	ovary_female_adult_(30_years),ovary_female_adult_(51_year),ovary_female_adult_(53_years)	TxWk,Quies,Quies	FALSE
mHDCR_42	lncRNA	intron	ovarian	rs10098831	rs9886651	PVT1	ENST00000665856.1	1f	0.55436	TRUE	TRUE	FALSE	FALSE	TRUE	FALSE	FALSE	0	0	ovarian	ovary_female_adult_(30_years),ovary_female_adult_(51_year),ovary_female_adult_(53_years)	EnhWk,Quies,Quies	TRUE
mHDCR_42	lncRNA	intron	ovarian	rs9886651	rs9886651	PVT1	ENST00000665856.1	1d	0.95405	TRUE	TRUE	TRUE	FALSE	TRUE	FALSE	FALSE	2	0	ovarian	ovary_female_adult_(30_years),ovary_female_adult_(51_year),ovary_female_adult_(53_years)	TxWk,Quies,Quies	FALSE
mHDCR_42	lncRNA	intron	ovarian	rs10098831	rs9886651	PVT1	ENST00000666776.1	1f	0.55436	TRUE	TRUE	FALSE	FALSE	TRUE	FALSE	FALSE	0	0	ovarian	ovary_female_adult_(30_years),ovary_female_adult_(51_year),ovary_female_adult_(53_years)	EnhWk,Quies,Quies	TRUE
mHDCR_42	lncRNA	intron	ovarian	rs9886651	rs9886651	PVT1	ENST00000666776.1	1d	0.95405	TRUE	TRUE	TRUE	FALSE	TRUE	FALSE	FALSE	2	0	ovarian	ovary_female_adult_(30_years),ovary_female_adult_(51_year),ovary_female_adult_(53_years)	TxWk,Quies,Quies	FALSE
mHDCR_42	lncRNA	intron	ovarian	rs10098831	rs9886651	PVT1	ENST00000667418.1	1f	0.55436	TRUE	TRUE	FALSE	FALSE	TRUE	FALSE	FALSE	0	0	ovarian	ovary_female_adult_(30_years),ovary_female_adult_(51_year),ovary_female_adult_(53_years)	EnhWk,Quies,Quies	TRUE
mHDCR_42	lncRNA	intron	ovarian	rs9886651	rs9886651	PVT1	ENST00000667418.1	1d	0.95405	TRUE	TRUE	TRUE	FALSE	TRUE	FALSE	FALSE	2	0	ovarian	ovary_female_adult_(30_years),ovary_female_adult_(51_year),ovary_female_adult_(53_years)	TxWk,Quies,Quies	FALSE
mHDCR_42	lncRNA	intron	ovarian	rs10098831	rs9886651	PVT1	ENST00000670532.1	1f	0.55436	TRUE	TRUE	FALSE	FALSE	TRUE	FALSE	FALSE	0	0	ovarian	ovary_female_adult_(30_years),ovary_female_adult_(51_year),ovary_female_adult_(53_years)	EnhWk,Quies,Quies	TRUE
mHDCR_42	lncRNA	intron	ovarian	rs9886651	rs9886651	PVT1	ENST00000670532.1	1d	0.95405	TRUE	TRUE	TRUE	FALSE	TRUE	FALSE	FALSE	2	0	ovarian	ovary_female_adult_(30_years),ovary_female_adult_(51_year),ovary_female_adult_(53_years)	TxWk,Quies,Quies	FALSE
mHDCR_30	lncRNA	intron	prostate	rs28448648	rs9625483	Z93930.2	ENST00000418292.1	1f	0.55436	TRUE	TRUE	FALSE	FALSE	TRUE	FALSE	FALSE	0	0	prostate	22Rv1,PC-3,RWPE1,epithelial_cell_of_prostate,prostate_gland_male_adult_(37_years)	EnhA1,Quies,Quies,Quies,EnhA1	TRUE
mHDCR_30	lncRNA	intron	prostate	rs28448648	rs9625483	Z93930.2	ENST00000458080.1	1f	0.55436	TRUE	TRUE	FALSE	FALSE	TRUE	FALSE	FALSE	0	0	prostate	22Rv1,PC-3,RWPE1,epithelial_cell_of_prostate,prostate_gland_male_adult_(37_years)	EnhA1,Quies,Quies,Quies,EnhA1	TRUE
mHDCR_42	lncRNA	intron	prostate	rs16902094	rs16902094	CASC8	ENST00000501396.5	4	0.60906	TRUE	TRUE	FALSE	FALSE	FALSE	FALSE	FALSE	0	0	prostate	22Rv1,PC-3,RWPE1,epithelial_cell_of_prostate,prostate_gland_male_adult_(37_years)	Quies,EnhA1,Quies,EnhA1,Quies	TRUE
mHDCR_42	lncRNA	intron	prostate	rs74822356	rs16902094	CASC8	ENST00000501396.5	2b	0.67136	TRUE	TRUE	TRUE	TRUE	FALSE	FALSE	FALSE	1.41	0	prostate	22Rv1,PC-3,RWPE1,epithelial_cell_of_prostate,prostate_gland_male_adult_(37_years)	Quies,Quies,Quies,Quies,Quies	FALSE
mHDCR_42	lncRNA	intron	prostate	rs7838810	rs445114	CASC8	ENST00000501396.5	4	0.60906	TRUE	TRUE	FALSE	FALSE	FALSE	FALSE	FALSE	0	0	prostate	22Rv1,PC-3,RWPE1,epithelial_cell_of_prostate,prostate_gland_male_adult_(37_years)	Quies,Quies,Quies,Quies,Quies	FALSE
mHDCR_42	lncRNA	intron	prostate	rs7838810	rs445114	CASC8	ENST00000501396.5	4	0.60906	TRUE	TRUE	FALSE	FALSE	FALSE	FALSE	FALSE	0	0	prostate	22Rv1,PC-3,RWPE1,epithelial_cell_of_prostate,prostate_gland_male_adult_(37_years)	Quies,Quies,Quies,Quies,Quies	FALSE
mHDCR_42	lncRNA	intron	prostate	rs7838810	rs620861	CASC8	ENST00000501396.5	4	0.60906	TRUE	TRUE	FALSE	FALSE	FALSE	FALSE	FALSE	0	0	prostate	22Rv1,PC-3,RWPE1,epithelial_cell_of_prostate,prostate_gland_male_adult_(37_years)	Quies,Quies,Quies,Quies,Quies	FALSE
mHDCR_42	lncRNA	intron	prostate	rs7838810	rs620861	CASC8	ENST00000501396.5	4	0.60906	TRUE	TRUE	FALSE	FALSE	FALSE	FALSE	FALSE	0	0	prostate	22Rv1,PC-3,RWPE1,epithelial_cell_of_prostate,prostate_gland_male_adult_(37_years)	Quies,Quies,Quies,Quies,Quies	FALSE
mHDCR_42	lncRNA	intron	prostate	rs72728057	rs16902094	CASC8	ENST00000501396.5	5	0.58955	TRUE	FALSE	FALSE	FALSE	FALSE	FALSE	FALSE	0	0	prostate	22Rv1,PC-3,RWPE1,epithelial_cell_of_prostate,prostate_gland_male_adult_(37_years)	Quies,Quies,Quies,Quies,Quies	FALSE
mHDCR_42	lncRNA	intron	prostate	rs72728059	rs16902094	CASC8	ENST00000501396.5	4	0.60906	TRUE	TRUE	FALSE	FALSE	FALSE	FALSE	FALSE	0	0	prostate	22Rv1,PC-3,RWPE1,epithelial_cell_of_prostate,prostate_gland_male_adult_(37_years)	Quies,Quies,Quies,Quies,Quies	FALSE
mHDCR_42	lncRNA	intron	prostate	rs60163266	rs16902094	CASC8	ENST00000501396.5	4	0.70497	TRUE	TRUE	FALSE	TRUE	FALSE	FALSE	FALSE	0	0	prostate	22Rv1,PC-3,RWPE1,epithelial_cell_of_prostate,prostate_gland_male_adult_(37_years)	Quies,Quies,Quies,Quies,Quies	FALSE
mHDCR_42	lncRNA	intron	prostate	rs445114	rs445114	CASC8	ENST00000501396.5	4	0.60906	TRUE	TRUE	FALSE	FALSE	FALSE	FALSE	FALSE	0	0	prostate	22Rv1,PC-3,RWPE1,epithelial_cell_of_prostate,prostate_gland_male_adult_(37_years)	Quies,Quies,Quies,Quies,Quies	FALSE
mHDCR_42	lncRNA	intron	prostate	rs445114	rs445114	CASC8	ENST00000501396.5	4	0.60906	TRUE	TRUE	FALSE	FALSE	FALSE	FALSE	FALSE	0	0	prostate	22Rv1,PC-3,RWPE1,epithelial_cell_of_prostate,prostate_gland_male_adult_(37_years)	Quies,Quies,Quies,Quies,Quies	FALSE
mHDCR_42	lncRNA	intron	prostate	rs445114	rs620861	CASC8	ENST00000501396.5	4	0.60906	TRUE	TRUE	FALSE	FALSE	FALSE	FALSE	FALSE	0	0	prostate	22Rv1,PC-3,RWPE1,epithelial_cell_of_prostate,prostate_gland_male_adult_(37_years)	Quies,Quies,Quies,Quies,Quies	FALSE
mHDCR_42	lncRNA	intron	prostate	rs445114	rs620861	CASC8	ENST00000501396.5	4	0.60906	TRUE	TRUE	FALSE	FALSE	FALSE	FALSE	FALSE	0	0	prostate	22Rv1,PC-3,RWPE1,epithelial_cell_of_prostate,prostate_gland_male_adult_(37_years)	Quies,Quies,Quies,Quies,Quies	FALSE
mHDCR_42	lncRNA	intron	prostate	rs34585331	rs16902094	CASC8	ENST00000501396.5	2b	0.86904	TRUE	TRUE	TRUE	TRUE	FALSE	FALSE	FALSE	1.44	0	prostate	22Rv1,PC-3,RWPE1,epithelial_cell_of_prostate,prostate_gland_male_adult_(37_years)	Quies,Quies,Quies,Quies,Quies	FALSE
mHDCR_42	lncRNA	intron	prostate	rs378854	rs445114	CASC8	ENST00000501396.5	2b	0.64776	TRUE	TRUE	TRUE	TRUE	FALSE	FALSE	FALSE	0.05	0	prostate	22Rv1,PC-3,RWPE1,epithelial_cell_of_prostate,prostate_gland_male_adult_(37_years)	Quies,Quies,Quies,Quies,Quies	FALSE
mHDCR_42	lncRNA	intron	prostate	rs378854	rs445114	CASC8	ENST00000501396.5	2b	0.64776	TRUE	TRUE	TRUE	TRUE	FALSE	FALSE	FALSE	0.05	0	prostate	22Rv1,PC-3,RWPE1,epithelial_cell_of_prostate,prostate_gland_male_adult_(37_years)	Quies,Quies,Quies,Quies,Quies	FALSE
mHDCR_42	lncRNA	intron	prostate	rs378854	rs620861	CASC8	ENST00000501396.5	2b	0.64776	TRUE	TRUE	TRUE	TRUE	FALSE	FALSE	FALSE	0.05	0	prostate	22Rv1,PC-3,RWPE1,epithelial_cell_of_prostate,prostate_gland_male_adult_(37_years)	Quies,Quies,Quies,Quies,Quies	FALSE
mHDCR_42	lncRNA	intron	prostate	rs378854	rs620861	CASC8	ENST00000501396.5	2b	0.64776	TRUE	TRUE	TRUE	TRUE	FALSE	FALSE	FALSE	0.05	0	prostate	22Rv1,PC-3,RWPE1,epithelial_cell_of_prostate,prostate_gland_male_adult_(37_years)	Quies,Quies,Quies,Quies,Quies	FALSE
mHDCR_42	lncRNA	intron	prostate	rs421094	rs445114	CASC8	ENST00000501396.5	2b	1	TRUE	TRUE	TRUE	TRUE	FALSE	FALSE	FALSE	0.33	0	prostate	22Rv1,PC-3,RWPE1,epithelial_cell_of_prostate,prostate_gland_male_adult_(37_years)	Quies,Quies,Quies,Quies,Quies	FALSE
mHDCR_42	lncRNA	intron	prostate	rs421094	rs445114	CASC8	ENST00000501396.5	2b	1	TRUE	TRUE	TRUE	TRUE	FALSE	FALSE	FALSE	0.33	0	prostate	22Rv1,PC-3,RWPE1,epithelial_cell_of_prostate,prostate_gland_male_adult_(37_years)	Quies,Quies,Quies,Quies,Quies	FALSE
mHDCR_42	lncRNA	intron	prostate	rs421094	rs620861	CASC8	ENST00000501396.5	2b	1	TRUE	TRUE	TRUE	TRUE	FALSE	FALSE	FALSE	0.33	0	prostate	22Rv1,PC-3,RWPE1,epithelial_cell_of_prostate,prostate_gland_male_adult_(37_years)	Quies,Quies,Quies,Quies,Quies	FALSE
mHDCR_42	lncRNA	intron	prostate	rs421094	rs620861	CASC8	ENST00000501396.5	2b	1	TRUE	TRUE	TRUE	TRUE	FALSE	FALSE	FALSE	0.33	0	prostate	22Rv1,PC-3,RWPE1,epithelial_cell_of_prostate,prostate_gland_male_adult_(37_years)	Quies,Quies,Quies,Quies,Quies	FALSE
mHDCR_42	lncRNA	intron	prostate	rs4506170	rs16902094	CASC8	ENST00000501396.5	4	0.60906	TRUE	TRUE	FALSE	FALSE	FALSE	FALSE	FALSE	0	0	prostate	22Rv1,PC-3,RWPE1,epithelial_cell_of_prostate,prostate_gland_male_adult_(37_years)	Quies,Quies,Quies,Quies,Quies	FALSE
mHDCR_42	lncRNA	intron	prostate	rs200496470	rs16902094	CASC8	ENST00000501396.5	4	0.60906	TRUE	TRUE	FALSE	FALSE	FALSE	FALSE	FALSE	0	0	prostate	22Rv1,PC-3,RWPE1,epithelial_cell_of_prostate,prostate_gland_male_adult_(37_years)	Quies,Quies,Quies,Quies,Quies	FALSE
mHDCR_42	lncRNA	intron	prostate	rs201469546	rs16902094	CASC8	ENST00000501396.5	4	0.60906	TRUE	TRUE	FALSE	FALSE	FALSE	FALSE	FALSE	0	0	prostate	22Rv1,PC-3,RWPE1,epithelial_cell_of_prostate,prostate_gland_male_adult_(37_years)	Quies,Quies,Quies,Quies,Quies	FALSE
mHDCR_42	lncRNA	intron	prostate	rs139988765	rs16902094	CASC8	ENST00000501396.5	4	0.60906	TRUE	TRUE	FALSE	FALSE	FALSE	FALSE	FALSE	0	0	prostate	22Rv1,PC-3,RWPE1,epithelial_cell_of_prostate,prostate_gland_male_adult_(37_years)	Quies,Quies,Quies,Quies,Quies	FALSE
mHDCR_42	lncRNA	intron	prostate	rs144898130	rs16902094	CASC8	ENST00000501396.5	4	0.60906	TRUE	TRUE	FALSE	FALSE	FALSE	FALSE	FALSE	0	0	prostate	22Rv1,PC-3,RWPE1,epithelial_cell_of_prostate,prostate_gland_male_adult_(37_years)	Quies,Quies,Quies,Quies,Quies	FALSE
mHDCR_42	lncRNA	intron	prostate	rs382434	rs445114	CASC8	ENST00000501396.5	4	0.60906	TRUE	TRUE	FALSE	FALSE	FALSE	FALSE	FALSE	0	0	prostate	22Rv1,PC-3,RWPE1,epithelial_cell_of_prostate,prostate_gland_male_adult_(37_years)	Quies,Quies,Quies,Quies,Quies	FALSE
mHDCR_42	lncRNA	intron	prostate	rs382434	rs445114	CASC8	ENST00000501396.5	4	0.60906	TRUE	TRUE	FALSE	FALSE	FALSE	FALSE	FALSE	0	0	prostate	22Rv1,PC-3,RWPE1,epithelial_cell_of_prostate,prostate_gland_male_adult_(37_years)	Quies,Quies,Quies,Quies,Quies	FALSE
mHDCR_42	lncRNA	intron	prostate	rs382434	rs620861	CASC8	ENST00000501396.5	4	0.60906	TRUE	TRUE	FALSE	FALSE	FALSE	FALSE	FALSE	0	0	prostate	22Rv1,PC-3,RWPE1,epithelial_cell_of_prostate,prostate_gland_male_adult_(37_years)	Quies,Quies,Quies,Quies,Quies	FALSE
mHDCR_42	lncRNA	intron	prostate	rs382434	rs620861	CASC8	ENST00000501396.5	4	0.60906	TRUE	TRUE	FALSE	FALSE	FALSE	FALSE	FALSE	0	0	prostate	22Rv1,PC-3,RWPE1,epithelial_cell_of_prostate,prostate_gland_male_adult_(37_years)	Quies,Quies,Quies,Quies,Quies	FALSE
mHDCR_42	lncRNA	intron	prostate	rs77635060	rs16902094	CASC8	ENST00000501396.5	5	0.56066	FALSE	TRUE	TRUE	FALSE	FALSE	FALSE	FALSE	0.11	0	prostate	22Rv1,PC-3,RWPE1,epithelial_cell_of_prostate,prostate_gland_male_adult_(37_years)	Quies,Quies,Quies,Quies,Quies	FALSE
mHDCR_42	lncRNA	intron	prostate	rs186935985	rs16902094	CASC8	ENST00000501396.5	6	0.55195	FALSE	FALSE	TRUE	FALSE	FALSE	FALSE	FALSE	1.83	0	prostate	22Rv1,PC-3,RWPE1,epithelial_cell_of_prostate,prostate_gland_male_adult_(37_years)	Quies,Quies,Quies,Quies,Quies	FALSE
mHDCR_42	lncRNA	intron	prostate	rs622856	rs445114	CASC8	ENST00000501396.5	4	0.60906	TRUE	TRUE	FALSE	FALSE	FALSE	FALSE	FALSE	0	0	prostate	22Rv1,PC-3,RWPE1,epithelial_cell_of_prostate,prostate_gland_male_adult_(37_years)	Quies,Quies,Quies,Quies,Quies	FALSE
mHDCR_42	lncRNA	intron	prostate	rs622856	rs445114	CASC8	ENST00000501396.5	4	0.60906	TRUE	TRUE	FALSE	FALSE	FALSE	FALSE	FALSE	0	0	prostate	22Rv1,PC-3,RWPE1,epithelial_cell_of_prostate,prostate_gland_male_adult_(37_years)	Quies,Quies,Quies,Quies,Quies	FALSE
mHDCR_42	lncRNA	intron	prostate	rs622856	rs620861	CASC8	ENST00000501396.5	4	0.60906	TRUE	TRUE	FALSE	FALSE	FALSE	FALSE	FALSE	0	0	prostate	22Rv1,PC-3,RWPE1,epithelial_cell_of_prostate,prostate_gland_male_adult_(37_years)	Quies,Quies,Quies,Quies,Quies	FALSE
mHDCR_42	lncRNA	intron	prostate	rs622856	rs620861	CASC8	ENST00000501396.5	4	0.60906	TRUE	TRUE	FALSE	FALSE	FALSE	FALSE	FALSE	0	0	prostate	22Rv1,PC-3,RWPE1,epithelial_cell_of_prostate,prostate_gland_male_adult_(37_years)	Quies,Quies,Quies,Quies,Quies	FALSE
mHDCR_42	lncRNA	intron	prostate	rs622853	rs445114	CASC8	ENST00000501396.5	4	0.60906	TRUE	TRUE	FALSE	FALSE	FALSE	FALSE	FALSE	0	0	prostate	22Rv1,PC-3,RWPE1,epithelial_cell_of_prostate,prostate_gland_male_adult_(37_years)	Quies,Quies,Quies,Quies,Quies	FALSE
mHDCR_42	lncRNA	intron	prostate	rs622853	rs445114	CASC8	ENST00000501396.5	4	0.60906	TRUE	TRUE	FALSE	FALSE	FALSE	FALSE	FALSE	0	0	prostate	22Rv1,PC-3,RWPE1,epithelial_cell_of_prostate,prostate_gland_male_adult_(37_years)	Quies,Quies,Quies,Quies,Quies	FALSE
mHDCR_42	lncRNA	intron	prostate	rs622853	rs620861	CASC8	ENST00000501396.5	4	0.60906	TRUE	TRUE	FALSE	FALSE	FALSE	FALSE	FALSE	0	0	prostate	22Rv1,PC-3,RWPE1,epithelial_cell_of_prostate,prostate_gland_male_adult_(37_years)	Quies,Quies,Quies,Quies,Quies	FALSE
mHDCR_42	lncRNA	intron	prostate	rs622853	rs620861	CASC8	ENST00000501396.5	4	0.60906	TRUE	TRUE	FALSE	FALSE	FALSE	FALSE	FALSE	0	0	prostate	22Rv1,PC-3,RWPE1,epithelial_cell_of_prostate,prostate_gland_male_adult_(37_years)	Quies,Quies,Quies,Quies,Quies	FALSE
mHDCR_42	lncRNA	intron	prostate	rs72712308	rs16902094	CASC8	ENST00000501396.5	4	0.60906	TRUE	TRUE	FALSE	FALSE	FALSE	FALSE	FALSE	0	0	prostate	22Rv1,PC-3,RWPE1,epithelial_cell_of_prostate,prostate_gland_male_adult_(37_years)	Quies,Quies,Quies,Quies,Quies	FALSE
mHDCR_42	lncRNA	intron	prostate	rs72712310	rs16902094	CASC8	ENST00000501396.5	4	0.60906	TRUE	TRUE	FALSE	FALSE	FALSE	FALSE	FALSE	0	0	prostate	22Rv1,PC-3,RWPE1,epithelial_cell_of_prostate,prostate_gland_male_adult_(37_years)	Quies,Quies,Quies,Quies,Quies	FALSE
mHDCR_42	lncRNA	intron	prostate	rs366991	rs445114	CASC8	ENST00000501396.5	4	0.70497	TRUE	TRUE	FALSE	TRUE	FALSE	FALSE	FALSE	0	0	prostate	22Rv1,PC-3,RWPE1,epithelial_cell_of_prostate,prostate_gland_male_adult_(37_years)	Quies,Quies,Quies,Quies,Quies	FALSE
mHDCR_42	lncRNA	intron	prostate	rs366991	rs445114	CASC8	ENST00000501396.5	4	0.70497	TRUE	TRUE	FALSE	TRUE	FALSE	FALSE	FALSE	0	0	prostate	22Rv1,PC-3,RWPE1,epithelial_cell_of_prostate,prostate_gland_male_adult_(37_years)	Quies,Quies,Quies,Quies,Quies	FALSE
mHDCR_42	lncRNA	intron	prostate	rs366991	rs620861	CASC8	ENST00000501396.5	4	0.70497	TRUE	TRUE	FALSE	TRUE	FALSE	FALSE	FALSE	0	0	prostate	22Rv1,PC-3,RWPE1,epithelial_cell_of_prostate,prostate_gland_male_adult_(37_years)	Quies,Quies,Quies,Quies,Quies	FALSE
mHDCR_42	lncRNA	intron	prostate	rs366991	rs620861	CASC8	ENST00000501396.5	4	0.70497	TRUE	TRUE	FALSE	TRUE	FALSE	FALSE	FALSE	0	0	prostate	22Rv1,PC-3,RWPE1,epithelial_cell_of_prostate,prostate_gland_male_adult_(37_years)	Quies,Quies,Quies,Quies,Quies	FALSE
mHDCR_42	lncRNA	intron	prostate	rs55717424	rs16902094	CASC8	ENST00000501396.5	4	0.70497	TRUE	TRUE	FALSE	TRUE	FALSE	FALSE	FALSE	0	0	prostate	22Rv1,PC-3,RWPE1,epithelial_cell_of_prostate,prostate_gland_male_adult_(37_years)	Quies,Quies,Het,Quies,Quies	FALSE
mHDCR_42	lncRNA	intron	prostate	rs58104177	rs16902094	CASC8	ENST00000501396.5	4	0.60906	TRUE	TRUE	FALSE	FALSE	FALSE	FALSE	FALSE	0	0	prostate	22Rv1,PC-3,RWPE1,epithelial_cell_of_prostate,prostate_gland_male_adult_(37_years)	Quies,Quies,Het,Quies,Quies	FALSE
mHDCR_42	lncRNA	intron	prostate	rs620861	rs445114	CASC8	ENST00000501396.5	4	0.60906	TRUE	TRUE	FALSE	FALSE	FALSE	FALSE	FALSE	0	0	prostate	22Rv1,PC-3,RWPE1,epithelial_cell_of_prostate,prostate_gland_male_adult_(37_years)	Quies,Quies,Het,Quies,Quies	FALSE
mHDCR_42	lncRNA	intron	prostate	rs620861	rs445114	CASC8	ENST00000501396.5	4	0.60906	TRUE	TRUE	FALSE	FALSE	FALSE	FALSE	FALSE	0	0	prostate	22Rv1,PC-3,RWPE1,epithelial_cell_of_prostate,prostate_gland_male_adult_(37_years)	Quies,Quies,Het,Quies,Quies	FALSE
mHDCR_42	lncRNA	intron	prostate	rs620861	rs620861	CASC8	ENST00000501396.5	4	0.60906	TRUE	TRUE	FALSE	FALSE	FALSE	FALSE	FALSE	0	0	prostate	22Rv1,PC-3,RWPE1,epithelial_cell_of_prostate,prostate_gland_male_adult_(37_years)	Quies,Quies,Het,Quies,Quies	FALSE
mHDCR_42	lncRNA	intron	prostate	rs620861	rs620861	CASC8	ENST00000501396.5	4	0.60906	TRUE	TRUE	FALSE	FALSE	FALSE	FALSE	FALSE	0	0	prostate	22Rv1,PC-3,RWPE1,epithelial_cell_of_prostate,prostate_gland_male_adult_(37_years)	Quies,Quies,Het,Quies,Quies	FALSE
mHDCR_42	lncRNA	intron	prostate	rs72712334	rs16902094	CASC8	ENST00000501396.5	4	0.60906	TRUE	TRUE	FALSE	FALSE	FALSE	FALSE	FALSE	0	0	prostate	22Rv1,PC-3,RWPE1,epithelial_cell_of_prostate,prostate_gland_male_adult_(37_years)	Quies,Het,Quies,Quies,Quies	FALSE
mHDCR_42	lncRNA	intron	prostate	rs442889	rs445114	CASC8	ENST00000501396.5	3a	0.65177	TRUE	TRUE	TRUE	FALSE	FALSE	FALSE	FALSE	0.09	0	prostate	22Rv1,PC-3,RWPE1,epithelial_cell_of_prostate,prostate_gland_male_adult_(37_years)	Quies,Het,Quies,Quies,Quies	FALSE
mHDCR_42	lncRNA	intron	prostate	rs442889	rs445114	CASC8	ENST00000501396.5	3a	0.65177	TRUE	TRUE	TRUE	FALSE	FALSE	FALSE	FALSE	0.09	0	prostate	22Rv1,PC-3,RWPE1,epithelial_cell_of_prostate,prostate_gland_male_adult_(37_years)	Quies,Het,Quies,Quies,Quies	FALSE
mHDCR_42	lncRNA	intron	prostate	rs442889	rs620861	CASC8	ENST00000501396.5	3a	0.65177	TRUE	TRUE	TRUE	FALSE	FALSE	FALSE	FALSE	0.09	0	prostate	22Rv1,PC-3,RWPE1,epithelial_cell_of_prostate,prostate_gland_male_adult_(37_years)	Quies,Het,Quies,Quies,Quies	FALSE
mHDCR_42	lncRNA	intron	prostate	rs442889	rs620861	CASC8	ENST00000501396.5	3a	0.65177	TRUE	TRUE	TRUE	FALSE	FALSE	FALSE	FALSE	0.09	0	prostate	22Rv1,PC-3,RWPE1,epithelial_cell_of_prostate,prostate_gland_male_adult_(37_years)	Quies,Het,Quies,Quies,Quies	FALSE
mHDCR_42	lncRNA	intron	prostate	rs72712335	rs16902094	CASC8	ENST00000501396.5	5	0.58955	TRUE	FALSE	FALSE	FALSE	FALSE	FALSE	FALSE	0	0	prostate	22Rv1,PC-3,RWPE1,epithelial_cell_of_prostate,prostate_gland_male_adult_(37_years)	Quies,Het,Quies,Quies,Quies	FALSE
mHDCR_42	lncRNA	intron	prostate	rs1395287	rs445114	CASC8	ENST00000501396.5	5	0.58955	TRUE	FALSE	FALSE	FALSE	FALSE	FALSE	FALSE	0	0	prostate	22Rv1,PC-3,RWPE1,epithelial_cell_of_prostate,prostate_gland_male_adult_(37_years)	Quies,Het,Quies,Quies,Quies	FALSE
mHDCR_42	lncRNA	intron	prostate	rs1395287	rs445114	CASC8	ENST00000501396.5	5	0.58955	TRUE	FALSE	FALSE	FALSE	FALSE	FALSE	FALSE	0	0	prostate	22Rv1,PC-3,RWPE1,epithelial_cell_of_prostate,prostate_gland_male_adult_(37_years)	Quies,Het,Quies,Quies,Quies	FALSE
mHDCR_42	lncRNA	intron	prostate	rs1395287	rs620861	CASC8	ENST00000501396.5	5	0.58955	TRUE	FALSE	FALSE	FALSE	FALSE	FALSE	FALSE	0	0	prostate	22Rv1,PC-3,RWPE1,epithelial_cell_of_prostate,prostate_gland_male_adult_(37_years)	Quies,Het,Quies,Quies,Quies	FALSE
mHDCR_42	lncRNA	intron	prostate	rs1395287	rs620861	CASC8	ENST00000501396.5	5	0.58955	TRUE	FALSE	FALSE	FALSE	FALSE	FALSE	FALSE	0	0	prostate	22Rv1,PC-3,RWPE1,epithelial_cell_of_prostate,prostate_gland_male_adult_(37_years)	Quies,Het,Quies,Quies,Quies	FALSE
mHDCR_42	lncRNA	intron	prostate	rs72712338	rs16902094	CASC8	ENST00000501396.5	5	0.56	FALSE	TRUE	TRUE	TRUE	FALSE	FALSE	FALSE	1.02	0	prostate	22Rv1,PC-3,RWPE1,epithelial_cell_of_prostate,prostate_gland_male_adult_(37_years)	Quies,Quies,Quies,Quies,Quies	FALSE
mHDCR_42	lncRNA	intron	prostate	rs60497658	rs16902094	CASC8	ENST00000501396.5	5	0.6	FALSE	TRUE	TRUE	TRUE	FALSE	FALSE	FALSE	0.72	0	prostate	22Rv1,PC-3,RWPE1,epithelial_cell_of_prostate,prostate_gland_male_adult_(37_years)	Quies,Quies,Quies,TxWk,Quies	FALSE
mHDCR_42	lncRNA	intron	prostate	rs35049703	rs445114	CASC8	ENST00000501396.5	5	0.5615	TRUE	FALSE	TRUE	FALSE	FALSE	FALSE	FALSE	0.45	0	prostate	22Rv1,PC-3,RWPE1,epithelial_cell_of_prostate,prostate_gland_male_adult_(37_years)	Quies,Quies,Quies,EnhWk,Quies	TRUE
mHDCR_42	lncRNA	intron	prostate	rs35049703	rs445114	CASC8	ENST00000501396.5	5	0.5615	TRUE	FALSE	TRUE	FALSE	FALSE	FALSE	FALSE	0.45	0	prostate	22Rv1,PC-3,RWPE1,epithelial_cell_of_prostate,prostate_gland_male_adult_(37_years)	Quies,Quies,Quies,EnhWk,Quies	TRUE
mHDCR_42	lncRNA	intron	prostate	rs35049703	rs620861	CASC8	ENST00000501396.5	5	0.5615	TRUE	FALSE	TRUE	FALSE	FALSE	FALSE	FALSE	0.45	0	prostate	22Rv1,PC-3,RWPE1,epithelial_cell_of_prostate,prostate_gland_male_adult_(37_years)	Quies,Quies,Quies,EnhWk,Quies	TRUE
mHDCR_42	lncRNA	intron	prostate	rs35049703	rs620861	CASC8	ENST00000501396.5	5	0.5615	TRUE	FALSE	TRUE	FALSE	FALSE	FALSE	FALSE	0.45	0	prostate	22Rv1,PC-3,RWPE1,epithelial_cell_of_prostate,prostate_gland_male_adult_(37_years)	Quies,Quies,Quies,EnhWk,Quies	TRUE
mHDCR_42	lncRNA	intron	prostate	rs72712344	rs16902094	CASC8	ENST00000501396.5	4	0.60906	TRUE	TRUE	FALSE	FALSE	FALSE	FALSE	FALSE	0	0	prostate	22Rv1,PC-3,RWPE1,epithelial_cell_of_prostate,prostate_gland_male_adult_(37_years)	EnhA2,EnhWk,Quies,EnhA1,Quies	TRUE
mHDCR_42	lncRNA	intron	prostate	rs10505477	rs6983267	CASC8	ENST00000501396.5	1b	0.86517	TRUE	TRUE	TRUE	TRUE	TRUE	FALSE	FALSE	2	0	prostate	22Rv1,PC-3,RWPE1,epithelial_cell_of_prostate,prostate_gland_male_adult_(37_years)	Quies,Quies,Quies,EnhA2,Quies	TRUE
mHDCR_42	lncRNA	intron	prostate	rs12682374	rs6983267	CASC8	ENST00000501396.5	1b	0.82368	TRUE	TRUE	TRUE	TRUE	TRUE	FALSE	FALSE	1.93	0	prostate	22Rv1,PC-3,RWPE1,epithelial_cell_of_prostate,prostate_gland_male_adult_(37_years)	EnhA2,Quies,Quies,EnhA1,Quies	TRUE
mHDCR_42	lncRNA	intron	prostate	rs6983267	rs6983267	CASC8	ENST00000501396.5	1a	0.93	TRUE	TRUE	TRUE	TRUE	TRUE	TRUE	TRUE	0.26	0.26	prostate	22Rv1,PC-3,RWPE1,epithelial_cell_of_prostate,prostate_gland_male_adult_(37_years)	Quies,EnhA1,EnhA1,EnhA1,Quies	TRUE
mHDCR_42	lncRNA	intron	prostate	rs16902094	rs16902094	CASC8	ENST00000502082.5	4	0.60906	TRUE	TRUE	FALSE	FALSE	FALSE	FALSE	FALSE	0	0	prostate	22Rv1,PC-3,RWPE1,epithelial_cell_of_prostate,prostate_gland_male_adult_(37_years)	Quies,EnhA1,Quies,EnhA1,Quies	TRUE
mHDCR_42	lncRNA	intron	prostate	rs74822356	rs16902094	CASC8	ENST00000502082.5	2b	0.67136	TRUE	TRUE	TRUE	TRUE	FALSE	FALSE	FALSE	1.41	0	prostate	22Rv1,PC-3,RWPE1,epithelial_cell_of_prostate,prostate_gland_male_adult_(37_years)	Quies,Quies,Quies,Quies,Quies	FALSE
mHDCR_42	lncRNA	intron	prostate	rs7838810	rs445114	CASC8	ENST00000502082.5	4	0.60906	TRUE	TRUE	FALSE	FALSE	FALSE	FALSE	FALSE	0	0	prostate	22Rv1,PC-3,RWPE1,epithelial_cell_of_prostate,prostate_gland_male_adult_(37_years)	Quies,Quies,Quies,Quies,Quies	FALSE
mHDCR_42	lncRNA	intron	prostate	rs7838810	rs445114	CASC8	ENST00000502082.5	4	0.60906	TRUE	TRUE	FALSE	FALSE	FALSE	FALSE	FALSE	0	0	prostate	22Rv1,PC-3,RWPE1,epithelial_cell_of_prostate,prostate_gland_male_adult_(37_years)	Quies,Quies,Quies,Quies,Quies	FALSE
mHDCR_42	lncRNA	intron	prostate	rs7838810	rs620861	CASC8	ENST00000502082.5	4	0.60906	TRUE	TRUE	FALSE	FALSE	FALSE	FALSE	FALSE	0	0	prostate	22Rv1,PC-3,RWPE1,epithelial_cell_of_prostate,prostate_gland_male_adult_(37_years)	Quies,Quies,Quies,Quies,Quies	FALSE
mHDCR_42	lncRNA	intron	prostate	rs7838810	rs620861	CASC8	ENST00000502082.5	4	0.60906	TRUE	TRUE	FALSE	FALSE	FALSE	FALSE	FALSE	0	0	prostate	22Rv1,PC-3,RWPE1,epithelial_cell_of_prostate,prostate_gland_male_adult_(37_years)	Quies,Quies,Quies,Quies,Quies	FALSE
mHDCR_42	lncRNA	intron	prostate	rs72728057	rs16902094	CASC8	ENST00000502082.5	5	0.58955	TRUE	FALSE	FALSE	FALSE	FALSE	FALSE	FALSE	0	0	prostate	22Rv1,PC-3,RWPE1,epithelial_cell_of_prostate,prostate_gland_male_adult_(37_years)	Quies,Quies,Quies,Quies,Quies	FALSE
mHDCR_42	lncRNA	intron	prostate	rs72728059	rs16902094	CASC8	ENST00000502082.5	4	0.60906	TRUE	TRUE	FALSE	FALSE	FALSE	FALSE	FALSE	0	0	prostate	22Rv1,PC-3,RWPE1,epithelial_cell_of_prostate,prostate_gland_male_adult_(37_years)	Quies,Quies,Quies,Quies,Quies	FALSE
mHDCR_42	lncRNA	intron	prostate	rs60163266	rs16902094	CASC8	ENST00000502082.5	4	0.70497	TRUE	TRUE	FALSE	TRUE	FALSE	FALSE	FALSE	0	0	prostate	22Rv1,PC-3,RWPE1,epithelial_cell_of_prostate,prostate_gland_male_adult_(37_years)	Quies,Quies,Quies,Quies,Quies	FALSE
mHDCR_42	lncRNA	intron	prostate	rs445114	rs445114	CASC8	ENST00000502082.5	4	0.60906	TRUE	TRUE	FALSE	FALSE	FALSE	FALSE	FALSE	0	0	prostate	22Rv1,PC-3,RWPE1,epithelial_cell_of_prostate,prostate_gland_male_adult_(37_years)	Quies,Quies,Quies,Quies,Quies	FALSE
mHDCR_42	lncRNA	intron	prostate	rs445114	rs445114	CASC8	ENST00000502082.5	4	0.60906	TRUE	TRUE	FALSE	FALSE	FALSE	FALSE	FALSE	0	0	prostate	22Rv1,PC-3,RWPE1,epithelial_cell_of_prostate,prostate_gland_male_adult_(37_years)	Quies,Quies,Quies,Quies,Quies	FALSE
mHDCR_42	lncRNA	intron	prostate	rs445114	rs620861	CASC8	ENST00000502082.5	4	0.60906	TRUE	TRUE	FALSE	FALSE	FALSE	FALSE	FALSE	0	0	prostate	22Rv1,PC-3,RWPE1,epithelial_cell_of_prostate,prostate_gland_male_adult_(37_years)	Quies,Quies,Quies,Quies,Quies	FALSE
mHDCR_42	lncRNA	intron	prostate	rs445114	rs620861	CASC8	ENST00000502082.5	4	0.60906	TRUE	TRUE	FALSE	FALSE	FALSE	FALSE	FALSE	0	0	prostate	22Rv1,PC-3,RWPE1,epithelial_cell_of_prostate,prostate_gland_male_adult_(37_years)	Quies,Quies,Quies,Quies,Quies	FALSE
mHDCR_42	lncRNA	intron	prostate	rs34585331	rs16902094	CASC8	ENST00000502082.5	2b	0.86904	TRUE	TRUE	TRUE	TRUE	FALSE	FALSE	FALSE	1.44	0	prostate	22Rv1,PC-3,RWPE1,epithelial_cell_of_prostate,prostate_gland_male_adult_(37_years)	Quies,Quies,Quies,Quies,Quies	FALSE
mHDCR_42	lncRNA	intron	prostate	rs378854	rs445114	CASC8	ENST00000502082.5	2b	0.64776	TRUE	TRUE	TRUE	TRUE	FALSE	FALSE	FALSE	0.05	0	prostate	22Rv1,PC-3,RWPE1,epithelial_cell_of_prostate,prostate_gland_male_adult_(37_years)	Quies,Quies,Quies,Quies,Quies	FALSE
mHDCR_42	lncRNA	intron	prostate	rs378854	rs445114	CASC8	ENST00000502082.5	2b	0.64776	TRUE	TRUE	TRUE	TRUE	FALSE	FALSE	FALSE	0.05	0	prostate	22Rv1,PC-3,RWPE1,epithelial_cell_of_prostate,prostate_gland_male_adult_(37_years)	Quies,Quies,Quies,Quies,Quies	FALSE
mHDCR_42	lncRNA	intron	prostate	rs378854	rs620861	CASC8	ENST00000502082.5	2b	0.64776	TRUE	TRUE	TRUE	TRUE	FALSE	FALSE	FALSE	0.05	0	prostate	22Rv1,PC-3,RWPE1,epithelial_cell_of_prostate,prostate_gland_male_adult_(37_years)	Quies,Quies,Quies,Quies,Quies	FALSE
mHDCR_42	lncRNA	intron	prostate	rs378854	rs620861	CASC8	ENST00000502082.5	2b	0.64776	TRUE	TRUE	TRUE	TRUE	FALSE	FALSE	FALSE	0.05	0	prostate	22Rv1,PC-3,RWPE1,epithelial_cell_of_prostate,prostate_gland_male_adult_(37_years)	Quies,Quies,Quies,Quies,Quies	FALSE
mHDCR_42	lncRNA	intron	prostate	rs421094	rs445114	CASC8	ENST00000502082.5	2b	1	TRUE	TRUE	TRUE	TRUE	FALSE	FALSE	FALSE	0.33	0	prostate	22Rv1,PC-3,RWPE1,epithelial_cell_of_prostate,prostate_gland_male_adult_(37_years)	Quies,Quies,Quies,Quies,Quies	FALSE
mHDCR_42	lncRNA	intron	prostate	rs421094	rs445114	CASC8	ENST00000502082.5	2b	1	TRUE	TRUE	TRUE	TRUE	FALSE	FALSE	FALSE	0.33	0	prostate	22Rv1,PC-3,RWPE1,epithelial_cell_of_prostate,prostate_gland_male_adult_(37_years)	Quies,Quies,Quies,Quies,Quies	FALSE
mHDCR_42	lncRNA	intron	prostate	rs421094	rs620861	CASC8	ENST00000502082.5	2b	1	TRUE	TRUE	TRUE	TRUE	FALSE	FALSE	FALSE	0.33	0	prostate	22Rv1,PC-3,RWPE1,epithelial_cell_of_prostate,prostate_gland_male_adult_(37_years)	Quies,Quies,Quies,Quies,Quies	FALSE
mHDCR_42	lncRNA	intron	prostate	rs421094	rs620861	CASC8	ENST00000502082.5	2b	1	TRUE	TRUE	TRUE	TRUE	FALSE	FALSE	FALSE	0.33	0	prostate	22Rv1,PC-3,RWPE1,epithelial_cell_of_prostate,prostate_gland_male_adult_(37_years)	Quies,Quies,Quies,Quies,Quies	FALSE
mHDCR_42	lncRNA	intron	prostate	rs4506170	rs16902094	CASC8	ENST00000502082.5	4	0.60906	TRUE	TRUE	FALSE	FALSE	FALSE	FALSE	FALSE	0	0	prostate	22Rv1,PC-3,RWPE1,epithelial_cell_of_prostate,prostate_gland_male_adult_(37_years)	Quies,Quies,Quies,Quies,Quies	FALSE
mHDCR_42	lncRNA	intron	prostate	rs200496470	rs16902094	CASC8	ENST00000502082.5	4	0.60906	TRUE	TRUE	FALSE	FALSE	FALSE	FALSE	FALSE	0	0	prostate	22Rv1,PC-3,RWPE1,epithelial_cell_of_prostate,prostate_gland_male_adult_(37_years)	Quies,Quies,Quies,Quies,Quies	FALSE
mHDCR_42	lncRNA	intron	prostate	rs201469546	rs16902094	CASC8	ENST00000502082.5	4	0.60906	TRUE	TRUE	FALSE	FALSE	FALSE	FALSE	FALSE	0	0	prostate	22Rv1,PC-3,RWPE1,epithelial_cell_of_prostate,prostate_gland_male_adult_(37_years)	Quies,Quies,Quies,Quies,Quies	FALSE
mHDCR_42	lncRNA	intron	prostate	rs139988765	rs16902094	CASC8	ENST00000502082.5	4	0.60906	TRUE	TRUE	FALSE	FALSE	FALSE	FALSE	FALSE	0	0	prostate	22Rv1,PC-3,RWPE1,epithelial_cell_of_prostate,prostate_gland_male_adult_(37_years)	Quies,Quies,Quies,Quies,Quies	FALSE
mHDCR_42	lncRNA	intron	prostate	rs144898130	rs16902094	CASC8	ENST00000502082.5	4	0.60906	TRUE	TRUE	FALSE	FALSE	FALSE	FALSE	FALSE	0	0	prostate	22Rv1,PC-3,RWPE1,epithelial_cell_of_prostate,prostate_gland_male_adult_(37_years)	Quies,Quies,Quies,Quies,Quies	FALSE
mHDCR_42	lncRNA	intron	prostate	rs382434	rs445114	CASC8	ENST00000502082.5	4	0.60906	TRUE	TRUE	FALSE	FALSE	FALSE	FALSE	FALSE	0	0	prostate	22Rv1,PC-3,RWPE1,epithelial_cell_of_prostate,prostate_gland_male_adult_(37_years)	Quies,Quies,Quies,Quies,Quies	FALSE
mHDCR_42	lncRNA	intron	prostate	rs382434	rs445114	CASC8	ENST00000502082.5	4	0.60906	TRUE	TRUE	FALSE	FALSE	FALSE	FALSE	FALSE	0	0	prostate	22Rv1,PC-3,RWPE1,epithelial_cell_of_prostate,prostate_gland_male_adult_(37_years)	Quies,Quies,Quies,Quies,Quies	FALSE
mHDCR_42	lncRNA	intron	prostate	rs382434	rs620861	CASC8	ENST00000502082.5	4	0.60906	TRUE	TRUE	FALSE	FALSE	FALSE	FALSE	FALSE	0	0	prostate	22Rv1,PC-3,RWPE1,epithelial_cell_of_prostate,prostate_gland_male_adult_(37_years)	Quies,Quies,Quies,Quies,Quies	FALSE
mHDCR_42	lncRNA	intron	prostate	rs382434	rs620861	CASC8	ENST00000502082.5	4	0.60906	TRUE	TRUE	FALSE	FALSE	FALSE	FALSE	FALSE	0	0	prostate	22Rv1,PC-3,RWPE1,epithelial_cell_of_prostate,prostate_gland_male_adult_(37_years)	Quies,Quies,Quies,Quies,Quies	FALSE
mHDCR_42	lncRNA	intron	prostate	rs77635060	rs16902094	CASC8	ENST00000502082.5	5	0.56066	FALSE	TRUE	TRUE	FALSE	FALSE	FALSE	FALSE	0.11	0	prostate	22Rv1,PC-3,RWPE1,epithelial_cell_of_prostate,prostate_gland_male_adult_(37_years)	Quies,Quies,Quies,Quies,Quies	FALSE
mHDCR_42	lncRNA	intron	prostate	rs186935985	rs16902094	CASC8	ENST00000502082.5	6	0.55195	FALSE	FALSE	TRUE	FALSE	FALSE	FALSE	FALSE	1.83	0	prostate	22Rv1,PC-3,RWPE1,epithelial_cell_of_prostate,prostate_gland_male_adult_(37_years)	Quies,Quies,Quies,Quies,Quies	FALSE
mHDCR_42	lncRNA	intron	prostate	rs622856	rs445114	CASC8	ENST00000502082.5	4	0.60906	TRUE	TRUE	FALSE	FALSE	FALSE	FALSE	FALSE	0	0	prostate	22Rv1,PC-3,RWPE1,epithelial_cell_of_prostate,prostate_gland_male_adult_(37_years)	Quies,Quies,Quies,Quies,Quies	FALSE
mHDCR_42	lncRNA	intron	prostate	rs622856	rs445114	CASC8	ENST00000502082.5	4	0.60906	TRUE	TRUE	FALSE	FALSE	FALSE	FALSE	FALSE	0	0	prostate	22Rv1,PC-3,RWPE1,epithelial_cell_of_prostate,prostate_gland_male_adult_(37_years)	Quies,Quies,Quies,Quies,Quies	FALSE
mHDCR_42	lncRNA	intron	prostate	rs622856	rs620861	CASC8	ENST00000502082.5	4	0.60906	TRUE	TRUE	FALSE	FALSE	FALSE	FALSE	FALSE	0	0	prostate	22Rv1,PC-3,RWPE1,epithelial_cell_of_prostate,prostate_gland_male_adult_(37_years)	Quies,Quies,Quies,Quies,Quies	FALSE
mHDCR_42	lncRNA	intron	prostate	rs622856	rs620861	CASC8	ENST00000502082.5	4	0.60906	TRUE	TRUE	FALSE	FALSE	FALSE	FALSE	FALSE	0	0	prostate	22Rv1,PC-3,RWPE1,epithelial_cell_of_prostate,prostate_gland_male_adult_(37_years)	Quies,Quies,Quies,Quies,Quies	FALSE
mHDCR_42	lncRNA	intron	prostate	rs622853	rs445114	CASC8	ENST00000502082.5	4	0.60906	TRUE	TRUE	FALSE	FALSE	FALSE	FALSE	FALSE	0	0	prostate	22Rv1,PC-3,RWPE1,epithelial_cell_of_prostate,prostate_gland_male_adult_(37_years)	Quies,Quies,Quies,Quies,Quies	FALSE
mHDCR_42	lncRNA	intron	prostate	rs622853	rs445114	CASC8	ENST00000502082.5	4	0.60906	TRUE	TRUE	FALSE	FALSE	FALSE	FALSE	FALSE	0	0	prostate	22Rv1,PC-3,RWPE1,epithelial_cell_of_prostate,prostate_gland_male_adult_(37_years)	Quies,Quies,Quies,Quies,Quies	FALSE
mHDCR_42	lncRNA	intron	prostate	rs622853	rs620861	CASC8	ENST00000502082.5	4	0.60906	TRUE	TRUE	FALSE	FALSE	FALSE	FALSE	FALSE	0	0	prostate	22Rv1,PC-3,RWPE1,epithelial_cell_of_prostate,prostate_gland_male_adult_(37_years)	Quies,Quies,Quies,Quies,Quies	FALSE
mHDCR_42	lncRNA	intron	prostate	rs622853	rs620861	CASC8	ENST00000502082.5	4	0.60906	TRUE	TRUE	FALSE	FALSE	FALSE	FALSE	FALSE	0	0	prostate	22Rv1,PC-3,RWPE1,epithelial_cell_of_prostate,prostate_gland_male_adult_(37_years)	Quies,Quies,Quies,Quies,Quies	FALSE
mHDCR_42	lncRNA	intron	prostate	rs72712308	rs16902094	CASC8	ENST00000502082.5	4	0.60906	TRUE	TRUE	FALSE	FALSE	FALSE	FALSE	FALSE	0	0	prostate	22Rv1,PC-3,RWPE1,epithelial_cell_of_prostate,prostate_gland_male_adult_(37_years)	Quies,Quies,Quies,Quies,Quies	FALSE
mHDCR_42	lncRNA	intron	prostate	rs72712310	rs16902094	CASC8	ENST00000502082.5	4	0.60906	TRUE	TRUE	FALSE	FALSE	FALSE	FALSE	FALSE	0	0	prostate	22Rv1,PC-3,RWPE1,epithelial_cell_of_prostate,prostate_gland_male_adult_(37_years)	Quies,Quies,Quies,Quies,Quies	FALSE
mHDCR_42	lncRNA	intron	prostate	rs366991	rs445114	CASC8	ENST00000502082.5	4	0.70497	TRUE	TRUE	FALSE	TRUE	FALSE	FALSE	FALSE	0	0	prostate	22Rv1,PC-3,RWPE1,epithelial_cell_of_prostate,prostate_gland_male_adult_(37_years)	Quies,Quies,Quies,Quies,Quies	FALSE
mHDCR_42	lncRNA	intron	prostate	rs366991	rs445114	CASC8	ENST00000502082.5	4	0.70497	TRUE	TRUE	FALSE	TRUE	FALSE	FALSE	FALSE	0	0	prostate	22Rv1,PC-3,RWPE1,epithelial_cell_of_prostate,prostate_gland_male_adult_(37_years)	Quies,Quies,Quies,Quies,Quies	FALSE
mHDCR_42	lncRNA	intron	prostate	rs366991	rs620861	CASC8	ENST00000502082.5	4	0.70497	TRUE	TRUE	FALSE	TRUE	FALSE	FALSE	FALSE	0	0	prostate	22Rv1,PC-3,RWPE1,epithelial_cell_of_prostate,prostate_gland_male_adult_(37_years)	Quies,Quies,Quies,Quies,Quies	FALSE
mHDCR_42	lncRNA	intron	prostate	rs366991	rs620861	CASC8	ENST00000502082.5	4	0.70497	TRUE	TRUE	FALSE	TRUE	FALSE	FALSE	FALSE	0	0	prostate	22Rv1,PC-3,RWPE1,epithelial_cell_of_prostate,prostate_gland_male_adult_(37_years)	Quies,Quies,Quies,Quies,Quies	FALSE
mHDCR_42	lncRNA	intron	prostate	rs55717424	rs16902094	CASC8	ENST00000502082.5	4	0.70497	TRUE	TRUE	FALSE	TRUE	FALSE	FALSE	FALSE	0	0	prostate	22Rv1,PC-3,RWPE1,epithelial_cell_of_prostate,prostate_gland_male_adult_(37_years)	Quies,Quies,Het,Quies,Quies	FALSE
mHDCR_42	lncRNA	intron	prostate	rs58104177	rs16902094	CASC8	ENST00000502082.5	4	0.60906	TRUE	TRUE	FALSE	FALSE	FALSE	FALSE	FALSE	0	0	prostate	22Rv1,PC-3,RWPE1,epithelial_cell_of_prostate,prostate_gland_male_adult_(37_years)	Quies,Quies,Het,Quies,Quies	FALSE
mHDCR_42	lncRNA	intron	prostate	rs620861	rs445114	CASC8	ENST00000502082.5	4	0.60906	TRUE	TRUE	FALSE	FALSE	FALSE	FALSE	FALSE	0	0	prostate	22Rv1,PC-3,RWPE1,epithelial_cell_of_prostate,prostate_gland_male_adult_(37_years)	Quies,Quies,Het,Quies,Quies	FALSE
mHDCR_42	lncRNA	intron	prostate	rs620861	rs445114	CASC8	ENST00000502082.5	4	0.60906	TRUE	TRUE	FALSE	FALSE	FALSE	FALSE	FALSE	0	0	prostate	22Rv1,PC-3,RWPE1,epithelial_cell_of_prostate,prostate_gland_male_adult_(37_years)	Quies,Quies,Het,Quies,Quies	FALSE
mHDCR_42	lncRNA	intron	prostate	rs620861	rs620861	CASC8	ENST00000502082.5	4	0.60906	TRUE	TRUE	FALSE	FALSE	FALSE	FALSE	FALSE	0	0	prostate	22Rv1,PC-3,RWPE1,epithelial_cell_of_prostate,prostate_gland_male_adult_(37_years)	Quies,Quies,Het,Quies,Quies	FALSE
mHDCR_42	lncRNA	intron	prostate	rs620861	rs620861	CASC8	ENST00000502082.5	4	0.60906	TRUE	TRUE	FALSE	FALSE	FALSE	FALSE	FALSE	0	0	prostate	22Rv1,PC-3,RWPE1,epithelial_cell_of_prostate,prostate_gland_male_adult_(37_years)	Quies,Quies,Het,Quies,Quies	FALSE
mHDCR_42	lncRNA	intron	prostate	rs72712334	rs16902094	CASC8	ENST00000502082.5	4	0.60906	TRUE	TRUE	FALSE	FALSE	FALSE	FALSE	FALSE	0	0	prostate	22Rv1,PC-3,RWPE1,epithelial_cell_of_prostate,prostate_gland_male_adult_(37_years)	Quies,Het,Quies,Quies,Quies	FALSE
mHDCR_42	lncRNA	intron	prostate	rs442889	rs445114	CASC8	ENST00000502082.5	3a	0.65177	TRUE	TRUE	TRUE	FALSE	FALSE	FALSE	FALSE	0.09	0	prostate	22Rv1,PC-3,RWPE1,epithelial_cell_of_prostate,prostate_gland_male_adult_(37_years)	Quies,Het,Quies,Quies,Quies	FALSE
mHDCR_42	lncRNA	intron	prostate	rs442889	rs445114	CASC8	ENST00000502082.5	3a	0.65177	TRUE	TRUE	TRUE	FALSE	FALSE	FALSE	FALSE	0.09	0	prostate	22Rv1,PC-3,RWPE1,epithelial_cell_of_prostate,prostate_gland_male_adult_(37_years)	Quies,Het,Quies,Quies,Quies	FALSE
mHDCR_42	lncRNA	intron	prostate	rs442889	rs620861	CASC8	ENST00000502082.5	3a	0.65177	TRUE	TRUE	TRUE	FALSE	FALSE	FALSE	FALSE	0.09	0	prostate	22Rv1,PC-3,RWPE1,epithelial_cell_of_prostate,prostate_gland_male_adult_(37_years)	Quies,Het,Quies,Quies,Quies	FALSE
mHDCR_42	lncRNA	intron	prostate	rs442889	rs620861	CASC8	ENST00000502082.5	3a	0.65177	TRUE	TRUE	TRUE	FALSE	FALSE	FALSE	FALSE	0.09	0	prostate	22Rv1,PC-3,RWPE1,epithelial_cell_of_prostate,prostate_gland_male_adult_(37_years)	Quies,Het,Quies,Quies,Quies	FALSE
mHDCR_42	lncRNA	intron	prostate	rs72712335	rs16902094	CASC8	ENST00000502082.5	5	0.58955	TRUE	FALSE	FALSE	FALSE	FALSE	FALSE	FALSE	0	0	prostate	22Rv1,PC-3,RWPE1,epithelial_cell_of_prostate,prostate_gland_male_adult_(37_years)	Quies,Het,Quies,Quies,Quies	FALSE
mHDCR_42	lncRNA	intron	prostate	rs1395287	rs445114	CASC8	ENST00000502082.5	5	0.58955	TRUE	FALSE	FALSE	FALSE	FALSE	FALSE	FALSE	0	0	prostate	22Rv1,PC-3,RWPE1,epithelial_cell_of_prostate,prostate_gland_male_adult_(37_years)	Quies,Het,Quies,Quies,Quies	FALSE
mHDCR_42	lncRNA	intron	prostate	rs1395287	rs445114	CASC8	ENST00000502082.5	5	0.58955	TRUE	FALSE	FALSE	FALSE	FALSE	FALSE	FALSE	0	0	prostate	22Rv1,PC-3,RWPE1,epithelial_cell_of_prostate,prostate_gland_male_adult_(37_years)	Quies,Het,Quies,Quies,Quies	FALSE
mHDCR_42	lncRNA	intron	prostate	rs1395287	rs620861	CASC8	ENST00000502082.5	5	0.58955	TRUE	FALSE	FALSE	FALSE	FALSE	FALSE	FALSE	0	0	prostate	22Rv1,PC-3,RWPE1,epithelial_cell_of_prostate,prostate_gland_male_adult_(37_years)	Quies,Het,Quies,Quies,Quies	FALSE
mHDCR_42	lncRNA	intron	prostate	rs1395287	rs620861	CASC8	ENST00000502082.5	5	0.58955	TRUE	FALSE	FALSE	FALSE	FALSE	FALSE	FALSE	0	0	prostate	22Rv1,PC-3,RWPE1,epithelial_cell_of_prostate,prostate_gland_male_adult_(37_years)	Quies,Het,Quies,Quies,Quies	FALSE
mHDCR_42	lncRNA	intron	prostate	rs72712338	rs16902094	CASC8	ENST00000502082.5	5	0.56	FALSE	TRUE	TRUE	TRUE	FALSE	FALSE	FALSE	1.02	0	prostate	22Rv1,PC-3,RWPE1,epithelial_cell_of_prostate,prostate_gland_male_adult_(37_years)	Quies,Quies,Quies,Quies,Quies	FALSE
mHDCR_42	lncRNA	intron	prostate	rs60497658	rs16902094	CASC8	ENST00000502082.5	5	0.6	FALSE	TRUE	TRUE	TRUE	FALSE	FALSE	FALSE	0.72	0	prostate	22Rv1,PC-3,RWPE1,epithelial_cell_of_prostate,prostate_gland_male_adult_(37_years)	Quies,Quies,Quies,TxWk,Quies	FALSE
mHDCR_42	lncRNA	intron	prostate	rs35049703	rs445114	CASC8	ENST00000502082.5	5	0.5615	TRUE	FALSE	TRUE	FALSE	FALSE	FALSE	FALSE	0.45	0	prostate	22Rv1,PC-3,RWPE1,epithelial_cell_of_prostate,prostate_gland_male_adult_(37_years)	Quies,Quies,Quies,EnhWk,Quies	TRUE
mHDCR_42	lncRNA	intron	prostate	rs35049703	rs445114	CASC8	ENST00000502082.5	5	0.5615	TRUE	FALSE	TRUE	FALSE	FALSE	FALSE	FALSE	0.45	0	prostate	22Rv1,PC-3,RWPE1,epithelial_cell_of_prostate,prostate_gland_male_adult_(37_years)	Quies,Quies,Quies,EnhWk,Quies	TRUE
mHDCR_42	lncRNA	intron	prostate	rs35049703	rs620861	CASC8	ENST00000502082.5	5	0.5615	TRUE	FALSE	TRUE	FALSE	FALSE	FALSE	FALSE	0.45	0	prostate	22Rv1,PC-3,RWPE1,epithelial_cell_of_prostate,prostate_gland_male_adult_(37_years)	Quies,Quies,Quies,EnhWk,Quies	TRUE
mHDCR_42	lncRNA	intron	prostate	rs35049703	rs620861	CASC8	ENST00000502082.5	5	0.5615	TRUE	FALSE	TRUE	FALSE	FALSE	FALSE	FALSE	0.45	0	prostate	22Rv1,PC-3,RWPE1,epithelial_cell_of_prostate,prostate_gland_male_adult_(37_years)	Quies,Quies,Quies,EnhWk,Quies	TRUE
mHDCR_42	lncRNA	intron	prostate	rs72712344	rs16902094	CASC8	ENST00000502082.5	4	0.60906	TRUE	TRUE	FALSE	FALSE	FALSE	FALSE	FALSE	0	0	prostate	22Rv1,PC-3,RWPE1,epithelial_cell_of_prostate,prostate_gland_male_adult_(37_years)	EnhA2,EnhWk,Quies,EnhA1,Quies	TRUE
mHDCR_42	lncRNA	intron	prostate	rs10505477	rs6983267	CASC8	ENST00000502082.5	1b	0.86517	TRUE	TRUE	TRUE	TRUE	TRUE	FALSE	FALSE	2	0	prostate	22Rv1,PC-3,RWPE1,epithelial_cell_of_prostate,prostate_gland_male_adult_(37_years)	Quies,Quies,Quies,EnhA2,Quies	TRUE
mHDCR_42	lncRNA	intron	prostate	rs12682374	rs6983267	CASC8	ENST00000502082.5	1b	0.82368	TRUE	TRUE	TRUE	TRUE	TRUE	FALSE	FALSE	1.93	0	prostate	22Rv1,PC-3,RWPE1,epithelial_cell_of_prostate,prostate_gland_male_adult_(37_years)	EnhA2,Quies,Quies,EnhA1,Quies	TRUE
mHDCR_42	lncRNA	intron	prostate	rs6983267	rs6983267	CASC8	ENST00000502082.5	1a	0.93	TRUE	TRUE	TRUE	TRUE	TRUE	TRUE	TRUE	0.26	0.26	prostate	22Rv1,PC-3,RWPE1,epithelial_cell_of_prostate,prostate_gland_male_adult_(37_years)	Quies,EnhA1,EnhA1,EnhA1,Quies	TRUE
mHDCR_42	lncRNA	intron	prostate	rs7000448	rs7000448	CASC8	ENST00000502082.5	1f	0.55436	TRUE	TRUE	FALSE	FALSE	TRUE	FALSE	FALSE	0	0	prostate	22Rv1,PC-3,RWPE1,epithelial_cell_of_prostate,prostate_gland_male_adult_(37_years)	Quies,Quies,Quies,TxWk,Quies	FALSE
mHDCR_42	lncRNA	intron	prostate	rs77805476	rs7000448	CASC8	ENST00000502082.5	1f	0.55324	TRUE	FALSE	FALSE	FALSE	TRUE	FALSE	FALSE	0	0	prostate	22Rv1,PC-3,RWPE1,epithelial_cell_of_prostate,prostate_gland_male_adult_(37_years)	Quies,Quies,Quies,Quies,Quies	FALSE
mHDCR_42	lncRNA	intron	prostate	rs59191242	rs7000448	CASC8	ENST00000502082.5	1f	0.55324	TRUE	FALSE	FALSE	FALSE	TRUE	FALSE	FALSE	0	0	prostate	22Rv1,PC-3,RWPE1,epithelial_cell_of_prostate,prostate_gland_male_adult_(37_years)	Quies,Quies,Quies,Quies,Quies	FALSE
mHDCR_42	lncRNA	intron	prostate	rs11506130	rs7000448	CASC8	ENST00000502082.5	1f	0.75417	TRUE	FALSE	TRUE	FALSE	TRUE	FALSE	FALSE	0.06	0	prostate	22Rv1,PC-3,RWPE1,epithelial_cell_of_prostate,prostate_gland_male_adult_(37_years)	Quies,Quies,Quies,Quies,Quies	FALSE
mHDCR_42	lncRNA	intron	prostate	rs11506131	rs7000448	CASC8	ENST00000502082.5	1f	0.55324	TRUE	FALSE	FALSE	FALSE	TRUE	FALSE	FALSE	0	0	prostate	22Rv1,PC-3,RWPE1,epithelial_cell_of_prostate,prostate_gland_male_adult_(37_years)	Quies,Quies,Quies,Quies,Quies	FALSE
mHDCR_42	lncRNA	intron	prostate	rs113706580	rs7000448	CASC8	ENST00000502082.5	6	0.78688	FALSE	FALSE	TRUE	FALSE	TRUE	FALSE	FALSE	1.94	0	prostate	22Rv1,PC-3,RWPE1,epithelial_cell_of_prostate,prostate_gland_male_adult_(37_years)	Quies,Quies,Quies,Quies,Quies	FALSE
mHDCR_42	lncRNA	intron	prostate	rs10086082	rs7000448	CASC8	ENST00000502082.5	1f	0.55324	TRUE	FALSE	FALSE	FALSE	TRUE	FALSE	FALSE	0	0	prostate	22Rv1,PC-3,RWPE1,epithelial_cell_of_prostate,prostate_gland_male_adult_(37_years)	Quies,Quies,Quies,Quies,Quies	FALSE
mHDCR_42	lncRNA	intron	prostate	rs10101502	rs7000448	CASC8	ENST00000502082.5	1f	0.55324	TRUE	FALSE	FALSE	FALSE	TRUE	FALSE	FALSE	0	0	prostate	22Rv1,PC-3,RWPE1,epithelial_cell_of_prostate,prostate_gland_male_adult_(37_years)	Quies,Quies,Quies,Quies,Quies	FALSE
mHDCR_42	lncRNA	intron	prostate	rs28733961	rs7000448	CASC8	ENST00000502082.5	1f	0.55324	TRUE	FALSE	FALSE	FALSE	TRUE	FALSE	FALSE	0	0	prostate	22Rv1,PC-3,RWPE1,epithelial_cell_of_prostate,prostate_gland_male_adult_(37_years)	Quies,Quies,Quies,Quies,Quies	FALSE
mHDCR_42	lncRNA	intron	prostate	rs28527347	rs7000448	CASC8	ENST00000502082.5	1f	0.8313	TRUE	FALSE	TRUE	FALSE	TRUE	FALSE	FALSE	1.98	0	prostate	22Rv1,PC-3,RWPE1,epithelial_cell_of_prostate,prostate_gland_male_adult_(37_years)	Quies,Quies,Quies,Quies,Quies	FALSE
mHDCR_42	lncRNA	intron	prostate	rs77651750	rs7000448	CASC8	ENST00000502082.5	2b	0.67002	TRUE	TRUE	TRUE	TRUE	FALSE	FALSE	FALSE	1.85	0	prostate	22Rv1,PC-3,RWPE1,epithelial_cell_of_prostate,prostate_gland_male_adult_(37_years)	Quies,Quies,Quies,Quies,Quies	FALSE
mHDCR_42	lncRNA	intron	prostate	rs10090459	rs7000448	CASC8	ENST00000502082.5	1f	0.66703	TRUE	TRUE	FALSE	TRUE	TRUE	FALSE	FALSE	0	0	prostate	22Rv1,PC-3,RWPE1,epithelial_cell_of_prostate,prostate_gland_male_adult_(37_years)	Quies,Quies,Quies,Quies,Quies	FALSE
mHDCR_42	lncRNA	intron	prostate	rs12334695	rs7000448	CASC8	ENST00000502082.5	1f	0.55436	TRUE	TRUE	FALSE	FALSE	TRUE	FALSE	FALSE	0	0	prostate	22Rv1,PC-3,RWPE1,epithelial_cell_of_prostate,prostate_gland_male_adult_(37_years)	Quies,Quies,Quies,Quies,Quies	FALSE
mHDCR_42	lncRNA	intron	prostate	rs10101741	rs7000448	CASC8	ENST00000502082.5	1f	0.55324	TRUE	FALSE	FALSE	FALSE	TRUE	FALSE	FALSE	0	0	prostate	22Rv1,PC-3,RWPE1,epithelial_cell_of_prostate,prostate_gland_male_adult_(37_years)	Quies,Quies,Quies,Het,Quies	FALSE
mHDCR_42	lncRNA	intron	prostate	rs1447292	rs10090154	CASC8	ENST00000502082.5	5	0.74944	FALSE	TRUE	TRUE	TRUE	FALSE	FALSE	FALSE	2	0	prostate	22Rv1,PC-3,RWPE1,epithelial_cell_of_prostate,prostate_gland_male_adult_(37_years)	Quies,Quies,Quies,Quies,Quies	FALSE
mHDCR_42	lncRNA	intron	prostate	rs1447292	rs10090154	CASC8	ENST00000502082.5	5	0.74944	FALSE	TRUE	TRUE	TRUE	FALSE	FALSE	FALSE	2	0	prostate	22Rv1,PC-3,RWPE1,epithelial_cell_of_prostate,prostate_gland_male_adult_(37_years)	Quies,Quies,Quies,Quies,Quies	FALSE
mHDCR_42	lncRNA	intron	prostate	rs1447292	rs10090154	CASC8	ENST00000502082.5	5	0.74944	FALSE	TRUE	TRUE	TRUE	FALSE	FALSE	FALSE	2	0	prostate	22Rv1,PC-3,RWPE1,epithelial_cell_of_prostate,prostate_gland_male_adult_(37_years)	Quies,Quies,Quies,Quies,Quies	FALSE
mHDCR_42	lncRNA	intron	prostate	rs1447292	rs10090154	CASC8	ENST00000502082.5	5	0.74944	FALSE	TRUE	TRUE	TRUE	FALSE	FALSE	FALSE	2	0	prostate	22Rv1,PC-3,RWPE1,epithelial_cell_of_prostate,prostate_gland_male_adult_(37_years)	Quies,Quies,Quies,Quies,Quies	FALSE
mHDCR_42	lncRNA	intron	prostate	rs1447292	rs10090154	CASC8	ENST00000502082.5	5	0.74944	FALSE	TRUE	TRUE	TRUE	FALSE	FALSE	FALSE	2	0	prostate	22Rv1,PC-3,RWPE1,epithelial_cell_of_prostate,prostate_gland_male_adult_(37_years)	Quies,Quies,Quies,Quies,Quies	FALSE
mHDCR_42	lncRNA	intron	prostate	rs1447292	rs1447295	CASC8	ENST00000502082.5	5	0.74944	FALSE	TRUE	TRUE	TRUE	FALSE	FALSE	FALSE	2	0	prostate	22Rv1,PC-3,RWPE1,epithelial_cell_of_prostate,prostate_gland_male_adult_(37_years)	Quies,Quies,Quies,Quies,Quies	FALSE
mHDCR_42	lncRNA	intron	prostate	rs1447292	rs1447295	CASC8	ENST00000502082.5	5	0.74944	FALSE	TRUE	TRUE	TRUE	FALSE	FALSE	FALSE	2	0	prostate	22Rv1,PC-3,RWPE1,epithelial_cell_of_prostate,prostate_gland_male_adult_(37_years)	Quies,Quies,Quies,Quies,Quies	FALSE
mHDCR_42	lncRNA	intron	prostate	rs1447292	rs1447295	CASC8	ENST00000502082.5	5	0.74944	FALSE	TRUE	TRUE	TRUE	FALSE	FALSE	FALSE	2	0	prostate	22Rv1,PC-3,RWPE1,epithelial_cell_of_prostate,prostate_gland_male_adult_(37_years)	Quies,Quies,Quies,Quies,Quies	FALSE
mHDCR_42	lncRNA	intron	prostate	rs1447292	rs1447295	CASC8	ENST00000502082.5	5	0.74944	FALSE	TRUE	TRUE	TRUE	FALSE	FALSE	FALSE	2	0	prostate	22Rv1,PC-3,RWPE1,epithelial_cell_of_prostate,prostate_gland_male_adult_(37_years)	Quies,Quies,Quies,Quies,Quies	FALSE
mHDCR_42	lncRNA	intron	prostate	rs1447292	rs1447295	CASC8	ENST00000502082.5	5	0.74944	FALSE	TRUE	TRUE	TRUE	FALSE	FALSE	FALSE	2	0	prostate	22Rv1,PC-3,RWPE1,epithelial_cell_of_prostate,prostate_gland_male_adult_(37_years)	Quies,Quies,Quies,Quies,Quies	FALSE
mHDCR_42	lncRNA	intron	prostate	rs1447292	rs4242382	CASC8	ENST00000502082.5	5	0.74944	FALSE	TRUE	TRUE	TRUE	FALSE	FALSE	FALSE	2	0	prostate	22Rv1,PC-3,RWPE1,epithelial_cell_of_prostate,prostate_gland_male_adult_(37_years)	Quies,Quies,Quies,Quies,Quies	FALSE
mHDCR_42	lncRNA	intron	prostate	rs1447292	rs4242382	CASC8	ENST00000502082.5	5	0.74944	FALSE	TRUE	TRUE	TRUE	FALSE	FALSE	FALSE	2	0	prostate	22Rv1,PC-3,RWPE1,epithelial_cell_of_prostate,prostate_gland_male_adult_(37_years)	Quies,Quies,Quies,Quies,Quies	FALSE
mHDCR_42	lncRNA	intron	prostate	rs1447292	rs4242382	CASC8	ENST00000502082.5	5	0.74944	FALSE	TRUE	TRUE	TRUE	FALSE	FALSE	FALSE	2	0	prostate	22Rv1,PC-3,RWPE1,epithelial_cell_of_prostate,prostate_gland_male_adult_(37_years)	Quies,Quies,Quies,Quies,Quies	FALSE
mHDCR_42	lncRNA	intron	prostate	rs1447292	rs4242382	CASC8	ENST00000502082.5	5	0.74944	FALSE	TRUE	TRUE	TRUE	FALSE	FALSE	FALSE	2	0	prostate	22Rv1,PC-3,RWPE1,epithelial_cell_of_prostate,prostate_gland_male_adult_(37_years)	Quies,Quies,Quies,Quies,Quies	FALSE
mHDCR_42	lncRNA	intron	prostate	rs1447292	rs4242382	CASC8	ENST00000502082.5	5	0.74944	FALSE	TRUE	TRUE	TRUE	FALSE	FALSE	FALSE	2	0	prostate	22Rv1,PC-3,RWPE1,epithelial_cell_of_prostate,prostate_gland_male_adult_(37_years)	Quies,Quies,Quies,Quies,Quies	FALSE
mHDCR_42	lncRNA	intron	prostate	rs1447292	rs4242384	CASC8	ENST00000502082.5	5	0.74944	FALSE	TRUE	TRUE	TRUE	FALSE	FALSE	FALSE	2	0	prostate	22Rv1,PC-3,RWPE1,epithelial_cell_of_prostate,prostate_gland_male_adult_(37_years)	Quies,Quies,Quies,Quies,Quies	FALSE
mHDCR_42	lncRNA	intron	prostate	rs1447292	rs4242384	CASC8	ENST00000502082.5	5	0.74944	FALSE	TRUE	TRUE	TRUE	FALSE	FALSE	FALSE	2	0	prostate	22Rv1,PC-3,RWPE1,epithelial_cell_of_prostate,prostate_gland_male_adult_(37_years)	Quies,Quies,Quies,Quies,Quies	FALSE
mHDCR_42	lncRNA	intron	prostate	rs1447292	rs4242384	CASC8	ENST00000502082.5	5	0.74944	FALSE	TRUE	TRUE	TRUE	FALSE	FALSE	FALSE	2	0	prostate	22Rv1,PC-3,RWPE1,epithelial_cell_of_prostate,prostate_gland_male_adult_(37_years)	Quies,Quies,Quies,Quies,Quies	FALSE
mHDCR_42	lncRNA	intron	prostate	rs1447292	rs4242384	CASC8	ENST00000502082.5	5	0.74944	FALSE	TRUE	TRUE	TRUE	FALSE	FALSE	FALSE	2	0	prostate	22Rv1,PC-3,RWPE1,epithelial_cell_of_prostate,prostate_gland_male_adult_(37_years)	Quies,Quies,Quies,Quies,Quies	FALSE
mHDCR_42	lncRNA	intron	prostate	rs1447292	rs4242384	CASC8	ENST00000502082.5	5	0.74944	FALSE	TRUE	TRUE	TRUE	FALSE	FALSE	FALSE	2	0	prostate	22Rv1,PC-3,RWPE1,epithelial_cell_of_prostate,prostate_gland_male_adult_(37_years)	Quies,Quies,Quies,Quies,Quies	FALSE
mHDCR_42	lncRNA	intron	prostate	rs1447292	rs7837688	CASC8	ENST00000502082.5	5	0.74944	FALSE	TRUE	TRUE	TRUE	FALSE	FALSE	FALSE	2	0	prostate	22Rv1,PC-3,RWPE1,epithelial_cell_of_prostate,prostate_gland_male_adult_(37_years)	Quies,Quies,Quies,Quies,Quies	FALSE
mHDCR_42	lncRNA	intron	prostate	rs1447292	rs7837688	CASC8	ENST00000502082.5	5	0.74944	FALSE	TRUE	TRUE	TRUE	FALSE	FALSE	FALSE	2	0	prostate	22Rv1,PC-3,RWPE1,epithelial_cell_of_prostate,prostate_gland_male_adult_(37_years)	Quies,Quies,Quies,Quies,Quies	FALSE
mHDCR_42	lncRNA	intron	prostate	rs1447292	rs7837688	CASC8	ENST00000502082.5	5	0.74944	FALSE	TRUE	TRUE	TRUE	FALSE	FALSE	FALSE	2	0	prostate	22Rv1,PC-3,RWPE1,epithelial_cell_of_prostate,prostate_gland_male_adult_(37_years)	Quies,Quies,Quies,Quies,Quies	FALSE
mHDCR_42	lncRNA	intron	prostate	rs1447292	rs7837688	CASC8	ENST00000502082.5	5	0.74944	FALSE	TRUE	TRUE	TRUE	FALSE	FALSE	FALSE	2	0	prostate	22Rv1,PC-3,RWPE1,epithelial_cell_of_prostate,prostate_gland_male_adult_(37_years)	Quies,Quies,Quies,Quies,Quies	FALSE
mHDCR_42	lncRNA	intron	prostate	rs1447292	rs7837688	CASC8	ENST00000502082.5	5	0.74944	FALSE	TRUE	TRUE	TRUE	FALSE	FALSE	FALSE	2	0	prostate	22Rv1,PC-3,RWPE1,epithelial_cell_of_prostate,prostate_gland_male_adult_(37_years)	Quies,Quies,Quies,Quies,Quies	FALSE
mHDCR_42	lncRNA	intron	prostate	rs4871801	rs10090154	CASC8	ENST00000502082.5	4	0.60906	TRUE	TRUE	FALSE	FALSE	FALSE	FALSE	FALSE	0	0	prostate	22Rv1,PC-3,RWPE1,epithelial_cell_of_prostate,prostate_gland_male_adult_(37_years)	Quies,Quies,Quies,Quies,Quies	FALSE
mHDCR_42	lncRNA	intron	prostate	rs4871801	rs10090154	CASC8	ENST00000502082.5	4	0.60906	TRUE	TRUE	FALSE	FALSE	FALSE	FALSE	FALSE	0	0	prostate	22Rv1,PC-3,RWPE1,epithelial_cell_of_prostate,prostate_gland_male_adult_(37_years)	Quies,Quies,Quies,Quies,Quies	FALSE
mHDCR_42	lncRNA	intron	prostate	rs4871801	rs10090154	CASC8	ENST00000502082.5	4	0.60906	TRUE	TRUE	FALSE	FALSE	FALSE	FALSE	FALSE	0	0	prostate	22Rv1,PC-3,RWPE1,epithelial_cell_of_prostate,prostate_gland_male_adult_(37_years)	Quies,Quies,Quies,Quies,Quies	FALSE
mHDCR_42	lncRNA	intron	prostate	rs4871801	rs10090154	CASC8	ENST00000502082.5	4	0.60906	TRUE	TRUE	FALSE	FALSE	FALSE	FALSE	FALSE	0	0	prostate	22Rv1,PC-3,RWPE1,epithelial_cell_of_prostate,prostate_gland_male_adult_(37_years)	Quies,Quies,Quies,Quies,Quies	FALSE
mHDCR_42	lncRNA	intron	prostate	rs4871801	rs10090154	CASC8	ENST00000502082.5	4	0.60906	TRUE	TRUE	FALSE	FALSE	FALSE	FALSE	FALSE	0	0	prostate	22Rv1,PC-3,RWPE1,epithelial_cell_of_prostate,prostate_gland_male_adult_(37_years)	Quies,Quies,Quies,Quies,Quies	FALSE
mHDCR_42	lncRNA	intron	prostate	rs4871801	rs1447295	CASC8	ENST00000502082.5	4	0.60906	TRUE	TRUE	FALSE	FALSE	FALSE	FALSE	FALSE	0	0	prostate	22Rv1,PC-3,RWPE1,epithelial_cell_of_prostate,prostate_gland_male_adult_(37_years)	Quies,Quies,Quies,Quies,Quies	FALSE
mHDCR_42	lncRNA	intron	prostate	rs4871801	rs1447295	CASC8	ENST00000502082.5	4	0.60906	TRUE	TRUE	FALSE	FALSE	FALSE	FALSE	FALSE	0	0	prostate	22Rv1,PC-3,RWPE1,epithelial_cell_of_prostate,prostate_gland_male_adult_(37_years)	Quies,Quies,Quies,Quies,Quies	FALSE
mHDCR_42	lncRNA	intron	prostate	rs4871801	rs1447295	CASC8	ENST00000502082.5	4	0.60906	TRUE	TRUE	FALSE	FALSE	FALSE	FALSE	FALSE	0	0	prostate	22Rv1,PC-3,RWPE1,epithelial_cell_of_prostate,prostate_gland_male_adult_(37_years)	Quies,Quies,Quies,Quies,Quies	FALSE
mHDCR_42	lncRNA	intron	prostate	rs4871801	rs1447295	CASC8	ENST00000502082.5	4	0.60906	TRUE	TRUE	FALSE	FALSE	FALSE	FALSE	FALSE	0	0	prostate	22Rv1,PC-3,RWPE1,epithelial_cell_of_prostate,prostate_gland_male_adult_(37_years)	Quies,Quies,Quies,Quies,Quies	FALSE
mHDCR_42	lncRNA	intron	prostate	rs4871801	rs1447295	CASC8	ENST00000502082.5	4	0.60906	TRUE	TRUE	FALSE	FALSE	FALSE	FALSE	FALSE	0	0	prostate	22Rv1,PC-3,RWPE1,epithelial_cell_of_prostate,prostate_gland_male_adult_(37_years)	Quies,Quies,Quies,Quies,Quies	FALSE
mHDCR_42	lncRNA	intron	prostate	rs4871801	rs4242382	CASC8	ENST00000502082.5	4	0.60906	TRUE	TRUE	FALSE	FALSE	FALSE	FALSE	FALSE	0	0	prostate	22Rv1,PC-3,RWPE1,epithelial_cell_of_prostate,prostate_gland_male_adult_(37_years)	Quies,Quies,Quies,Quies,Quies	FALSE
mHDCR_42	lncRNA	intron	prostate	rs4871801	rs4242382	CASC8	ENST00000502082.5	4	0.60906	TRUE	TRUE	FALSE	FALSE	FALSE	FALSE	FALSE	0	0	prostate	22Rv1,PC-3,RWPE1,epithelial_cell_of_prostate,prostate_gland_male_adult_(37_years)	Quies,Quies,Quies,Quies,Quies	FALSE
mHDCR_42	lncRNA	intron	prostate	rs4871801	rs4242382	CASC8	ENST00000502082.5	4	0.60906	TRUE	TRUE	FALSE	FALSE	FALSE	FALSE	FALSE	0	0	prostate	22Rv1,PC-3,RWPE1,epithelial_cell_of_prostate,prostate_gland_male_adult_(37_years)	Quies,Quies,Quies,Quies,Quies	FALSE
mHDCR_42	lncRNA	intron	prostate	rs4871801	rs4242382	CASC8	ENST00000502082.5	4	0.60906	TRUE	TRUE	FALSE	FALSE	FALSE	FALSE	FALSE	0	0	prostate	22Rv1,PC-3,RWPE1,epithelial_cell_of_prostate,prostate_gland_male_adult_(37_years)	Quies,Quies,Quies,Quies,Quies	FALSE
mHDCR_42	lncRNA	intron	prostate	rs4871801	rs4242382	CASC8	ENST00000502082.5	4	0.60906	TRUE	TRUE	FALSE	FALSE	FALSE	FALSE	FALSE	0	0	prostate	22Rv1,PC-3,RWPE1,epithelial_cell_of_prostate,prostate_gland_male_adult_(37_years)	Quies,Quies,Quies,Quies,Quies	FALSE
mHDCR_42	lncRNA	intron	prostate	rs4871801	rs4242384	CASC8	ENST00000502082.5	4	0.60906	TRUE	TRUE	FALSE	FALSE	FALSE	FALSE	FALSE	0	0	prostate	22Rv1,PC-3,RWPE1,epithelial_cell_of_prostate,prostate_gland_male_adult_(37_years)	Quies,Quies,Quies,Quies,Quies	FALSE
mHDCR_42	lncRNA	intron	prostate	rs4871801	rs4242384	CASC8	ENST00000502082.5	4	0.60906	TRUE	TRUE	FALSE	FALSE	FALSE	FALSE	FALSE	0	0	prostate	22Rv1,PC-3,RWPE1,epithelial_cell_of_prostate,prostate_gland_male_adult_(37_years)	Quies,Quies,Quies,Quies,Quies	FALSE
mHDCR_42	lncRNA	intron	prostate	rs4871801	rs4242384	CASC8	ENST00000502082.5	4	0.60906	TRUE	TRUE	FALSE	FALSE	FALSE	FALSE	FALSE	0	0	prostate	22Rv1,PC-3,RWPE1,epithelial_cell_of_prostate,prostate_gland_male_adult_(37_years)	Quies,Quies,Quies,Quies,Quies	FALSE
mHDCR_42	lncRNA	intron	prostate	rs4871801	rs4242384	CASC8	ENST00000502082.5	4	0.60906	TRUE	TRUE	FALSE	FALSE	FALSE	FALSE	FALSE	0	0	prostate	22Rv1,PC-3,RWPE1,epithelial_cell_of_prostate,prostate_gland_male_adult_(37_years)	Quies,Quies,Quies,Quies,Quies	FALSE
mHDCR_42	lncRNA	intron	prostate	rs4871801	rs4242384	CASC8	ENST00000502082.5	4	0.60906	TRUE	TRUE	FALSE	FALSE	FALSE	FALSE	FALSE	0	0	prostate	22Rv1,PC-3,RWPE1,epithelial_cell_of_prostate,prostate_gland_male_adult_(37_years)	Quies,Quies,Quies,Quies,Quies	FALSE
mHDCR_42	lncRNA	intron	prostate	rs4871801	rs7837688	CASC8	ENST00000502082.5	4	0.60906	TRUE	TRUE	FALSE	FALSE	FALSE	FALSE	FALSE	0	0	prostate	22Rv1,PC-3,RWPE1,epithelial_cell_of_prostate,prostate_gland_male_adult_(37_years)	Quies,Quies,Quies,Quies,Quies	FALSE
mHDCR_42	lncRNA	intron	prostate	rs4871801	rs7837688	CASC8	ENST00000502082.5	4	0.60906	TRUE	TRUE	FALSE	FALSE	FALSE	FALSE	FALSE	0	0	prostate	22Rv1,PC-3,RWPE1,epithelial_cell_of_prostate,prostate_gland_male_adult_(37_years)	Quies,Quies,Quies,Quies,Quies	FALSE
mHDCR_42	lncRNA	intron	prostate	rs4871801	rs7837688	CASC8	ENST00000502082.5	4	0.60906	TRUE	TRUE	FALSE	FALSE	FALSE	FALSE	FALSE	0	0	prostate	22Rv1,PC-3,RWPE1,epithelial_cell_of_prostate,prostate_gland_male_adult_(37_years)	Quies,Quies,Quies,Quies,Quies	FALSE
mHDCR_42	lncRNA	intron	prostate	rs4871801	rs7837688	CASC8	ENST00000502082.5	4	0.60906	TRUE	TRUE	FALSE	FALSE	FALSE	FALSE	FALSE	0	0	prostate	22Rv1,PC-3,RWPE1,epithelial_cell_of_prostate,prostate_gland_male_adult_(37_years)	Quies,Quies,Quies,Quies,Quies	FALSE
mHDCR_42	lncRNA	intron	prostate	rs4871801	rs7837688	CASC8	ENST00000502082.5	4	0.60906	TRUE	TRUE	FALSE	FALSE	FALSE	FALSE	FALSE	0	0	prostate	22Rv1,PC-3,RWPE1,epithelial_cell_of_prostate,prostate_gland_male_adult_(37_years)	Quies,Quies,Quies,Quies,Quies	FALSE
mHDCR_42	lncRNA	intron	prostate	rs6470518	rs10090154	CASC8	ENST00000502082.5	5	0.9025	TRUE	FALSE	TRUE	FALSE	FALSE	FALSE	FALSE	1.37	0	prostate	22Rv1,PC-3,RWPE1,epithelial_cell_of_prostate,prostate_gland_male_adult_(37_years)	Quies,Quies,Quies,Quies,Quies	FALSE
mHDCR_42	lncRNA	intron	prostate	rs6470518	rs10090154	CASC8	ENST00000502082.5	5	0.9025	TRUE	FALSE	TRUE	FALSE	FALSE	FALSE	FALSE	1.37	0	prostate	22Rv1,PC-3,RWPE1,epithelial_cell_of_prostate,prostate_gland_male_adult_(37_years)	Quies,Quies,Quies,Quies,Quies	FALSE
mHDCR_42	lncRNA	intron	prostate	rs6470518	rs10090154	CASC8	ENST00000502082.5	5	0.9025	TRUE	FALSE	TRUE	FALSE	FALSE	FALSE	FALSE	1.37	0	prostate	22Rv1,PC-3,RWPE1,epithelial_cell_of_prostate,prostate_gland_male_adult_(37_years)	Quies,Quies,Quies,Quies,Quies	FALSE
mHDCR_42	lncRNA	intron	prostate	rs6470518	rs10090154	CASC8	ENST00000502082.5	5	0.9025	TRUE	FALSE	TRUE	FALSE	FALSE	FALSE	FALSE	1.37	0	prostate	22Rv1,PC-3,RWPE1,epithelial_cell_of_prostate,prostate_gland_male_adult_(37_years)	Quies,Quies,Quies,Quies,Quies	FALSE
mHDCR_42	lncRNA	intron	prostate	rs6470518	rs10090154	CASC8	ENST00000502082.5	5	0.9025	TRUE	FALSE	TRUE	FALSE	FALSE	FALSE	FALSE	1.37	0	prostate	22Rv1,PC-3,RWPE1,epithelial_cell_of_prostate,prostate_gland_male_adult_(37_years)	Quies,Quies,Quies,Quies,Quies	FALSE
mHDCR_42	lncRNA	intron	prostate	rs6470518	rs1447295	CASC8	ENST00000502082.5	5	0.9025	TRUE	FALSE	TRUE	FALSE	FALSE	FALSE	FALSE	1.37	0	prostate	22Rv1,PC-3,RWPE1,epithelial_cell_of_prostate,prostate_gland_male_adult_(37_years)	Quies,Quies,Quies,Quies,Quies	FALSE
mHDCR_42	lncRNA	intron	prostate	rs6470518	rs1447295	CASC8	ENST00000502082.5	5	0.9025	TRUE	FALSE	TRUE	FALSE	FALSE	FALSE	FALSE	1.37	0	prostate	22Rv1,PC-3,RWPE1,epithelial_cell_of_prostate,prostate_gland_male_adult_(37_years)	Quies,Quies,Quies,Quies,Quies	FALSE
mHDCR_42	lncRNA	intron	prostate	rs6470518	rs1447295	CASC8	ENST00000502082.5	5	0.9025	TRUE	FALSE	TRUE	FALSE	FALSE	FALSE	FALSE	1.37	0	prostate	22Rv1,PC-3,RWPE1,epithelial_cell_of_prostate,prostate_gland_male_adult_(37_years)	Quies,Quies,Quies,Quies,Quies	FALSE
mHDCR_42	lncRNA	intron	prostate	rs6470518	rs1447295	CASC8	ENST00000502082.5	5	0.9025	TRUE	FALSE	TRUE	FALSE	FALSE	FALSE	FALSE	1.37	0	prostate	22Rv1,PC-3,RWPE1,epithelial_cell_of_prostate,prostate_gland_male_adult_(37_years)	Quies,Quies,Quies,Quies,Quies	FALSE
mHDCR_42	lncRNA	intron	prostate	rs6470518	rs1447295	CASC8	ENST00000502082.5	5	0.9025	TRUE	FALSE	TRUE	FALSE	FALSE	FALSE	FALSE	1.37	0	prostate	22Rv1,PC-3,RWPE1,epithelial_cell_of_prostate,prostate_gland_male_adult_(37_years)	Quies,Quies,Quies,Quies,Quies	FALSE
mHDCR_42	lncRNA	intron	prostate	rs6470518	rs4242382	CASC8	ENST00000502082.5	5	0.9025	TRUE	FALSE	TRUE	FALSE	FALSE	FALSE	FALSE	1.37	0	prostate	22Rv1,PC-3,RWPE1,epithelial_cell_of_prostate,prostate_gland_male_adult_(37_years)	Quies,Quies,Quies,Quies,Quies	FALSE
mHDCR_42	lncRNA	intron	prostate	rs6470518	rs4242382	CASC8	ENST00000502082.5	5	0.9025	TRUE	FALSE	TRUE	FALSE	FALSE	FALSE	FALSE	1.37	0	prostate	22Rv1,PC-3,RWPE1,epithelial_cell_of_prostate,prostate_gland_male_adult_(37_years)	Quies,Quies,Quies,Quies,Quies	FALSE
mHDCR_42	lncRNA	intron	prostate	rs6470518	rs4242382	CASC8	ENST00000502082.5	5	0.9025	TRUE	FALSE	TRUE	FALSE	FALSE	FALSE	FALSE	1.37	0	prostate	22Rv1,PC-3,RWPE1,epithelial_cell_of_prostate,prostate_gland_male_adult_(37_years)	Quies,Quies,Quies,Quies,Quies	FALSE
mHDCR_42	lncRNA	intron	prostate	rs6470518	rs4242382	CASC8	ENST00000502082.5	5	0.9025	TRUE	FALSE	TRUE	FALSE	FALSE	FALSE	FALSE	1.37	0	prostate	22Rv1,PC-3,RWPE1,epithelial_cell_of_prostate,prostate_gland_male_adult_(37_years)	Quies,Quies,Quies,Quies,Quies	FALSE
mHDCR_42	lncRNA	intron	prostate	rs6470518	rs4242382	CASC8	ENST00000502082.5	5	0.9025	TRUE	FALSE	TRUE	FALSE	FALSE	FALSE	FALSE	1.37	0	prostate	22Rv1,PC-3,RWPE1,epithelial_cell_of_prostate,prostate_gland_male_adult_(37_years)	Quies,Quies,Quies,Quies,Quies	FALSE
mHDCR_42	lncRNA	intron	prostate	rs6470518	rs4242384	CASC8	ENST00000502082.5	5	0.9025	TRUE	FALSE	TRUE	FALSE	FALSE	FALSE	FALSE	1.37	0	prostate	22Rv1,PC-3,RWPE1,epithelial_cell_of_prostate,prostate_gland_male_adult_(37_years)	Quies,Quies,Quies,Quies,Quies	FALSE
mHDCR_42	lncRNA	intron	prostate	rs6470518	rs4242384	CASC8	ENST00000502082.5	5	0.9025	TRUE	FALSE	TRUE	FALSE	FALSE	FALSE	FALSE	1.37	0	prostate	22Rv1,PC-3,RWPE1,epithelial_cell_of_prostate,prostate_gland_male_adult_(37_years)	Quies,Quies,Quies,Quies,Quies	FALSE
mHDCR_42	lncRNA	intron	prostate	rs6470518	rs4242384	CASC8	ENST00000502082.5	5	0.9025	TRUE	FALSE	TRUE	FALSE	FALSE	FALSE	FALSE	1.37	0	prostate	22Rv1,PC-3,RWPE1,epithelial_cell_of_prostate,prostate_gland_male_adult_(37_years)	Quies,Quies,Quies,Quies,Quies	FALSE
mHDCR_42	lncRNA	intron	prostate	rs6470518	rs4242384	CASC8	ENST00000502082.5	5	0.9025	TRUE	FALSE	TRUE	FALSE	FALSE	FALSE	FALSE	1.37	0	prostate	22Rv1,PC-3,RWPE1,epithelial_cell_of_prostate,prostate_gland_male_adult_(37_years)	Quies,Quies,Quies,Quies,Quies	FALSE
mHDCR_42	lncRNA	intron	prostate	rs6470518	rs4242384	CASC8	ENST00000502082.5	5	0.9025	TRUE	FALSE	TRUE	FALSE	FALSE	FALSE	FALSE	1.37	0	prostate	22Rv1,PC-3,RWPE1,epithelial_cell_of_prostate,prostate_gland_male_adult_(37_years)	Quies,Quies,Quies,Quies,Quies	FALSE
mHDCR_42	lncRNA	intron	prostate	rs6470518	rs7837688	CASC8	ENST00000502082.5	5	0.9025	TRUE	FALSE	TRUE	FALSE	FALSE	FALSE	FALSE	1.37	0	prostate	22Rv1,PC-3,RWPE1,epithelial_cell_of_prostate,prostate_gland_male_adult_(37_years)	Quies,Quies,Quies,Quies,Quies	FALSE
mHDCR_42	lncRNA	intron	prostate	rs6470518	rs7837688	CASC8	ENST00000502082.5	5	0.9025	TRUE	FALSE	TRUE	FALSE	FALSE	FALSE	FALSE	1.37	0	prostate	22Rv1,PC-3,RWPE1,epithelial_cell_of_prostate,prostate_gland_male_adult_(37_years)	Quies,Quies,Quies,Quies,Quies	FALSE
mHDCR_42	lncRNA	intron	prostate	rs6470518	rs7837688	CASC8	ENST00000502082.5	5	0.9025	TRUE	FALSE	TRUE	FALSE	FALSE	FALSE	FALSE	1.37	0	prostate	22Rv1,PC-3,RWPE1,epithelial_cell_of_prostate,prostate_gland_male_adult_(37_years)	Quies,Quies,Quies,Quies,Quies	FALSE
mHDCR_42	lncRNA	intron	prostate	rs6470518	rs7837688	CASC8	ENST00000502082.5	5	0.9025	TRUE	FALSE	TRUE	FALSE	FALSE	FALSE	FALSE	1.37	0	prostate	22Rv1,PC-3,RWPE1,epithelial_cell_of_prostate,prostate_gland_male_adult_(37_years)	Quies,Quies,Quies,Quies,Quies	FALSE
mHDCR_42	lncRNA	intron	prostate	rs6470518	rs7837688	CASC8	ENST00000502082.5	5	0.9025	TRUE	FALSE	TRUE	FALSE	FALSE	FALSE	FALSE	1.37	0	prostate	22Rv1,PC-3,RWPE1,epithelial_cell_of_prostate,prostate_gland_male_adult_(37_years)	Quies,Quies,Quies,Quies,Quies	FALSE
mHDCR_42	lncRNA	intron	prostate	rs6470519	rs10090154	CASC8	ENST00000502082.5	5	0.58955	TRUE	FALSE	FALSE	FALSE	FALSE	FALSE	FALSE	0	0	prostate	22Rv1,PC-3,RWPE1,epithelial_cell_of_prostate,prostate_gland_male_adult_(37_years)	Quies,Quies,Quies,Quies,Quies	FALSE
mHDCR_42	lncRNA	intron	prostate	rs6470519	rs10090154	CASC8	ENST00000502082.5	5	0.58955	TRUE	FALSE	FALSE	FALSE	FALSE	FALSE	FALSE	0	0	prostate	22Rv1,PC-3,RWPE1,epithelial_cell_of_prostate,prostate_gland_male_adult_(37_years)	Quies,Quies,Quies,Quies,Quies	FALSE
mHDCR_42	lncRNA	intron	prostate	rs6470519	rs10090154	CASC8	ENST00000502082.5	5	0.58955	TRUE	FALSE	FALSE	FALSE	FALSE	FALSE	FALSE	0	0	prostate	22Rv1,PC-3,RWPE1,epithelial_cell_of_prostate,prostate_gland_male_adult_(37_years)	Quies,Quies,Quies,Quies,Quies	FALSE
mHDCR_42	lncRNA	intron	prostate	rs6470519	rs10090154	CASC8	ENST00000502082.5	5	0.58955	TRUE	FALSE	FALSE	FALSE	FALSE	FALSE	FALSE	0	0	prostate	22Rv1,PC-3,RWPE1,epithelial_cell_of_prostate,prostate_gland_male_adult_(37_years)	Quies,Quies,Quies,Quies,Quies	FALSE
mHDCR_42	lncRNA	intron	prostate	rs6470519	rs10090154	CASC8	ENST00000502082.5	5	0.58955	TRUE	FALSE	FALSE	FALSE	FALSE	FALSE	FALSE	0	0	prostate	22Rv1,PC-3,RWPE1,epithelial_cell_of_prostate,prostate_gland_male_adult_(37_years)	Quies,Quies,Quies,Quies,Quies	FALSE
mHDCR_42	lncRNA	intron	prostate	rs6470519	rs1447295	CASC8	ENST00000502082.5	5	0.58955	TRUE	FALSE	FALSE	FALSE	FALSE	FALSE	FALSE	0	0	prostate	22Rv1,PC-3,RWPE1,epithelial_cell_of_prostate,prostate_gland_male_adult_(37_years)	Quies,Quies,Quies,Quies,Quies	FALSE
mHDCR_42	lncRNA	intron	prostate	rs6470519	rs1447295	CASC8	ENST00000502082.5	5	0.58955	TRUE	FALSE	FALSE	FALSE	FALSE	FALSE	FALSE	0	0	prostate	22Rv1,PC-3,RWPE1,epithelial_cell_of_prostate,prostate_gland_male_adult_(37_years)	Quies,Quies,Quies,Quies,Quies	FALSE
mHDCR_42	lncRNA	intron	prostate	rs6470519	rs1447295	CASC8	ENST00000502082.5	5	0.58955	TRUE	FALSE	FALSE	FALSE	FALSE	FALSE	FALSE	0	0	prostate	22Rv1,PC-3,RWPE1,epithelial_cell_of_prostate,prostate_gland_male_adult_(37_years)	Quies,Quies,Quies,Quies,Quies	FALSE
mHDCR_42	lncRNA	intron	prostate	rs6470519	rs1447295	CASC8	ENST00000502082.5	5	0.58955	TRUE	FALSE	FALSE	FALSE	FALSE	FALSE	FALSE	0	0	prostate	22Rv1,PC-3,RWPE1,epithelial_cell_of_prostate,prostate_gland_male_adult_(37_years)	Quies,Quies,Quies,Quies,Quies	FALSE
mHDCR_42	lncRNA	intron	prostate	rs6470519	rs1447295	CASC8	ENST00000502082.5	5	0.58955	TRUE	FALSE	FALSE	FALSE	FALSE	FALSE	FALSE	0	0	prostate	22Rv1,PC-3,RWPE1,epithelial_cell_of_prostate,prostate_gland_male_adult_(37_years)	Quies,Quies,Quies,Quies,Quies	FALSE
mHDCR_42	lncRNA	intron	prostate	rs6470519	rs4242382	CASC8	ENST00000502082.5	5	0.58955	TRUE	FALSE	FALSE	FALSE	FALSE	FALSE	FALSE	0	0	prostate	22Rv1,PC-3,RWPE1,epithelial_cell_of_prostate,prostate_gland_male_adult_(37_years)	Quies,Quies,Quies,Quies,Quies	FALSE
mHDCR_42	lncRNA	intron	prostate	rs6470519	rs4242382	CASC8	ENST00000502082.5	5	0.58955	TRUE	FALSE	FALSE	FALSE	FALSE	FALSE	FALSE	0	0	prostate	22Rv1,PC-3,RWPE1,epithelial_cell_of_prostate,prostate_gland_male_adult_(37_years)	Quies,Quies,Quies,Quies,Quies	FALSE
mHDCR_42	lncRNA	intron	prostate	rs6470519	rs4242382	CASC8	ENST00000502082.5	5	0.58955	TRUE	FALSE	FALSE	FALSE	FALSE	FALSE	FALSE	0	0	prostate	22Rv1,PC-3,RWPE1,epithelial_cell_of_prostate,prostate_gland_male_adult_(37_years)	Quies,Quies,Quies,Quies,Quies	FALSE
mHDCR_42	lncRNA	intron	prostate	rs6470519	rs4242382	CASC8	ENST00000502082.5	5	0.58955	TRUE	FALSE	FALSE	FALSE	FALSE	FALSE	FALSE	0	0	prostate	22Rv1,PC-3,RWPE1,epithelial_cell_of_prostate,prostate_gland_male_adult_(37_years)	Quies,Quies,Quies,Quies,Quies	FALSE
mHDCR_42	lncRNA	intron	prostate	rs6470519	rs4242382	CASC8	ENST00000502082.5	5	0.58955	TRUE	FALSE	FALSE	FALSE	FALSE	FALSE	FALSE	0	0	prostate	22Rv1,PC-3,RWPE1,epithelial_cell_of_prostate,prostate_gland_male_adult_(37_years)	Quies,Quies,Quies,Quies,Quies	FALSE
mHDCR_42	lncRNA	intron	prostate	rs6470519	rs4242384	CASC8	ENST00000502082.5	5	0.58955	TRUE	FALSE	FALSE	FALSE	FALSE	FALSE	FALSE	0	0	prostate	22Rv1,PC-3,RWPE1,epithelial_cell_of_prostate,prostate_gland_male_adult_(37_years)	Quies,Quies,Quies,Quies,Quies	FALSE
mHDCR_42	lncRNA	intron	prostate	rs6470519	rs4242384	CASC8	ENST00000502082.5	5	0.58955	TRUE	FALSE	FALSE	FALSE	FALSE	FALSE	FALSE	0	0	prostate	22Rv1,PC-3,RWPE1,epithelial_cell_of_prostate,prostate_gland_male_adult_(37_years)	Quies,Quies,Quies,Quies,Quies	FALSE
mHDCR_42	lncRNA	intron	prostate	rs6470519	rs4242384	CASC8	ENST00000502082.5	5	0.58955	TRUE	FALSE	FALSE	FALSE	FALSE	FALSE	FALSE	0	0	prostate	22Rv1,PC-3,RWPE1,epithelial_cell_of_prostate,prostate_gland_male_adult_(37_years)	Quies,Quies,Quies,Quies,Quies	FALSE
mHDCR_42	lncRNA	intron	prostate	rs6470519	rs4242384	CASC8	ENST00000502082.5	5	0.58955	TRUE	FALSE	FALSE	FALSE	FALSE	FALSE	FALSE	0	0	prostate	22Rv1,PC-3,RWPE1,epithelial_cell_of_prostate,prostate_gland_male_adult_(37_years)	Quies,Quies,Quies,Quies,Quies	FALSE
mHDCR_42	lncRNA	intron	prostate	rs6470519	rs4242384	CASC8	ENST00000502082.5	5	0.58955	TRUE	FALSE	FALSE	FALSE	FALSE	FALSE	FALSE	0	0	prostate	22Rv1,PC-3,RWPE1,epithelial_cell_of_prostate,prostate_gland_male_adult_(37_years)	Quies,Quies,Quies,Quies,Quies	FALSE
mHDCR_42	lncRNA	intron	prostate	rs6470519	rs7837688	CASC8	ENST00000502082.5	5	0.58955	TRUE	FALSE	FALSE	FALSE	FALSE	FALSE	FALSE	0	0	prostate	22Rv1,PC-3,RWPE1,epithelial_cell_of_prostate,prostate_gland_male_adult_(37_years)	Quies,Quies,Quies,Quies,Quies	FALSE
mHDCR_42	lncRNA	intron	prostate	rs6470519	rs7837688	CASC8	ENST00000502082.5	5	0.58955	TRUE	FALSE	FALSE	FALSE	FALSE	FALSE	FALSE	0	0	prostate	22Rv1,PC-3,RWPE1,epithelial_cell_of_prostate,prostate_gland_male_adult_(37_years)	Quies,Quies,Quies,Quies,Quies	FALSE
mHDCR_42	lncRNA	intron	prostate	rs6470519	rs7837688	CASC8	ENST00000502082.5	5	0.58955	TRUE	FALSE	FALSE	FALSE	FALSE	FALSE	FALSE	0	0	prostate	22Rv1,PC-3,RWPE1,epithelial_cell_of_prostate,prostate_gland_male_adult_(37_years)	Quies,Quies,Quies,Quies,Quies	FALSE
mHDCR_42	lncRNA	intron	prostate	rs6470519	rs7837688	CASC8	ENST00000502082.5	5	0.58955	TRUE	FALSE	FALSE	FALSE	FALSE	FALSE	FALSE	0	0	prostate	22Rv1,PC-3,RWPE1,epithelial_cell_of_prostate,prostate_gland_male_adult_(37_years)	Quies,Quies,Quies,Quies,Quies	FALSE
mHDCR_42	lncRNA	intron	prostate	rs6470519	rs7837688	CASC8	ENST00000502082.5	5	0.58955	TRUE	FALSE	FALSE	FALSE	FALSE	FALSE	FALSE	0	0	prostate	22Rv1,PC-3,RWPE1,epithelial_cell_of_prostate,prostate_gland_male_adult_(37_years)	Quies,Quies,Quies,Quies,Quies	FALSE
mHDCR_42	lncRNA	intron	prostate	rs1447295	rs10090154	CASC8	ENST00000502082.5	1f	0.55436	TRUE	TRUE	FALSE	FALSE	TRUE	FALSE	FALSE	0	0	prostate	22Rv1,PC-3,RWPE1,epithelial_cell_of_prostate,prostate_gland_male_adult_(37_years)	Quies,Quies,Quies,Quies,Quies	FALSE
mHDCR_42	lncRNA	intron	prostate	rs1447295	rs10090154	CASC8	ENST00000502082.5	1f	0.55436	TRUE	TRUE	FALSE	FALSE	TRUE	FALSE	FALSE	0	0	prostate	22Rv1,PC-3,RWPE1,epithelial_cell_of_prostate,prostate_gland_male_adult_(37_years)	Quies,Quies,Quies,Quies,Quies	FALSE
mHDCR_42	lncRNA	intron	prostate	rs1447295	rs10090154	CASC8	ENST00000502082.5	1f	0.55436	TRUE	TRUE	FALSE	FALSE	TRUE	FALSE	FALSE	0	0	prostate	22Rv1,PC-3,RWPE1,epithelial_cell_of_prostate,prostate_gland_male_adult_(37_years)	Quies,Quies,Quies,Quies,Quies	FALSE
mHDCR_42	lncRNA	intron	prostate	rs1447295	rs10090154	CASC8	ENST00000502082.5	1f	0.55436	TRUE	TRUE	FALSE	FALSE	TRUE	FALSE	FALSE	0	0	prostate	22Rv1,PC-3,RWPE1,epithelial_cell_of_prostate,prostate_gland_male_adult_(37_years)	Quies,Quies,Quies,Quies,Quies	FALSE
mHDCR_42	lncRNA	intron	prostate	rs1447295	rs10090154	CASC8	ENST00000502082.5	1f	0.55436	TRUE	TRUE	FALSE	FALSE	TRUE	FALSE	FALSE	0	0	prostate	22Rv1,PC-3,RWPE1,epithelial_cell_of_prostate,prostate_gland_male_adult_(37_years)	Quies,Quies,Quies,Quies,Quies	FALSE
mHDCR_42	lncRNA	intron	prostate	rs1447295	rs1447295	CASC8	ENST00000502082.5	1f	0.55436	TRUE	TRUE	FALSE	FALSE	TRUE	FALSE	FALSE	0	0	prostate	22Rv1,PC-3,RWPE1,epithelial_cell_of_prostate,prostate_gland_male_adult_(37_years)	Quies,Quies,Quies,Quies,Quies	FALSE
mHDCR_42	lncRNA	intron	prostate	rs1447295	rs1447295	CASC8	ENST00000502082.5	1f	0.55436	TRUE	TRUE	FALSE	FALSE	TRUE	FALSE	FALSE	0	0	prostate	22Rv1,PC-3,RWPE1,epithelial_cell_of_prostate,prostate_gland_male_adult_(37_years)	Quies,Quies,Quies,Quies,Quies	FALSE
mHDCR_42	lncRNA	intron	prostate	rs1447295	rs1447295	CASC8	ENST00000502082.5	1f	0.55436	TRUE	TRUE	FALSE	FALSE	TRUE	FALSE	FALSE	0	0	prostate	22Rv1,PC-3,RWPE1,epithelial_cell_of_prostate,prostate_gland_male_adult_(37_years)	Quies,Quies,Quies,Quies,Quies	FALSE
mHDCR_42	lncRNA	intron	prostate	rs1447295	rs1447295	CASC8	ENST00000502082.5	1f	0.55436	TRUE	TRUE	FALSE	FALSE	TRUE	FALSE	FALSE	0	0	prostate	22Rv1,PC-3,RWPE1,epithelial_cell_of_prostate,prostate_gland_male_adult_(37_years)	Quies,Quies,Quies,Quies,Quies	FALSE
mHDCR_42	lncRNA	intron	prostate	rs1447295	rs1447295	CASC8	ENST00000502082.5	1f	0.55436	TRUE	TRUE	FALSE	FALSE	TRUE	FALSE	FALSE	0	0	prostate	22Rv1,PC-3,RWPE1,epithelial_cell_of_prostate,prostate_gland_male_adult_(37_years)	Quies,Quies,Quies,Quies,Quies	FALSE
mHDCR_42	lncRNA	intron	prostate	rs1447295	rs4242382	CASC8	ENST00000502082.5	1f	0.55436	TRUE	TRUE	FALSE	FALSE	TRUE	FALSE	FALSE	0	0	prostate	22Rv1,PC-3,RWPE1,epithelial_cell_of_prostate,prostate_gland_male_adult_(37_years)	Quies,Quies,Quies,Quies,Quies	FALSE
mHDCR_42	lncRNA	intron	prostate	rs1447295	rs4242382	CASC8	ENST00000502082.5	1f	0.55436	TRUE	TRUE	FALSE	FALSE	TRUE	FALSE	FALSE	0	0	prostate	22Rv1,PC-3,RWPE1,epithelial_cell_of_prostate,prostate_gland_male_adult_(37_years)	Quies,Quies,Quies,Quies,Quies	FALSE
mHDCR_42	lncRNA	intron	prostate	rs1447295	rs4242382	CASC8	ENST00000502082.5	1f	0.55436	TRUE	TRUE	FALSE	FALSE	TRUE	FALSE	FALSE	0	0	prostate	22Rv1,PC-3,RWPE1,epithelial_cell_of_prostate,prostate_gland_male_adult_(37_years)	Quies,Quies,Quies,Quies,Quies	FALSE
mHDCR_42	lncRNA	intron	prostate	rs1447295	rs4242382	CASC8	ENST00000502082.5	1f	0.55436	TRUE	TRUE	FALSE	FALSE	TRUE	FALSE	FALSE	0	0	prostate	22Rv1,PC-3,RWPE1,epithelial_cell_of_prostate,prostate_gland_male_adult_(37_years)	Quies,Quies,Quies,Quies,Quies	FALSE
mHDCR_42	lncRNA	intron	prostate	rs1447295	rs4242382	CASC8	ENST00000502082.5	1f	0.55436	TRUE	TRUE	FALSE	FALSE	TRUE	FALSE	FALSE	0	0	prostate	22Rv1,PC-3,RWPE1,epithelial_cell_of_prostate,prostate_gland_male_adult_(37_years)	Quies,Quies,Quies,Quies,Quies	FALSE
mHDCR_42	lncRNA	intron	prostate	rs1447295	rs4242384	CASC8	ENST00000502082.5	1f	0.55436	TRUE	TRUE	FALSE	FALSE	TRUE	FALSE	FALSE	0	0	prostate	22Rv1,PC-3,RWPE1,epithelial_cell_of_prostate,prostate_gland_male_adult_(37_years)	Quies,Quies,Quies,Quies,Quies	FALSE
mHDCR_42	lncRNA	intron	prostate	rs1447295	rs4242384	CASC8	ENST00000502082.5	1f	0.55436	TRUE	TRUE	FALSE	FALSE	TRUE	FALSE	FALSE	0	0	prostate	22Rv1,PC-3,RWPE1,epithelial_cell_of_prostate,prostate_gland_male_adult_(37_years)	Quies,Quies,Quies,Quies,Quies	FALSE
mHDCR_42	lncRNA	intron	prostate	rs1447295	rs4242384	CASC8	ENST00000502082.5	1f	0.55436	TRUE	TRUE	FALSE	FALSE	TRUE	FALSE	FALSE	0	0	prostate	22Rv1,PC-3,RWPE1,epithelial_cell_of_prostate,prostate_gland_male_adult_(37_years)	Quies,Quies,Quies,Quies,Quies	FALSE
mHDCR_42	lncRNA	intron	prostate	rs1447295	rs4242384	CASC8	ENST00000502082.5	1f	0.55436	TRUE	TRUE	FALSE	FALSE	TRUE	FALSE	FALSE	0	0	prostate	22Rv1,PC-3,RWPE1,epithelial_cell_of_prostate,prostate_gland_male_adult_(37_years)	Quies,Quies,Quies,Quies,Quies	FALSE
mHDCR_42	lncRNA	intron	prostate	rs1447295	rs4242384	CASC8	ENST00000502082.5	1f	0.55436	TRUE	TRUE	FALSE	FALSE	TRUE	FALSE	FALSE	0	0	prostate	22Rv1,PC-3,RWPE1,epithelial_cell_of_prostate,prostate_gland_male_adult_(37_years)	Quies,Quies,Quies,Quies,Quies	FALSE
mHDCR_42	lncRNA	intron	prostate	rs1447295	rs7837688	CASC8	ENST00000502082.5	1f	0.55436	TRUE	TRUE	FALSE	FALSE	TRUE	FALSE	FALSE	0	0	prostate	22Rv1,PC-3,RWPE1,epithelial_cell_of_prostate,prostate_gland_male_adult_(37_years)	Quies,Quies,Quies,Quies,Quies	FALSE
mHDCR_42	lncRNA	intron	prostate	rs1447295	rs7837688	CASC8	ENST00000502082.5	1f	0.55436	TRUE	TRUE	FALSE	FALSE	TRUE	FALSE	FALSE	0	0	prostate	22Rv1,PC-3,RWPE1,epithelial_cell_of_prostate,prostate_gland_male_adult_(37_years)	Quies,Quies,Quies,Quies,Quies	FALSE
mHDCR_42	lncRNA	intron	prostate	rs1447295	rs7837688	CASC8	ENST00000502082.5	1f	0.55436	TRUE	TRUE	FALSE	FALSE	TRUE	FALSE	FALSE	0	0	prostate	22Rv1,PC-3,RWPE1,epithelial_cell_of_prostate,prostate_gland_male_adult_(37_years)	Quies,Quies,Quies,Quies,Quies	FALSE
mHDCR_42	lncRNA	intron	prostate	rs1447295	rs7837688	CASC8	ENST00000502082.5	1f	0.55436	TRUE	TRUE	FALSE	FALSE	TRUE	FALSE	FALSE	0	0	prostate	22Rv1,PC-3,RWPE1,epithelial_cell_of_prostate,prostate_gland_male_adult_(37_years)	Quies,Quies,Quies,Quies,Quies	FALSE
mHDCR_42	lncRNA	intron	prostate	rs1447295	rs7837688	CASC8	ENST00000502082.5	1f	0.55436	TRUE	TRUE	FALSE	FALSE	TRUE	FALSE	FALSE	0	0	prostate	22Rv1,PC-3,RWPE1,epithelial_cell_of_prostate,prostate_gland_male_adult_(37_years)	Quies,Quies,Quies,Quies,Quies	FALSE
mHDCR_42	lncRNA	intron	prostate	rs4871802	rs10090154	CASC8	ENST00000502082.5	4	0.70497	TRUE	TRUE	FALSE	TRUE	FALSE	FALSE	FALSE	0	0	prostate	22Rv1,PC-3,RWPE1,epithelial_cell_of_prostate,prostate_gland_male_adult_(37_years)	Quies,Quies,Quies,Quies,Quies	FALSE
mHDCR_42	lncRNA	intron	prostate	rs4871802	rs10090154	CASC8	ENST00000502082.5	4	0.70497	TRUE	TRUE	FALSE	TRUE	FALSE	FALSE	FALSE	0	0	prostate	22Rv1,PC-3,RWPE1,epithelial_cell_of_prostate,prostate_gland_male_adult_(37_years)	Quies,Quies,Quies,Quies,Quies	FALSE
mHDCR_42	lncRNA	intron	prostate	rs4871802	rs10090154	CASC8	ENST00000502082.5	4	0.70497	TRUE	TRUE	FALSE	TRUE	FALSE	FALSE	FALSE	0	0	prostate	22Rv1,PC-3,RWPE1,epithelial_cell_of_prostate,prostate_gland_male_adult_(37_years)	Quies,Quies,Quies,Quies,Quies	FALSE
mHDCR_42	lncRNA	intron	prostate	rs4871802	rs10090154	CASC8	ENST00000502082.5	4	0.70497	TRUE	TRUE	FALSE	TRUE	FALSE	FALSE	FALSE	0	0	prostate	22Rv1,PC-3,RWPE1,epithelial_cell_of_prostate,prostate_gland_male_adult_(37_years)	Quies,Quies,Quies,Quies,Quies	FALSE
mHDCR_42	lncRNA	intron	prostate	rs4871802	rs10090154	CASC8	ENST00000502082.5	4	0.70497	TRUE	TRUE	FALSE	TRUE	FALSE	FALSE	FALSE	0	0	prostate	22Rv1,PC-3,RWPE1,epithelial_cell_of_prostate,prostate_gland_male_adult_(37_years)	Quies,Quies,Quies,Quies,Quies	FALSE
mHDCR_42	lncRNA	intron	prostate	rs4871802	rs1447295	CASC8	ENST00000502082.5	4	0.70497	TRUE	TRUE	FALSE	TRUE	FALSE	FALSE	FALSE	0	0	prostate	22Rv1,PC-3,RWPE1,epithelial_cell_of_prostate,prostate_gland_male_adult_(37_years)	Quies,Quies,Quies,Quies,Quies	FALSE
mHDCR_42	lncRNA	intron	prostate	rs4871802	rs1447295	CASC8	ENST00000502082.5	4	0.70497	TRUE	TRUE	FALSE	TRUE	FALSE	FALSE	FALSE	0	0	prostate	22Rv1,PC-3,RWPE1,epithelial_cell_of_prostate,prostate_gland_male_adult_(37_years)	Quies,Quies,Quies,Quies,Quies	FALSE
mHDCR_42	lncRNA	intron	prostate	rs4871802	rs1447295	CASC8	ENST00000502082.5	4	0.70497	TRUE	TRUE	FALSE	TRUE	FALSE	FALSE	FALSE	0	0	prostate	22Rv1,PC-3,RWPE1,epithelial_cell_of_prostate,prostate_gland_male_adult_(37_years)	Quies,Quies,Quies,Quies,Quies	FALSE
mHDCR_42	lncRNA	intron	prostate	rs4871802	rs1447295	CASC8	ENST00000502082.5	4	0.70497	TRUE	TRUE	FALSE	TRUE	FALSE	FALSE	FALSE	0	0	prostate	22Rv1,PC-3,RWPE1,epithelial_cell_of_prostate,prostate_gland_male_adult_(37_years)	Quies,Quies,Quies,Quies,Quies	FALSE
mHDCR_42	lncRNA	intron	prostate	rs4871802	rs1447295	CASC8	ENST00000502082.5	4	0.70497	TRUE	TRUE	FALSE	TRUE	FALSE	FALSE	FALSE	0	0	prostate	22Rv1,PC-3,RWPE1,epithelial_cell_of_prostate,prostate_gland_male_adult_(37_years)	Quies,Quies,Quies,Quies,Quies	FALSE
mHDCR_42	lncRNA	intron	prostate	rs4871802	rs4242382	CASC8	ENST00000502082.5	4	0.70497	TRUE	TRUE	FALSE	TRUE	FALSE	FALSE	FALSE	0	0	prostate	22Rv1,PC-3,RWPE1,epithelial_cell_of_prostate,prostate_gland_male_adult_(37_years)	Quies,Quies,Quies,Quies,Quies	FALSE
mHDCR_42	lncRNA	intron	prostate	rs4871802	rs4242382	CASC8	ENST00000502082.5	4	0.70497	TRUE	TRUE	FALSE	TRUE	FALSE	FALSE	FALSE	0	0	prostate	22Rv1,PC-3,RWPE1,epithelial_cell_of_prostate,prostate_gland_male_adult_(37_years)	Quies,Quies,Quies,Quies,Quies	FALSE
mHDCR_42	lncRNA	intron	prostate	rs4871802	rs4242382	CASC8	ENST00000502082.5	4	0.70497	TRUE	TRUE	FALSE	TRUE	FALSE	FALSE	FALSE	0	0	prostate	22Rv1,PC-3,RWPE1,epithelial_cell_of_prostate,prostate_gland_male_adult_(37_years)	Quies,Quies,Quies,Quies,Quies	FALSE
mHDCR_42	lncRNA	intron	prostate	rs4871802	rs4242382	CASC8	ENST00000502082.5	4	0.70497	TRUE	TRUE	FALSE	TRUE	FALSE	FALSE	FALSE	0	0	prostate	22Rv1,PC-3,RWPE1,epithelial_cell_of_prostate,prostate_gland_male_adult_(37_years)	Quies,Quies,Quies,Quies,Quies	FALSE
mHDCR_42	lncRNA	intron	prostate	rs4871802	rs4242382	CASC8	ENST00000502082.5	4	0.70497	TRUE	TRUE	FALSE	TRUE	FALSE	FALSE	FALSE	0	0	prostate	22Rv1,PC-3,RWPE1,epithelial_cell_of_prostate,prostate_gland_male_adult_(37_years)	Quies,Quies,Quies,Quies,Quies	FALSE
mHDCR_42	lncRNA	intron	prostate	rs4871802	rs4242384	CASC8	ENST00000502082.5	4	0.70497	TRUE	TRUE	FALSE	TRUE	FALSE	FALSE	FALSE	0	0	prostate	22Rv1,PC-3,RWPE1,epithelial_cell_of_prostate,prostate_gland_male_adult_(37_years)	Quies,Quies,Quies,Quies,Quies	FALSE
mHDCR_42	lncRNA	intron	prostate	rs4871802	rs4242384	CASC8	ENST00000502082.5	4	0.70497	TRUE	TRUE	FALSE	TRUE	FALSE	FALSE	FALSE	0	0	prostate	22Rv1,PC-3,RWPE1,epithelial_cell_of_prostate,prostate_gland_male_adult_(37_years)	Quies,Quies,Quies,Quies,Quies	FALSE
mHDCR_42	lncRNA	intron	prostate	rs4871802	rs4242384	CASC8	ENST00000502082.5	4	0.70497	TRUE	TRUE	FALSE	TRUE	FALSE	FALSE	FALSE	0	0	prostate	22Rv1,PC-3,RWPE1,epithelial_cell_of_prostate,prostate_gland_male_adult_(37_years)	Quies,Quies,Quies,Quies,Quies	FALSE
mHDCR_42	lncRNA	intron	prostate	rs4871802	rs4242384	CASC8	ENST00000502082.5	4	0.70497	TRUE	TRUE	FALSE	TRUE	FALSE	FALSE	FALSE	0	0	prostate	22Rv1,PC-3,RWPE1,epithelial_cell_of_prostate,prostate_gland_male_adult_(37_years)	Quies,Quies,Quies,Quies,Quies	FALSE
mHDCR_42	lncRNA	intron	prostate	rs4871802	rs4242384	CASC8	ENST00000502082.5	4	0.70497	TRUE	TRUE	FALSE	TRUE	FALSE	FALSE	FALSE	0	0	prostate	22Rv1,PC-3,RWPE1,epithelial_cell_of_prostate,prostate_gland_male_adult_(37_years)	Quies,Quies,Quies,Quies,Quies	FALSE
mHDCR_42	lncRNA	intron	prostate	rs4871802	rs7837688	CASC8	ENST00000502082.5	4	0.70497	TRUE	TRUE	FALSE	TRUE	FALSE	FALSE	FALSE	0	0	prostate	22Rv1,PC-3,RWPE1,epithelial_cell_of_prostate,prostate_gland_male_adult_(37_years)	Quies,Quies,Quies,Quies,Quies	FALSE
mHDCR_42	lncRNA	intron	prostate	rs4871802	rs7837688	CASC8	ENST00000502082.5	4	0.70497	TRUE	TRUE	FALSE	TRUE	FALSE	FALSE	FALSE	0	0	prostate	22Rv1,PC-3,RWPE1,epithelial_cell_of_prostate,prostate_gland_male_adult_(37_years)	Quies,Quies,Quies,Quies,Quies	FALSE
mHDCR_42	lncRNA	intron	prostate	rs4871802	rs7837688	CASC8	ENST00000502082.5	4	0.70497	TRUE	TRUE	FALSE	TRUE	FALSE	FALSE	FALSE	0	0	prostate	22Rv1,PC-3,RWPE1,epithelial_cell_of_prostate,prostate_gland_male_adult_(37_years)	Quies,Quies,Quies,Quies,Quies	FALSE
mHDCR_42	lncRNA	intron	prostate	rs4871802	rs7837688	CASC8	ENST00000502082.5	4	0.70497	TRUE	TRUE	FALSE	TRUE	FALSE	FALSE	FALSE	0	0	prostate	22Rv1,PC-3,RWPE1,epithelial_cell_of_prostate,prostate_gland_male_adult_(37_years)	Quies,Quies,Quies,Quies,Quies	FALSE
mHDCR_42	lncRNA	intron	prostate	rs4871802	rs7837688	CASC8	ENST00000502082.5	4	0.70497	TRUE	TRUE	FALSE	TRUE	FALSE	FALSE	FALSE	0	0	prostate	22Rv1,PC-3,RWPE1,epithelial_cell_of_prostate,prostate_gland_male_adult_(37_years)	Quies,Quies,Quies,Quies,Quies	FALSE
mHDCR_42	lncRNA	intron	prostate	rs10109700	rs10090154	CASC8	ENST00000502082.5	4	0.60906	TRUE	TRUE	FALSE	FALSE	FALSE	FALSE	FALSE	0	0	prostate	22Rv1,PC-3,RWPE1,epithelial_cell_of_prostate,prostate_gland_male_adult_(37_years)	Quies,Quies,Quies,Quies,Quies	FALSE
mHDCR_42	lncRNA	intron	prostate	rs10109700	rs10090154	CASC8	ENST00000502082.5	4	0.60906	TRUE	TRUE	FALSE	FALSE	FALSE	FALSE	FALSE	0	0	prostate	22Rv1,PC-3,RWPE1,epithelial_cell_of_prostate,prostate_gland_male_adult_(37_years)	Quies,Quies,Quies,Quies,Quies	FALSE
mHDCR_42	lncRNA	intron	prostate	rs10109700	rs10090154	CASC8	ENST00000502082.5	4	0.60906	TRUE	TRUE	FALSE	FALSE	FALSE	FALSE	FALSE	0	0	prostate	22Rv1,PC-3,RWPE1,epithelial_cell_of_prostate,prostate_gland_male_adult_(37_years)	Quies,Quies,Quies,Quies,Quies	FALSE
mHDCR_42	lncRNA	intron	prostate	rs10109700	rs10090154	CASC8	ENST00000502082.5	4	0.60906	TRUE	TRUE	FALSE	FALSE	FALSE	FALSE	FALSE	0	0	prostate	22Rv1,PC-3,RWPE1,epithelial_cell_of_prostate,prostate_gland_male_adult_(37_years)	Quies,Quies,Quies,Quies,Quies	FALSE
mHDCR_42	lncRNA	intron	prostate	rs10109700	rs10090154	CASC8	ENST00000502082.5	4	0.60906	TRUE	TRUE	FALSE	FALSE	FALSE	FALSE	FALSE	0	0	prostate	22Rv1,PC-3,RWPE1,epithelial_cell_of_prostate,prostate_gland_male_adult_(37_years)	Quies,Quies,Quies,Quies,Quies	FALSE
mHDCR_42	lncRNA	intron	prostate	rs10109700	rs1447295	CASC8	ENST00000502082.5	4	0.60906	TRUE	TRUE	FALSE	FALSE	FALSE	FALSE	FALSE	0	0	prostate	22Rv1,PC-3,RWPE1,epithelial_cell_of_prostate,prostate_gland_male_adult_(37_years)	Quies,Quies,Quies,Quies,Quies	FALSE
mHDCR_42	lncRNA	intron	prostate	rs10109700	rs1447295	CASC8	ENST00000502082.5	4	0.60906	TRUE	TRUE	FALSE	FALSE	FALSE	FALSE	FALSE	0	0	prostate	22Rv1,PC-3,RWPE1,epithelial_cell_of_prostate,prostate_gland_male_adult_(37_years)	Quies,Quies,Quies,Quies,Quies	FALSE
mHDCR_42	lncRNA	intron	prostate	rs10109700	rs1447295	CASC8	ENST00000502082.5	4	0.60906	TRUE	TRUE	FALSE	FALSE	FALSE	FALSE	FALSE	0	0	prostate	22Rv1,PC-3,RWPE1,epithelial_cell_of_prostate,prostate_gland_male_adult_(37_years)	Quies,Quies,Quies,Quies,Quies	FALSE
mHDCR_42	lncRNA	intron	prostate	rs10109700	rs1447295	CASC8	ENST00000502082.5	4	0.60906	TRUE	TRUE	FALSE	FALSE	FALSE	FALSE	FALSE	0	0	prostate	22Rv1,PC-3,RWPE1,epithelial_cell_of_prostate,prostate_gland_male_adult_(37_years)	Quies,Quies,Quies,Quies,Quies	FALSE
mHDCR_42	lncRNA	intron	prostate	rs10109700	rs1447295	CASC8	ENST00000502082.5	4	0.60906	TRUE	TRUE	FALSE	FALSE	FALSE	FALSE	FALSE	0	0	prostate	22Rv1,PC-3,RWPE1,epithelial_cell_of_prostate,prostate_gland_male_adult_(37_years)	Quies,Quies,Quies,Quies,Quies	FALSE
mHDCR_42	lncRNA	intron	prostate	rs10109700	rs4242382	CASC8	ENST00000502082.5	4	0.60906	TRUE	TRUE	FALSE	FALSE	FALSE	FALSE	FALSE	0	0	prostate	22Rv1,PC-3,RWPE1,epithelial_cell_of_prostate,prostate_gland_male_adult_(37_years)	Quies,Quies,Quies,Quies,Quies	FALSE
mHDCR_42	lncRNA	intron	prostate	rs10109700	rs4242382	CASC8	ENST00000502082.5	4	0.60906	TRUE	TRUE	FALSE	FALSE	FALSE	FALSE	FALSE	0	0	prostate	22Rv1,PC-3,RWPE1,epithelial_cell_of_prostate,prostate_gland_male_adult_(37_years)	Quies,Quies,Quies,Quies,Quies	FALSE
mHDCR_42	lncRNA	intron	prostate	rs10109700	rs4242382	CASC8	ENST00000502082.5	4	0.60906	TRUE	TRUE	FALSE	FALSE	FALSE	FALSE	FALSE	0	0	prostate	22Rv1,PC-3,RWPE1,epithelial_cell_of_prostate,prostate_gland_male_adult_(37_years)	Quies,Quies,Quies,Quies,Quies	FALSE
mHDCR_42	lncRNA	intron	prostate	rs10109700	rs4242382	CASC8	ENST00000502082.5	4	0.60906	TRUE	TRUE	FALSE	FALSE	FALSE	FALSE	FALSE	0	0	prostate	22Rv1,PC-3,RWPE1,epithelial_cell_of_prostate,prostate_gland_male_adult_(37_years)	Quies,Quies,Quies,Quies,Quies	FALSE
mHDCR_42	lncRNA	intron	prostate	rs10109700	rs4242382	CASC8	ENST00000502082.5	4	0.60906	TRUE	TRUE	FALSE	FALSE	FALSE	FALSE	FALSE	0	0	prostate	22Rv1,PC-3,RWPE1,epithelial_cell_of_prostate,prostate_gland_male_adult_(37_years)	Quies,Quies,Quies,Quies,Quies	FALSE
mHDCR_42	lncRNA	intron	prostate	rs10109700	rs4242384	CASC8	ENST00000502082.5	4	0.60906	TRUE	TRUE	FALSE	FALSE	FALSE	FALSE	FALSE	0	0	prostate	22Rv1,PC-3,RWPE1,epithelial_cell_of_prostate,prostate_gland_male_adult_(37_years)	Quies,Quies,Quies,Quies,Quies	FALSE
mHDCR_42	lncRNA	intron	prostate	rs10109700	rs4242384	CASC8	ENST00000502082.5	4	0.60906	TRUE	TRUE	FALSE	FALSE	FALSE	FALSE	FALSE	0	0	prostate	22Rv1,PC-3,RWPE1,epithelial_cell_of_prostate,prostate_gland_male_adult_(37_years)	Quies,Quies,Quies,Quies,Quies	FALSE
mHDCR_42	lncRNA	intron	prostate	rs10109700	rs4242384	CASC8	ENST00000502082.5	4	0.60906	TRUE	TRUE	FALSE	FALSE	FALSE	FALSE	FALSE	0	0	prostate	22Rv1,PC-3,RWPE1,epithelial_cell_of_prostate,prostate_gland_male_adult_(37_years)	Quies,Quies,Quies,Quies,Quies	FALSE
mHDCR_42	lncRNA	intron	prostate	rs10109700	rs4242384	CASC8	ENST00000502082.5	4	0.60906	TRUE	TRUE	FALSE	FALSE	FALSE	FALSE	FALSE	0	0	prostate	22Rv1,PC-3,RWPE1,epithelial_cell_of_prostate,prostate_gland_male_adult_(37_years)	Quies,Quies,Quies,Quies,Quies	FALSE
mHDCR_42	lncRNA	intron	prostate	rs10109700	rs4242384	CASC8	ENST00000502082.5	4	0.60906	TRUE	TRUE	FALSE	FALSE	FALSE	FALSE	FALSE	0	0	prostate	22Rv1,PC-3,RWPE1,epithelial_cell_of_prostate,prostate_gland_male_adult_(37_years)	Quies,Quies,Quies,Quies,Quies	FALSE
mHDCR_42	lncRNA	intron	prostate	rs10109700	rs7837688	CASC8	ENST00000502082.5	4	0.60906	TRUE	TRUE	FALSE	FALSE	FALSE	FALSE	FALSE	0	0	prostate	22Rv1,PC-3,RWPE1,epithelial_cell_of_prostate,prostate_gland_male_adult_(37_years)	Quies,Quies,Quies,Quies,Quies	FALSE
mHDCR_42	lncRNA	intron	prostate	rs10109700	rs7837688	CASC8	ENST00000502082.5	4	0.60906	TRUE	TRUE	FALSE	FALSE	FALSE	FALSE	FALSE	0	0	prostate	22Rv1,PC-3,RWPE1,epithelial_cell_of_prostate,prostate_gland_male_adult_(37_years)	Quies,Quies,Quies,Quies,Quies	FALSE
mHDCR_42	lncRNA	intron	prostate	rs10109700	rs7837688	CASC8	ENST00000502082.5	4	0.60906	TRUE	TRUE	FALSE	FALSE	FALSE	FALSE	FALSE	0	0	prostate	22Rv1,PC-3,RWPE1,epithelial_cell_of_prostate,prostate_gland_male_adult_(37_years)	Quies,Quies,Quies,Quies,Quies	FALSE
mHDCR_42	lncRNA	intron	prostate	rs10109700	rs7837688	CASC8	ENST00000502082.5	4	0.60906	TRUE	TRUE	FALSE	FALSE	FALSE	FALSE	FALSE	0	0	prostate	22Rv1,PC-3,RWPE1,epithelial_cell_of_prostate,prostate_gland_male_adult_(37_years)	Quies,Quies,Quies,Quies,Quies	FALSE
mHDCR_42	lncRNA	intron	prostate	rs10109700	rs7837688	CASC8	ENST00000502082.5	4	0.60906	TRUE	TRUE	FALSE	FALSE	FALSE	FALSE	FALSE	0	0	prostate	22Rv1,PC-3,RWPE1,epithelial_cell_of_prostate,prostate_gland_male_adult_(37_years)	Quies,Quies,Quies,Quies,Quies	FALSE
mHDCR_42	lncRNA	intron	prostate	rs6984837	rs12543663	PCAT1	ENST00000519319.2	5	0.58955	TRUE	FALSE	FALSE	FALSE	FALSE	FALSE	FALSE	0	0	prostate	22Rv1,PC-3,RWPE1,epithelial_cell_of_prostate,prostate_gland_male_adult_(37_years)	Quies,Quies,Quies,Quies,Quies	FALSE
mHDCR_42	lncRNA	intron	prostate	rs11995193	rs12543663	PCAT1	ENST00000519319.2	2b	0.61658	TRUE	TRUE	TRUE	TRUE	FALSE	FALSE	FALSE	0.9	0	prostate	22Rv1,PC-3,RWPE1,epithelial_cell_of_prostate,prostate_gland_male_adult_(37_years)	Quies,Quies,Quies,Quies,Quies	FALSE
mHDCR_42	lncRNA	intron	prostate	rs10441523	rs12543663	PCAT1	ENST00000519319.2	4	0.60906	TRUE	TRUE	FALSE	FALSE	FALSE	FALSE	FALSE	0	0	prostate	22Rv1,PC-3,RWPE1,epithelial_cell_of_prostate,prostate_gland_male_adult_(37_years)	Quies,Quies,Quies,Quies,Quies	FALSE
mHDCR_42	lncRNA	intron	prostate	rs12543663	rs12543663	PCAT1	ENST00000519319.2	4	0.60906	TRUE	TRUE	FALSE	FALSE	FALSE	FALSE	FALSE	0	0	prostate	22Rv1,PC-3,RWPE1,epithelial_cell_of_prostate,prostate_gland_male_adult_(37_years)	Quies,Quies,Quies,Quies,Quies	FALSE
mHDCR_42	lncRNA	intron	prostate	rs10086908	rs10086908	PCAT1	ENST00000519319.2	2b	0.7889	TRUE	TRUE	TRUE	TRUE	FALSE	FALSE	FALSE	0.59	0	prostate	22Rv1,PC-3,RWPE1,epithelial_cell_of_prostate,prostate_gland_male_adult_(37_years)	Quies,Quies,Quies,Quies,Quies	FALSE
mHDCR_42	lncRNA	intron	prostate	rs1516942	rs10086908	PCAT1	ENST00000519319.2	1f	0.81932	TRUE	FALSE	TRUE	FALSE	TRUE	FALSE	FALSE	2	0	prostate	22Rv1,PC-3,RWPE1,epithelial_cell_of_prostate,prostate_gland_male_adult_(37_years)	TxWk,Quies,Quies,Quies,Quies	FALSE
mHDCR_42	lncRNA	intron	prostate	rs2035637	rs10086908	PCAT1	ENST00000519319.2	4	0.60906	TRUE	TRUE	FALSE	FALSE	FALSE	FALSE	FALSE	0	0	prostate	22Rv1,PC-3,RWPE1,epithelial_cell_of_prostate,prostate_gland_male_adult_(37_years)	EnhA2,Quies,Quies,Quies,Quies	TRUE
mHDCR_42	lncRNA	intron	prostate	rs1551515	rs10086908	PCAT1	ENST00000519319.2	1f	0.55324	TRUE	FALSE	FALSE	FALSE	TRUE	FALSE	FALSE	0	0	prostate	22Rv1,PC-3,RWPE1,epithelial_cell_of_prostate,prostate_gland_male_adult_(37_years)	EnhA2,Quies,Quies,Quies,Quies	TRUE
mHDCR_42	lncRNA	intron	prostate	rs1016343	rs1016343	CASC19	ENST00000523510.1	1f	0.55436	TRUE	TRUE	FALSE	FALSE	TRUE	FALSE	FALSE	0	0	prostate	22Rv1,PC-3,RWPE1,epithelial_cell_of_prostate,prostate_gland_male_adult_(37_years)	Quies,EnhWk,Quies,EnhA1,Quies	TRUE
mHDCR_18	lncRNA	intron	prostate	rs910506	rs11629412	AL079303.1	ENST00000555107.1	1d	0.67	TRUE	TRUE	TRUE	FALSE	TRUE	FALSE	FALSE	0.92	0	prostate	22Rv1,PC-3,RWPE1,epithelial_cell_of_prostate,prostate_gland_male_adult_(37_years)	ReprPC,Quies,ReprPC,ReprPC,ReprPC	FALSE
mHDCR_18	lncRNA	intron	prostate	rs910507	rs11629412	AL079303.1	ENST00000555107.1	1f	0.55436	TRUE	TRUE	FALSE	FALSE	TRUE	FALSE	FALSE	0	0	prostate	22Rv1,PC-3,RWPE1,epithelial_cell_of_prostate,prostate_gland_male_adult_(37_years)	ReprPC,Quies,ReprPC,ReprPC,ReprPC	FALSE
mHDCR_18	lncRNA	intron	prostate	rs910508	rs11629412	AL079303.1	ENST00000555107.1	1f	0.55436	TRUE	TRUE	FALSE	FALSE	TRUE	FALSE	FALSE	0	0	prostate	22Rv1,PC-3,RWPE1,epithelial_cell_of_prostate,prostate_gland_male_adult_(37_years)	ReprPC,Quies,ReprPC,ReprPC,ReprPC	FALSE
mHDCR_18	lncRNA	intron	prostate	rs990013	rs11629412	AL079303.1	ENST00000555107.1	1f	0.55324	TRUE	FALSE	FALSE	FALSE	TRUE	FALSE	FALSE	0	0	prostate	22Rv1,PC-3,RWPE1,epithelial_cell_of_prostate,prostate_gland_male_adult_(37_years)	ReprPC,Quies,ReprPC,ReprPC,ReprPC	FALSE
mHDCR_32	lncRNA	intron	prostate	rs116802846	rs17023900	LINC00506	ENST00000628435.1	4	0.60906	TRUE	TRUE	FALSE	FALSE	FALSE	FALSE	FALSE	0	0	prostate	22Rv1,PC-3,RWPE1,epithelial_cell_of_prostate,prostate_gland_male_adult_(37_years)	Quies,Quies,Quies,Quies,Quies	FALSE
mHDCR_32	lncRNA	intron	prostate	rs1436644	rs9284813	LINC00506	ENST00000628435.1	4	0.60906	TRUE	TRUE	FALSE	FALSE	FALSE	FALSE	FALSE	0	0	prostate	22Rv1,PC-3,RWPE1,epithelial_cell_of_prostate,prostate_gland_male_adult_(37_years)	Quies,Quies,Quies,Quies,Quies	FALSE
mHDCR_32	lncRNA	intron	prostate	rs78269931	rs17023900	LINC00506	ENST00000628435.1	1f	0.55436	TRUE	TRUE	FALSE	FALSE	TRUE	FALSE	FALSE	0	0	prostate	22Rv1,PC-3,RWPE1,epithelial_cell_of_prostate,prostate_gland_male_adult_(37_years)	Quies,Quies,Quies,Quies,Quies	FALSE
mHDCR_32	lncRNA	intron	prostate	rs6791960	rs9284813	LINC00506	ENST00000628435.1	1f	0.55436	TRUE	TRUE	FALSE	FALSE	TRUE	FALSE	FALSE	0	0	prostate	22Rv1,PC-3,RWPE1,epithelial_cell_of_prostate,prostate_gland_male_adult_(37_years)	Quies,Quies,Quies,Quies,Quies	FALSE
mHDCR_32	lncRNA	intron	prostate	rs145595533	rs17023900	LINC00506	ENST00000628435.1	1f	0.55436	TRUE	TRUE	FALSE	FALSE	TRUE	FALSE	FALSE	0	0	prostate	22Rv1,PC-3,RWPE1,epithelial_cell_of_prostate,prostate_gland_male_adult_(37_years)	Quies,Quies,Quies,Quies,Quies	FALSE
mHDCR_32	lncRNA	intron	prostate	rs78610930	rs17023900	LINC00506	ENST00000628435.1	6	0.78165	FALSE	FALSE	TRUE	FALSE	TRUE	FALSE	FALSE	1.88	0	prostate	22Rv1,PC-3,RWPE1,epithelial_cell_of_prostate,prostate_gland_male_adult_(37_years)	Quies,Quies,Quies,Quies,Quies	FALSE
mHDCR_32	lncRNA	intron	prostate	rs12631713	rs9284813	LINC00506	ENST00000628435.1	5	0.58955	TRUE	FALSE	FALSE	FALSE	FALSE	FALSE	FALSE	0	0	prostate	22Rv1,PC-3,RWPE1,epithelial_cell_of_prostate,prostate_gland_male_adult_(37_years)	Quies,Quies,Quies,Quies,Quies	FALSE
mHDCR_32	lncRNA	intron	prostate	rs76002310	rs17023900	LINC00506	ENST00000628435.1	6	0.80877	FALSE	FALSE	TRUE	FALSE	TRUE	FALSE	FALSE	1.99	0	prostate	22Rv1,PC-3,RWPE1,epithelial_cell_of_prostate,prostate_gland_male_adult_(37_years)	Quies,Quies,Quies,Quies,Quies	FALSE
mHDCR_32	lncRNA	intron	prostate	rs76557883	rs17023900	LINC00506	ENST00000628435.1	6	0.84138	FALSE	FALSE	TRUE	FALSE	TRUE	FALSE	FALSE	1.97	0	prostate	22Rv1,PC-3,RWPE1,epithelial_cell_of_prostate,prostate_gland_male_adult_(37_years)	Quies,Quies,Quies,Quies,Quies	FALSE
mHDCR_32	lncRNA	intron	prostate	rs7628934	rs17181170	LINC00506	ENST00000628435.1	1f	0.55324	TRUE	FALSE	FALSE	FALSE	TRUE	FALSE	FALSE	0	0	prostate	22Rv1,PC-3,RWPE1,epithelial_cell_of_prostate,prostate_gland_male_adult_(37_years)	Quies,Quies,Quies,Quies,Quies	FALSE
mHDCR_32	lncRNA	intron	prostate	rs62257768	rs17181170	LINC00506	ENST00000628435.1	1b	0.57517	TRUE	TRUE	TRUE	TRUE	TRUE	FALSE	FALSE	1.96	0	prostate	22Rv1,PC-3,RWPE1,epithelial_cell_of_prostate,prostate_gland_male_adult_(37_years)	Quies,Quies,Quies,Quies,Quies	FALSE
mHDCR_32	lncRNA	intron	prostate	rs6770433	rs17181170	LINC00506	ENST00000628435.1	1f	0.55324	TRUE	FALSE	FALSE	FALSE	TRUE	FALSE	FALSE	0	0	prostate	22Rv1,PC-3,RWPE1,epithelial_cell_of_prostate,prostate_gland_male_adult_(37_years)	Quies,Quies,Quies,Quies,Quies	FALSE
mHDCR_32	lncRNA	intron	prostate	rs116802846	rs17023900	LINC00506	ENST00000629295.1	4	0.60906	TRUE	TRUE	FALSE	FALSE	FALSE	FALSE	FALSE	0	0	prostate	22Rv1,PC-3,RWPE1,epithelial_cell_of_prostate,prostate_gland_male_adult_(37_years)	Quies,Quies,Quies,Quies,Quies	FALSE
mHDCR_32	lncRNA	intron	prostate	rs1436644	rs9284813	LINC00506	ENST00000629295.1	4	0.60906	TRUE	TRUE	FALSE	FALSE	FALSE	FALSE	FALSE	0	0	prostate	22Rv1,PC-3,RWPE1,epithelial_cell_of_prostate,prostate_gland_male_adult_(37_years)	Quies,Quies,Quies,Quies,Quies	FALSE
mHDCR_32	lncRNA	intron	prostate	rs78269931	rs17023900	LINC00506	ENST00000629295.1	1f	0.55436	TRUE	TRUE	FALSE	FALSE	TRUE	FALSE	FALSE	0	0	prostate	22Rv1,PC-3,RWPE1,epithelial_cell_of_prostate,prostate_gland_male_adult_(37_years)	Quies,Quies,Quies,Quies,Quies	FALSE
mHDCR_32	lncRNA	intron	prostate	rs116802846	rs17023900	LINC00506	ENST00000630120.2	4	0.60906	TRUE	TRUE	FALSE	FALSE	FALSE	FALSE	FALSE	0	0	prostate	22Rv1,PC-3,RWPE1,epithelial_cell_of_prostate,prostate_gland_male_adult_(37_years)	Quies,Quies,Quies,Quies,Quies	FALSE
mHDCR_32	lncRNA	intron	prostate	rs1436644	rs9284813	LINC00506	ENST00000630120.2	4	0.60906	TRUE	TRUE	FALSE	FALSE	FALSE	FALSE	FALSE	0	0	prostate	22Rv1,PC-3,RWPE1,epithelial_cell_of_prostate,prostate_gland_male_adult_(37_years)	Quies,Quies,Quies,Quies,Quies	FALSE
mHDCR_32	lncRNA	intron	prostate	rs78269931	rs17023900	LINC00506	ENST00000630120.2	1f	0.55436	TRUE	TRUE	FALSE	FALSE	TRUE	FALSE	FALSE	0	0	prostate	22Rv1,PC-3,RWPE1,epithelial_cell_of_prostate,prostate_gland_male_adult_(37_years)	Quies,Quies,Quies,Quies,Quies	FALSE
mHDCR_32	lncRNA	intron	prostate	rs6791960	rs9284813	LINC00506	ENST00000630120.2	1f	0.55436	TRUE	TRUE	FALSE	FALSE	TRUE	FALSE	FALSE	0	0	prostate	22Rv1,PC-3,RWPE1,epithelial_cell_of_prostate,prostate_gland_male_adult_(37_years)	Quies,Quies,Quies,Quies,Quies	FALSE
mHDCR_32	lncRNA	intron	prostate	rs145595533	rs17023900	LINC00506	ENST00000630120.2	1f	0.55436	TRUE	TRUE	FALSE	FALSE	TRUE	FALSE	FALSE	0	0	prostate	22Rv1,PC-3,RWPE1,epithelial_cell_of_prostate,prostate_gland_male_adult_(37_years)	Quies,Quies,Quies,Quies,Quies	FALSE
mHDCR_32	lncRNA	intron	prostate	rs78610930	rs17023900	LINC00506	ENST00000630120.2	6	0.78165	FALSE	FALSE	TRUE	FALSE	TRUE	FALSE	FALSE	1.88	0	prostate	22Rv1,PC-3,RWPE1,epithelial_cell_of_prostate,prostate_gland_male_adult_(37_years)	Quies,Quies,Quies,Quies,Quies	FALSE
mHDCR_32	lncRNA	intron	prostate	rs12631713	rs9284813	LINC00506	ENST00000630120.2	5	0.58955	TRUE	FALSE	FALSE	FALSE	FALSE	FALSE	FALSE	0	0	prostate	22Rv1,PC-3,RWPE1,epithelial_cell_of_prostate,prostate_gland_male_adult_(37_years)	Quies,Quies,Quies,Quies,Quies	FALSE
mHDCR_32	lncRNA	intron	prostate	rs76002310	rs17023900	LINC00506	ENST00000630120.2	6	0.80877	FALSE	FALSE	TRUE	FALSE	TRUE	FALSE	FALSE	1.99	0	prostate	22Rv1,PC-3,RWPE1,epithelial_cell_of_prostate,prostate_gland_male_adult_(37_years)	Quies,Quies,Quies,Quies,Quies	FALSE
mHDCR_32	lncRNA	intron	prostate	rs76557883	rs17023900	LINC00506	ENST00000630120.2	6	0.84138	FALSE	FALSE	TRUE	FALSE	TRUE	FALSE	FALSE	1.97	0	prostate	22Rv1,PC-3,RWPE1,epithelial_cell_of_prostate,prostate_gland_male_adult_(37_years)	Quies,Quies,Quies,Quies,Quies	FALSE
mHDCR_32	lncRNA	intron	prostate	rs7628934	rs17181170	LINC00506	ENST00000630120.2	1f	0.55324	TRUE	FALSE	FALSE	FALSE	TRUE	FALSE	FALSE	0	0	prostate	22Rv1,PC-3,RWPE1,epithelial_cell_of_prostate,prostate_gland_male_adult_(37_years)	Quies,Quies,Quies,Quies,Quies	FALSE
mHDCR_32	lncRNA	intron	prostate	rs62257768	rs17181170	LINC00506	ENST00000630120.2	1b	0.57517	TRUE	TRUE	TRUE	TRUE	TRUE	FALSE	FALSE	1.96	0	prostate	22Rv1,PC-3,RWPE1,epithelial_cell_of_prostate,prostate_gland_male_adult_(37_years)	Quies,Quies,Quies,Quies,Quies	FALSE
mHDCR_32	lncRNA	intron	prostate	rs6770433	rs17181170	LINC00506	ENST00000630120.2	1f	0.55324	TRUE	FALSE	FALSE	FALSE	TRUE	FALSE	FALSE	0	0	prostate	22Rv1,PC-3,RWPE1,epithelial_cell_of_prostate,prostate_gland_male_adult_(37_years)	Quies,Quies,Quies,Quies,Quies	FALSE
mHDCR_32	lncRNA	intron	prostate	rs60086365	rs17181170	LINC00506	ENST00000630120.2	1f	0.55324	TRUE	FALSE	FALSE	FALSE	TRUE	FALSE	FALSE	0	0	prostate	22Rv1,PC-3,RWPE1,epithelial_cell_of_prostate,prostate_gland_male_adult_(37_years)	Quies,Quies,Quies,Quies,Quies	FALSE
mHDCR_32	lncRNA	intron	prostate	rs4508782	rs17023900	LINC00506	ENST00000630120.2	1f	0.55436	TRUE	TRUE	FALSE	FALSE	TRUE	FALSE	FALSE	0	0	prostate	22Rv1,PC-3,RWPE1,epithelial_cell_of_prostate,prostate_gland_male_adult_(37_years)	Quies,Quies,Quies,Quies,Quies	FALSE
mHDCR_32	lncRNA	intron	prostate	rs75506669	rs17023900	LINC00506	ENST00000630120.2	1f	0.79	FALSE	TRUE	TRUE	FALSE	TRUE	FALSE	FALSE	0.89	0	prostate	22Rv1,PC-3,RWPE1,epithelial_cell_of_prostate,prostate_gland_male_adult_(37_years)	Quies,Quies,Quies,Quies,Quies	FALSE
mHDCR_32	lncRNA	intron	prostate	rs79088356	rs17023900	LINC00506	ENST00000630120.2	1f	0.57	FALSE	TRUE	TRUE	FALSE	TRUE	FALSE	FALSE	1.13	0	prostate	22Rv1,PC-3,RWPE1,epithelial_cell_of_prostate,prostate_gland_male_adult_(37_years)	Quies,Quies,Quies,Quies,Quies	FALSE
mHDCR_32	lncRNA	intron	prostate	rs79308483	rs17023900	LINC00506	ENST00000630120.2	1f	0.55436	TRUE	TRUE	FALSE	FALSE	TRUE	FALSE	FALSE	0	0	prostate	22Rv1,PC-3,RWPE1,epithelial_cell_of_prostate,prostate_gland_male_adult_(37_years)	Quies,Quies,Quies,Quies,Quies	FALSE
mHDCR_32	lncRNA	intron	prostate	rs73142696	rs17181170	LINC00506	ENST00000630120.2	1f	0.55324	TRUE	FALSE	FALSE	FALSE	TRUE	FALSE	FALSE	0	0	prostate	22Rv1,PC-3,RWPE1,epithelial_cell_of_prostate,prostate_gland_male_adult_(37_years)	Quies,Quies,Quies,Quies,Quies	FALSE
mHDCR_18	lncRNA	intron	prostate	rs6571754	rs11629412	AL132857.1	ENST00000634305.1	1f	0.55436	TRUE	TRUE	FALSE	FALSE	TRUE	FALSE	FALSE	0	0	prostate	22Rv1,PC-3,RWPE1,epithelial_cell_of_prostate,prostate_gland_male_adult_(37_years)	Quies,Quies,Quies,Quies,Quies	FALSE
mHDCR_18	lncRNA	intron	prostate	rs2224031	rs11629412	AL132857.1	ENST00000634305.1	1f	0.55436	TRUE	TRUE	FALSE	FALSE	TRUE	FALSE	FALSE	0	0	prostate	22Rv1,PC-3,RWPE1,epithelial_cell_of_prostate,prostate_gland_male_adult_(37_years)	Quies,Quies,Quies,Quies,Quies	FALSE
mHDCR_18	lncRNA	intron	prostate	rs2207535	rs11629412	AL132857.1	ENST00000634305.1	1f	0.55324	TRUE	FALSE	FALSE	FALSE	TRUE	FALSE	FALSE	0	0	prostate	22Rv1,PC-3,RWPE1,epithelial_cell_of_prostate,prostate_gland_male_adult_(37_years)	Quies,Quies,Quies,ReprPCWk,Quies	FALSE
mHDCR_18	lncRNA	intron	prostate	rs2207536	rs11629412	AL132857.1	ENST00000634305.1	1e	0.854	TRUE	FALSE	TRUE	FALSE	TRUE	TRUE	FALSE	0.03	0.03	prostate	22Rv1,PC-3,RWPE1,epithelial_cell_of_prostate,prostate_gland_male_adult_(37_years)	Quies,Quies,Quies,ReprPCWk,Quies	FALSE
mHDCR_18	lncRNA	intron	prostate	rs7157598	rs11629412	AL132857.1	ENST00000634305.1	1f	0.55324	TRUE	FALSE	FALSE	FALSE	TRUE	FALSE	FALSE	0	0	prostate	22Rv1,PC-3,RWPE1,epithelial_cell_of_prostate,prostate_gland_male_adult_(37_years)	Quies,Quies,Quies,ReprPCWk,Quies	FALSE
mHDCR_18	lncRNA	intron	prostate	rs7156439	rs11629412	AL132857.1	ENST00000634305.1	1f	0.59917	TRUE	FALSE	TRUE	FALSE	TRUE	FALSE	FALSE	0.9	0	prostate	22Rv1,PC-3,RWPE1,epithelial_cell_of_prostate,prostate_gland_male_adult_(37_years)	Quies,Quies,Quies,ReprPCWk,Quies	FALSE
mHDCR_18	lncRNA	intron	prostate	rs1950362	rs11629412	AL132857.1	ENST00000634305.1	1f	0.55436	TRUE	TRUE	FALSE	FALSE	TRUE	FALSE	FALSE	0	0	prostate	22Rv1,PC-3,RWPE1,epithelial_cell_of_prostate,prostate_gland_male_adult_(37_years)	Quies,Quies,Quies,ReprPCWk,Quies	FALSE
mHDCR_18	lncRNA	intron	prostate	rs8008416	rs11629412	AL132857.1	ENST00000634305.1	6	0.80877	FALSE	FALSE	TRUE	FALSE	TRUE	FALSE	FALSE	1.99	0	prostate	22Rv1,PC-3,RWPE1,epithelial_cell_of_prostate,prostate_gland_male_adult_(37_years)	Quies,Quies,Quies,ReprPCWk,Quies	FALSE
mHDCR_18	lncRNA	intron	prostate	rs12885529	rs11629412	AL132857.1	ENST00000634305.1	1f	0.55436	TRUE	TRUE	FALSE	FALSE	TRUE	FALSE	FALSE	0	0	prostate	22Rv1,PC-3,RWPE1,epithelial_cell_of_prostate,prostate_gland_male_adult_(37_years)	Quies,Quies,Quies,ReprPCWk,Quies	FALSE
mHDCR_18	lncRNA	intron	prostate	rs11846499	rs11629412	AL132857.1	ENST00000634305.1	1f	0.55436	TRUE	TRUE	FALSE	FALSE	TRUE	FALSE	FALSE	0	0	prostate	22Rv1,PC-3,RWPE1,epithelial_cell_of_prostate,prostate_gland_male_adult_(37_years)	Quies,Quies,Quies,ReprPCWk,Quies	FALSE
mHDCR_18	lncRNA	intron	prostate	rs1983670	rs11629412	AL132857.1	ENST00000634305.1	1f	0.73917	TRUE	FALSE	TRUE	FALSE	TRUE	FALSE	FALSE	1.81	0	prostate	22Rv1,PC-3,RWPE1,epithelial_cell_of_prostate,prostate_gland_male_adult_(37_years)	Quies,Quies,Quies,ReprPCWk,Quies	FALSE
mHDCR_18	lncRNA	intron	prostate	rs7149520	rs11629412	AL132857.1	ENST00000634305.1	5	0.58955	TRUE	FALSE	FALSE	FALSE	FALSE	FALSE	FALSE	0	0	prostate	22Rv1,PC-3,RWPE1,epithelial_cell_of_prostate,prostate_gland_male_adult_(37_years)	Quies,Quies,Quies,ReprPCWk,Quies	FALSE
mHDCR_18	lncRNA	intron	prostate	rs5011317	rs11629412	AL132857.1	ENST00000634305.1	1f	0.66703	TRUE	TRUE	FALSE	TRUE	TRUE	FALSE	FALSE	0	0	prostate	22Rv1,PC-3,RWPE1,epithelial_cell_of_prostate,prostate_gland_male_adult_(37_years)	Quies,Quies,Quies,ReprPCWk,ReprPCWk	FALSE
mHDCR_18	lncRNA	intron	prostate	rs12897282	rs11629412	AL132857.1	ENST00000634305.1	1f	0.55324	TRUE	FALSE	FALSE	FALSE	TRUE	FALSE	FALSE	0	0	prostate	22Rv1,PC-3,RWPE1,epithelial_cell_of_prostate,prostate_gland_male_adult_(37_years)	Quies,Quies,Quies,ReprPCWk,ReprPCWk	FALSE
mHDCR_18	lncRNA	intron	prostate	rs1569847	rs11629412	AL132857.1	ENST00000634305.1	1f	0.55436	TRUE	TRUE	FALSE	FALSE	TRUE	FALSE	FALSE	0	0	prostate	22Rv1,PC-3,RWPE1,epithelial_cell_of_prostate,prostate_gland_male_adult_(37_years)	Quies,Quies,Quies,ReprPCWk,ReprPCWk	FALSE
mHDCR_18	lncRNA	intron	prostate	rs1955752	rs11629412	AL132857.1	ENST00000634305.1	1f	0.9	FALSE	TRUE	TRUE	FALSE	TRUE	FALSE	FALSE	0.82	0	prostate	22Rv1,PC-3,RWPE1,epithelial_cell_of_prostate,prostate_gland_male_adult_(37_years)	Quies,Quies,Quies,ReprPCWk,ReprPCWk	FALSE
mHDCR_18	lncRNA	intron	prostate	rs12883909	rs11629412	AL132857.1	ENST00000634305.1	6	0.78688	FALSE	FALSE	TRUE	FALSE	TRUE	FALSE	FALSE	1.94	0	prostate	22Rv1,PC-3,RWPE1,epithelial_cell_of_prostate,prostate_gland_male_adult_(37_years)	Quies,Quies,Quies,ReprPCWk,ReprPCWk	FALSE
mHDCR_18	lncRNA	intron	prostate	rs12884225	rs11629412	AL132857.1	ENST00000634305.1	6	0.78688	FALSE	FALSE	TRUE	FALSE	TRUE	FALSE	FALSE	1.94	0	prostate	22Rv1,PC-3,RWPE1,epithelial_cell_of_prostate,prostate_gland_male_adult_(37_years)	Quies,Quies,Quies,ReprPCWk,ReprPCWk	FALSE
mHDCR_18	lncRNA	intron	prostate	rs11621707	rs11629412	AL132857.1	ENST00000634305.1	1f	0.55324	TRUE	FALSE	FALSE	FALSE	TRUE	FALSE	FALSE	0	0	prostate	22Rv1,PC-3,RWPE1,epithelial_cell_of_prostate,prostate_gland_male_adult_(37_years)	ReprPC,Quies,ReprPC,ReprPC,ReprPC	FALSE
mHDCR_18	lncRNA	intron	prostate	rs4899813	rs11629412	AL132857.1	ENST00000634305.1	1f	0.55324	TRUE	FALSE	FALSE	FALSE	TRUE	FALSE	FALSE	0	0	prostate	22Rv1,PC-3,RWPE1,epithelial_cell_of_prostate,prostate_gland_male_adult_(37_years)	ReprPC,Quies,ReprPC,ReprPC,ReprPC	FALSE
mHDCR_18	lncRNA	intron	prostate	rs882231	rs11629412	AL132857.1	ENST00000634305.1	1f	0.55436	TRUE	TRUE	FALSE	FALSE	TRUE	FALSE	FALSE	0	0	prostate	22Rv1,PC-3,RWPE1,epithelial_cell_of_prostate,prostate_gland_male_adult_(37_years)	ReprPC,Quies,TssBiv,ReprPC,ReprPC	FALSE
mHDCR_18	lncRNA	intron	prostate	rs882232	rs11629412	AL132857.1	ENST00000634305.1	1b	0.82104	TRUE	TRUE	TRUE	TRUE	TRUE	FALSE	FALSE	1.92	0	prostate	22Rv1,PC-3,RWPE1,epithelial_cell_of_prostate,prostate_gland_male_adult_(37_years)	ReprPC,Quies,ReprPC,ReprPC,ReprPC	FALSE
mHDCR_18	lncRNA	intron	prostate	rs910506	rs11629412	AL132857.1	ENST00000634305.1	1d	0.67	TRUE	TRUE	TRUE	FALSE	TRUE	FALSE	FALSE	0.92	0	prostate	22Rv1,PC-3,RWPE1,epithelial_cell_of_prostate,prostate_gland_male_adult_(37_years)	ReprPC,Quies,ReprPC,ReprPC,ReprPC	FALSE
mHDCR_18	lncRNA	intron	prostate	rs910507	rs11629412	AL132857.1	ENST00000634305.1	1f	0.55436	TRUE	TRUE	FALSE	FALSE	TRUE	FALSE	FALSE	0	0	prostate	22Rv1,PC-3,RWPE1,epithelial_cell_of_prostate,prostate_gland_male_adult_(37_years)	ReprPC,Quies,ReprPC,ReprPC,ReprPC	FALSE
mHDCR_18	lncRNA	intron	prostate	rs910508	rs11629412	AL132857.1	ENST00000634305.1	1f	0.55436	TRUE	TRUE	FALSE	FALSE	TRUE	FALSE	FALSE	0	0	prostate	22Rv1,PC-3,RWPE1,epithelial_cell_of_prostate,prostate_gland_male_adult_(37_years)	ReprPC,Quies,ReprPC,ReprPC,ReprPC	FALSE
mHDCR_18	lncRNA	intron	prostate	rs990013	rs11629412	AL132857.1	ENST00000634305.1	1f	0.55324	TRUE	FALSE	FALSE	FALSE	TRUE	FALSE	FALSE	0	0	prostate	22Rv1,PC-3,RWPE1,epithelial_cell_of_prostate,prostate_gland_male_adult_(37_years)	ReprPC,Quies,ReprPC,ReprPC,ReprPC	FALSE
mHDCR_42	lncRNA	intron	prostate	rs188140481	rs188140481	CASC19	ENST00000641001.1	5	0.58955	TRUE	FALSE	FALSE	FALSE	FALSE	FALSE	FALSE	0	0	prostate	22Rv1,PC-3,RWPE1,epithelial_cell_of_prostate,prostate_gland_male_adult_(37_years)	Quies,Quies,Quies,Quies,Quies	FALSE
mHDCR_42	lncRNA	intron	prostate	rs138042437	rs188140481	CASC19	ENST00000641001.1	4	0.60906	TRUE	TRUE	FALSE	FALSE	FALSE	FALSE	FALSE	0	0	prostate	22Rv1,PC-3,RWPE1,epithelial_cell_of_prostate,prostate_gland_male_adult_(37_years)	Quies,Quies,Quies,Quies,Quies	FALSE
mHDCR_42	lncRNA	intron	prostate	rs188140481	rs188140481	CASC19	ENST00000641013.1	5	0.58955	TRUE	FALSE	FALSE	FALSE	FALSE	FALSE	FALSE	0	0	prostate	22Rv1,PC-3,RWPE1,epithelial_cell_of_prostate,prostate_gland_male_adult_(37_years)	Quies,Quies,Quies,Quies,Quies	FALSE
mHDCR_42	lncRNA	intron	prostate	rs138042437	rs188140481	CASC19	ENST00000641013.1	4	0.60906	TRUE	TRUE	FALSE	FALSE	FALSE	FALSE	FALSE	0	0	prostate	22Rv1,PC-3,RWPE1,epithelial_cell_of_prostate,prostate_gland_male_adult_(37_years)	Quies,Quies,Quies,Quies,Quies	FALSE
mHDCR_42	lncRNA	intron	prostate	rs188140481	rs188140481	CASC19	ENST00000641056.1	5	0.58955	TRUE	FALSE	FALSE	FALSE	FALSE	FALSE	FALSE	0	0	prostate	22Rv1,PC-3,RWPE1,epithelial_cell_of_prostate,prostate_gland_male_adult_(37_years)	Quies,Quies,Quies,Quies,Quies	FALSE
mHDCR_42	lncRNA	intron	prostate	rs138042437	rs188140481	CASC19	ENST00000641056.1	4	0.60906	TRUE	TRUE	FALSE	FALSE	FALSE	FALSE	FALSE	0	0	prostate	22Rv1,PC-3,RWPE1,epithelial_cell_of_prostate,prostate_gland_male_adult_(37_years)	Quies,Quies,Quies,Quies,Quies	FALSE
mHDCR_42	lncRNA	intron	prostate	rs138042437	rs188140481	CASC19	ENST00000641153.2	4	0.60906	TRUE	TRUE	FALSE	FALSE	FALSE	FALSE	FALSE	0	0	prostate	22Rv1,PC-3,RWPE1,epithelial_cell_of_prostate,prostate_gland_male_adult_(37_years)	Quies,Quies,Quies,Quies,Quies	FALSE
mHDCR_42	lncRNA	intron	prostate	rs138042437	rs188140481	CASC19	ENST00000641218.2	4	0.60906	TRUE	TRUE	FALSE	FALSE	FALSE	FALSE	FALSE	0	0	prostate	22Rv1,PC-3,RWPE1,epithelial_cell_of_prostate,prostate_gland_male_adult_(37_years)	Quies,Quies,Quies,Quies,Quies	FALSE
mHDCR_42	lncRNA	intron	prostate	rs138042437	rs188140481	CASC19	ENST00000641309.2	4	0.60906	TRUE	TRUE	FALSE	FALSE	FALSE	FALSE	FALSE	0	0	prostate	22Rv1,PC-3,RWPE1,epithelial_cell_of_prostate,prostate_gland_male_adult_(37_years)	Quies,Quies,Quies,Quies,Quies	FALSE
mHDCR_42	lncRNA	intron	prostate	rs188140481	rs188140481	CASC19	ENST00000641321.1	5	0.58955	TRUE	FALSE	FALSE	FALSE	FALSE	FALSE	FALSE	0	0	prostate	22Rv1,PC-3,RWPE1,epithelial_cell_of_prostate,prostate_gland_male_adult_(37_years)	Quies,Quies,Quies,Quies,Quies	FALSE
mHDCR_42	lncRNA	intron	prostate	rs138042437	rs188140481	CASC19	ENST00000641321.1	4	0.60906	TRUE	TRUE	FALSE	FALSE	FALSE	FALSE	FALSE	0	0	prostate	22Rv1,PC-3,RWPE1,epithelial_cell_of_prostate,prostate_gland_male_adult_(37_years)	Quies,Quies,Quies,Quies,Quies	FALSE
mHDCR_42	lncRNA	intron	prostate	rs188140481	rs188140481	CASC19	ENST00000641411.1	5	0.58955	TRUE	FALSE	FALSE	FALSE	FALSE	FALSE	FALSE	0	0	prostate	22Rv1,PC-3,RWPE1,epithelial_cell_of_prostate,prostate_gland_male_adult_(37_years)	Quies,Quies,Quies,Quies,Quies	FALSE
mHDCR_42	lncRNA	intron	prostate	rs138042437	rs188140481	CASC19	ENST00000641411.1	4	0.60906	TRUE	TRUE	FALSE	FALSE	FALSE	FALSE	FALSE	0	0	prostate	22Rv1,PC-3,RWPE1,epithelial_cell_of_prostate,prostate_gland_male_adult_(37_years)	Quies,Quies,Quies,Quies,Quies	FALSE
mHDCR_42	lncRNA	intron	prostate	rs138042437	rs188140481	CASC19	ENST00000641414.2	4	0.60906	TRUE	TRUE	FALSE	FALSE	FALSE	FALSE	FALSE	0	0	prostate	22Rv1,PC-3,RWPE1,epithelial_cell_of_prostate,prostate_gland_male_adult_(37_years)	Quies,Quies,Quies,Quies,Quies	FALSE
mHDCR_42	lncRNA	intron	prostate	rs138042437	rs188140481	CASC19	ENST00000641418.1	4	0.60906	TRUE	TRUE	FALSE	FALSE	FALSE	FALSE	FALSE	0	0	prostate	22Rv1,PC-3,RWPE1,epithelial_cell_of_prostate,prostate_gland_male_adult_(37_years)	Quies,Quies,Quies,Quies,Quies	FALSE
mHDCR_42	lncRNA	intron	prostate	rs188140481	rs188140481	CASC19	ENST00000641421.1	5	0.58955	TRUE	FALSE	FALSE	FALSE	FALSE	FALSE	FALSE	0	0	prostate	22Rv1,PC-3,RWPE1,epithelial_cell_of_prostate,prostate_gland_male_adult_(37_years)	Quies,Quies,Quies,Quies,Quies	FALSE
mHDCR_42	lncRNA	intron	prostate	rs138042437	rs188140481	CASC19	ENST00000641421.1	4	0.60906	TRUE	TRUE	FALSE	FALSE	FALSE	FALSE	FALSE	0	0	prostate	22Rv1,PC-3,RWPE1,epithelial_cell_of_prostate,prostate_gland_male_adult_(37_years)	Quies,Quies,Quies,Quies,Quies	FALSE
mHDCR_42	lncRNA	intron	prostate	rs188140481	rs188140481	CASC19	ENST00000641480.1	5	0.58955	TRUE	FALSE	FALSE	FALSE	FALSE	FALSE	FALSE	0	0	prostate	22Rv1,PC-3,RWPE1,epithelial_cell_of_prostate,prostate_gland_male_adult_(37_years)	Quies,Quies,Quies,Quies,Quies	FALSE
mHDCR_42	lncRNA	intron	prostate	rs138042437	rs188140481	CASC19	ENST00000641480.1	4	0.60906	TRUE	TRUE	FALSE	FALSE	FALSE	FALSE	FALSE	0	0	prostate	22Rv1,PC-3,RWPE1,epithelial_cell_of_prostate,prostate_gland_male_adult_(37_years)	Quies,Quies,Quies,Quies,Quies	FALSE
mHDCR_42	lncRNA	intron	prostate	rs188140481	rs188140481	CASC19	ENST00000641496.1	5	0.58955	TRUE	FALSE	FALSE	FALSE	FALSE	FALSE	FALSE	0	0	prostate	22Rv1,PC-3,RWPE1,epithelial_cell_of_prostate,prostate_gland_male_adult_(37_years)	Quies,Quies,Quies,Quies,Quies	FALSE
mHDCR_42	lncRNA	intron	prostate	rs138042437	rs188140481	CASC19	ENST00000641496.1	4	0.60906	TRUE	TRUE	FALSE	FALSE	FALSE	FALSE	FALSE	0	0	prostate	22Rv1,PC-3,RWPE1,epithelial_cell_of_prostate,prostate_gland_male_adult_(37_years)	Quies,Quies,Quies,Quies,Quies	FALSE
mHDCR_42	lncRNA	intron	prostate	rs138042437	rs188140481	CASC19	ENST00000641523.2	4	0.60906	TRUE	TRUE	FALSE	FALSE	FALSE	FALSE	FALSE	0	0	prostate	22Rv1,PC-3,RWPE1,epithelial_cell_of_prostate,prostate_gland_male_adult_(37_years)	Quies,Quies,Quies,Quies,Quies	FALSE
mHDCR_42	lncRNA	intron	prostate	rs188140481	rs188140481	CASC19	ENST00000641588.1	5	0.58955	TRUE	FALSE	FALSE	FALSE	FALSE	FALSE	FALSE	0	0	prostate	22Rv1,PC-3,RWPE1,epithelial_cell_of_prostate,prostate_gland_male_adult_(37_years)	Quies,Quies,Quies,Quies,Quies	FALSE
mHDCR_42	lncRNA	intron	prostate	rs138042437	rs188140481	CASC19	ENST00000641588.1	4	0.60906	TRUE	TRUE	FALSE	FALSE	FALSE	FALSE	FALSE	0	0	prostate	22Rv1,PC-3,RWPE1,epithelial_cell_of_prostate,prostate_gland_male_adult_(37_years)	Quies,Quies,Quies,Quies,Quies	FALSE
mHDCR_42	lncRNA	intron	prostate	rs188140481	rs188140481	CASC19	ENST00000641604.1	5	0.58955	TRUE	FALSE	FALSE	FALSE	FALSE	FALSE	FALSE	0	0	prostate	22Rv1,PC-3,RWPE1,epithelial_cell_of_prostate,prostate_gland_male_adult_(37_years)	Quies,Quies,Quies,Quies,Quies	FALSE
mHDCR_42	lncRNA	intron	prostate	rs138042437	rs188140481	CASC19	ENST00000641604.1	4	0.60906	TRUE	TRUE	FALSE	FALSE	FALSE	FALSE	FALSE	0	0	prostate	22Rv1,PC-3,RWPE1,epithelial_cell_of_prostate,prostate_gland_male_adult_(37_years)	Quies,Quies,Quies,Quies,Quies	FALSE
mHDCR_42	lncRNA	intron	prostate	rs138042437	rs188140481	CASC19	ENST00000641625.1	4	0.60906	TRUE	TRUE	FALSE	FALSE	FALSE	FALSE	FALSE	0	0	prostate	22Rv1,PC-3,RWPE1,epithelial_cell_of_prostate,prostate_gland_male_adult_(37_years)	Quies,Quies,Quies,Quies,Quies	FALSE
mHDCR_42	lncRNA	intron	prostate	rs138042437	rs188140481	CASC19	ENST00000641786.1	4	0.60906	TRUE	TRUE	FALSE	FALSE	FALSE	FALSE	FALSE	0	0	prostate	22Rv1,PC-3,RWPE1,epithelial_cell_of_prostate,prostate_gland_male_adult_(37_years)	Quies,Quies,Quies,Quies,Quies	FALSE
mHDCR_42	lncRNA	intron	prostate	rs188140481	rs188140481	CASC19	ENST00000641828.1	5	0.58955	TRUE	FALSE	FALSE	FALSE	FALSE	FALSE	FALSE	0	0	prostate	22Rv1,PC-3,RWPE1,epithelial_cell_of_prostate,prostate_gland_male_adult_(37_years)	Quies,Quies,Quies,Quies,Quies	FALSE
mHDCR_42	lncRNA	intron	prostate	rs138042437	rs188140481	CASC19	ENST00000641828.1	4	0.60906	TRUE	TRUE	FALSE	FALSE	FALSE	FALSE	FALSE	0	0	prostate	22Rv1,PC-3,RWPE1,epithelial_cell_of_prostate,prostate_gland_male_adult_(37_years)	Quies,Quies,Quies,Quies,Quies	FALSE
mHDCR_42	lncRNA	intron	prostate	rs75949840	rs10505483	CASC19	ENST00000641912.1	4	0.70497	TRUE	TRUE	FALSE	TRUE	FALSE	FALSE	FALSE	0	0	prostate	22Rv1,PC-3,RWPE1,epithelial_cell_of_prostate,prostate_gland_male_adult_(37_years)	Quies,EnhWk,Quies,Quies,Quies	TRUE
mHDCR_42	lncRNA	intron	prostate	rs75949840	rs10505483	CASC19	ENST00000641912.1	4	0.70497	TRUE	TRUE	FALSE	TRUE	FALSE	FALSE	FALSE	0	0	prostate	22Rv1,PC-3,RWPE1,epithelial_cell_of_prostate,prostate_gland_male_adult_(37_years)	Quies,EnhWk,Quies,Quies,Quies	TRUE
mHDCR_42	lncRNA	intron	prostate	rs75949840	rs10505483	CASC19	ENST00000641912.1	4	0.70497	TRUE	TRUE	FALSE	TRUE	FALSE	FALSE	FALSE	0	0	prostate	22Rv1,PC-3,RWPE1,epithelial_cell_of_prostate,prostate_gland_male_adult_(37_years)	Quies,EnhWk,Quies,Quies,Quies	TRUE
mHDCR_42	lncRNA	intron	prostate	rs75949840	rs10505483	CASC19	ENST00000641912.1	4	0.70497	TRUE	TRUE	FALSE	TRUE	FALSE	FALSE	FALSE	0	0	prostate	22Rv1,PC-3,RWPE1,epithelial_cell_of_prostate,prostate_gland_male_adult_(37_years)	Quies,EnhWk,Quies,Quies,Quies	TRUE
mHDCR_42	lncRNA	intron	prostate	rs75949840	rs12682344	CASC19	ENST00000641912.1	4	0.70497	TRUE	TRUE	FALSE	TRUE	FALSE	FALSE	FALSE	0	0	prostate	22Rv1,PC-3,RWPE1,epithelial_cell_of_prostate,prostate_gland_male_adult_(37_years)	Quies,EnhWk,Quies,Quies,Quies	TRUE
mHDCR_42	lncRNA	intron	prostate	rs75949840	rs12682344	CASC19	ENST00000641912.1	4	0.70497	TRUE	TRUE	FALSE	TRUE	FALSE	FALSE	FALSE	0	0	prostate	22Rv1,PC-3,RWPE1,epithelial_cell_of_prostate,prostate_gland_male_adult_(37_years)	Quies,EnhWk,Quies,Quies,Quies	TRUE
mHDCR_42	lncRNA	intron	prostate	rs75949840	rs12682344	CASC19	ENST00000641912.1	4	0.70497	TRUE	TRUE	FALSE	TRUE	FALSE	FALSE	FALSE	0	0	prostate	22Rv1,PC-3,RWPE1,epithelial_cell_of_prostate,prostate_gland_male_adult_(37_years)	Quies,EnhWk,Quies,Quies,Quies	TRUE
mHDCR_42	lncRNA	intron	prostate	rs75949840	rs12682344	CASC19	ENST00000641912.1	4	0.70497	TRUE	TRUE	FALSE	TRUE	FALSE	FALSE	FALSE	0	0	prostate	22Rv1,PC-3,RWPE1,epithelial_cell_of_prostate,prostate_gland_male_adult_(37_years)	Quies,EnhWk,Quies,Quies,Quies	TRUE
mHDCR_42	lncRNA	intron	prostate	rs75949840	rs16901979	CASC19	ENST00000641912.1	4	0.70497	TRUE	TRUE	FALSE	TRUE	FALSE	FALSE	FALSE	0	0	prostate	22Rv1,PC-3,RWPE1,epithelial_cell_of_prostate,prostate_gland_male_adult_(37_years)	Quies,EnhWk,Quies,Quies,Quies	TRUE
mHDCR_42	lncRNA	intron	prostate	rs75949840	rs16901979	CASC19	ENST00000641912.1	4	0.70497	TRUE	TRUE	FALSE	TRUE	FALSE	FALSE	FALSE	0	0	prostate	22Rv1,PC-3,RWPE1,epithelial_cell_of_prostate,prostate_gland_male_adult_(37_years)	Quies,EnhWk,Quies,Quies,Quies	TRUE
mHDCR_42	lncRNA	intron	prostate	rs75949840	rs16901979	CASC19	ENST00000641912.1	4	0.70497	TRUE	TRUE	FALSE	TRUE	FALSE	FALSE	FALSE	0	0	prostate	22Rv1,PC-3,RWPE1,epithelial_cell_of_prostate,prostate_gland_male_adult_(37_years)	Quies,EnhWk,Quies,Quies,Quies	TRUE
mHDCR_42	lncRNA	intron	prostate	rs75949840	rs16901979	CASC19	ENST00000641912.1	4	0.70497	TRUE	TRUE	FALSE	TRUE	FALSE	FALSE	FALSE	0	0	prostate	22Rv1,PC-3,RWPE1,epithelial_cell_of_prostate,prostate_gland_male_adult_(37_years)	Quies,EnhWk,Quies,Quies,Quies	TRUE
mHDCR_42	lncRNA	intron	prostate	rs75949840	rs6983561	CASC19	ENST00000641912.1	4	0.70497	TRUE	TRUE	FALSE	TRUE	FALSE	FALSE	FALSE	0	0	prostate	22Rv1,PC-3,RWPE1,epithelial_cell_of_prostate,prostate_gland_male_adult_(37_years)	Quies,EnhWk,Quies,Quies,Quies	TRUE
mHDCR_42	lncRNA	intron	prostate	rs75949840	rs6983561	CASC19	ENST00000641912.1	4	0.70497	TRUE	TRUE	FALSE	TRUE	FALSE	FALSE	FALSE	0	0	prostate	22Rv1,PC-3,RWPE1,epithelial_cell_of_prostate,prostate_gland_male_adult_(37_years)	Quies,EnhWk,Quies,Quies,Quies	TRUE
mHDCR_42	lncRNA	intron	prostate	rs75949840	rs6983561	CASC19	ENST00000641912.1	4	0.70497	TRUE	TRUE	FALSE	TRUE	FALSE	FALSE	FALSE	0	0	prostate	22Rv1,PC-3,RWPE1,epithelial_cell_of_prostate,prostate_gland_male_adult_(37_years)	Quies,EnhWk,Quies,Quies,Quies	TRUE
mHDCR_42	lncRNA	intron	prostate	rs75949840	rs6983561	CASC19	ENST00000641912.1	4	0.70497	TRUE	TRUE	FALSE	TRUE	FALSE	FALSE	FALSE	0	0	prostate	22Rv1,PC-3,RWPE1,epithelial_cell_of_prostate,prostate_gland_male_adult_(37_years)	Quies,EnhWk,Quies,Quies,Quies	TRUE
mHDCR_42	lncRNA	intron	prostate	rs188140481	rs188140481	CASC19	ENST00000641912.1	5	0.58955	TRUE	FALSE	FALSE	FALSE	FALSE	FALSE	FALSE	0	0	prostate	22Rv1,PC-3,RWPE1,epithelial_cell_of_prostate,prostate_gland_male_adult_(37_years)	Quies,Quies,Quies,Quies,Quies	FALSE
mHDCR_42	lncRNA	intron	prostate	rs138042437	rs188140481	CASC19	ENST00000641912.1	4	0.60906	TRUE	TRUE	FALSE	FALSE	FALSE	FALSE	FALSE	0	0	prostate	22Rv1,PC-3,RWPE1,epithelial_cell_of_prostate,prostate_gland_male_adult_(37_years)	Quies,Quies,Quies,Quies,Quies	FALSE
mHDCR_42	lncRNA	intron	prostate	rs138042437	rs188140481	CASC19	ENST00000642018.2	4	0.60906	TRUE	TRUE	FALSE	FALSE	FALSE	FALSE	FALSE	0	0	prostate	22Rv1,PC-3,RWPE1,epithelial_cell_of_prostate,prostate_gland_male_adult_(37_years)	Quies,Quies,Quies,Quies,Quies	FALSE
mHDCR_42	lncRNA	intron	prostate	rs188140481	rs188140481	CASC19	ENST00000642102.1	5	0.58955	TRUE	FALSE	FALSE	FALSE	FALSE	FALSE	FALSE	0	0	prostate	22Rv1,PC-3,RWPE1,epithelial_cell_of_prostate,prostate_gland_male_adult_(37_years)	Quies,Quies,Quies,Quies,Quies	FALSE
mHDCR_42	lncRNA	intron	prostate	rs138042437	rs188140481	CASC19	ENST00000642102.1	4	0.60906	TRUE	TRUE	FALSE	FALSE	FALSE	FALSE	FALSE	0	0	prostate	22Rv1,PC-3,RWPE1,epithelial_cell_of_prostate,prostate_gland_male_adult_(37_years)	Quies,Quies,Quies,Quies,Quies	FALSE
mHDCR_42	lncRNA	intron	prostate	rs138042437	rs188140481	CASC19	ENST00000642118.2	4	0.60906	TRUE	TRUE	FALSE	FALSE	FALSE	FALSE	FALSE	0	0	prostate	22Rv1,PC-3,RWPE1,epithelial_cell_of_prostate,prostate_gland_male_adult_(37_years)	Quies,Quies,Quies,Quies,Quies	FALSE
mHDCR_42	lncRNA	intron	prostate	rs188140481	rs188140481	CASC19	ENST00000642126.1	5	0.58955	TRUE	FALSE	FALSE	FALSE	FALSE	FALSE	FALSE	0	0	prostate	22Rv1,PC-3,RWPE1,epithelial_cell_of_prostate,prostate_gland_male_adult_(37_years)	Quies,Quies,Quies,Quies,Quies	FALSE
mHDCR_42	lncRNA	intron	prostate	rs138042437	rs188140481	CASC19	ENST00000642126.1	4	0.60906	TRUE	TRUE	FALSE	FALSE	FALSE	FALSE	FALSE	0	0	prostate	22Rv1,PC-3,RWPE1,epithelial_cell_of_prostate,prostate_gland_male_adult_(37_years)	Quies,Quies,Quies,Quies,Quies	FALSE
mHDCR_42	lncRNA	intron	prostate	rs138042437	rs188140481	CASC19	ENST00000642142.1	4	0.60906	TRUE	TRUE	FALSE	FALSE	FALSE	FALSE	FALSE	0	0	prostate	22Rv1,PC-3,RWPE1,epithelial_cell_of_prostate,prostate_gland_male_adult_(37_years)	Quies,Quies,Quies,Quies,Quies	FALSE
mHDCR_27	lncRNA	intron	prostate	rs11691517	rs11691517	MIR4435-2HG	ENST00000642191.1	1f	0.55436	TRUE	TRUE	FALSE	FALSE	TRUE	FALSE	FALSE	0	0	prostate	22Rv1,PC-3,RWPE1,epithelial_cell_of_prostate,prostate_gland_male_adult_(37_years)	Quies,TxWk,Quies,TxWk,Quies	FALSE
mHDCR_42	lncRNA	intron	prostate	rs16902094	rs16902094	PCAT1	ENST00000642795.1	4	0.60906	TRUE	TRUE	FALSE	FALSE	FALSE	FALSE	FALSE	0	0	prostate	22Rv1,PC-3,RWPE1,epithelial_cell_of_prostate,prostate_gland_male_adult_(37_years)	Quies,EnhA1,Quies,EnhA1,Quies	TRUE
mHDCR_42	lncRNA	intron	prostate	rs74822356	rs16902094	PCAT1	ENST00000642795.1	2b	0.67136	TRUE	TRUE	TRUE	TRUE	FALSE	FALSE	FALSE	1.41	0	prostate	22Rv1,PC-3,RWPE1,epithelial_cell_of_prostate,prostate_gland_male_adult_(37_years)	Quies,Quies,Quies,Quies,Quies	FALSE
mHDCR_42	lncRNA	intron	prostate	rs7838810	rs445114	PCAT1	ENST00000642795.1	4	0.60906	TRUE	TRUE	FALSE	FALSE	FALSE	FALSE	FALSE	0	0	prostate	22Rv1,PC-3,RWPE1,epithelial_cell_of_prostate,prostate_gland_male_adult_(37_years)	Quies,Quies,Quies,Quies,Quies	FALSE
mHDCR_42	lncRNA	intron	prostate	rs7838810	rs445114	PCAT1	ENST00000642795.1	4	0.60906	TRUE	TRUE	FALSE	FALSE	FALSE	FALSE	FALSE	0	0	prostate	22Rv1,PC-3,RWPE1,epithelial_cell_of_prostate,prostate_gland_male_adult_(37_years)	Quies,Quies,Quies,Quies,Quies	FALSE
mHDCR_42	lncRNA	intron	prostate	rs7838810	rs620861	PCAT1	ENST00000642795.1	4	0.60906	TRUE	TRUE	FALSE	FALSE	FALSE	FALSE	FALSE	0	0	prostate	22Rv1,PC-3,RWPE1,epithelial_cell_of_prostate,prostate_gland_male_adult_(37_years)	Quies,Quies,Quies,Quies,Quies	FALSE
mHDCR_42	lncRNA	intron	prostate	rs7838810	rs620861	PCAT1	ENST00000642795.1	4	0.60906	TRUE	TRUE	FALSE	FALSE	FALSE	FALSE	FALSE	0	0	prostate	22Rv1,PC-3,RWPE1,epithelial_cell_of_prostate,prostate_gland_male_adult_(37_years)	Quies,Quies,Quies,Quies,Quies	FALSE
mHDCR_42	lncRNA	intron	prostate	rs72728057	rs16902094	PCAT1	ENST00000642795.1	5	0.58955	TRUE	FALSE	FALSE	FALSE	FALSE	FALSE	FALSE	0	0	prostate	22Rv1,PC-3,RWPE1,epithelial_cell_of_prostate,prostate_gland_male_adult_(37_years)	Quies,Quies,Quies,Quies,Quies	FALSE
mHDCR_42	lncRNA	intron	prostate	rs72728059	rs16902094	PCAT1	ENST00000642795.1	4	0.60906	TRUE	TRUE	FALSE	FALSE	FALSE	FALSE	FALSE	0	0	prostate	22Rv1,PC-3,RWPE1,epithelial_cell_of_prostate,prostate_gland_male_adult_(37_years)	Quies,Quies,Quies,Quies,Quies	FALSE
mHDCR_42	lncRNA	intron	prostate	rs60163266	rs16902094	PCAT1	ENST00000642795.1	4	0.70497	TRUE	TRUE	FALSE	TRUE	FALSE	FALSE	FALSE	0	0	prostate	22Rv1,PC-3,RWPE1,epithelial_cell_of_prostate,prostate_gland_male_adult_(37_years)	Quies,Quies,Quies,Quies,Quies	FALSE
mHDCR_42	lncRNA	intron	prostate	rs445114	rs445114	PCAT1	ENST00000642795.1	4	0.60906	TRUE	TRUE	FALSE	FALSE	FALSE	FALSE	FALSE	0	0	prostate	22Rv1,PC-3,RWPE1,epithelial_cell_of_prostate,prostate_gland_male_adult_(37_years)	Quies,Quies,Quies,Quies,Quies	FALSE
mHDCR_42	lncRNA	intron	prostate	rs445114	rs445114	PCAT1	ENST00000642795.1	4	0.60906	TRUE	TRUE	FALSE	FALSE	FALSE	FALSE	FALSE	0	0	prostate	22Rv1,PC-3,RWPE1,epithelial_cell_of_prostate,prostate_gland_male_adult_(37_years)	Quies,Quies,Quies,Quies,Quies	FALSE
mHDCR_42	lncRNA	intron	prostate	rs445114	rs620861	PCAT1	ENST00000642795.1	4	0.60906	TRUE	TRUE	FALSE	FALSE	FALSE	FALSE	FALSE	0	0	prostate	22Rv1,PC-3,RWPE1,epithelial_cell_of_prostate,prostate_gland_male_adult_(37_years)	Quies,Quies,Quies,Quies,Quies	FALSE
mHDCR_42	lncRNA	intron	prostate	rs445114	rs620861	PCAT1	ENST00000642795.1	4	0.60906	TRUE	TRUE	FALSE	FALSE	FALSE	FALSE	FALSE	0	0	prostate	22Rv1,PC-3,RWPE1,epithelial_cell_of_prostate,prostate_gland_male_adult_(37_years)	Quies,Quies,Quies,Quies,Quies	FALSE
mHDCR_42	lncRNA	intron	prostate	rs34585331	rs16902094	PCAT1	ENST00000642795.1	2b	0.86904	TRUE	TRUE	TRUE	TRUE	FALSE	FALSE	FALSE	1.44	0	prostate	22Rv1,PC-3,RWPE1,epithelial_cell_of_prostate,prostate_gland_male_adult_(37_years)	Quies,Quies,Quies,Quies,Quies	FALSE
mHDCR_42	lncRNA	intron	prostate	rs200496470	rs16902094	PCAT1	ENST00000642795.1	4	0.60906	TRUE	TRUE	FALSE	FALSE	FALSE	FALSE	FALSE	0	0	prostate	22Rv1,PC-3,RWPE1,epithelial_cell_of_prostate,prostate_gland_male_adult_(37_years)	Quies,Quies,Quies,Quies,Quies	FALSE
mHDCR_42	lncRNA	intron	prostate	rs201469546	rs16902094	PCAT1	ENST00000642795.1	4	0.60906	TRUE	TRUE	FALSE	FALSE	FALSE	FALSE	FALSE	0	0	prostate	22Rv1,PC-3,RWPE1,epithelial_cell_of_prostate,prostate_gland_male_adult_(37_years)	Quies,Quies,Quies,Quies,Quies	FALSE
mHDCR_42	lncRNA	intron	prostate	rs139988765	rs16902094	PCAT1	ENST00000642795.1	4	0.60906	TRUE	TRUE	FALSE	FALSE	FALSE	FALSE	FALSE	0	0	prostate	22Rv1,PC-3,RWPE1,epithelial_cell_of_prostate,prostate_gland_male_adult_(37_years)	Quies,Quies,Quies,Quies,Quies	FALSE
mHDCR_42	lncRNA	intron	prostate	rs144898130	rs16902094	PCAT1	ENST00000642795.1	4	0.60906	TRUE	TRUE	FALSE	FALSE	FALSE	FALSE	FALSE	0	0	prostate	22Rv1,PC-3,RWPE1,epithelial_cell_of_prostate,prostate_gland_male_adult_(37_years)	Quies,Quies,Quies,Quies,Quies	FALSE
mHDCR_42	lncRNA	intron	prostate	rs382434	rs445114	PCAT1	ENST00000642795.1	4	0.60906	TRUE	TRUE	FALSE	FALSE	FALSE	FALSE	FALSE	0	0	prostate	22Rv1,PC-3,RWPE1,epithelial_cell_of_prostate,prostate_gland_male_adult_(37_years)	Quies,Quies,Quies,Quies,Quies	FALSE
mHDCR_42	lncRNA	intron	prostate	rs382434	rs445114	PCAT1	ENST00000642795.1	4	0.60906	TRUE	TRUE	FALSE	FALSE	FALSE	FALSE	FALSE	0	0	prostate	22Rv1,PC-3,RWPE1,epithelial_cell_of_prostate,prostate_gland_male_adult_(37_years)	Quies,Quies,Quies,Quies,Quies	FALSE
mHDCR_42	lncRNA	intron	prostate	rs382434	rs620861	PCAT1	ENST00000642795.1	4	0.60906	TRUE	TRUE	FALSE	FALSE	FALSE	FALSE	FALSE	0	0	prostate	22Rv1,PC-3,RWPE1,epithelial_cell_of_prostate,prostate_gland_male_adult_(37_years)	Quies,Quies,Quies,Quies,Quies	FALSE
mHDCR_42	lncRNA	intron	prostate	rs382434	rs620861	PCAT1	ENST00000642795.1	4	0.60906	TRUE	TRUE	FALSE	FALSE	FALSE	FALSE	FALSE	0	0	prostate	22Rv1,PC-3,RWPE1,epithelial_cell_of_prostate,prostate_gland_male_adult_(37_years)	Quies,Quies,Quies,Quies,Quies	FALSE
mHDCR_42	lncRNA	intron	prostate	rs77635060	rs16902094	PCAT1	ENST00000642795.1	5	0.56066	FALSE	TRUE	TRUE	FALSE	FALSE	FALSE	FALSE	0.11	0	prostate	22Rv1,PC-3,RWPE1,epithelial_cell_of_prostate,prostate_gland_male_adult_(37_years)	Quies,Quies,Quies,Quies,Quies	FALSE
mHDCR_42	lncRNA	intron	prostate	rs186935985	rs16902094	PCAT1	ENST00000642795.1	6	0.55195	FALSE	FALSE	TRUE	FALSE	FALSE	FALSE	FALSE	1.83	0	prostate	22Rv1,PC-3,RWPE1,epithelial_cell_of_prostate,prostate_gland_male_adult_(37_years)	Quies,Quies,Quies,Quies,Quies	FALSE
mHDCR_42	lncRNA	intron	prostate	rs622856	rs445114	PCAT1	ENST00000642795.1	4	0.60906	TRUE	TRUE	FALSE	FALSE	FALSE	FALSE	FALSE	0	0	prostate	22Rv1,PC-3,RWPE1,epithelial_cell_of_prostate,prostate_gland_male_adult_(37_years)	Quies,Quies,Quies,Quies,Quies	FALSE
mHDCR_42	lncRNA	intron	prostate	rs622856	rs445114	PCAT1	ENST00000642795.1	4	0.60906	TRUE	TRUE	FALSE	FALSE	FALSE	FALSE	FALSE	0	0	prostate	22Rv1,PC-3,RWPE1,epithelial_cell_of_prostate,prostate_gland_male_adult_(37_years)	Quies,Quies,Quies,Quies,Quies	FALSE
mHDCR_42	lncRNA	intron	prostate	rs622856	rs620861	PCAT1	ENST00000642795.1	4	0.60906	TRUE	TRUE	FALSE	FALSE	FALSE	FALSE	FALSE	0	0	prostate	22Rv1,PC-3,RWPE1,epithelial_cell_of_prostate,prostate_gland_male_adult_(37_years)	Quies,Quies,Quies,Quies,Quies	FALSE
mHDCR_42	lncRNA	intron	prostate	rs622856	rs620861	PCAT1	ENST00000642795.1	4	0.60906	TRUE	TRUE	FALSE	FALSE	FALSE	FALSE	FALSE	0	0	prostate	22Rv1,PC-3,RWPE1,epithelial_cell_of_prostate,prostate_gland_male_adult_(37_years)	Quies,Quies,Quies,Quies,Quies	FALSE
mHDCR_42	lncRNA	intron	prostate	rs622853	rs445114	PCAT1	ENST00000642795.1	4	0.60906	TRUE	TRUE	FALSE	FALSE	FALSE	FALSE	FALSE	0	0	prostate	22Rv1,PC-3,RWPE1,epithelial_cell_of_prostate,prostate_gland_male_adult_(37_years)	Quies,Quies,Quies,Quies,Quies	FALSE
mHDCR_42	lncRNA	intron	prostate	rs622853	rs445114	PCAT1	ENST00000642795.1	4	0.60906	TRUE	TRUE	FALSE	FALSE	FALSE	FALSE	FALSE	0	0	prostate	22Rv1,PC-3,RWPE1,epithelial_cell_of_prostate,prostate_gland_male_adult_(37_years)	Quies,Quies,Quies,Quies,Quies	FALSE
mHDCR_42	lncRNA	intron	prostate	rs622853	rs620861	PCAT1	ENST00000642795.1	4	0.60906	TRUE	TRUE	FALSE	FALSE	FALSE	FALSE	FALSE	0	0	prostate	22Rv1,PC-3,RWPE1,epithelial_cell_of_prostate,prostate_gland_male_adult_(37_years)	Quies,Quies,Quies,Quies,Quies	FALSE
mHDCR_42	lncRNA	intron	prostate	rs622853	rs620861	PCAT1	ENST00000642795.1	4	0.60906	TRUE	TRUE	FALSE	FALSE	FALSE	FALSE	FALSE	0	0	prostate	22Rv1,PC-3,RWPE1,epithelial_cell_of_prostate,prostate_gland_male_adult_(37_years)	Quies,Quies,Quies,Quies,Quies	FALSE
mHDCR_42	lncRNA	intron	prostate	rs72712308	rs16902094	PCAT1	ENST00000642795.1	4	0.60906	TRUE	TRUE	FALSE	FALSE	FALSE	FALSE	FALSE	0	0	prostate	22Rv1,PC-3,RWPE1,epithelial_cell_of_prostate,prostate_gland_male_adult_(37_years)	Quies,Quies,Quies,Quies,Quies	FALSE
mHDCR_42	lncRNA	intron	prostate	rs72712310	rs16902094	PCAT1	ENST00000642795.1	4	0.60906	TRUE	TRUE	FALSE	FALSE	FALSE	FALSE	FALSE	0	0	prostate	22Rv1,PC-3,RWPE1,epithelial_cell_of_prostate,prostate_gland_male_adult_(37_years)	Quies,Quies,Quies,Quies,Quies	FALSE
mHDCR_42	lncRNA	intron	prostate	rs366991	rs445114	PCAT1	ENST00000642795.1	4	0.70497	TRUE	TRUE	FALSE	TRUE	FALSE	FALSE	FALSE	0	0	prostate	22Rv1,PC-3,RWPE1,epithelial_cell_of_prostate,prostate_gland_male_adult_(37_years)	Quies,Quies,Quies,Quies,Quies	FALSE
mHDCR_42	lncRNA	intron	prostate	rs366991	rs445114	PCAT1	ENST00000642795.1	4	0.70497	TRUE	TRUE	FALSE	TRUE	FALSE	FALSE	FALSE	0	0	prostate	22Rv1,PC-3,RWPE1,epithelial_cell_of_prostate,prostate_gland_male_adult_(37_years)	Quies,Quies,Quies,Quies,Quies	FALSE
mHDCR_42	lncRNA	intron	prostate	rs366991	rs620861	PCAT1	ENST00000642795.1	4	0.70497	TRUE	TRUE	FALSE	TRUE	FALSE	FALSE	FALSE	0	0	prostate	22Rv1,PC-3,RWPE1,epithelial_cell_of_prostate,prostate_gland_male_adult_(37_years)	Quies,Quies,Quies,Quies,Quies	FALSE
mHDCR_42	lncRNA	intron	prostate	rs366991	rs620861	PCAT1	ENST00000642795.1	4	0.70497	TRUE	TRUE	FALSE	TRUE	FALSE	FALSE	FALSE	0	0	prostate	22Rv1,PC-3,RWPE1,epithelial_cell_of_prostate,prostate_gland_male_adult_(37_years)	Quies,Quies,Quies,Quies,Quies	FALSE
mHDCR_42	lncRNA	intron	prostate	rs55717424	rs16902094	PCAT1	ENST00000642795.1	4	0.70497	TRUE	TRUE	FALSE	TRUE	FALSE	FALSE	FALSE	0	0	prostate	22Rv1,PC-3,RWPE1,epithelial_cell_of_prostate,prostate_gland_male_adult_(37_years)	Quies,Quies,Het,Quies,Quies	FALSE
mHDCR_42	lncRNA	intron	prostate	rs58104177	rs16902094	PCAT1	ENST00000642795.1	4	0.60906	TRUE	TRUE	FALSE	FALSE	FALSE	FALSE	FALSE	0	0	prostate	22Rv1,PC-3,RWPE1,epithelial_cell_of_prostate,prostate_gland_male_adult_(37_years)	Quies,Quies,Het,Quies,Quies	FALSE
mHDCR_42	lncRNA	intron	prostate	rs620861	rs445114	PCAT1	ENST00000642795.1	4	0.60906	TRUE	TRUE	FALSE	FALSE	FALSE	FALSE	FALSE	0	0	prostate	22Rv1,PC-3,RWPE1,epithelial_cell_of_prostate,prostate_gland_male_adult_(37_years)	Quies,Quies,Het,Quies,Quies	FALSE
mHDCR_42	lncRNA	intron	prostate	rs620861	rs445114	PCAT1	ENST00000642795.1	4	0.60906	TRUE	TRUE	FALSE	FALSE	FALSE	FALSE	FALSE	0	0	prostate	22Rv1,PC-3,RWPE1,epithelial_cell_of_prostate,prostate_gland_male_adult_(37_years)	Quies,Quies,Het,Quies,Quies	FALSE
mHDCR_42	lncRNA	intron	prostate	rs620861	rs620861	PCAT1	ENST00000642795.1	4	0.60906	TRUE	TRUE	FALSE	FALSE	FALSE	FALSE	FALSE	0	0	prostate	22Rv1,PC-3,RWPE1,epithelial_cell_of_prostate,prostate_gland_male_adult_(37_years)	Quies,Quies,Het,Quies,Quies	FALSE
mHDCR_42	lncRNA	intron	prostate	rs620861	rs620861	PCAT1	ENST00000642795.1	4	0.60906	TRUE	TRUE	FALSE	FALSE	FALSE	FALSE	FALSE	0	0	prostate	22Rv1,PC-3,RWPE1,epithelial_cell_of_prostate,prostate_gland_male_adult_(37_years)	Quies,Quies,Het,Quies,Quies	FALSE
mHDCR_42	lncRNA	intron	prostate	rs72712334	rs16902094	PCAT1	ENST00000642795.1	4	0.60906	TRUE	TRUE	FALSE	FALSE	FALSE	FALSE	FALSE	0	0	prostate	22Rv1,PC-3,RWPE1,epithelial_cell_of_prostate,prostate_gland_male_adult_(37_years)	Quies,Het,Quies,Quies,Quies	FALSE
mHDCR_42	lncRNA	intron	prostate	rs442889	rs445114	PCAT1	ENST00000642795.1	3a	0.65177	TRUE	TRUE	TRUE	FALSE	FALSE	FALSE	FALSE	0.09	0	prostate	22Rv1,PC-3,RWPE1,epithelial_cell_of_prostate,prostate_gland_male_adult_(37_years)	Quies,Het,Quies,Quies,Quies	FALSE
mHDCR_42	lncRNA	intron	prostate	rs442889	rs445114	PCAT1	ENST00000642795.1	3a	0.65177	TRUE	TRUE	TRUE	FALSE	FALSE	FALSE	FALSE	0.09	0	prostate	22Rv1,PC-3,RWPE1,epithelial_cell_of_prostate,prostate_gland_male_adult_(37_years)	Quies,Het,Quies,Quies,Quies	FALSE
mHDCR_42	lncRNA	intron	prostate	rs442889	rs620861	PCAT1	ENST00000642795.1	3a	0.65177	TRUE	TRUE	TRUE	FALSE	FALSE	FALSE	FALSE	0.09	0	prostate	22Rv1,PC-3,RWPE1,epithelial_cell_of_prostate,prostate_gland_male_adult_(37_years)	Quies,Het,Quies,Quies,Quies	FALSE
mHDCR_42	lncRNA	intron	prostate	rs442889	rs620861	PCAT1	ENST00000642795.1	3a	0.65177	TRUE	TRUE	TRUE	FALSE	FALSE	FALSE	FALSE	0.09	0	prostate	22Rv1,PC-3,RWPE1,epithelial_cell_of_prostate,prostate_gland_male_adult_(37_years)	Quies,Het,Quies,Quies,Quies	FALSE
mHDCR_42	lncRNA	intron	prostate	rs72712335	rs16902094	PCAT1	ENST00000642795.1	5	0.58955	TRUE	FALSE	FALSE	FALSE	FALSE	FALSE	FALSE	0	0	prostate	22Rv1,PC-3,RWPE1,epithelial_cell_of_prostate,prostate_gland_male_adult_(37_years)	Quies,Het,Quies,Quies,Quies	FALSE
mHDCR_42	lncRNA	intron	prostate	rs1395287	rs445114	PCAT1	ENST00000642795.1	5	0.58955	TRUE	FALSE	FALSE	FALSE	FALSE	FALSE	FALSE	0	0	prostate	22Rv1,PC-3,RWPE1,epithelial_cell_of_prostate,prostate_gland_male_adult_(37_years)	Quies,Het,Quies,Quies,Quies	FALSE
mHDCR_42	lncRNA	intron	prostate	rs1395287	rs445114	PCAT1	ENST00000642795.1	5	0.58955	TRUE	FALSE	FALSE	FALSE	FALSE	FALSE	FALSE	0	0	prostate	22Rv1,PC-3,RWPE1,epithelial_cell_of_prostate,prostate_gland_male_adult_(37_years)	Quies,Het,Quies,Quies,Quies	FALSE
mHDCR_42	lncRNA	intron	prostate	rs1395287	rs620861	PCAT1	ENST00000642795.1	5	0.58955	TRUE	FALSE	FALSE	FALSE	FALSE	FALSE	FALSE	0	0	prostate	22Rv1,PC-3,RWPE1,epithelial_cell_of_prostate,prostate_gland_male_adult_(37_years)	Quies,Het,Quies,Quies,Quies	FALSE
mHDCR_42	lncRNA	intron	prostate	rs1395287	rs620861	PCAT1	ENST00000642795.1	5	0.58955	TRUE	FALSE	FALSE	FALSE	FALSE	FALSE	FALSE	0	0	prostate	22Rv1,PC-3,RWPE1,epithelial_cell_of_prostate,prostate_gland_male_adult_(37_years)	Quies,Het,Quies,Quies,Quies	FALSE
mHDCR_42	lncRNA	intron	prostate	rs72712338	rs16902094	PCAT1	ENST00000642795.1	5	0.56	FALSE	TRUE	TRUE	TRUE	FALSE	FALSE	FALSE	1.02	0	prostate	22Rv1,PC-3,RWPE1,epithelial_cell_of_prostate,prostate_gland_male_adult_(37_years)	Quies,Quies,Quies,Quies,Quies	FALSE
mHDCR_42	lncRNA	intron	prostate	rs60497658	rs16902094	PCAT1	ENST00000642795.1	5	0.6	FALSE	TRUE	TRUE	TRUE	FALSE	FALSE	FALSE	0.72	0	prostate	22Rv1,PC-3,RWPE1,epithelial_cell_of_prostate,prostate_gland_male_adult_(37_years)	Quies,Quies,Quies,TxWk,Quies	FALSE
mHDCR_42	lncRNA	intron	prostate	rs35049703	rs445114	PCAT1	ENST00000642795.1	5	0.5615	TRUE	FALSE	TRUE	FALSE	FALSE	FALSE	FALSE	0.45	0	prostate	22Rv1,PC-3,RWPE1,epithelial_cell_of_prostate,prostate_gland_male_adult_(37_years)	Quies,Quies,Quies,EnhWk,Quies	TRUE
mHDCR_42	lncRNA	intron	prostate	rs35049703	rs445114	PCAT1	ENST00000642795.1	5	0.5615	TRUE	FALSE	TRUE	FALSE	FALSE	FALSE	FALSE	0.45	0	prostate	22Rv1,PC-3,RWPE1,epithelial_cell_of_prostate,prostate_gland_male_adult_(37_years)	Quies,Quies,Quies,EnhWk,Quies	TRUE
mHDCR_42	lncRNA	intron	prostate	rs35049703	rs620861	PCAT1	ENST00000642795.1	5	0.5615	TRUE	FALSE	TRUE	FALSE	FALSE	FALSE	FALSE	0.45	0	prostate	22Rv1,PC-3,RWPE1,epithelial_cell_of_prostate,prostate_gland_male_adult_(37_years)	Quies,Quies,Quies,EnhWk,Quies	TRUE
mHDCR_42	lncRNA	intron	prostate	rs35049703	rs620861	PCAT1	ENST00000642795.1	5	0.5615	TRUE	FALSE	TRUE	FALSE	FALSE	FALSE	FALSE	0.45	0	prostate	22Rv1,PC-3,RWPE1,epithelial_cell_of_prostate,prostate_gland_male_adult_(37_years)	Quies,Quies,Quies,EnhWk,Quies	TRUE
mHDCR_42	lncRNA	intron	prostate	rs72712344	rs16902094	PCAT1	ENST00000642795.1	4	0.60906	TRUE	TRUE	FALSE	FALSE	FALSE	FALSE	FALSE	0	0	prostate	22Rv1,PC-3,RWPE1,epithelial_cell_of_prostate,prostate_gland_male_adult_(37_years)	EnhA2,EnhWk,Quies,EnhA1,Quies	TRUE
mHDCR_42	lncRNA	intron	prostate	rs6984837	rs12543663	PCAT1	ENST00000643101.1	5	0.58955	TRUE	FALSE	FALSE	FALSE	FALSE	FALSE	FALSE	0	0	prostate	22Rv1,PC-3,RWPE1,epithelial_cell_of_prostate,prostate_gland_male_adult_(37_years)	Quies,Quies,Quies,Quies,Quies	FALSE
mHDCR_42	lncRNA	intron	prostate	rs11995193	rs12543663	PCAT1	ENST00000643101.1	2b	0.61658	TRUE	TRUE	TRUE	TRUE	FALSE	FALSE	FALSE	0.9	0	prostate	22Rv1,PC-3,RWPE1,epithelial_cell_of_prostate,prostate_gland_male_adult_(37_years)	Quies,Quies,Quies,Quies,Quies	FALSE
mHDCR_42	lncRNA	intron	prostate	rs10441523	rs12543663	PCAT1	ENST00000643101.1	4	0.60906	TRUE	TRUE	FALSE	FALSE	FALSE	FALSE	FALSE	0	0	prostate	22Rv1,PC-3,RWPE1,epithelial_cell_of_prostate,prostate_gland_male_adult_(37_years)	Quies,Quies,Quies,Quies,Quies	FALSE
mHDCR_42	lncRNA	intron	prostate	rs12543663	rs12543663	PCAT1	ENST00000643101.1	4	0.60906	TRUE	TRUE	FALSE	FALSE	FALSE	FALSE	FALSE	0	0	prostate	22Rv1,PC-3,RWPE1,epithelial_cell_of_prostate,prostate_gland_male_adult_(37_years)	Quies,Quies,Quies,Quies,Quies	FALSE
mHDCR_42	lncRNA	intron	prostate	rs10086908	rs10086908	PCAT1	ENST00000643101.1	2b	0.7889	TRUE	TRUE	TRUE	TRUE	FALSE	FALSE	FALSE	0.59	0	prostate	22Rv1,PC-3,RWPE1,epithelial_cell_of_prostate,prostate_gland_male_adult_(37_years)	Quies,Quies,Quies,Quies,Quies	FALSE
mHDCR_42	lncRNA	intron	prostate	rs10086908	rs10086908	PCAT1	ENST00000643742.1	2b	0.7889	TRUE	TRUE	TRUE	TRUE	FALSE	FALSE	FALSE	0.59	0	prostate	22Rv1,PC-3,RWPE1,epithelial_cell_of_prostate,prostate_gland_male_adult_(37_years)	Quies,Quies,Quies,Quies,Quies	FALSE
mHDCR_42	lncRNA	intron	prostate	rs1516942	rs10086908	PCAT1	ENST00000643742.1	1f	0.81932	TRUE	FALSE	TRUE	FALSE	TRUE	FALSE	FALSE	2	0	prostate	22Rv1,PC-3,RWPE1,epithelial_cell_of_prostate,prostate_gland_male_adult_(37_years)	TxWk,Quies,Quies,Quies,Quies	FALSE
mHDCR_42	lncRNA	intron	prostate	rs2035637	rs10086908	PCAT1	ENST00000643742.1	4	0.60906	TRUE	TRUE	FALSE	FALSE	FALSE	FALSE	FALSE	0	0	prostate	22Rv1,PC-3,RWPE1,epithelial_cell_of_prostate,prostate_gland_male_adult_(37_years)	EnhA2,Quies,Quies,Quies,Quies	TRUE
mHDCR_42	lncRNA	intron	prostate	rs1551515	rs10086908	PCAT1	ENST00000643742.1	1f	0.55324	TRUE	FALSE	FALSE	FALSE	TRUE	FALSE	FALSE	0	0	prostate	22Rv1,PC-3,RWPE1,epithelial_cell_of_prostate,prostate_gland_male_adult_(37_years)	EnhA2,Quies,Quies,Quies,Quies	TRUE
mHDCR_42	lncRNA	intron	prostate	rs55717424	rs16902094	PCAT1	ENST00000644588.1	4	0.70497	TRUE	TRUE	FALSE	TRUE	FALSE	FALSE	FALSE	0	0	prostate	22Rv1,PC-3,RWPE1,epithelial_cell_of_prostate,prostate_gland_male_adult_(37_years)	Quies,Quies,Het,Quies,Quies	FALSE
mHDCR_42	lncRNA	intron	prostate	rs58104177	rs16902094	PCAT1	ENST00000644588.1	4	0.60906	TRUE	TRUE	FALSE	FALSE	FALSE	FALSE	FALSE	0	0	prostate	22Rv1,PC-3,RWPE1,epithelial_cell_of_prostate,prostate_gland_male_adult_(37_years)	Quies,Quies,Het,Quies,Quies	FALSE
mHDCR_42	lncRNA	intron	prostate	rs620861	rs445114	PCAT1	ENST00000644588.1	4	0.60906	TRUE	TRUE	FALSE	FALSE	FALSE	FALSE	FALSE	0	0	prostate	22Rv1,PC-3,RWPE1,epithelial_cell_of_prostate,prostate_gland_male_adult_(37_years)	Quies,Quies,Het,Quies,Quies	FALSE
mHDCR_42	lncRNA	intron	prostate	rs620861	rs445114	PCAT1	ENST00000644588.1	4	0.60906	TRUE	TRUE	FALSE	FALSE	FALSE	FALSE	FALSE	0	0	prostate	22Rv1,PC-3,RWPE1,epithelial_cell_of_prostate,prostate_gland_male_adult_(37_years)	Quies,Quies,Het,Quies,Quies	FALSE
mHDCR_42	lncRNA	intron	prostate	rs620861	rs620861	PCAT1	ENST00000644588.1	4	0.60906	TRUE	TRUE	FALSE	FALSE	FALSE	FALSE	FALSE	0	0	prostate	22Rv1,PC-3,RWPE1,epithelial_cell_of_prostate,prostate_gland_male_adult_(37_years)	Quies,Quies,Het,Quies,Quies	FALSE
mHDCR_42	lncRNA	intron	prostate	rs620861	rs620861	PCAT1	ENST00000644588.1	4	0.60906	TRUE	TRUE	FALSE	FALSE	FALSE	FALSE	FALSE	0	0	prostate	22Rv1,PC-3,RWPE1,epithelial_cell_of_prostate,prostate_gland_male_adult_(37_years)	Quies,Quies,Het,Quies,Quies	FALSE
mHDCR_42	lncRNA	intron	prostate	rs72712334	rs16902094	PCAT1	ENST00000644588.1	4	0.60906	TRUE	TRUE	FALSE	FALSE	FALSE	FALSE	FALSE	0	0	prostate	22Rv1,PC-3,RWPE1,epithelial_cell_of_prostate,prostate_gland_male_adult_(37_years)	Quies,Het,Quies,Quies,Quies	FALSE
mHDCR_42	lncRNA	intron	prostate	rs442889	rs445114	PCAT1	ENST00000644588.1	3a	0.65177	TRUE	TRUE	TRUE	FALSE	FALSE	FALSE	FALSE	0.09	0	prostate	22Rv1,PC-3,RWPE1,epithelial_cell_of_prostate,prostate_gland_male_adult_(37_years)	Quies,Het,Quies,Quies,Quies	FALSE
mHDCR_42	lncRNA	intron	prostate	rs442889	rs445114	PCAT1	ENST00000644588.1	3a	0.65177	TRUE	TRUE	TRUE	FALSE	FALSE	FALSE	FALSE	0.09	0	prostate	22Rv1,PC-3,RWPE1,epithelial_cell_of_prostate,prostate_gland_male_adult_(37_years)	Quies,Het,Quies,Quies,Quies	FALSE
mHDCR_42	lncRNA	intron	prostate	rs442889	rs620861	PCAT1	ENST00000644588.1	3a	0.65177	TRUE	TRUE	TRUE	FALSE	FALSE	FALSE	FALSE	0.09	0	prostate	22Rv1,PC-3,RWPE1,epithelial_cell_of_prostate,prostate_gland_male_adult_(37_years)	Quies,Het,Quies,Quies,Quies	FALSE
mHDCR_42	lncRNA	intron	prostate	rs442889	rs620861	PCAT1	ENST00000644588.1	3a	0.65177	TRUE	TRUE	TRUE	FALSE	FALSE	FALSE	FALSE	0.09	0	prostate	22Rv1,PC-3,RWPE1,epithelial_cell_of_prostate,prostate_gland_male_adult_(37_years)	Quies,Het,Quies,Quies,Quies	FALSE
mHDCR_42	lncRNA	intron	prostate	rs72712335	rs16902094	PCAT1	ENST00000644588.1	5	0.58955	TRUE	FALSE	FALSE	FALSE	FALSE	FALSE	FALSE	0	0	prostate	22Rv1,PC-3,RWPE1,epithelial_cell_of_prostate,prostate_gland_male_adult_(37_years)	Quies,Het,Quies,Quies,Quies	FALSE
mHDCR_42	lncRNA	intron	prostate	rs1395287	rs445114	PCAT1	ENST00000644588.1	5	0.58955	TRUE	FALSE	FALSE	FALSE	FALSE	FALSE	FALSE	0	0	prostate	22Rv1,PC-3,RWPE1,epithelial_cell_of_prostate,prostate_gland_male_adult_(37_years)	Quies,Het,Quies,Quies,Quies	FALSE
mHDCR_42	lncRNA	intron	prostate	rs1395287	rs445114	PCAT1	ENST00000644588.1	5	0.58955	TRUE	FALSE	FALSE	FALSE	FALSE	FALSE	FALSE	0	0	prostate	22Rv1,PC-3,RWPE1,epithelial_cell_of_prostate,prostate_gland_male_adult_(37_years)	Quies,Het,Quies,Quies,Quies	FALSE
mHDCR_42	lncRNA	intron	prostate	rs1395287	rs620861	PCAT1	ENST00000644588.1	5	0.58955	TRUE	FALSE	FALSE	FALSE	FALSE	FALSE	FALSE	0	0	prostate	22Rv1,PC-3,RWPE1,epithelial_cell_of_prostate,prostate_gland_male_adult_(37_years)	Quies,Het,Quies,Quies,Quies	FALSE
mHDCR_42	lncRNA	intron	prostate	rs1395287	rs620861	PCAT1	ENST00000644588.1	5	0.58955	TRUE	FALSE	FALSE	FALSE	FALSE	FALSE	FALSE	0	0	prostate	22Rv1,PC-3,RWPE1,epithelial_cell_of_prostate,prostate_gland_male_adult_(37_years)	Quies,Het,Quies,Quies,Quies	FALSE
mHDCR_42	lncRNA	intron	prostate	rs72712338	rs16902094	PCAT1	ENST00000644588.1	5	0.56	FALSE	TRUE	TRUE	TRUE	FALSE	FALSE	FALSE	1.02	0	prostate	22Rv1,PC-3,RWPE1,epithelial_cell_of_prostate,prostate_gland_male_adult_(37_years)	Quies,Quies,Quies,Quies,Quies	FALSE
mHDCR_42	lncRNA	intron	prostate	rs60497658	rs16902094	PCAT1	ENST00000644588.1	5	0.6	FALSE	TRUE	TRUE	TRUE	FALSE	FALSE	FALSE	0.72	0	prostate	22Rv1,PC-3,RWPE1,epithelial_cell_of_prostate,prostate_gland_male_adult_(37_years)	Quies,Quies,Quies,TxWk,Quies	FALSE
mHDCR_42	lncRNA	intron	prostate	rs35049703	rs445114	PCAT1	ENST00000644588.1	5	0.5615	TRUE	FALSE	TRUE	FALSE	FALSE	FALSE	FALSE	0.45	0	prostate	22Rv1,PC-3,RWPE1,epithelial_cell_of_prostate,prostate_gland_male_adult_(37_years)	Quies,Quies,Quies,EnhWk,Quies	TRUE
mHDCR_42	lncRNA	intron	prostate	rs35049703	rs445114	PCAT1	ENST00000644588.1	5	0.5615	TRUE	FALSE	TRUE	FALSE	FALSE	FALSE	FALSE	0.45	0	prostate	22Rv1,PC-3,RWPE1,epithelial_cell_of_prostate,prostate_gland_male_adult_(37_years)	Quies,Quies,Quies,EnhWk,Quies	TRUE
mHDCR_42	lncRNA	intron	prostate	rs35049703	rs620861	PCAT1	ENST00000644588.1	5	0.5615	TRUE	FALSE	TRUE	FALSE	FALSE	FALSE	FALSE	0.45	0	prostate	22Rv1,PC-3,RWPE1,epithelial_cell_of_prostate,prostate_gland_male_adult_(37_years)	Quies,Quies,Quies,EnhWk,Quies	TRUE
mHDCR_42	lncRNA	intron	prostate	rs35049703	rs620861	PCAT1	ENST00000644588.1	5	0.5615	TRUE	FALSE	TRUE	FALSE	FALSE	FALSE	FALSE	0.45	0	prostate	22Rv1,PC-3,RWPE1,epithelial_cell_of_prostate,prostate_gland_male_adult_(37_years)	Quies,Quies,Quies,EnhWk,Quies	TRUE
mHDCR_42	lncRNA	intron	prostate	rs72712344	rs16902094	PCAT1	ENST00000644588.1	4	0.60906	TRUE	TRUE	FALSE	FALSE	FALSE	FALSE	FALSE	0	0	prostate	22Rv1,PC-3,RWPE1,epithelial_cell_of_prostate,prostate_gland_male_adult_(37_years)	EnhA2,EnhWk,Quies,EnhA1,Quies	TRUE
mHDCR_42	lncRNA	intron	prostate	rs6984837	rs12543663	PCAT1	ENST00000644627.1	5	0.58955	TRUE	FALSE	FALSE	FALSE	FALSE	FALSE	FALSE	0	0	prostate	22Rv1,PC-3,RWPE1,epithelial_cell_of_prostate,prostate_gland_male_adult_(37_years)	Quies,Quies,Quies,Quies,Quies	FALSE
mHDCR_42	lncRNA	intron	prostate	rs11995193	rs12543663	PCAT1	ENST00000644627.1	2b	0.61658	TRUE	TRUE	TRUE	TRUE	FALSE	FALSE	FALSE	0.9	0	prostate	22Rv1,PC-3,RWPE1,epithelial_cell_of_prostate,prostate_gland_male_adult_(37_years)	Quies,Quies,Quies,Quies,Quies	FALSE
mHDCR_42	lncRNA	intron	prostate	rs10441523	rs12543663	PCAT1	ENST00000644627.1	4	0.60906	TRUE	TRUE	FALSE	FALSE	FALSE	FALSE	FALSE	0	0	prostate	22Rv1,PC-3,RWPE1,epithelial_cell_of_prostate,prostate_gland_male_adult_(37_years)	Quies,Quies,Quies,Quies,Quies	FALSE
mHDCR_42	lncRNA	intron	prostate	rs12543663	rs12543663	PCAT1	ENST00000644627.1	4	0.60906	TRUE	TRUE	FALSE	FALSE	FALSE	FALSE	FALSE	0	0	prostate	22Rv1,PC-3,RWPE1,epithelial_cell_of_prostate,prostate_gland_male_adult_(37_years)	Quies,Quies,Quies,Quies,Quies	FALSE
mHDCR_42	lncRNA	intron	prostate	rs10086908	rs10086908	PCAT1	ENST00000644627.1	2b	0.7889	TRUE	TRUE	TRUE	TRUE	FALSE	FALSE	FALSE	0.59	0	prostate	22Rv1,PC-3,RWPE1,epithelial_cell_of_prostate,prostate_gland_male_adult_(37_years)	Quies,Quies,Quies,Quies,Quies	FALSE
mHDCR_42	lncRNA	intron	prostate	rs1516942	rs10086908	PCAT1	ENST00000644627.1	1f	0.81932	TRUE	FALSE	TRUE	FALSE	TRUE	FALSE	FALSE	2	0	prostate	22Rv1,PC-3,RWPE1,epithelial_cell_of_prostate,prostate_gland_male_adult_(37_years)	TxWk,Quies,Quies,Quies,Quies	FALSE
mHDCR_42	lncRNA	intron	prostate	rs2035637	rs10086908	PCAT1	ENST00000644627.1	4	0.60906	TRUE	TRUE	FALSE	FALSE	FALSE	FALSE	FALSE	0	0	prostate	22Rv1,PC-3,RWPE1,epithelial_cell_of_prostate,prostate_gland_male_adult_(37_years)	EnhA2,Quies,Quies,Quies,Quies	TRUE
mHDCR_42	lncRNA	intron	prostate	rs1551515	rs10086908	PCAT1	ENST00000644627.1	1f	0.55324	TRUE	FALSE	FALSE	FALSE	TRUE	FALSE	FALSE	0	0	prostate	22Rv1,PC-3,RWPE1,epithelial_cell_of_prostate,prostate_gland_male_adult_(37_years)	EnhA2,Quies,Quies,Quies,Quies	TRUE
mHDCR_42	lncRNA	intron	prostate	rs4473999	rs10086908	PCAT1	ENST00000644627.1	1f	0.55324	TRUE	FALSE	FALSE	FALSE	TRUE	FALSE	FALSE	0	0	prostate	22Rv1,PC-3,RWPE1,epithelial_cell_of_prostate,prostate_gland_male_adult_(37_years)	EnhA2,Quies,Quies,Quies,Quies	TRUE
mHDCR_42	lncRNA	intron	prostate	rs9656964	rs10086908	PCAT1	ENST00000644627.1	1f	0.55324	TRUE	FALSE	FALSE	FALSE	TRUE	FALSE	FALSE	0	0	prostate	22Rv1,PC-3,RWPE1,epithelial_cell_of_prostate,prostate_gland_male_adult_(37_years)	EnhA2,Quies,Quies,Quies,Quies	TRUE
mHDCR_42	lncRNA	intron	prostate	rs17762938	rs10086908	PCAT1	ENST00000644627.1	1f	0.74048	TRUE	FALSE	TRUE	TRUE	TRUE	FALSE	FALSE	1.63	0	prostate	22Rv1,PC-3,RWPE1,epithelial_cell_of_prostate,prostate_gland_male_adult_(37_years)	EnhA2,Quies,Quies,Quies,Quies	TRUE
mHDCR_42	lncRNA	intron	prostate	rs7823297	rs10086908	PCAT1	ENST00000644627.1	1b	0.68148	TRUE	TRUE	TRUE	TRUE	TRUE	FALSE	FALSE	1.99	0	prostate	22Rv1,PC-3,RWPE1,epithelial_cell_of_prostate,prostate_gland_male_adult_(37_years)	EnhA2,Quies,Quies,Quies,Quies	TRUE
mHDCR_27	lncRNA	intron	prostate	rs11691517	rs11691517	MIR4435-2HG	ENST00000645030.2	1f	0.55436	TRUE	TRUE	FALSE	FALSE	TRUE	FALSE	FALSE	0	0	prostate	22Rv1,PC-3,RWPE1,epithelial_cell_of_prostate,prostate_gland_male_adult_(37_years)	Quies,TxWk,Quies,TxWk,Quies	FALSE
mHDCR_42	lncRNA	intron	prostate	rs55717424	rs16902094	PCAT1	ENST00000645215.1	4	0.70497	TRUE	TRUE	FALSE	TRUE	FALSE	FALSE	FALSE	0	0	prostate	22Rv1,PC-3,RWPE1,epithelial_cell_of_prostate,prostate_gland_male_adult_(37_years)	Quies,Quies,Het,Quies,Quies	FALSE
mHDCR_42	lncRNA	intron	prostate	rs58104177	rs16902094	PCAT1	ENST00000645215.1	4	0.60906	TRUE	TRUE	FALSE	FALSE	FALSE	FALSE	FALSE	0	0	prostate	22Rv1,PC-3,RWPE1,epithelial_cell_of_prostate,prostate_gland_male_adult_(37_years)	Quies,Quies,Het,Quies,Quies	FALSE
mHDCR_42	lncRNA	intron	prostate	rs620861	rs445114	PCAT1	ENST00000645215.1	4	0.60906	TRUE	TRUE	FALSE	FALSE	FALSE	FALSE	FALSE	0	0	prostate	22Rv1,PC-3,RWPE1,epithelial_cell_of_prostate,prostate_gland_male_adult_(37_years)	Quies,Quies,Het,Quies,Quies	FALSE
mHDCR_42	lncRNA	intron	prostate	rs620861	rs445114	PCAT1	ENST00000645215.1	4	0.60906	TRUE	TRUE	FALSE	FALSE	FALSE	FALSE	FALSE	0	0	prostate	22Rv1,PC-3,RWPE1,epithelial_cell_of_prostate,prostate_gland_male_adult_(37_years)	Quies,Quies,Het,Quies,Quies	FALSE
mHDCR_42	lncRNA	intron	prostate	rs620861	rs620861	PCAT1	ENST00000645215.1	4	0.60906	TRUE	TRUE	FALSE	FALSE	FALSE	FALSE	FALSE	0	0	prostate	22Rv1,PC-3,RWPE1,epithelial_cell_of_prostate,prostate_gland_male_adult_(37_years)	Quies,Quies,Het,Quies,Quies	FALSE
mHDCR_42	lncRNA	intron	prostate	rs620861	rs620861	PCAT1	ENST00000645215.1	4	0.60906	TRUE	TRUE	FALSE	FALSE	FALSE	FALSE	FALSE	0	0	prostate	22Rv1,PC-3,RWPE1,epithelial_cell_of_prostate,prostate_gland_male_adult_(37_years)	Quies,Quies,Het,Quies,Quies	FALSE
mHDCR_42	lncRNA	intron	prostate	rs72712334	rs16902094	PCAT1	ENST00000645215.1	4	0.60906	TRUE	TRUE	FALSE	FALSE	FALSE	FALSE	FALSE	0	0	prostate	22Rv1,PC-3,RWPE1,epithelial_cell_of_prostate,prostate_gland_male_adult_(37_years)	Quies,Het,Quies,Quies,Quies	FALSE
mHDCR_42	lncRNA	intron	prostate	rs442889	rs445114	PCAT1	ENST00000645215.1	3a	0.65177	TRUE	TRUE	TRUE	FALSE	FALSE	FALSE	FALSE	0.09	0	prostate	22Rv1,PC-3,RWPE1,epithelial_cell_of_prostate,prostate_gland_male_adult_(37_years)	Quies,Het,Quies,Quies,Quies	FALSE
mHDCR_42	lncRNA	intron	prostate	rs442889	rs445114	PCAT1	ENST00000645215.1	3a	0.65177	TRUE	TRUE	TRUE	FALSE	FALSE	FALSE	FALSE	0.09	0	prostate	22Rv1,PC-3,RWPE1,epithelial_cell_of_prostate,prostate_gland_male_adult_(37_years)	Quies,Het,Quies,Quies,Quies	FALSE
mHDCR_42	lncRNA	intron	prostate	rs442889	rs620861	PCAT1	ENST00000645215.1	3a	0.65177	TRUE	TRUE	TRUE	FALSE	FALSE	FALSE	FALSE	0.09	0	prostate	22Rv1,PC-3,RWPE1,epithelial_cell_of_prostate,prostate_gland_male_adult_(37_years)	Quies,Het,Quies,Quies,Quies	FALSE
mHDCR_42	lncRNA	intron	prostate	rs442889	rs620861	PCAT1	ENST00000645215.1	3a	0.65177	TRUE	TRUE	TRUE	FALSE	FALSE	FALSE	FALSE	0.09	0	prostate	22Rv1,PC-3,RWPE1,epithelial_cell_of_prostate,prostate_gland_male_adult_(37_years)	Quies,Het,Quies,Quies,Quies	FALSE
mHDCR_42	lncRNA	intron	prostate	rs72712335	rs16902094	PCAT1	ENST00000645215.1	5	0.58955	TRUE	FALSE	FALSE	FALSE	FALSE	FALSE	FALSE	0	0	prostate	22Rv1,PC-3,RWPE1,epithelial_cell_of_prostate,prostate_gland_male_adult_(37_years)	Quies,Het,Quies,Quies,Quies	FALSE
mHDCR_42	lncRNA	intron	prostate	rs1395287	rs445114	PCAT1	ENST00000645215.1	5	0.58955	TRUE	FALSE	FALSE	FALSE	FALSE	FALSE	FALSE	0	0	prostate	22Rv1,PC-3,RWPE1,epithelial_cell_of_prostate,prostate_gland_male_adult_(37_years)	Quies,Het,Quies,Quies,Quies	FALSE
mHDCR_42	lncRNA	intron	prostate	rs1395287	rs445114	PCAT1	ENST00000645215.1	5	0.58955	TRUE	FALSE	FALSE	FALSE	FALSE	FALSE	FALSE	0	0	prostate	22Rv1,PC-3,RWPE1,epithelial_cell_of_prostate,prostate_gland_male_adult_(37_years)	Quies,Het,Quies,Quies,Quies	FALSE
mHDCR_42	lncRNA	intron	prostate	rs1395287	rs620861	PCAT1	ENST00000645215.1	5	0.58955	TRUE	FALSE	FALSE	FALSE	FALSE	FALSE	FALSE	0	0	prostate	22Rv1,PC-3,RWPE1,epithelial_cell_of_prostate,prostate_gland_male_adult_(37_years)	Quies,Het,Quies,Quies,Quies	FALSE
mHDCR_42	lncRNA	intron	prostate	rs1395287	rs620861	PCAT1	ENST00000645215.1	5	0.58955	TRUE	FALSE	FALSE	FALSE	FALSE	FALSE	FALSE	0	0	prostate	22Rv1,PC-3,RWPE1,epithelial_cell_of_prostate,prostate_gland_male_adult_(37_years)	Quies,Het,Quies,Quies,Quies	FALSE
mHDCR_42	lncRNA	intron	prostate	rs72712338	rs16902094	PCAT1	ENST00000645215.1	5	0.56	FALSE	TRUE	TRUE	TRUE	FALSE	FALSE	FALSE	1.02	0	prostate	22Rv1,PC-3,RWPE1,epithelial_cell_of_prostate,prostate_gland_male_adult_(37_years)	Quies,Quies,Quies,Quies,Quies	FALSE
mHDCR_42	lncRNA	intron	prostate	rs60497658	rs16902094	PCAT1	ENST00000645215.1	5	0.6	FALSE	TRUE	TRUE	TRUE	FALSE	FALSE	FALSE	0.72	0	prostate	22Rv1,PC-3,RWPE1,epithelial_cell_of_prostate,prostate_gland_male_adult_(37_years)	Quies,Quies,Quies,TxWk,Quies	FALSE
mHDCR_42	lncRNA	intron	prostate	rs35049703	rs445114	PCAT1	ENST00000645215.1	5	0.5615	TRUE	FALSE	TRUE	FALSE	FALSE	FALSE	FALSE	0.45	0	prostate	22Rv1,PC-3,RWPE1,epithelial_cell_of_prostate,prostate_gland_male_adult_(37_years)	Quies,Quies,Quies,EnhWk,Quies	TRUE
mHDCR_42	lncRNA	intron	prostate	rs35049703	rs445114	PCAT1	ENST00000645215.1	5	0.5615	TRUE	FALSE	TRUE	FALSE	FALSE	FALSE	FALSE	0.45	0	prostate	22Rv1,PC-3,RWPE1,epithelial_cell_of_prostate,prostate_gland_male_adult_(37_years)	Quies,Quies,Quies,EnhWk,Quies	TRUE
mHDCR_42	lncRNA	intron	prostate	rs35049703	rs620861	PCAT1	ENST00000645215.1	5	0.5615	TRUE	FALSE	TRUE	FALSE	FALSE	FALSE	FALSE	0.45	0	prostate	22Rv1,PC-3,RWPE1,epithelial_cell_of_prostate,prostate_gland_male_adult_(37_years)	Quies,Quies,Quies,EnhWk,Quies	TRUE
mHDCR_42	lncRNA	intron	prostate	rs35049703	rs620861	PCAT1	ENST00000645215.1	5	0.5615	TRUE	FALSE	TRUE	FALSE	FALSE	FALSE	FALSE	0.45	0	prostate	22Rv1,PC-3,RWPE1,epithelial_cell_of_prostate,prostate_gland_male_adult_(37_years)	Quies,Quies,Quies,EnhWk,Quies	TRUE
mHDCR_42	lncRNA	intron	prostate	rs72712344	rs16902094	PCAT1	ENST00000645215.1	4	0.60906	TRUE	TRUE	FALSE	FALSE	FALSE	FALSE	FALSE	0	0	prostate	22Rv1,PC-3,RWPE1,epithelial_cell_of_prostate,prostate_gland_male_adult_(37_years)	EnhA2,EnhWk,Quies,EnhA1,Quies	TRUE
mHDCR_42	lncRNA	intron	prostate	rs10505477	rs6983267	PCAT1	ENST00000645215.1	1b	0.86517	TRUE	TRUE	TRUE	TRUE	TRUE	FALSE	FALSE	2	0	prostate	22Rv1,PC-3,RWPE1,epithelial_cell_of_prostate,prostate_gland_male_adult_(37_years)	Quies,Quies,Quies,EnhA2,Quies	TRUE
mHDCR_42	lncRNA	intron	prostate	rs12682374	rs6983267	PCAT1	ENST00000645215.1	1b	0.82368	TRUE	TRUE	TRUE	TRUE	TRUE	FALSE	FALSE	1.93	0	prostate	22Rv1,PC-3,RWPE1,epithelial_cell_of_prostate,prostate_gland_male_adult_(37_years)	EnhA2,Quies,Quies,EnhA1,Quies	TRUE
mHDCR_42	lncRNA	intron	prostate	rs6983267	rs6983267	PCAT1	ENST00000645215.1	1a	0.93	TRUE	TRUE	TRUE	TRUE	TRUE	TRUE	TRUE	0.26	0.26	prostate	22Rv1,PC-3,RWPE1,epithelial_cell_of_prostate,prostate_gland_male_adult_(37_years)	Quies,EnhA1,EnhA1,EnhA1,Quies	TRUE
mHDCR_42	lncRNA	intron	prostate	rs6984837	rs12543663	PCAT1	ENST00000645463.1	5	0.58955	TRUE	FALSE	FALSE	FALSE	FALSE	FALSE	FALSE	0	0	prostate	22Rv1,PC-3,RWPE1,epithelial_cell_of_prostate,prostate_gland_male_adult_(37_years)	Quies,Quies,Quies,Quies,Quies	FALSE
mHDCR_42	lncRNA	intron	prostate	rs11995193	rs12543663	PCAT1	ENST00000645463.1	2b	0.61658	TRUE	TRUE	TRUE	TRUE	FALSE	FALSE	FALSE	0.9	0	prostate	22Rv1,PC-3,RWPE1,epithelial_cell_of_prostate,prostate_gland_male_adult_(37_years)	Quies,Quies,Quies,Quies,Quies	FALSE
mHDCR_42	lncRNA	intron	prostate	rs10441523	rs12543663	PCAT1	ENST00000645463.1	4	0.60906	TRUE	TRUE	FALSE	FALSE	FALSE	FALSE	FALSE	0	0	prostate	22Rv1,PC-3,RWPE1,epithelial_cell_of_prostate,prostate_gland_male_adult_(37_years)	Quies,Quies,Quies,Quies,Quies	FALSE
mHDCR_42	lncRNA	intron	prostate	rs12543663	rs12543663	PCAT1	ENST00000645463.1	4	0.60906	TRUE	TRUE	FALSE	FALSE	FALSE	FALSE	FALSE	0	0	prostate	22Rv1,PC-3,RWPE1,epithelial_cell_of_prostate,prostate_gland_male_adult_(37_years)	Quies,Quies,Quies,Quies,Quies	FALSE
mHDCR_42	lncRNA	intron	prostate	rs10086908	rs10086908	PCAT1	ENST00000645463.1	2b	0.7889	TRUE	TRUE	TRUE	TRUE	FALSE	FALSE	FALSE	0.59	0	prostate	22Rv1,PC-3,RWPE1,epithelial_cell_of_prostate,prostate_gland_male_adult_(37_years)	Quies,Quies,Quies,Quies,Quies	FALSE
mHDCR_42	lncRNA	intron	prostate	rs1516942	rs10086908	PCAT1	ENST00000645463.1	1f	0.81932	TRUE	FALSE	TRUE	FALSE	TRUE	FALSE	FALSE	2	0	prostate	22Rv1,PC-3,RWPE1,epithelial_cell_of_prostate,prostate_gland_male_adult_(37_years)	TxWk,Quies,Quies,Quies,Quies	FALSE
mHDCR_42	lncRNA	intron	prostate	rs2035637	rs10086908	PCAT1	ENST00000645463.1	4	0.60906	TRUE	TRUE	FALSE	FALSE	FALSE	FALSE	FALSE	0	0	prostate	22Rv1,PC-3,RWPE1,epithelial_cell_of_prostate,prostate_gland_male_adult_(37_years)	EnhA2,Quies,Quies,Quies,Quies	TRUE
mHDCR_42	lncRNA	intron	prostate	rs1551515	rs10086908	PCAT1	ENST00000645463.1	1f	0.55324	TRUE	FALSE	FALSE	FALSE	TRUE	FALSE	FALSE	0	0	prostate	22Rv1,PC-3,RWPE1,epithelial_cell_of_prostate,prostate_gland_male_adult_(37_years)	EnhA2,Quies,Quies,Quies,Quies	TRUE
mHDCR_42	lncRNA	intron	prostate	rs4473999	rs10086908	PCAT1	ENST00000645463.1	1f	0.55324	TRUE	FALSE	FALSE	FALSE	TRUE	FALSE	FALSE	0	0	prostate	22Rv1,PC-3,RWPE1,epithelial_cell_of_prostate,prostate_gland_male_adult_(37_years)	EnhA2,Quies,Quies,Quies,Quies	TRUE
mHDCR_42	lncRNA	intron	prostate	rs9656964	rs10086908	PCAT1	ENST00000645463.1	1f	0.55324	TRUE	FALSE	FALSE	FALSE	TRUE	FALSE	FALSE	0	0	prostate	22Rv1,PC-3,RWPE1,epithelial_cell_of_prostate,prostate_gland_male_adult_(37_years)	EnhA2,Quies,Quies,Quies,Quies	TRUE
mHDCR_42	lncRNA	intron	prostate	rs17762938	rs10086908	PCAT1	ENST00000645463.1	1f	0.74048	TRUE	FALSE	TRUE	TRUE	TRUE	FALSE	FALSE	1.63	0	prostate	22Rv1,PC-3,RWPE1,epithelial_cell_of_prostate,prostate_gland_male_adult_(37_years)	EnhA2,Quies,Quies,Quies,Quies	TRUE
mHDCR_42	lncRNA	intron	prostate	rs7823297	rs10086908	PCAT1	ENST00000645463.1	1b	0.68148	TRUE	TRUE	TRUE	TRUE	TRUE	FALSE	FALSE	1.99	0	prostate	22Rv1,PC-3,RWPE1,epithelial_cell_of_prostate,prostate_gland_male_adult_(37_years)	EnhA2,Quies,Quies,Quies,Quies	TRUE
mHDCR_42	lncRNA	intron	prostate	rs1016343	rs1016343	PCAT1	ENST00000645463.1	1f	0.55436	TRUE	TRUE	FALSE	FALSE	TRUE	FALSE	FALSE	0	0	prostate	22Rv1,PC-3,RWPE1,epithelial_cell_of_prostate,prostate_gland_male_adult_(37_years)	Quies,EnhWk,Quies,EnhA1,Quies	TRUE
mHDCR_42	lncRNA	intron	prostate	rs28663168	rs1016343	PCAT1	ENST00000645463.1	4	0.60906	TRUE	TRUE	FALSE	FALSE	FALSE	FALSE	FALSE	0	0	prostate	22Rv1,PC-3,RWPE1,epithelial_cell_of_prostate,prostate_gland_male_adult_(37_years)	Quies,Quies,Quies,Het,Quies	FALSE
mHDCR_42	lncRNA	intron	prostate	rs7844454	rs13252298	PCAT1	ENST00000645463.1	4	0.60906	TRUE	TRUE	FALSE	FALSE	FALSE	FALSE	FALSE	0	0	prostate	22Rv1,PC-3,RWPE1,epithelial_cell_of_prostate,prostate_gland_male_adult_(37_years)	Quies,Quies,Quies,Het,Quies	FALSE
mHDCR_42	lncRNA	intron	prostate	rs7000321	rs13252298	PCAT1	ENST00000645463.1	5	0.84528	TRUE	FALSE	TRUE	FALSE	FALSE	FALSE	FALSE	2	0	prostate	22Rv1,PC-3,RWPE1,epithelial_cell_of_prostate,prostate_gland_male_adult_(37_years)	EnhA2,Quies,Quies,Het,Quies	TRUE
mHDCR_42	lncRNA	intron	prostate	rs1456315	rs13254738	PCAT1	ENST00000645463.1	4	0.60906	TRUE	TRUE	FALSE	FALSE	FALSE	FALSE	FALSE	0	0	prostate	22Rv1,PC-3,RWPE1,epithelial_cell_of_prostate,prostate_gland_male_adult_(37_years)	EnhA2,Quies,Quies,Het,Quies	TRUE
mHDCR_42	lncRNA	intron	prostate	rs1456315	rs13254738	PCAT1	ENST00000645463.1	4	0.60906	TRUE	TRUE	FALSE	FALSE	FALSE	FALSE	FALSE	0	0	prostate	22Rv1,PC-3,RWPE1,epithelial_cell_of_prostate,prostate_gland_male_adult_(37_years)	EnhA2,Quies,Quies,Het,Quies	TRUE
mHDCR_42	lncRNA	intron	prostate	rs1456315	rs1456315	PCAT1	ENST00000645463.1	4	0.60906	TRUE	TRUE	FALSE	FALSE	FALSE	FALSE	FALSE	0	0	prostate	22Rv1,PC-3,RWPE1,epithelial_cell_of_prostate,prostate_gland_male_adult_(37_years)	EnhA2,Quies,Quies,Het,Quies	TRUE
mHDCR_42	lncRNA	intron	prostate	rs1456315	rs1456315	PCAT1	ENST00000645463.1	4	0.60906	TRUE	TRUE	FALSE	FALSE	FALSE	FALSE	FALSE	0	0	prostate	22Rv1,PC-3,RWPE1,epithelial_cell_of_prostate,prostate_gland_male_adult_(37_years)	EnhA2,Quies,Quies,Het,Quies	TRUE
mHDCR_42	lncRNA	intron	prostate	rs183373024	rs188140481	PCAT1	ENST00000645463.1	4	0.60906	TRUE	TRUE	FALSE	FALSE	FALSE	FALSE	FALSE	0	0	prostate	22Rv1,PC-3,RWPE1,epithelial_cell_of_prostate,prostate_gland_male_adult_(37_years)	EnhA2,Quies,Quies,Het,Quies	TRUE
mHDCR_42	lncRNA	intron	prostate	rs13254738	rs13254738	PCAT1	ENST00000645463.1	4	0.60906	TRUE	TRUE	FALSE	FALSE	FALSE	FALSE	FALSE	0	0	prostate	22Rv1,PC-3,RWPE1,epithelial_cell_of_prostate,prostate_gland_male_adult_(37_years)	EnhA2,Quies,Quies,Het,Quies	TRUE
mHDCR_42	lncRNA	intron	prostate	rs13254738	rs13254738	PCAT1	ENST00000645463.1	4	0.60906	TRUE	TRUE	FALSE	FALSE	FALSE	FALSE	FALSE	0	0	prostate	22Rv1,PC-3,RWPE1,epithelial_cell_of_prostate,prostate_gland_male_adult_(37_years)	EnhA2,Quies,Quies,Het,Quies	TRUE
mHDCR_42	lncRNA	intron	prostate	rs13254738	rs1456315	PCAT1	ENST00000645463.1	4	0.60906	TRUE	TRUE	FALSE	FALSE	FALSE	FALSE	FALSE	0	0	prostate	22Rv1,PC-3,RWPE1,epithelial_cell_of_prostate,prostate_gland_male_adult_(37_years)	EnhA2,Quies,Quies,Het,Quies	TRUE
mHDCR_42	lncRNA	intron	prostate	rs13254738	rs1456315	PCAT1	ENST00000645463.1	4	0.60906	TRUE	TRUE	FALSE	FALSE	FALSE	FALSE	FALSE	0	0	prostate	22Rv1,PC-3,RWPE1,epithelial_cell_of_prostate,prostate_gland_male_adult_(37_years)	EnhA2,Quies,Quies,Het,Quies	TRUE
mHDCR_42	lncRNA	intron	prostate	rs58717512	rs10505483	PCAT1	ENST00000645463.1	4	0.60906	TRUE	TRUE	FALSE	FALSE	FALSE	FALSE	FALSE	0	0	prostate	22Rv1,PC-3,RWPE1,epithelial_cell_of_prostate,prostate_gland_male_adult_(37_years)	TxWk,Quies,Quies,Quies,Quies	FALSE
mHDCR_42	lncRNA	intron	prostate	rs58717512	rs10505483	PCAT1	ENST00000645463.1	4	0.60906	TRUE	TRUE	FALSE	FALSE	FALSE	FALSE	FALSE	0	0	prostate	22Rv1,PC-3,RWPE1,epithelial_cell_of_prostate,prostate_gland_male_adult_(37_years)	TxWk,Quies,Quies,Quies,Quies	FALSE
mHDCR_42	lncRNA	intron	prostate	rs58717512	rs10505483	PCAT1	ENST00000645463.1	4	0.60906	TRUE	TRUE	FALSE	FALSE	FALSE	FALSE	FALSE	0	0	prostate	22Rv1,PC-3,RWPE1,epithelial_cell_of_prostate,prostate_gland_male_adult_(37_years)	TxWk,Quies,Quies,Quies,Quies	FALSE
mHDCR_42	lncRNA	intron	prostate	rs58717512	rs10505483	PCAT1	ENST00000645463.1	4	0.60906	TRUE	TRUE	FALSE	FALSE	FALSE	FALSE	FALSE	0	0	prostate	22Rv1,PC-3,RWPE1,epithelial_cell_of_prostate,prostate_gland_male_adult_(37_years)	TxWk,Quies,Quies,Quies,Quies	FALSE
mHDCR_42	lncRNA	intron	prostate	rs58717512	rs12682344	PCAT1	ENST00000645463.1	4	0.60906	TRUE	TRUE	FALSE	FALSE	FALSE	FALSE	FALSE	0	0	prostate	22Rv1,PC-3,RWPE1,epithelial_cell_of_prostate,prostate_gland_male_adult_(37_years)	TxWk,Quies,Quies,Quies,Quies	FALSE
mHDCR_42	lncRNA	intron	prostate	rs58717512	rs12682344	PCAT1	ENST00000645463.1	4	0.60906	TRUE	TRUE	FALSE	FALSE	FALSE	FALSE	FALSE	0	0	prostate	22Rv1,PC-3,RWPE1,epithelial_cell_of_prostate,prostate_gland_male_adult_(37_years)	TxWk,Quies,Quies,Quies,Quies	FALSE
mHDCR_42	lncRNA	intron	prostate	rs58717512	rs12682344	PCAT1	ENST00000645463.1	4	0.60906	TRUE	TRUE	FALSE	FALSE	FALSE	FALSE	FALSE	0	0	prostate	22Rv1,PC-3,RWPE1,epithelial_cell_of_prostate,prostate_gland_male_adult_(37_years)	TxWk,Quies,Quies,Quies,Quies	FALSE
mHDCR_42	lncRNA	intron	prostate	rs58717512	rs12682344	PCAT1	ENST00000645463.1	4	0.60906	TRUE	TRUE	FALSE	FALSE	FALSE	FALSE	FALSE	0	0	prostate	22Rv1,PC-3,RWPE1,epithelial_cell_of_prostate,prostate_gland_male_adult_(37_years)	TxWk,Quies,Quies,Quies,Quies	FALSE
mHDCR_42	lncRNA	intron	prostate	rs58717512	rs16901979	PCAT1	ENST00000645463.1	4	0.60906	TRUE	TRUE	FALSE	FALSE	FALSE	FALSE	FALSE	0	0	prostate	22Rv1,PC-3,RWPE1,epithelial_cell_of_prostate,prostate_gland_male_adult_(37_years)	TxWk,Quies,Quies,Quies,Quies	FALSE
mHDCR_42	lncRNA	intron	prostate	rs58717512	rs16901979	PCAT1	ENST00000645463.1	4	0.60906	TRUE	TRUE	FALSE	FALSE	FALSE	FALSE	FALSE	0	0	prostate	22Rv1,PC-3,RWPE1,epithelial_cell_of_prostate,prostate_gland_male_adult_(37_years)	TxWk,Quies,Quies,Quies,Quies	FALSE
mHDCR_42	lncRNA	intron	prostate	rs58717512	rs16901979	PCAT1	ENST00000645463.1	4	0.60906	TRUE	TRUE	FALSE	FALSE	FALSE	FALSE	FALSE	0	0	prostate	22Rv1,PC-3,RWPE1,epithelial_cell_of_prostate,prostate_gland_male_adult_(37_years)	TxWk,Quies,Quies,Quies,Quies	FALSE
mHDCR_42	lncRNA	intron	prostate	rs58717512	rs16901979	PCAT1	ENST00000645463.1	4	0.60906	TRUE	TRUE	FALSE	FALSE	FALSE	FALSE	FALSE	0	0	prostate	22Rv1,PC-3,RWPE1,epithelial_cell_of_prostate,prostate_gland_male_adult_(37_years)	TxWk,Quies,Quies,Quies,Quies	FALSE
mHDCR_42	lncRNA	intron	prostate	rs58717512	rs6983561	PCAT1	ENST00000645463.1	4	0.60906	TRUE	TRUE	FALSE	FALSE	FALSE	FALSE	FALSE	0	0	prostate	22Rv1,PC-3,RWPE1,epithelial_cell_of_prostate,prostate_gland_male_adult_(37_years)	TxWk,Quies,Quies,Quies,Quies	FALSE
mHDCR_42	lncRNA	intron	prostate	rs58717512	rs6983561	PCAT1	ENST00000645463.1	4	0.60906	TRUE	TRUE	FALSE	FALSE	FALSE	FALSE	FALSE	0	0	prostate	22Rv1,PC-3,RWPE1,epithelial_cell_of_prostate,prostate_gland_male_adult_(37_years)	TxWk,Quies,Quies,Quies,Quies	FALSE
mHDCR_42	lncRNA	intron	prostate	rs58717512	rs6983561	PCAT1	ENST00000645463.1	4	0.60906	TRUE	TRUE	FALSE	FALSE	FALSE	FALSE	FALSE	0	0	prostate	22Rv1,PC-3,RWPE1,epithelial_cell_of_prostate,prostate_gland_male_adult_(37_years)	TxWk,Quies,Quies,Quies,Quies	FALSE
mHDCR_42	lncRNA	intron	prostate	rs58717512	rs6983561	PCAT1	ENST00000645463.1	4	0.60906	TRUE	TRUE	FALSE	FALSE	FALSE	FALSE	FALSE	0	0	prostate	22Rv1,PC-3,RWPE1,epithelial_cell_of_prostate,prostate_gland_male_adult_(37_years)	TxWk,Quies,Quies,Quies,Quies	FALSE
mHDCR_42	lncRNA	intron	prostate	rs113924831	rs10505483	PCAT1	ENST00000645463.1	5	0.58955	TRUE	FALSE	FALSE	FALSE	FALSE	FALSE	FALSE	0	0	prostate	22Rv1,PC-3,RWPE1,epithelial_cell_of_prostate,prostate_gland_male_adult_(37_years)	TxWk,Quies,Quies,Quies,Quies	FALSE
mHDCR_42	lncRNA	intron	prostate	rs113924831	rs10505483	PCAT1	ENST00000645463.1	5	0.58955	TRUE	FALSE	FALSE	FALSE	FALSE	FALSE	FALSE	0	0	prostate	22Rv1,PC-3,RWPE1,epithelial_cell_of_prostate,prostate_gland_male_adult_(37_years)	TxWk,Quies,Quies,Quies,Quies	FALSE
mHDCR_42	lncRNA	intron	prostate	rs113924831	rs10505483	PCAT1	ENST00000645463.1	5	0.58955	TRUE	FALSE	FALSE	FALSE	FALSE	FALSE	FALSE	0	0	prostate	22Rv1,PC-3,RWPE1,epithelial_cell_of_prostate,prostate_gland_male_adult_(37_years)	TxWk,Quies,Quies,Quies,Quies	FALSE
mHDCR_42	lncRNA	intron	prostate	rs113924831	rs10505483	PCAT1	ENST00000645463.1	5	0.58955	TRUE	FALSE	FALSE	FALSE	FALSE	FALSE	FALSE	0	0	prostate	22Rv1,PC-3,RWPE1,epithelial_cell_of_prostate,prostate_gland_male_adult_(37_years)	TxWk,Quies,Quies,Quies,Quies	FALSE
mHDCR_42	lncRNA	intron	prostate	rs113924831	rs12682344	PCAT1	ENST00000645463.1	5	0.58955	TRUE	FALSE	FALSE	FALSE	FALSE	FALSE	FALSE	0	0	prostate	22Rv1,PC-3,RWPE1,epithelial_cell_of_prostate,prostate_gland_male_adult_(37_years)	TxWk,Quies,Quies,Quies,Quies	FALSE
mHDCR_42	lncRNA	intron	prostate	rs113924831	rs12682344	PCAT1	ENST00000645463.1	5	0.58955	TRUE	FALSE	FALSE	FALSE	FALSE	FALSE	FALSE	0	0	prostate	22Rv1,PC-3,RWPE1,epithelial_cell_of_prostate,prostate_gland_male_adult_(37_years)	TxWk,Quies,Quies,Quies,Quies	FALSE
mHDCR_42	lncRNA	intron	prostate	rs113924831	rs12682344	PCAT1	ENST00000645463.1	5	0.58955	TRUE	FALSE	FALSE	FALSE	FALSE	FALSE	FALSE	0	0	prostate	22Rv1,PC-3,RWPE1,epithelial_cell_of_prostate,prostate_gland_male_adult_(37_years)	TxWk,Quies,Quies,Quies,Quies	FALSE
mHDCR_42	lncRNA	intron	prostate	rs113924831	rs12682344	PCAT1	ENST00000645463.1	5	0.58955	TRUE	FALSE	FALSE	FALSE	FALSE	FALSE	FALSE	0	0	prostate	22Rv1,PC-3,RWPE1,epithelial_cell_of_prostate,prostate_gland_male_adult_(37_years)	TxWk,Quies,Quies,Quies,Quies	FALSE
mHDCR_42	lncRNA	intron	prostate	rs113924831	rs16901979	PCAT1	ENST00000645463.1	5	0.58955	TRUE	FALSE	FALSE	FALSE	FALSE	FALSE	FALSE	0	0	prostate	22Rv1,PC-3,RWPE1,epithelial_cell_of_prostate,prostate_gland_male_adult_(37_years)	TxWk,Quies,Quies,Quies,Quies	FALSE
mHDCR_42	lncRNA	intron	prostate	rs113924831	rs16901979	PCAT1	ENST00000645463.1	5	0.58955	TRUE	FALSE	FALSE	FALSE	FALSE	FALSE	FALSE	0	0	prostate	22Rv1,PC-3,RWPE1,epithelial_cell_of_prostate,prostate_gland_male_adult_(37_years)	TxWk,Quies,Quies,Quies,Quies	FALSE
mHDCR_42	lncRNA	intron	prostate	rs113924831	rs16901979	PCAT1	ENST00000645463.1	5	0.58955	TRUE	FALSE	FALSE	FALSE	FALSE	FALSE	FALSE	0	0	prostate	22Rv1,PC-3,RWPE1,epithelial_cell_of_prostate,prostate_gland_male_adult_(37_years)	TxWk,Quies,Quies,Quies,Quies	FALSE
mHDCR_42	lncRNA	intron	prostate	rs113924831	rs16901979	PCAT1	ENST00000645463.1	5	0.58955	TRUE	FALSE	FALSE	FALSE	FALSE	FALSE	FALSE	0	0	prostate	22Rv1,PC-3,RWPE1,epithelial_cell_of_prostate,prostate_gland_male_adult_(37_years)	TxWk,Quies,Quies,Quies,Quies	FALSE
mHDCR_42	lncRNA	intron	prostate	rs113924831	rs6983561	PCAT1	ENST00000645463.1	5	0.58955	TRUE	FALSE	FALSE	FALSE	FALSE	FALSE	FALSE	0	0	prostate	22Rv1,PC-3,RWPE1,epithelial_cell_of_prostate,prostate_gland_male_adult_(37_years)	TxWk,Quies,Quies,Quies,Quies	FALSE
mHDCR_42	lncRNA	intron	prostate	rs113924831	rs6983561	PCAT1	ENST00000645463.1	5	0.58955	TRUE	FALSE	FALSE	FALSE	FALSE	FALSE	FALSE	0	0	prostate	22Rv1,PC-3,RWPE1,epithelial_cell_of_prostate,prostate_gland_male_adult_(37_years)	TxWk,Quies,Quies,Quies,Quies	FALSE
mHDCR_42	lncRNA	intron	prostate	rs113924831	rs6983561	PCAT1	ENST00000645463.1	5	0.58955	TRUE	FALSE	FALSE	FALSE	FALSE	FALSE	FALSE	0	0	prostate	22Rv1,PC-3,RWPE1,epithelial_cell_of_prostate,prostate_gland_male_adult_(37_years)	TxWk,Quies,Quies,Quies,Quies	FALSE
mHDCR_42	lncRNA	intron	prostate	rs113924831	rs6983561	PCAT1	ENST00000645463.1	5	0.58955	TRUE	FALSE	FALSE	FALSE	FALSE	FALSE	FALSE	0	0	prostate	22Rv1,PC-3,RWPE1,epithelial_cell_of_prostate,prostate_gland_male_adult_(37_years)	TxWk,Quies,Quies,Quies,Quies	FALSE
mHDCR_42	lncRNA	intron	prostate	rs12544977	rs13254738	PCAT1	ENST00000645463.1	4	0.60906	TRUE	TRUE	FALSE	FALSE	FALSE	FALSE	FALSE	0	0	prostate	22Rv1,PC-3,RWPE1,epithelial_cell_of_prostate,prostate_gland_male_adult_(37_years)	TxWk,Quies,Quies,Quies,Quies	FALSE
mHDCR_42	lncRNA	intron	prostate	rs73344342	rs10505483	PCAT1	ENST00000645463.1	4	0.70497	TRUE	TRUE	FALSE	TRUE	FALSE	FALSE	FALSE	0	0	prostate	22Rv1,PC-3,RWPE1,epithelial_cell_of_prostate,prostate_gland_male_adult_(37_years)	TxWk,Quies,Quies,Quies,Quies	FALSE
mHDCR_42	lncRNA	intron	prostate	rs73344342	rs10505483	PCAT1	ENST00000645463.1	4	0.70497	TRUE	TRUE	FALSE	TRUE	FALSE	FALSE	FALSE	0	0	prostate	22Rv1,PC-3,RWPE1,epithelial_cell_of_prostate,prostate_gland_male_adult_(37_years)	TxWk,Quies,Quies,Quies,Quies	FALSE
mHDCR_42	lncRNA	intron	prostate	rs73344342	rs10505483	PCAT1	ENST00000645463.1	4	0.70497	TRUE	TRUE	FALSE	TRUE	FALSE	FALSE	FALSE	0	0	prostate	22Rv1,PC-3,RWPE1,epithelial_cell_of_prostate,prostate_gland_male_adult_(37_years)	TxWk,Quies,Quies,Quies,Quies	FALSE
mHDCR_42	lncRNA	intron	prostate	rs73344342	rs10505483	PCAT1	ENST00000645463.1	4	0.70497	TRUE	TRUE	FALSE	TRUE	FALSE	FALSE	FALSE	0	0	prostate	22Rv1,PC-3,RWPE1,epithelial_cell_of_prostate,prostate_gland_male_adult_(37_years)	TxWk,Quies,Quies,Quies,Quies	FALSE
mHDCR_42	lncRNA	intron	prostate	rs73344342	rs12682344	PCAT1	ENST00000645463.1	4	0.70497	TRUE	TRUE	FALSE	TRUE	FALSE	FALSE	FALSE	0	0	prostate	22Rv1,PC-3,RWPE1,epithelial_cell_of_prostate,prostate_gland_male_adult_(37_years)	TxWk,Quies,Quies,Quies,Quies	FALSE
mHDCR_42	lncRNA	intron	prostate	rs73344342	rs12682344	PCAT1	ENST00000645463.1	4	0.70497	TRUE	TRUE	FALSE	TRUE	FALSE	FALSE	FALSE	0	0	prostate	22Rv1,PC-3,RWPE1,epithelial_cell_of_prostate,prostate_gland_male_adult_(37_years)	TxWk,Quies,Quies,Quies,Quies	FALSE
mHDCR_42	lncRNA	intron	prostate	rs73344342	rs12682344	PCAT1	ENST00000645463.1	4	0.70497	TRUE	TRUE	FALSE	TRUE	FALSE	FALSE	FALSE	0	0	prostate	22Rv1,PC-3,RWPE1,epithelial_cell_of_prostate,prostate_gland_male_adult_(37_years)	TxWk,Quies,Quies,Quies,Quies	FALSE
mHDCR_42	lncRNA	intron	prostate	rs73344342	rs12682344	PCAT1	ENST00000645463.1	4	0.70497	TRUE	TRUE	FALSE	TRUE	FALSE	FALSE	FALSE	0	0	prostate	22Rv1,PC-3,RWPE1,epithelial_cell_of_prostate,prostate_gland_male_adult_(37_years)	TxWk,Quies,Quies,Quies,Quies	FALSE
mHDCR_42	lncRNA	intron	prostate	rs73344342	rs16901979	PCAT1	ENST00000645463.1	4	0.70497	TRUE	TRUE	FALSE	TRUE	FALSE	FALSE	FALSE	0	0	prostate	22Rv1,PC-3,RWPE1,epithelial_cell_of_prostate,prostate_gland_male_adult_(37_years)	TxWk,Quies,Quies,Quies,Quies	FALSE
mHDCR_42	lncRNA	intron	prostate	rs73344342	rs16901979	PCAT1	ENST00000645463.1	4	0.70497	TRUE	TRUE	FALSE	TRUE	FALSE	FALSE	FALSE	0	0	prostate	22Rv1,PC-3,RWPE1,epithelial_cell_of_prostate,prostate_gland_male_adult_(37_years)	TxWk,Quies,Quies,Quies,Quies	FALSE
mHDCR_42	lncRNA	intron	prostate	rs73344342	rs16901979	PCAT1	ENST00000645463.1	4	0.70497	TRUE	TRUE	FALSE	TRUE	FALSE	FALSE	FALSE	0	0	prostate	22Rv1,PC-3,RWPE1,epithelial_cell_of_prostate,prostate_gland_male_adult_(37_years)	TxWk,Quies,Quies,Quies,Quies	FALSE
mHDCR_42	lncRNA	intron	prostate	rs73344342	rs16901979	PCAT1	ENST00000645463.1	4	0.70497	TRUE	TRUE	FALSE	TRUE	FALSE	FALSE	FALSE	0	0	prostate	22Rv1,PC-3,RWPE1,epithelial_cell_of_prostate,prostate_gland_male_adult_(37_years)	TxWk,Quies,Quies,Quies,Quies	FALSE
mHDCR_42	lncRNA	intron	prostate	rs73344342	rs6983561	PCAT1	ENST00000645463.1	4	0.70497	TRUE	TRUE	FALSE	TRUE	FALSE	FALSE	FALSE	0	0	prostate	22Rv1,PC-3,RWPE1,epithelial_cell_of_prostate,prostate_gland_male_adult_(37_years)	TxWk,Quies,Quies,Quies,Quies	FALSE
mHDCR_42	lncRNA	intron	prostate	rs73344342	rs6983561	PCAT1	ENST00000645463.1	4	0.70497	TRUE	TRUE	FALSE	TRUE	FALSE	FALSE	FALSE	0	0	prostate	22Rv1,PC-3,RWPE1,epithelial_cell_of_prostate,prostate_gland_male_adult_(37_years)	TxWk,Quies,Quies,Quies,Quies	FALSE
mHDCR_42	lncRNA	intron	prostate	rs73344342	rs6983561	PCAT1	ENST00000645463.1	4	0.70497	TRUE	TRUE	FALSE	TRUE	FALSE	FALSE	FALSE	0	0	prostate	22Rv1,PC-3,RWPE1,epithelial_cell_of_prostate,prostate_gland_male_adult_(37_years)	TxWk,Quies,Quies,Quies,Quies	FALSE
mHDCR_42	lncRNA	intron	prostate	rs73344342	rs6983561	PCAT1	ENST00000645463.1	4	0.70497	TRUE	TRUE	FALSE	TRUE	FALSE	FALSE	FALSE	0	0	prostate	22Rv1,PC-3,RWPE1,epithelial_cell_of_prostate,prostate_gland_male_adult_(37_years)	TxWk,Quies,Quies,Quies,Quies	FALSE
mHDCR_42	lncRNA	intron	prostate	rs16901959	rs10505483	PCAT1	ENST00000645463.1	4	0.60906	TRUE	TRUE	FALSE	FALSE	FALSE	FALSE	FALSE	0	0	prostate	22Rv1,PC-3,RWPE1,epithelial_cell_of_prostate,prostate_gland_male_adult_(37_years)	TxWk,Quies,Quies,Quies,Quies	FALSE
mHDCR_42	lncRNA	intron	prostate	rs16901959	rs10505483	PCAT1	ENST00000645463.1	4	0.60906	TRUE	TRUE	FALSE	FALSE	FALSE	FALSE	FALSE	0	0	prostate	22Rv1,PC-3,RWPE1,epithelial_cell_of_prostate,prostate_gland_male_adult_(37_years)	TxWk,Quies,Quies,Quies,Quies	FALSE
mHDCR_42	lncRNA	intron	prostate	rs16901959	rs10505483	PCAT1	ENST00000645463.1	4	0.60906	TRUE	TRUE	FALSE	FALSE	FALSE	FALSE	FALSE	0	0	prostate	22Rv1,PC-3,RWPE1,epithelial_cell_of_prostate,prostate_gland_male_adult_(37_years)	TxWk,Quies,Quies,Quies,Quies	FALSE
mHDCR_42	lncRNA	intron	prostate	rs16901959	rs10505483	PCAT1	ENST00000645463.1	4	0.60906	TRUE	TRUE	FALSE	FALSE	FALSE	FALSE	FALSE	0	0	prostate	22Rv1,PC-3,RWPE1,epithelial_cell_of_prostate,prostate_gland_male_adult_(37_years)	TxWk,Quies,Quies,Quies,Quies	FALSE
mHDCR_42	lncRNA	intron	prostate	rs16901959	rs12682344	PCAT1	ENST00000645463.1	4	0.60906	TRUE	TRUE	FALSE	FALSE	FALSE	FALSE	FALSE	0	0	prostate	22Rv1,PC-3,RWPE1,epithelial_cell_of_prostate,prostate_gland_male_adult_(37_years)	TxWk,Quies,Quies,Quies,Quies	FALSE
mHDCR_42	lncRNA	intron	prostate	rs16901959	rs12682344	PCAT1	ENST00000645463.1	4	0.60906	TRUE	TRUE	FALSE	FALSE	FALSE	FALSE	FALSE	0	0	prostate	22Rv1,PC-3,RWPE1,epithelial_cell_of_prostate,prostate_gland_male_adult_(37_years)	TxWk,Quies,Quies,Quies,Quies	FALSE
mHDCR_42	lncRNA	intron	prostate	rs16901959	rs12682344	PCAT1	ENST00000645463.1	4	0.60906	TRUE	TRUE	FALSE	FALSE	FALSE	FALSE	FALSE	0	0	prostate	22Rv1,PC-3,RWPE1,epithelial_cell_of_prostate,prostate_gland_male_adult_(37_years)	TxWk,Quies,Quies,Quies,Quies	FALSE
mHDCR_42	lncRNA	intron	prostate	rs16901959	rs12682344	PCAT1	ENST00000645463.1	4	0.60906	TRUE	TRUE	FALSE	FALSE	FALSE	FALSE	FALSE	0	0	prostate	22Rv1,PC-3,RWPE1,epithelial_cell_of_prostate,prostate_gland_male_adult_(37_years)	TxWk,Quies,Quies,Quies,Quies	FALSE
mHDCR_42	lncRNA	intron	prostate	rs16901959	rs16901979	PCAT1	ENST00000645463.1	4	0.60906	TRUE	TRUE	FALSE	FALSE	FALSE	FALSE	FALSE	0	0	prostate	22Rv1,PC-3,RWPE1,epithelial_cell_of_prostate,prostate_gland_male_adult_(37_years)	TxWk,Quies,Quies,Quies,Quies	FALSE
mHDCR_42	lncRNA	intron	prostate	rs16901959	rs16901979	PCAT1	ENST00000645463.1	4	0.60906	TRUE	TRUE	FALSE	FALSE	FALSE	FALSE	FALSE	0	0	prostate	22Rv1,PC-3,RWPE1,epithelial_cell_of_prostate,prostate_gland_male_adult_(37_years)	TxWk,Quies,Quies,Quies,Quies	FALSE
mHDCR_42	lncRNA	intron	prostate	rs16901959	rs16901979	PCAT1	ENST00000645463.1	4	0.60906	TRUE	TRUE	FALSE	FALSE	FALSE	FALSE	FALSE	0	0	prostate	22Rv1,PC-3,RWPE1,epithelial_cell_of_prostate,prostate_gland_male_adult_(37_years)	TxWk,Quies,Quies,Quies,Quies	FALSE
mHDCR_42	lncRNA	intron	prostate	rs16901959	rs16901979	PCAT1	ENST00000645463.1	4	0.60906	TRUE	TRUE	FALSE	FALSE	FALSE	FALSE	FALSE	0	0	prostate	22Rv1,PC-3,RWPE1,epithelial_cell_of_prostate,prostate_gland_male_adult_(37_years)	TxWk,Quies,Quies,Quies,Quies	FALSE
mHDCR_42	lncRNA	intron	prostate	rs16901959	rs6983561	PCAT1	ENST00000645463.1	4	0.60906	TRUE	TRUE	FALSE	FALSE	FALSE	FALSE	FALSE	0	0	prostate	22Rv1,PC-3,RWPE1,epithelial_cell_of_prostate,prostate_gland_male_adult_(37_years)	TxWk,Quies,Quies,Quies,Quies	FALSE
mHDCR_42	lncRNA	intron	prostate	rs16901959	rs6983561	PCAT1	ENST00000645463.1	4	0.60906	TRUE	TRUE	FALSE	FALSE	FALSE	FALSE	FALSE	0	0	prostate	22Rv1,PC-3,RWPE1,epithelial_cell_of_prostate,prostate_gland_male_adult_(37_years)	TxWk,Quies,Quies,Quies,Quies	FALSE
mHDCR_42	lncRNA	intron	prostate	rs16901959	rs6983561	PCAT1	ENST00000645463.1	4	0.60906	TRUE	TRUE	FALSE	FALSE	FALSE	FALSE	FALSE	0	0	prostate	22Rv1,PC-3,RWPE1,epithelial_cell_of_prostate,prostate_gland_male_adult_(37_years)	TxWk,Quies,Quies,Quies,Quies	FALSE
mHDCR_42	lncRNA	intron	prostate	rs16901959	rs6983561	PCAT1	ENST00000645463.1	4	0.60906	TRUE	TRUE	FALSE	FALSE	FALSE	FALSE	FALSE	0	0	prostate	22Rv1,PC-3,RWPE1,epithelial_cell_of_prostate,prostate_gland_male_adult_(37_years)	TxWk,Quies,Quies,Quies,Quies	FALSE
mHDCR_42	lncRNA	intron	prostate	rs7006076	rs10505483	PCAT1	ENST00000645463.1	5	0.58955	TRUE	FALSE	FALSE	FALSE	FALSE	FALSE	FALSE	0	0	prostate	22Rv1,PC-3,RWPE1,epithelial_cell_of_prostate,prostate_gland_male_adult_(37_years)	EnhA2,Quies,Quies,Quies,Quies	TRUE
mHDCR_42	lncRNA	intron	prostate	rs7006076	rs10505483	PCAT1	ENST00000645463.1	5	0.58955	TRUE	FALSE	FALSE	FALSE	FALSE	FALSE	FALSE	0	0	prostate	22Rv1,PC-3,RWPE1,epithelial_cell_of_prostate,prostate_gland_male_adult_(37_years)	EnhA2,Quies,Quies,Quies,Quies	TRUE
mHDCR_42	lncRNA	intron	prostate	rs7006076	rs10505483	PCAT1	ENST00000645463.1	5	0.58955	TRUE	FALSE	FALSE	FALSE	FALSE	FALSE	FALSE	0	0	prostate	22Rv1,PC-3,RWPE1,epithelial_cell_of_prostate,prostate_gland_male_adult_(37_years)	EnhA2,Quies,Quies,Quies,Quies	TRUE
mHDCR_42	lncRNA	intron	prostate	rs7006076	rs10505483	PCAT1	ENST00000645463.1	5	0.58955	TRUE	FALSE	FALSE	FALSE	FALSE	FALSE	FALSE	0	0	prostate	22Rv1,PC-3,RWPE1,epithelial_cell_of_prostate,prostate_gland_male_adult_(37_years)	EnhA2,Quies,Quies,Quies,Quies	TRUE
mHDCR_42	lncRNA	intron	prostate	rs7006076	rs12682344	PCAT1	ENST00000645463.1	5	0.58955	TRUE	FALSE	FALSE	FALSE	FALSE	FALSE	FALSE	0	0	prostate	22Rv1,PC-3,RWPE1,epithelial_cell_of_prostate,prostate_gland_male_adult_(37_years)	EnhA2,Quies,Quies,Quies,Quies	TRUE
mHDCR_42	lncRNA	intron	prostate	rs7006076	rs12682344	PCAT1	ENST00000645463.1	5	0.58955	TRUE	FALSE	FALSE	FALSE	FALSE	FALSE	FALSE	0	0	prostate	22Rv1,PC-3,RWPE1,epithelial_cell_of_prostate,prostate_gland_male_adult_(37_years)	EnhA2,Quies,Quies,Quies,Quies	TRUE
mHDCR_42	lncRNA	intron	prostate	rs7006076	rs12682344	PCAT1	ENST00000645463.1	5	0.58955	TRUE	FALSE	FALSE	FALSE	FALSE	FALSE	FALSE	0	0	prostate	22Rv1,PC-3,RWPE1,epithelial_cell_of_prostate,prostate_gland_male_adult_(37_years)	EnhA2,Quies,Quies,Quies,Quies	TRUE
mHDCR_42	lncRNA	intron	prostate	rs7006076	rs12682344	PCAT1	ENST00000645463.1	5	0.58955	TRUE	FALSE	FALSE	FALSE	FALSE	FALSE	FALSE	0	0	prostate	22Rv1,PC-3,RWPE1,epithelial_cell_of_prostate,prostate_gland_male_adult_(37_years)	EnhA2,Quies,Quies,Quies,Quies	TRUE
mHDCR_42	lncRNA	intron	prostate	rs7006076	rs16901979	PCAT1	ENST00000645463.1	5	0.58955	TRUE	FALSE	FALSE	FALSE	FALSE	FALSE	FALSE	0	0	prostate	22Rv1,PC-3,RWPE1,epithelial_cell_of_prostate,prostate_gland_male_adult_(37_years)	EnhA2,Quies,Quies,Quies,Quies	TRUE
mHDCR_42	lncRNA	intron	prostate	rs7006076	rs16901979	PCAT1	ENST00000645463.1	5	0.58955	TRUE	FALSE	FALSE	FALSE	FALSE	FALSE	FALSE	0	0	prostate	22Rv1,PC-3,RWPE1,epithelial_cell_of_prostate,prostate_gland_male_adult_(37_years)	EnhA2,Quies,Quies,Quies,Quies	TRUE
mHDCR_42	lncRNA	intron	prostate	rs7006076	rs16901979	PCAT1	ENST00000645463.1	5	0.58955	TRUE	FALSE	FALSE	FALSE	FALSE	FALSE	FALSE	0	0	prostate	22Rv1,PC-3,RWPE1,epithelial_cell_of_prostate,prostate_gland_male_adult_(37_years)	EnhA2,Quies,Quies,Quies,Quies	TRUE
mHDCR_42	lncRNA	intron	prostate	rs7006076	rs16901979	PCAT1	ENST00000645463.1	5	0.58955	TRUE	FALSE	FALSE	FALSE	FALSE	FALSE	FALSE	0	0	prostate	22Rv1,PC-3,RWPE1,epithelial_cell_of_prostate,prostate_gland_male_adult_(37_years)	EnhA2,Quies,Quies,Quies,Quies	TRUE
mHDCR_42	lncRNA	intron	prostate	rs7006076	rs6983561	PCAT1	ENST00000645463.1	5	0.58955	TRUE	FALSE	FALSE	FALSE	FALSE	FALSE	FALSE	0	0	prostate	22Rv1,PC-3,RWPE1,epithelial_cell_of_prostate,prostate_gland_male_adult_(37_years)	EnhA2,Quies,Quies,Quies,Quies	TRUE
mHDCR_42	lncRNA	intron	prostate	rs7006076	rs6983561	PCAT1	ENST00000645463.1	5	0.58955	TRUE	FALSE	FALSE	FALSE	FALSE	FALSE	FALSE	0	0	prostate	22Rv1,PC-3,RWPE1,epithelial_cell_of_prostate,prostate_gland_male_adult_(37_years)	EnhA2,Quies,Quies,Quies,Quies	TRUE
mHDCR_42	lncRNA	intron	prostate	rs7006076	rs6983561	PCAT1	ENST00000645463.1	5	0.58955	TRUE	FALSE	FALSE	FALSE	FALSE	FALSE	FALSE	0	0	prostate	22Rv1,PC-3,RWPE1,epithelial_cell_of_prostate,prostate_gland_male_adult_(37_years)	EnhA2,Quies,Quies,Quies,Quies	TRUE
mHDCR_42	lncRNA	intron	prostate	rs7006076	rs6983561	PCAT1	ENST00000645463.1	5	0.58955	TRUE	FALSE	FALSE	FALSE	FALSE	FALSE	FALSE	0	0	prostate	22Rv1,PC-3,RWPE1,epithelial_cell_of_prostate,prostate_gland_male_adult_(37_years)	EnhA2,Quies,Quies,Quies,Quies	TRUE
mHDCR_42	lncRNA	intron	prostate	rs7005862	rs10505483	PCAT1	ENST00000645463.1	5	0.96117	TRUE	FALSE	TRUE	FALSE	FALSE	FALSE	FALSE	0.41	0	prostate	22Rv1,PC-3,RWPE1,epithelial_cell_of_prostate,prostate_gland_male_adult_(37_years)	EnhA2,Quies,Quies,Quies,Quies	TRUE
mHDCR_42	lncRNA	intron	prostate	rs7005862	rs10505483	PCAT1	ENST00000645463.1	5	0.96117	TRUE	FALSE	TRUE	FALSE	FALSE	FALSE	FALSE	0.41	0	prostate	22Rv1,PC-3,RWPE1,epithelial_cell_of_prostate,prostate_gland_male_adult_(37_years)	EnhA2,Quies,Quies,Quies,Quies	TRUE
mHDCR_42	lncRNA	intron	prostate	rs7005862	rs10505483	PCAT1	ENST00000645463.1	5	0.96117	TRUE	FALSE	TRUE	FALSE	FALSE	FALSE	FALSE	0.41	0	prostate	22Rv1,PC-3,RWPE1,epithelial_cell_of_prostate,prostate_gland_male_adult_(37_years)	EnhA2,Quies,Quies,Quies,Quies	TRUE
mHDCR_42	lncRNA	intron	prostate	rs7005862	rs10505483	PCAT1	ENST00000645463.1	5	0.96117	TRUE	FALSE	TRUE	FALSE	FALSE	FALSE	FALSE	0.41	0	prostate	22Rv1,PC-3,RWPE1,epithelial_cell_of_prostate,prostate_gland_male_adult_(37_years)	EnhA2,Quies,Quies,Quies,Quies	TRUE
mHDCR_42	lncRNA	intron	prostate	rs7005862	rs12682344	PCAT1	ENST00000645463.1	5	0.96117	TRUE	FALSE	TRUE	FALSE	FALSE	FALSE	FALSE	0.41	0	prostate	22Rv1,PC-3,RWPE1,epithelial_cell_of_prostate,prostate_gland_male_adult_(37_years)	EnhA2,Quies,Quies,Quies,Quies	TRUE
mHDCR_42	lncRNA	intron	prostate	rs7005862	rs12682344	PCAT1	ENST00000645463.1	5	0.96117	TRUE	FALSE	TRUE	FALSE	FALSE	FALSE	FALSE	0.41	0	prostate	22Rv1,PC-3,RWPE1,epithelial_cell_of_prostate,prostate_gland_male_adult_(37_years)	EnhA2,Quies,Quies,Quies,Quies	TRUE
mHDCR_42	lncRNA	intron	prostate	rs7005862	rs12682344	PCAT1	ENST00000645463.1	5	0.96117	TRUE	FALSE	TRUE	FALSE	FALSE	FALSE	FALSE	0.41	0	prostate	22Rv1,PC-3,RWPE1,epithelial_cell_of_prostate,prostate_gland_male_adult_(37_years)	EnhA2,Quies,Quies,Quies,Quies	TRUE
mHDCR_42	lncRNA	intron	prostate	rs7005862	rs12682344	PCAT1	ENST00000645463.1	5	0.96117	TRUE	FALSE	TRUE	FALSE	FALSE	FALSE	FALSE	0.41	0	prostate	22Rv1,PC-3,RWPE1,epithelial_cell_of_prostate,prostate_gland_male_adult_(37_years)	EnhA2,Quies,Quies,Quies,Quies	TRUE
mHDCR_42	lncRNA	intron	prostate	rs7005862	rs16901979	PCAT1	ENST00000645463.1	5	0.96117	TRUE	FALSE	TRUE	FALSE	FALSE	FALSE	FALSE	0.41	0	prostate	22Rv1,PC-3,RWPE1,epithelial_cell_of_prostate,prostate_gland_male_adult_(37_years)	EnhA2,Quies,Quies,Quies,Quies	TRUE
mHDCR_42	lncRNA	intron	prostate	rs7005862	rs16901979	PCAT1	ENST00000645463.1	5	0.96117	TRUE	FALSE	TRUE	FALSE	FALSE	FALSE	FALSE	0.41	0	prostate	22Rv1,PC-3,RWPE1,epithelial_cell_of_prostate,prostate_gland_male_adult_(37_years)	EnhA2,Quies,Quies,Quies,Quies	TRUE
mHDCR_42	lncRNA	intron	prostate	rs7005862	rs16901979	PCAT1	ENST00000645463.1	5	0.96117	TRUE	FALSE	TRUE	FALSE	FALSE	FALSE	FALSE	0.41	0	prostate	22Rv1,PC-3,RWPE1,epithelial_cell_of_prostate,prostate_gland_male_adult_(37_years)	EnhA2,Quies,Quies,Quies,Quies	TRUE
mHDCR_42	lncRNA	intron	prostate	rs7005862	rs16901979	PCAT1	ENST00000645463.1	5	0.96117	TRUE	FALSE	TRUE	FALSE	FALSE	FALSE	FALSE	0.41	0	prostate	22Rv1,PC-3,RWPE1,epithelial_cell_of_prostate,prostate_gland_male_adult_(37_years)	EnhA2,Quies,Quies,Quies,Quies	TRUE
mHDCR_42	lncRNA	intron	prostate	rs7005862	rs6983561	PCAT1	ENST00000645463.1	5	0.96117	TRUE	FALSE	TRUE	FALSE	FALSE	FALSE	FALSE	0.41	0	prostate	22Rv1,PC-3,RWPE1,epithelial_cell_of_prostate,prostate_gland_male_adult_(37_years)	EnhA2,Quies,Quies,Quies,Quies	TRUE
mHDCR_42	lncRNA	intron	prostate	rs7005862	rs6983561	PCAT1	ENST00000645463.1	5	0.96117	TRUE	FALSE	TRUE	FALSE	FALSE	FALSE	FALSE	0.41	0	prostate	22Rv1,PC-3,RWPE1,epithelial_cell_of_prostate,prostate_gland_male_adult_(37_years)	EnhA2,Quies,Quies,Quies,Quies	TRUE
mHDCR_42	lncRNA	intron	prostate	rs7005862	rs6983561	PCAT1	ENST00000645463.1	5	0.96117	TRUE	FALSE	TRUE	FALSE	FALSE	FALSE	FALSE	0.41	0	prostate	22Rv1,PC-3,RWPE1,epithelial_cell_of_prostate,prostate_gland_male_adult_(37_years)	EnhA2,Quies,Quies,Quies,Quies	TRUE
mHDCR_42	lncRNA	intron	prostate	rs7005862	rs6983561	PCAT1	ENST00000645463.1	5	0.96117	TRUE	FALSE	TRUE	FALSE	FALSE	FALSE	FALSE	0.41	0	prostate	22Rv1,PC-3,RWPE1,epithelial_cell_of_prostate,prostate_gland_male_adult_(37_years)	EnhA2,Quies,Quies,Quies,Quies	TRUE
mHDCR_42	lncRNA	intron	prostate	rs7006409	rs13254738	PCAT1	ENST00000645463.1	5	0.58955	TRUE	FALSE	FALSE	FALSE	FALSE	FALSE	FALSE	0	0	prostate	22Rv1,PC-3,RWPE1,epithelial_cell_of_prostate,prostate_gland_male_adult_(37_years)	EnhA2,Quies,Quies,Quies,Quies	TRUE
mHDCR_42	lncRNA	intron	prostate	rs73348236	rs10505483	PCAT1	ENST00000645463.1	5	0.58955	TRUE	FALSE	FALSE	FALSE	FALSE	FALSE	FALSE	0	0	prostate	22Rv1,PC-3,RWPE1,epithelial_cell_of_prostate,prostate_gland_male_adult_(37_years)	EnhA2,Quies,Quies,Quies,Quies	TRUE
mHDCR_42	lncRNA	intron	prostate	rs73348236	rs10505483	PCAT1	ENST00000645463.1	5	0.58955	TRUE	FALSE	FALSE	FALSE	FALSE	FALSE	FALSE	0	0	prostate	22Rv1,PC-3,RWPE1,epithelial_cell_of_prostate,prostate_gland_male_adult_(37_years)	EnhA2,Quies,Quies,Quies,Quies	TRUE
mHDCR_42	lncRNA	intron	prostate	rs73348236	rs10505483	PCAT1	ENST00000645463.1	5	0.58955	TRUE	FALSE	FALSE	FALSE	FALSE	FALSE	FALSE	0	0	prostate	22Rv1,PC-3,RWPE1,epithelial_cell_of_prostate,prostate_gland_male_adult_(37_years)	EnhA2,Quies,Quies,Quies,Quies	TRUE
mHDCR_42	lncRNA	intron	prostate	rs73348236	rs10505483	PCAT1	ENST00000645463.1	5	0.58955	TRUE	FALSE	FALSE	FALSE	FALSE	FALSE	FALSE	0	0	prostate	22Rv1,PC-3,RWPE1,epithelial_cell_of_prostate,prostate_gland_male_adult_(37_years)	EnhA2,Quies,Quies,Quies,Quies	TRUE
mHDCR_42	lncRNA	intron	prostate	rs73348236	rs12682344	PCAT1	ENST00000645463.1	5	0.58955	TRUE	FALSE	FALSE	FALSE	FALSE	FALSE	FALSE	0	0	prostate	22Rv1,PC-3,RWPE1,epithelial_cell_of_prostate,prostate_gland_male_adult_(37_years)	EnhA2,Quies,Quies,Quies,Quies	TRUE
mHDCR_42	lncRNA	intron	prostate	rs73348236	rs12682344	PCAT1	ENST00000645463.1	5	0.58955	TRUE	FALSE	FALSE	FALSE	FALSE	FALSE	FALSE	0	0	prostate	22Rv1,PC-3,RWPE1,epithelial_cell_of_prostate,prostate_gland_male_adult_(37_years)	EnhA2,Quies,Quies,Quies,Quies	TRUE
mHDCR_42	lncRNA	intron	prostate	rs73348236	rs12682344	PCAT1	ENST00000645463.1	5	0.58955	TRUE	FALSE	FALSE	FALSE	FALSE	FALSE	FALSE	0	0	prostate	22Rv1,PC-3,RWPE1,epithelial_cell_of_prostate,prostate_gland_male_adult_(37_years)	EnhA2,Quies,Quies,Quies,Quies	TRUE
mHDCR_42	lncRNA	intron	prostate	rs73348236	rs12682344	PCAT1	ENST00000645463.1	5	0.58955	TRUE	FALSE	FALSE	FALSE	FALSE	FALSE	FALSE	0	0	prostate	22Rv1,PC-3,RWPE1,epithelial_cell_of_prostate,prostate_gland_male_adult_(37_years)	EnhA2,Quies,Quies,Quies,Quies	TRUE
mHDCR_42	lncRNA	intron	prostate	rs73348236	rs16901979	PCAT1	ENST00000645463.1	5	0.58955	TRUE	FALSE	FALSE	FALSE	FALSE	FALSE	FALSE	0	0	prostate	22Rv1,PC-3,RWPE1,epithelial_cell_of_prostate,prostate_gland_male_adult_(37_years)	EnhA2,Quies,Quies,Quies,Quies	TRUE
mHDCR_42	lncRNA	intron	prostate	rs73348236	rs16901979	PCAT1	ENST00000645463.1	5	0.58955	TRUE	FALSE	FALSE	FALSE	FALSE	FALSE	FALSE	0	0	prostate	22Rv1,PC-3,RWPE1,epithelial_cell_of_prostate,prostate_gland_male_adult_(37_years)	EnhA2,Quies,Quies,Quies,Quies	TRUE
mHDCR_42	lncRNA	intron	prostate	rs73348236	rs16901979	PCAT1	ENST00000645463.1	5	0.58955	TRUE	FALSE	FALSE	FALSE	FALSE	FALSE	FALSE	0	0	prostate	22Rv1,PC-3,RWPE1,epithelial_cell_of_prostate,prostate_gland_male_adult_(37_years)	EnhA2,Quies,Quies,Quies,Quies	TRUE
mHDCR_42	lncRNA	intron	prostate	rs73348236	rs16901979	PCAT1	ENST00000645463.1	5	0.58955	TRUE	FALSE	FALSE	FALSE	FALSE	FALSE	FALSE	0	0	prostate	22Rv1,PC-3,RWPE1,epithelial_cell_of_prostate,prostate_gland_male_adult_(37_years)	EnhA2,Quies,Quies,Quies,Quies	TRUE
mHDCR_42	lncRNA	intron	prostate	rs73348236	rs6983561	PCAT1	ENST00000645463.1	5	0.58955	TRUE	FALSE	FALSE	FALSE	FALSE	FALSE	FALSE	0	0	prostate	22Rv1,PC-3,RWPE1,epithelial_cell_of_prostate,prostate_gland_male_adult_(37_years)	EnhA2,Quies,Quies,Quies,Quies	TRUE
mHDCR_42	lncRNA	intron	prostate	rs73348236	rs6983561	PCAT1	ENST00000645463.1	5	0.58955	TRUE	FALSE	FALSE	FALSE	FALSE	FALSE	FALSE	0	0	prostate	22Rv1,PC-3,RWPE1,epithelial_cell_of_prostate,prostate_gland_male_adult_(37_years)	EnhA2,Quies,Quies,Quies,Quies	TRUE
mHDCR_42	lncRNA	intron	prostate	rs73348236	rs6983561	PCAT1	ENST00000645463.1	5	0.58955	TRUE	FALSE	FALSE	FALSE	FALSE	FALSE	FALSE	0	0	prostate	22Rv1,PC-3,RWPE1,epithelial_cell_of_prostate,prostate_gland_male_adult_(37_years)	EnhA2,Quies,Quies,Quies,Quies	TRUE
mHDCR_42	lncRNA	intron	prostate	rs73348236	rs6983561	PCAT1	ENST00000645463.1	5	0.58955	TRUE	FALSE	FALSE	FALSE	FALSE	FALSE	FALSE	0	0	prostate	22Rv1,PC-3,RWPE1,epithelial_cell_of_prostate,prostate_gland_male_adult_(37_years)	EnhA2,Quies,Quies,Quies,Quies	TRUE
mHDCR_42	lncRNA	intron	prostate	rs10453084	rs10505483	PCAT1	ENST00000645463.1	4	0.60906	TRUE	TRUE	FALSE	FALSE	FALSE	FALSE	FALSE	0	0	prostate	22Rv1,PC-3,RWPE1,epithelial_cell_of_prostate,prostate_gland_male_adult_(37_years)	EnhA2,Quies,Quies,Quies,Quies	TRUE
mHDCR_42	lncRNA	intron	prostate	rs10453084	rs10505483	PCAT1	ENST00000645463.1	4	0.60906	TRUE	TRUE	FALSE	FALSE	FALSE	FALSE	FALSE	0	0	prostate	22Rv1,PC-3,RWPE1,epithelial_cell_of_prostate,prostate_gland_male_adult_(37_years)	EnhA2,Quies,Quies,Quies,Quies	TRUE
mHDCR_42	lncRNA	intron	prostate	rs10453084	rs10505483	PCAT1	ENST00000645463.1	4	0.60906	TRUE	TRUE	FALSE	FALSE	FALSE	FALSE	FALSE	0	0	prostate	22Rv1,PC-3,RWPE1,epithelial_cell_of_prostate,prostate_gland_male_adult_(37_years)	EnhA2,Quies,Quies,Quies,Quies	TRUE
mHDCR_42	lncRNA	intron	prostate	rs10453084	rs10505483	PCAT1	ENST00000645463.1	4	0.60906	TRUE	TRUE	FALSE	FALSE	FALSE	FALSE	FALSE	0	0	prostate	22Rv1,PC-3,RWPE1,epithelial_cell_of_prostate,prostate_gland_male_adult_(37_years)	EnhA2,Quies,Quies,Quies,Quies	TRUE
mHDCR_42	lncRNA	intron	prostate	rs10453084	rs12682344	PCAT1	ENST00000645463.1	4	0.60906	TRUE	TRUE	FALSE	FALSE	FALSE	FALSE	FALSE	0	0	prostate	22Rv1,PC-3,RWPE1,epithelial_cell_of_prostate,prostate_gland_male_adult_(37_years)	EnhA2,Quies,Quies,Quies,Quies	TRUE
mHDCR_42	lncRNA	intron	prostate	rs10453084	rs12682344	PCAT1	ENST00000645463.1	4	0.60906	TRUE	TRUE	FALSE	FALSE	FALSE	FALSE	FALSE	0	0	prostate	22Rv1,PC-3,RWPE1,epithelial_cell_of_prostate,prostate_gland_male_adult_(37_years)	EnhA2,Quies,Quies,Quies,Quies	TRUE
mHDCR_42	lncRNA	intron	prostate	rs10453084	rs12682344	PCAT1	ENST00000645463.1	4	0.60906	TRUE	TRUE	FALSE	FALSE	FALSE	FALSE	FALSE	0	0	prostate	22Rv1,PC-3,RWPE1,epithelial_cell_of_prostate,prostate_gland_male_adult_(37_years)	EnhA2,Quies,Quies,Quies,Quies	TRUE
mHDCR_42	lncRNA	intron	prostate	rs10453084	rs12682344	PCAT1	ENST00000645463.1	4	0.60906	TRUE	TRUE	FALSE	FALSE	FALSE	FALSE	FALSE	0	0	prostate	22Rv1,PC-3,RWPE1,epithelial_cell_of_prostate,prostate_gland_male_adult_(37_years)	EnhA2,Quies,Quies,Quies,Quies	TRUE
mHDCR_42	lncRNA	intron	prostate	rs10453084	rs16901979	PCAT1	ENST00000645463.1	4	0.60906	TRUE	TRUE	FALSE	FALSE	FALSE	FALSE	FALSE	0	0	prostate	22Rv1,PC-3,RWPE1,epithelial_cell_of_prostate,prostate_gland_male_adult_(37_years)	EnhA2,Quies,Quies,Quies,Quies	TRUE
mHDCR_42	lncRNA	intron	prostate	rs10453084	rs16901979	PCAT1	ENST00000645463.1	4	0.60906	TRUE	TRUE	FALSE	FALSE	FALSE	FALSE	FALSE	0	0	prostate	22Rv1,PC-3,RWPE1,epithelial_cell_of_prostate,prostate_gland_male_adult_(37_years)	EnhA2,Quies,Quies,Quies,Quies	TRUE
mHDCR_42	lncRNA	intron	prostate	rs10453084	rs16901979	PCAT1	ENST00000645463.1	4	0.60906	TRUE	TRUE	FALSE	FALSE	FALSE	FALSE	FALSE	0	0	prostate	22Rv1,PC-3,RWPE1,epithelial_cell_of_prostate,prostate_gland_male_adult_(37_years)	EnhA2,Quies,Quies,Quies,Quies	TRUE
mHDCR_42	lncRNA	intron	prostate	rs10453084	rs16901979	PCAT1	ENST00000645463.1	4	0.60906	TRUE	TRUE	FALSE	FALSE	FALSE	FALSE	FALSE	0	0	prostate	22Rv1,PC-3,RWPE1,epithelial_cell_of_prostate,prostate_gland_male_adult_(37_years)	EnhA2,Quies,Quies,Quies,Quies	TRUE
mHDCR_42	lncRNA	intron	prostate	rs10453084	rs6983561	PCAT1	ENST00000645463.1	4	0.60906	TRUE	TRUE	FALSE	FALSE	FALSE	FALSE	FALSE	0	0	prostate	22Rv1,PC-3,RWPE1,epithelial_cell_of_prostate,prostate_gland_male_adult_(37_years)	EnhA2,Quies,Quies,Quies,Quies	TRUE
mHDCR_42	lncRNA	intron	prostate	rs10453084	rs6983561	PCAT1	ENST00000645463.1	4	0.60906	TRUE	TRUE	FALSE	FALSE	FALSE	FALSE	FALSE	0	0	prostate	22Rv1,PC-3,RWPE1,epithelial_cell_of_prostate,prostate_gland_male_adult_(37_years)	EnhA2,Quies,Quies,Quies,Quies	TRUE
mHDCR_42	lncRNA	intron	prostate	rs10453084	rs6983561	PCAT1	ENST00000645463.1	4	0.60906	TRUE	TRUE	FALSE	FALSE	FALSE	FALSE	FALSE	0	0	prostate	22Rv1,PC-3,RWPE1,epithelial_cell_of_prostate,prostate_gland_male_adult_(37_years)	EnhA2,Quies,Quies,Quies,Quies	TRUE
mHDCR_42	lncRNA	intron	prostate	rs10453084	rs6983561	PCAT1	ENST00000645463.1	4	0.60906	TRUE	TRUE	FALSE	FALSE	FALSE	FALSE	FALSE	0	0	prostate	22Rv1,PC-3,RWPE1,epithelial_cell_of_prostate,prostate_gland_male_adult_(37_years)	EnhA2,Quies,Quies,Quies,Quies	TRUE
mHDCR_42	lncRNA	intron	prostate	rs6987723	rs10505483	PCAT1	ENST00000645463.1	4	0.60906	TRUE	TRUE	FALSE	FALSE	FALSE	FALSE	FALSE	0	0	prostate	22Rv1,PC-3,RWPE1,epithelial_cell_of_prostate,prostate_gland_male_adult_(37_years)	EnhA2,Quies,Quies,Quies,Quies	TRUE
mHDCR_42	lncRNA	intron	prostate	rs6987723	rs10505483	PCAT1	ENST00000645463.1	4	0.60906	TRUE	TRUE	FALSE	FALSE	FALSE	FALSE	FALSE	0	0	prostate	22Rv1,PC-3,RWPE1,epithelial_cell_of_prostate,prostate_gland_male_adult_(37_years)	EnhA2,Quies,Quies,Quies,Quies	TRUE
mHDCR_42	lncRNA	intron	prostate	rs6987723	rs10505483	PCAT1	ENST00000645463.1	4	0.60906	TRUE	TRUE	FALSE	FALSE	FALSE	FALSE	FALSE	0	0	prostate	22Rv1,PC-3,RWPE1,epithelial_cell_of_prostate,prostate_gland_male_adult_(37_years)	EnhA2,Quies,Quies,Quies,Quies	TRUE
mHDCR_42	lncRNA	intron	prostate	rs6987723	rs10505483	PCAT1	ENST00000645463.1	4	0.60906	TRUE	TRUE	FALSE	FALSE	FALSE	FALSE	FALSE	0	0	prostate	22Rv1,PC-3,RWPE1,epithelial_cell_of_prostate,prostate_gland_male_adult_(37_years)	EnhA2,Quies,Quies,Quies,Quies	TRUE
mHDCR_42	lncRNA	intron	prostate	rs6987723	rs12682344	PCAT1	ENST00000645463.1	4	0.60906	TRUE	TRUE	FALSE	FALSE	FALSE	FALSE	FALSE	0	0	prostate	22Rv1,PC-3,RWPE1,epithelial_cell_of_prostate,prostate_gland_male_adult_(37_years)	EnhA2,Quies,Quies,Quies,Quies	TRUE
mHDCR_42	lncRNA	intron	prostate	rs6987723	rs12682344	PCAT1	ENST00000645463.1	4	0.60906	TRUE	TRUE	FALSE	FALSE	FALSE	FALSE	FALSE	0	0	prostate	22Rv1,PC-3,RWPE1,epithelial_cell_of_prostate,prostate_gland_male_adult_(37_years)	EnhA2,Quies,Quies,Quies,Quies	TRUE
mHDCR_42	lncRNA	intron	prostate	rs6987723	rs12682344	PCAT1	ENST00000645463.1	4	0.60906	TRUE	TRUE	FALSE	FALSE	FALSE	FALSE	FALSE	0	0	prostate	22Rv1,PC-3,RWPE1,epithelial_cell_of_prostate,prostate_gland_male_adult_(37_years)	EnhA2,Quies,Quies,Quies,Quies	TRUE
mHDCR_42	lncRNA	intron	prostate	rs6987723	rs12682344	PCAT1	ENST00000645463.1	4	0.60906	TRUE	TRUE	FALSE	FALSE	FALSE	FALSE	FALSE	0	0	prostate	22Rv1,PC-3,RWPE1,epithelial_cell_of_prostate,prostate_gland_male_adult_(37_years)	EnhA2,Quies,Quies,Quies,Quies	TRUE
mHDCR_42	lncRNA	intron	prostate	rs6987723	rs16901979	PCAT1	ENST00000645463.1	4	0.60906	TRUE	TRUE	FALSE	FALSE	FALSE	FALSE	FALSE	0	0	prostate	22Rv1,PC-3,RWPE1,epithelial_cell_of_prostate,prostate_gland_male_adult_(37_years)	EnhA2,Quies,Quies,Quies,Quies	TRUE
mHDCR_42	lncRNA	intron	prostate	rs6987723	rs16901979	PCAT1	ENST00000645463.1	4	0.60906	TRUE	TRUE	FALSE	FALSE	FALSE	FALSE	FALSE	0	0	prostate	22Rv1,PC-3,RWPE1,epithelial_cell_of_prostate,prostate_gland_male_adult_(37_years)	EnhA2,Quies,Quies,Quies,Quies	TRUE
mHDCR_42	lncRNA	intron	prostate	rs6987723	rs16901979	PCAT1	ENST00000645463.1	4	0.60906	TRUE	TRUE	FALSE	FALSE	FALSE	FALSE	FALSE	0	0	prostate	22Rv1,PC-3,RWPE1,epithelial_cell_of_prostate,prostate_gland_male_adult_(37_years)	EnhA2,Quies,Quies,Quies,Quies	TRUE
mHDCR_42	lncRNA	intron	prostate	rs6987723	rs16901979	PCAT1	ENST00000645463.1	4	0.60906	TRUE	TRUE	FALSE	FALSE	FALSE	FALSE	FALSE	0	0	prostate	22Rv1,PC-3,RWPE1,epithelial_cell_of_prostate,prostate_gland_male_adult_(37_years)	EnhA2,Quies,Quies,Quies,Quies	TRUE
mHDCR_42	lncRNA	intron	prostate	rs6987723	rs6983561	PCAT1	ENST00000645463.1	4	0.60906	TRUE	TRUE	FALSE	FALSE	FALSE	FALSE	FALSE	0	0	prostate	22Rv1,PC-3,RWPE1,epithelial_cell_of_prostate,prostate_gland_male_adult_(37_years)	EnhA2,Quies,Quies,Quies,Quies	TRUE
mHDCR_42	lncRNA	intron	prostate	rs6987723	rs6983561	PCAT1	ENST00000645463.1	4	0.60906	TRUE	TRUE	FALSE	FALSE	FALSE	FALSE	FALSE	0	0	prostate	22Rv1,PC-3,RWPE1,epithelial_cell_of_prostate,prostate_gland_male_adult_(37_years)	EnhA2,Quies,Quies,Quies,Quies	TRUE
mHDCR_42	lncRNA	intron	prostate	rs6987723	rs6983561	PCAT1	ENST00000645463.1	4	0.60906	TRUE	TRUE	FALSE	FALSE	FALSE	FALSE	FALSE	0	0	prostate	22Rv1,PC-3,RWPE1,epithelial_cell_of_prostate,prostate_gland_male_adult_(37_years)	EnhA2,Quies,Quies,Quies,Quies	TRUE
mHDCR_42	lncRNA	intron	prostate	rs6987723	rs6983561	PCAT1	ENST00000645463.1	4	0.60906	TRUE	TRUE	FALSE	FALSE	FALSE	FALSE	FALSE	0	0	prostate	22Rv1,PC-3,RWPE1,epithelial_cell_of_prostate,prostate_gland_male_adult_(37_years)	EnhA2,Quies,Quies,Quies,Quies	TRUE
mHDCR_42	lncRNA	intron	prostate	rs6987640	rs10505483	PCAT1	ENST00000645463.1	4	0.60906	TRUE	TRUE	FALSE	FALSE	FALSE	FALSE	FALSE	0	0	prostate	22Rv1,PC-3,RWPE1,epithelial_cell_of_prostate,prostate_gland_male_adult_(37_years)	EnhA2,Quies,Quies,Quies,Quies	TRUE
mHDCR_42	lncRNA	intron	prostate	rs6987640	rs10505483	PCAT1	ENST00000645463.1	4	0.60906	TRUE	TRUE	FALSE	FALSE	FALSE	FALSE	FALSE	0	0	prostate	22Rv1,PC-3,RWPE1,epithelial_cell_of_prostate,prostate_gland_male_adult_(37_years)	EnhA2,Quies,Quies,Quies,Quies	TRUE
mHDCR_42	lncRNA	intron	prostate	rs6987640	rs10505483	PCAT1	ENST00000645463.1	4	0.60906	TRUE	TRUE	FALSE	FALSE	FALSE	FALSE	FALSE	0	0	prostate	22Rv1,PC-3,RWPE1,epithelial_cell_of_prostate,prostate_gland_male_adult_(37_years)	EnhA2,Quies,Quies,Quies,Quies	TRUE
mHDCR_42	lncRNA	intron	prostate	rs6987640	rs10505483	PCAT1	ENST00000645463.1	4	0.60906	TRUE	TRUE	FALSE	FALSE	FALSE	FALSE	FALSE	0	0	prostate	22Rv1,PC-3,RWPE1,epithelial_cell_of_prostate,prostate_gland_male_adult_(37_years)	EnhA2,Quies,Quies,Quies,Quies	TRUE
mHDCR_42	lncRNA	intron	prostate	rs6987640	rs12682344	PCAT1	ENST00000645463.1	4	0.60906	TRUE	TRUE	FALSE	FALSE	FALSE	FALSE	FALSE	0	0	prostate	22Rv1,PC-3,RWPE1,epithelial_cell_of_prostate,prostate_gland_male_adult_(37_years)	EnhA2,Quies,Quies,Quies,Quies	TRUE
mHDCR_42	lncRNA	intron	prostate	rs6987640	rs12682344	PCAT1	ENST00000645463.1	4	0.60906	TRUE	TRUE	FALSE	FALSE	FALSE	FALSE	FALSE	0	0	prostate	22Rv1,PC-3,RWPE1,epithelial_cell_of_prostate,prostate_gland_male_adult_(37_years)	EnhA2,Quies,Quies,Quies,Quies	TRUE
mHDCR_42	lncRNA	intron	prostate	rs6987640	rs12682344	PCAT1	ENST00000645463.1	4	0.60906	TRUE	TRUE	FALSE	FALSE	FALSE	FALSE	FALSE	0	0	prostate	22Rv1,PC-3,RWPE1,epithelial_cell_of_prostate,prostate_gland_male_adult_(37_years)	EnhA2,Quies,Quies,Quies,Quies	TRUE
mHDCR_42	lncRNA	intron	prostate	rs6987640	rs12682344	PCAT1	ENST00000645463.1	4	0.60906	TRUE	TRUE	FALSE	FALSE	FALSE	FALSE	FALSE	0	0	prostate	22Rv1,PC-3,RWPE1,epithelial_cell_of_prostate,prostate_gland_male_adult_(37_years)	EnhA2,Quies,Quies,Quies,Quies	TRUE
mHDCR_42	lncRNA	intron	prostate	rs6987640	rs16901979	PCAT1	ENST00000645463.1	4	0.60906	TRUE	TRUE	FALSE	FALSE	FALSE	FALSE	FALSE	0	0	prostate	22Rv1,PC-3,RWPE1,epithelial_cell_of_prostate,prostate_gland_male_adult_(37_years)	EnhA2,Quies,Quies,Quies,Quies	TRUE
mHDCR_42	lncRNA	intron	prostate	rs6987640	rs16901979	PCAT1	ENST00000645463.1	4	0.60906	TRUE	TRUE	FALSE	FALSE	FALSE	FALSE	FALSE	0	0	prostate	22Rv1,PC-3,RWPE1,epithelial_cell_of_prostate,prostate_gland_male_adult_(37_years)	EnhA2,Quies,Quies,Quies,Quies	TRUE
mHDCR_42	lncRNA	intron	prostate	rs6987640	rs16901979	PCAT1	ENST00000645463.1	4	0.60906	TRUE	TRUE	FALSE	FALSE	FALSE	FALSE	FALSE	0	0	prostate	22Rv1,PC-3,RWPE1,epithelial_cell_of_prostate,prostate_gland_male_adult_(37_years)	EnhA2,Quies,Quies,Quies,Quies	TRUE
mHDCR_42	lncRNA	intron	prostate	rs6987640	rs16901979	PCAT1	ENST00000645463.1	4	0.60906	TRUE	TRUE	FALSE	FALSE	FALSE	FALSE	FALSE	0	0	prostate	22Rv1,PC-3,RWPE1,epithelial_cell_of_prostate,prostate_gland_male_adult_(37_years)	EnhA2,Quies,Quies,Quies,Quies	TRUE
mHDCR_42	lncRNA	intron	prostate	rs6987640	rs6983561	PCAT1	ENST00000645463.1	4	0.60906	TRUE	TRUE	FALSE	FALSE	FALSE	FALSE	FALSE	0	0	prostate	22Rv1,PC-3,RWPE1,epithelial_cell_of_prostate,prostate_gland_male_adult_(37_years)	EnhA2,Quies,Quies,Quies,Quies	TRUE
mHDCR_42	lncRNA	intron	prostate	rs6987640	rs6983561	PCAT1	ENST00000645463.1	4	0.60906	TRUE	TRUE	FALSE	FALSE	FALSE	FALSE	FALSE	0	0	prostate	22Rv1,PC-3,RWPE1,epithelial_cell_of_prostate,prostate_gland_male_adult_(37_years)	EnhA2,Quies,Quies,Quies,Quies	TRUE
mHDCR_42	lncRNA	intron	prostate	rs6987640	rs6983561	PCAT1	ENST00000645463.1	4	0.60906	TRUE	TRUE	FALSE	FALSE	FALSE	FALSE	FALSE	0	0	prostate	22Rv1,PC-3,RWPE1,epithelial_cell_of_prostate,prostate_gland_male_adult_(37_years)	EnhA2,Quies,Quies,Quies,Quies	TRUE
mHDCR_42	lncRNA	intron	prostate	rs6987640	rs6983561	PCAT1	ENST00000645463.1	4	0.60906	TRUE	TRUE	FALSE	FALSE	FALSE	FALSE	FALSE	0	0	prostate	22Rv1,PC-3,RWPE1,epithelial_cell_of_prostate,prostate_gland_male_adult_(37_years)	EnhA2,Quies,Quies,Quies,Quies	TRUE
mHDCR_42	lncRNA	intron	prostate	rs74305597	rs10505483	PCAT1	ENST00000645463.1	5	0.58955	TRUE	FALSE	FALSE	FALSE	FALSE	FALSE	FALSE	0	0	prostate	22Rv1,PC-3,RWPE1,epithelial_cell_of_prostate,prostate_gland_male_adult_(37_years)	EnhA2,Quies,Quies,Quies,Quies	TRUE
mHDCR_42	lncRNA	intron	prostate	rs74305597	rs10505483	PCAT1	ENST00000645463.1	5	0.58955	TRUE	FALSE	FALSE	FALSE	FALSE	FALSE	FALSE	0	0	prostate	22Rv1,PC-3,RWPE1,epithelial_cell_of_prostate,prostate_gland_male_adult_(37_years)	EnhA2,Quies,Quies,Quies,Quies	TRUE
mHDCR_42	lncRNA	intron	prostate	rs74305597	rs10505483	PCAT1	ENST00000645463.1	5	0.58955	TRUE	FALSE	FALSE	FALSE	FALSE	FALSE	FALSE	0	0	prostate	22Rv1,PC-3,RWPE1,epithelial_cell_of_prostate,prostate_gland_male_adult_(37_years)	EnhA2,Quies,Quies,Quies,Quies	TRUE
mHDCR_42	lncRNA	intron	prostate	rs74305597	rs10505483	PCAT1	ENST00000645463.1	5	0.58955	TRUE	FALSE	FALSE	FALSE	FALSE	FALSE	FALSE	0	0	prostate	22Rv1,PC-3,RWPE1,epithelial_cell_of_prostate,prostate_gland_male_adult_(37_years)	EnhA2,Quies,Quies,Quies,Quies	TRUE
mHDCR_42	lncRNA	intron	prostate	rs74305597	rs12682344	PCAT1	ENST00000645463.1	5	0.58955	TRUE	FALSE	FALSE	FALSE	FALSE	FALSE	FALSE	0	0	prostate	22Rv1,PC-3,RWPE1,epithelial_cell_of_prostate,prostate_gland_male_adult_(37_years)	EnhA2,Quies,Quies,Quies,Quies	TRUE
mHDCR_42	lncRNA	intron	prostate	rs74305597	rs12682344	PCAT1	ENST00000645463.1	5	0.58955	TRUE	FALSE	FALSE	FALSE	FALSE	FALSE	FALSE	0	0	prostate	22Rv1,PC-3,RWPE1,epithelial_cell_of_prostate,prostate_gland_male_adult_(37_years)	EnhA2,Quies,Quies,Quies,Quies	TRUE
mHDCR_42	lncRNA	intron	prostate	rs74305597	rs12682344	PCAT1	ENST00000645463.1	5	0.58955	TRUE	FALSE	FALSE	FALSE	FALSE	FALSE	FALSE	0	0	prostate	22Rv1,PC-3,RWPE1,epithelial_cell_of_prostate,prostate_gland_male_adult_(37_years)	EnhA2,Quies,Quies,Quies,Quies	TRUE
mHDCR_42	lncRNA	intron	prostate	rs74305597	rs12682344	PCAT1	ENST00000645463.1	5	0.58955	TRUE	FALSE	FALSE	FALSE	FALSE	FALSE	FALSE	0	0	prostate	22Rv1,PC-3,RWPE1,epithelial_cell_of_prostate,prostate_gland_male_adult_(37_years)	EnhA2,Quies,Quies,Quies,Quies	TRUE
mHDCR_42	lncRNA	intron	prostate	rs74305597	rs16901979	PCAT1	ENST00000645463.1	5	0.58955	TRUE	FALSE	FALSE	FALSE	FALSE	FALSE	FALSE	0	0	prostate	22Rv1,PC-3,RWPE1,epithelial_cell_of_prostate,prostate_gland_male_adult_(37_years)	EnhA2,Quies,Quies,Quies,Quies	TRUE
mHDCR_42	lncRNA	intron	prostate	rs74305597	rs16901979	PCAT1	ENST00000645463.1	5	0.58955	TRUE	FALSE	FALSE	FALSE	FALSE	FALSE	FALSE	0	0	prostate	22Rv1,PC-3,RWPE1,epithelial_cell_of_prostate,prostate_gland_male_adult_(37_years)	EnhA2,Quies,Quies,Quies,Quies	TRUE
mHDCR_42	lncRNA	intron	prostate	rs74305597	rs16901979	PCAT1	ENST00000645463.1	5	0.58955	TRUE	FALSE	FALSE	FALSE	FALSE	FALSE	FALSE	0	0	prostate	22Rv1,PC-3,RWPE1,epithelial_cell_of_prostate,prostate_gland_male_adult_(37_years)	EnhA2,Quies,Quies,Quies,Quies	TRUE
mHDCR_42	lncRNA	intron	prostate	rs74305597	rs16901979	PCAT1	ENST00000645463.1	5	0.58955	TRUE	FALSE	FALSE	FALSE	FALSE	FALSE	FALSE	0	0	prostate	22Rv1,PC-3,RWPE1,epithelial_cell_of_prostate,prostate_gland_male_adult_(37_years)	EnhA2,Quies,Quies,Quies,Quies	TRUE
mHDCR_42	lncRNA	intron	prostate	rs74305597	rs6983561	PCAT1	ENST00000645463.1	5	0.58955	TRUE	FALSE	FALSE	FALSE	FALSE	FALSE	FALSE	0	0	prostate	22Rv1,PC-3,RWPE1,epithelial_cell_of_prostate,prostate_gland_male_adult_(37_years)	EnhA2,Quies,Quies,Quies,Quies	TRUE
mHDCR_42	lncRNA	intron	prostate	rs74305597	rs6983561	PCAT1	ENST00000645463.1	5	0.58955	TRUE	FALSE	FALSE	FALSE	FALSE	FALSE	FALSE	0	0	prostate	22Rv1,PC-3,RWPE1,epithelial_cell_of_prostate,prostate_gland_male_adult_(37_years)	EnhA2,Quies,Quies,Quies,Quies	TRUE
mHDCR_42	lncRNA	intron	prostate	rs74305597	rs6983561	PCAT1	ENST00000645463.1	5	0.58955	TRUE	FALSE	FALSE	FALSE	FALSE	FALSE	FALSE	0	0	prostate	22Rv1,PC-3,RWPE1,epithelial_cell_of_prostate,prostate_gland_male_adult_(37_years)	EnhA2,Quies,Quies,Quies,Quies	TRUE
mHDCR_42	lncRNA	intron	prostate	rs74305597	rs6983561	PCAT1	ENST00000645463.1	5	0.58955	TRUE	FALSE	FALSE	FALSE	FALSE	FALSE	FALSE	0	0	prostate	22Rv1,PC-3,RWPE1,epithelial_cell_of_prostate,prostate_gland_male_adult_(37_years)	EnhA2,Quies,Quies,Quies,Quies	TRUE
mHDCR_42	lncRNA	intron	prostate	rs73348257	rs10505483	PCAT1	ENST00000645463.1	5	0.58955	TRUE	FALSE	FALSE	FALSE	FALSE	FALSE	FALSE	0	0	prostate	22Rv1,PC-3,RWPE1,epithelial_cell_of_prostate,prostate_gland_male_adult_(37_years)	Quies,Quies,Quies,Quies,Quies	FALSE
mHDCR_42	lncRNA	intron	prostate	rs73348257	rs10505483	PCAT1	ENST00000645463.1	5	0.58955	TRUE	FALSE	FALSE	FALSE	FALSE	FALSE	FALSE	0	0	prostate	22Rv1,PC-3,RWPE1,epithelial_cell_of_prostate,prostate_gland_male_adult_(37_years)	Quies,Quies,Quies,Quies,Quies	FALSE
mHDCR_42	lncRNA	intron	prostate	rs73348257	rs10505483	PCAT1	ENST00000645463.1	5	0.58955	TRUE	FALSE	FALSE	FALSE	FALSE	FALSE	FALSE	0	0	prostate	22Rv1,PC-3,RWPE1,epithelial_cell_of_prostate,prostate_gland_male_adult_(37_years)	Quies,Quies,Quies,Quies,Quies	FALSE
mHDCR_42	lncRNA	intron	prostate	rs73348257	rs10505483	PCAT1	ENST00000645463.1	5	0.58955	TRUE	FALSE	FALSE	FALSE	FALSE	FALSE	FALSE	0	0	prostate	22Rv1,PC-3,RWPE1,epithelial_cell_of_prostate,prostate_gland_male_adult_(37_years)	Quies,Quies,Quies,Quies,Quies	FALSE
mHDCR_42	lncRNA	intron	prostate	rs73348257	rs12682344	PCAT1	ENST00000645463.1	5	0.58955	TRUE	FALSE	FALSE	FALSE	FALSE	FALSE	FALSE	0	0	prostate	22Rv1,PC-3,RWPE1,epithelial_cell_of_prostate,prostate_gland_male_adult_(37_years)	Quies,Quies,Quies,Quies,Quies	FALSE
mHDCR_42	lncRNA	intron	prostate	rs73348257	rs12682344	PCAT1	ENST00000645463.1	5	0.58955	TRUE	FALSE	FALSE	FALSE	FALSE	FALSE	FALSE	0	0	prostate	22Rv1,PC-3,RWPE1,epithelial_cell_of_prostate,prostate_gland_male_adult_(37_years)	Quies,Quies,Quies,Quies,Quies	FALSE
mHDCR_42	lncRNA	intron	prostate	rs73348257	rs12682344	PCAT1	ENST00000645463.1	5	0.58955	TRUE	FALSE	FALSE	FALSE	FALSE	FALSE	FALSE	0	0	prostate	22Rv1,PC-3,RWPE1,epithelial_cell_of_prostate,prostate_gland_male_adult_(37_years)	Quies,Quies,Quies,Quies,Quies	FALSE
mHDCR_42	lncRNA	intron	prostate	rs73348257	rs12682344	PCAT1	ENST00000645463.1	5	0.58955	TRUE	FALSE	FALSE	FALSE	FALSE	FALSE	FALSE	0	0	prostate	22Rv1,PC-3,RWPE1,epithelial_cell_of_prostate,prostate_gland_male_adult_(37_years)	Quies,Quies,Quies,Quies,Quies	FALSE
mHDCR_42	lncRNA	intron	prostate	rs73348257	rs16901979	PCAT1	ENST00000645463.1	5	0.58955	TRUE	FALSE	FALSE	FALSE	FALSE	FALSE	FALSE	0	0	prostate	22Rv1,PC-3,RWPE1,epithelial_cell_of_prostate,prostate_gland_male_adult_(37_years)	Quies,Quies,Quies,Quies,Quies	FALSE
mHDCR_42	lncRNA	intron	prostate	rs73348257	rs16901979	PCAT1	ENST00000645463.1	5	0.58955	TRUE	FALSE	FALSE	FALSE	FALSE	FALSE	FALSE	0	0	prostate	22Rv1,PC-3,RWPE1,epithelial_cell_of_prostate,prostate_gland_male_adult_(37_years)	Quies,Quies,Quies,Quies,Quies	FALSE
mHDCR_42	lncRNA	intron	prostate	rs73348257	rs16901979	PCAT1	ENST00000645463.1	5	0.58955	TRUE	FALSE	FALSE	FALSE	FALSE	FALSE	FALSE	0	0	prostate	22Rv1,PC-3,RWPE1,epithelial_cell_of_prostate,prostate_gland_male_adult_(37_years)	Quies,Quies,Quies,Quies,Quies	FALSE
mHDCR_42	lncRNA	intron	prostate	rs73348257	rs16901979	PCAT1	ENST00000645463.1	5	0.58955	TRUE	FALSE	FALSE	FALSE	FALSE	FALSE	FALSE	0	0	prostate	22Rv1,PC-3,RWPE1,epithelial_cell_of_prostate,prostate_gland_male_adult_(37_years)	Quies,Quies,Quies,Quies,Quies	FALSE
mHDCR_42	lncRNA	intron	prostate	rs73348257	rs6983561	PCAT1	ENST00000645463.1	5	0.58955	TRUE	FALSE	FALSE	FALSE	FALSE	FALSE	FALSE	0	0	prostate	22Rv1,PC-3,RWPE1,epithelial_cell_of_prostate,prostate_gland_male_adult_(37_years)	Quies,Quies,Quies,Quies,Quies	FALSE
mHDCR_42	lncRNA	intron	prostate	rs73348257	rs6983561	PCAT1	ENST00000645463.1	5	0.58955	TRUE	FALSE	FALSE	FALSE	FALSE	FALSE	FALSE	0	0	prostate	22Rv1,PC-3,RWPE1,epithelial_cell_of_prostate,prostate_gland_male_adult_(37_years)	Quies,Quies,Quies,Quies,Quies	FALSE
mHDCR_42	lncRNA	intron	prostate	rs73348257	rs6983561	PCAT1	ENST00000645463.1	5	0.58955	TRUE	FALSE	FALSE	FALSE	FALSE	FALSE	FALSE	0	0	prostate	22Rv1,PC-3,RWPE1,epithelial_cell_of_prostate,prostate_gland_male_adult_(37_years)	Quies,Quies,Quies,Quies,Quies	FALSE
mHDCR_42	lncRNA	intron	prostate	rs73348257	rs6983561	PCAT1	ENST00000645463.1	5	0.58955	TRUE	FALSE	FALSE	FALSE	FALSE	FALSE	FALSE	0	0	prostate	22Rv1,PC-3,RWPE1,epithelial_cell_of_prostate,prostate_gland_male_adult_(37_years)	Quies,Quies,Quies,Quies,Quies	FALSE
mHDCR_42	lncRNA	intron	prostate	rs7844219	rs10505483	PCAT1	ENST00000645463.1	4	0.60906	TRUE	TRUE	FALSE	FALSE	FALSE	FALSE	FALSE	0	0	prostate	22Rv1,PC-3,RWPE1,epithelial_cell_of_prostate,prostate_gland_male_adult_(37_years)	Quies,Quies,Quies,Quies,Quies	FALSE
mHDCR_42	lncRNA	intron	prostate	rs7844219	rs10505483	PCAT1	ENST00000645463.1	4	0.60906	TRUE	TRUE	FALSE	FALSE	FALSE	FALSE	FALSE	0	0	prostate	22Rv1,PC-3,RWPE1,epithelial_cell_of_prostate,prostate_gland_male_adult_(37_years)	Quies,Quies,Quies,Quies,Quies	FALSE
mHDCR_42	lncRNA	intron	prostate	rs7844219	rs10505483	PCAT1	ENST00000645463.1	4	0.60906	TRUE	TRUE	FALSE	FALSE	FALSE	FALSE	FALSE	0	0	prostate	22Rv1,PC-3,RWPE1,epithelial_cell_of_prostate,prostate_gland_male_adult_(37_years)	Quies,Quies,Quies,Quies,Quies	FALSE
mHDCR_42	lncRNA	intron	prostate	rs7844219	rs10505483	PCAT1	ENST00000645463.1	4	0.60906	TRUE	TRUE	FALSE	FALSE	FALSE	FALSE	FALSE	0	0	prostate	22Rv1,PC-3,RWPE1,epithelial_cell_of_prostate,prostate_gland_male_adult_(37_years)	Quies,Quies,Quies,Quies,Quies	FALSE
mHDCR_42	lncRNA	intron	prostate	rs7844219	rs12682344	PCAT1	ENST00000645463.1	4	0.60906	TRUE	TRUE	FALSE	FALSE	FALSE	FALSE	FALSE	0	0	prostate	22Rv1,PC-3,RWPE1,epithelial_cell_of_prostate,prostate_gland_male_adult_(37_years)	Quies,Quies,Quies,Quies,Quies	FALSE
mHDCR_42	lncRNA	intron	prostate	rs7844219	rs12682344	PCAT1	ENST00000645463.1	4	0.60906	TRUE	TRUE	FALSE	FALSE	FALSE	FALSE	FALSE	0	0	prostate	22Rv1,PC-3,RWPE1,epithelial_cell_of_prostate,prostate_gland_male_adult_(37_years)	Quies,Quies,Quies,Quies,Quies	FALSE
mHDCR_42	lncRNA	intron	prostate	rs7844219	rs12682344	PCAT1	ENST00000645463.1	4	0.60906	TRUE	TRUE	FALSE	FALSE	FALSE	FALSE	FALSE	0	0	prostate	22Rv1,PC-3,RWPE1,epithelial_cell_of_prostate,prostate_gland_male_adult_(37_years)	Quies,Quies,Quies,Quies,Quies	FALSE
mHDCR_42	lncRNA	intron	prostate	rs7844219	rs12682344	PCAT1	ENST00000645463.1	4	0.60906	TRUE	TRUE	FALSE	FALSE	FALSE	FALSE	FALSE	0	0	prostate	22Rv1,PC-3,RWPE1,epithelial_cell_of_prostate,prostate_gland_male_adult_(37_years)	Quies,Quies,Quies,Quies,Quies	FALSE
mHDCR_42	lncRNA	intron	prostate	rs7844219	rs16901979	PCAT1	ENST00000645463.1	4	0.60906	TRUE	TRUE	FALSE	FALSE	FALSE	FALSE	FALSE	0	0	prostate	22Rv1,PC-3,RWPE1,epithelial_cell_of_prostate,prostate_gland_male_adult_(37_years)	Quies,Quies,Quies,Quies,Quies	FALSE
mHDCR_42	lncRNA	intron	prostate	rs7844219	rs16901979	PCAT1	ENST00000645463.1	4	0.60906	TRUE	TRUE	FALSE	FALSE	FALSE	FALSE	FALSE	0	0	prostate	22Rv1,PC-3,RWPE1,epithelial_cell_of_prostate,prostate_gland_male_adult_(37_years)	Quies,Quies,Quies,Quies,Quies	FALSE
mHDCR_42	lncRNA	intron	prostate	rs7844219	rs16901979	PCAT1	ENST00000645463.1	4	0.60906	TRUE	TRUE	FALSE	FALSE	FALSE	FALSE	FALSE	0	0	prostate	22Rv1,PC-3,RWPE1,epithelial_cell_of_prostate,prostate_gland_male_adult_(37_years)	Quies,Quies,Quies,Quies,Quies	FALSE
mHDCR_42	lncRNA	intron	prostate	rs7844219	rs16901979	PCAT1	ENST00000645463.1	4	0.60906	TRUE	TRUE	FALSE	FALSE	FALSE	FALSE	FALSE	0	0	prostate	22Rv1,PC-3,RWPE1,epithelial_cell_of_prostate,prostate_gland_male_adult_(37_years)	Quies,Quies,Quies,Quies,Quies	FALSE
mHDCR_42	lncRNA	intron	prostate	rs7844219	rs6983561	PCAT1	ENST00000645463.1	4	0.60906	TRUE	TRUE	FALSE	FALSE	FALSE	FALSE	FALSE	0	0	prostate	22Rv1,PC-3,RWPE1,epithelial_cell_of_prostate,prostate_gland_male_adult_(37_years)	Quies,Quies,Quies,Quies,Quies	FALSE
mHDCR_42	lncRNA	intron	prostate	rs7844219	rs6983561	PCAT1	ENST00000645463.1	4	0.60906	TRUE	TRUE	FALSE	FALSE	FALSE	FALSE	FALSE	0	0	prostate	22Rv1,PC-3,RWPE1,epithelial_cell_of_prostate,prostate_gland_male_adult_(37_years)	Quies,Quies,Quies,Quies,Quies	FALSE
mHDCR_42	lncRNA	intron	prostate	rs7844219	rs6983561	PCAT1	ENST00000645463.1	4	0.60906	TRUE	TRUE	FALSE	FALSE	FALSE	FALSE	FALSE	0	0	prostate	22Rv1,PC-3,RWPE1,epithelial_cell_of_prostate,prostate_gland_male_adult_(37_years)	Quies,Quies,Quies,Quies,Quies	FALSE
mHDCR_42	lncRNA	intron	prostate	rs7844219	rs6983561	PCAT1	ENST00000645463.1	4	0.60906	TRUE	TRUE	FALSE	FALSE	FALSE	FALSE	FALSE	0	0	prostate	22Rv1,PC-3,RWPE1,epithelial_cell_of_prostate,prostate_gland_male_adult_(37_years)	Quies,Quies,Quies,Quies,Quies	FALSE
mHDCR_42	lncRNA	intron	prostate	rs6982324	rs10505483	PCAT1	ENST00000645463.1	2b	0.61652	TRUE	TRUE	TRUE	TRUE	FALSE	FALSE	FALSE	1.89	0	prostate	22Rv1,PC-3,RWPE1,epithelial_cell_of_prostate,prostate_gland_male_adult_(37_years)	Quies,Quies,Quies,Quies,Quies	FALSE
mHDCR_42	lncRNA	intron	prostate	rs6982324	rs10505483	PCAT1	ENST00000645463.1	2b	0.61652	TRUE	TRUE	TRUE	TRUE	FALSE	FALSE	FALSE	1.89	0	prostate	22Rv1,PC-3,RWPE1,epithelial_cell_of_prostate,prostate_gland_male_adult_(37_years)	Quies,Quies,Quies,Quies,Quies	FALSE
mHDCR_42	lncRNA	intron	prostate	rs6982324	rs10505483	PCAT1	ENST00000645463.1	2b	0.61652	TRUE	TRUE	TRUE	TRUE	FALSE	FALSE	FALSE	1.89	0	prostate	22Rv1,PC-3,RWPE1,epithelial_cell_of_prostate,prostate_gland_male_adult_(37_years)	Quies,Quies,Quies,Quies,Quies	FALSE
mHDCR_42	lncRNA	intron	prostate	rs6982324	rs10505483	PCAT1	ENST00000645463.1	2b	0.61652	TRUE	TRUE	TRUE	TRUE	FALSE	FALSE	FALSE	1.89	0	prostate	22Rv1,PC-3,RWPE1,epithelial_cell_of_prostate,prostate_gland_male_adult_(37_years)	Quies,Quies,Quies,Quies,Quies	FALSE
mHDCR_42	lncRNA	intron	prostate	rs6982324	rs12682344	PCAT1	ENST00000645463.1	2b	0.61652	TRUE	TRUE	TRUE	TRUE	FALSE	FALSE	FALSE	1.89	0	prostate	22Rv1,PC-3,RWPE1,epithelial_cell_of_prostate,prostate_gland_male_adult_(37_years)	Quies,Quies,Quies,Quies,Quies	FALSE
mHDCR_42	lncRNA	intron	prostate	rs6982324	rs12682344	PCAT1	ENST00000645463.1	2b	0.61652	TRUE	TRUE	TRUE	TRUE	FALSE	FALSE	FALSE	1.89	0	prostate	22Rv1,PC-3,RWPE1,epithelial_cell_of_prostate,prostate_gland_male_adult_(37_years)	Quies,Quies,Quies,Quies,Quies	FALSE
mHDCR_42	lncRNA	intron	prostate	rs6982324	rs12682344	PCAT1	ENST00000645463.1	2b	0.61652	TRUE	TRUE	TRUE	TRUE	FALSE	FALSE	FALSE	1.89	0	prostate	22Rv1,PC-3,RWPE1,epithelial_cell_of_prostate,prostate_gland_male_adult_(37_years)	Quies,Quies,Quies,Quies,Quies	FALSE
mHDCR_42	lncRNA	intron	prostate	rs6982324	rs12682344	PCAT1	ENST00000645463.1	2b	0.61652	TRUE	TRUE	TRUE	TRUE	FALSE	FALSE	FALSE	1.89	0	prostate	22Rv1,PC-3,RWPE1,epithelial_cell_of_prostate,prostate_gland_male_adult_(37_years)	Quies,Quies,Quies,Quies,Quies	FALSE
mHDCR_42	lncRNA	intron	prostate	rs6982324	rs16901979	PCAT1	ENST00000645463.1	2b	0.61652	TRUE	TRUE	TRUE	TRUE	FALSE	FALSE	FALSE	1.89	0	prostate	22Rv1,PC-3,RWPE1,epithelial_cell_of_prostate,prostate_gland_male_adult_(37_years)	Quies,Quies,Quies,Quies,Quies	FALSE
mHDCR_42	lncRNA	intron	prostate	rs6982324	rs16901979	PCAT1	ENST00000645463.1	2b	0.61652	TRUE	TRUE	TRUE	TRUE	FALSE	FALSE	FALSE	1.89	0	prostate	22Rv1,PC-3,RWPE1,epithelial_cell_of_prostate,prostate_gland_male_adult_(37_years)	Quies,Quies,Quies,Quies,Quies	FALSE
mHDCR_42	lncRNA	intron	prostate	rs6982324	rs16901979	PCAT1	ENST00000645463.1	2b	0.61652	TRUE	TRUE	TRUE	TRUE	FALSE	FALSE	FALSE	1.89	0	prostate	22Rv1,PC-3,RWPE1,epithelial_cell_of_prostate,prostate_gland_male_adult_(37_years)	Quies,Quies,Quies,Quies,Quies	FALSE
mHDCR_42	lncRNA	intron	prostate	rs6982324	rs16901979	PCAT1	ENST00000645463.1	2b	0.61652	TRUE	TRUE	TRUE	TRUE	FALSE	FALSE	FALSE	1.89	0	prostate	22Rv1,PC-3,RWPE1,epithelial_cell_of_prostate,prostate_gland_male_adult_(37_years)	Quies,Quies,Quies,Quies,Quies	FALSE
mHDCR_42	lncRNA	intron	prostate	rs6982324	rs6983561	PCAT1	ENST00000645463.1	2b	0.61652	TRUE	TRUE	TRUE	TRUE	FALSE	FALSE	FALSE	1.89	0	prostate	22Rv1,PC-3,RWPE1,epithelial_cell_of_prostate,prostate_gland_male_adult_(37_years)	Quies,Quies,Quies,Quies,Quies	FALSE
mHDCR_42	lncRNA	intron	prostate	rs6982324	rs6983561	PCAT1	ENST00000645463.1	2b	0.61652	TRUE	TRUE	TRUE	TRUE	FALSE	FALSE	FALSE	1.89	0	prostate	22Rv1,PC-3,RWPE1,epithelial_cell_of_prostate,prostate_gland_male_adult_(37_years)	Quies,Quies,Quies,Quies,Quies	FALSE
mHDCR_42	lncRNA	intron	prostate	rs6982324	rs6983561	PCAT1	ENST00000645463.1	2b	0.61652	TRUE	TRUE	TRUE	TRUE	FALSE	FALSE	FALSE	1.89	0	prostate	22Rv1,PC-3,RWPE1,epithelial_cell_of_prostate,prostate_gland_male_adult_(37_years)	Quies,Quies,Quies,Quies,Quies	FALSE
mHDCR_42	lncRNA	intron	prostate	rs6982324	rs6983561	PCAT1	ENST00000645463.1	2b	0.61652	TRUE	TRUE	TRUE	TRUE	FALSE	FALSE	FALSE	1.89	0	prostate	22Rv1,PC-3,RWPE1,epithelial_cell_of_prostate,prostate_gland_male_adult_(37_years)	Quies,Quies,Quies,Quies,Quies	FALSE
mHDCR_42	lncRNA	intron	prostate	rs201821183	rs10505483	PCAT1	ENST00000645463.1	6	0.65422	FALSE	FALSE	TRUE	FALSE	FALSE	FALSE	FALSE	1.88	0	prostate	22Rv1,PC-3,RWPE1,epithelial_cell_of_prostate,prostate_gland_male_adult_(37_years)	Quies,Quies,Quies,Quies,Quies	FALSE
mHDCR_42	lncRNA	intron	prostate	rs201821183	rs10505483	PCAT1	ENST00000645463.1	6	0.65422	FALSE	FALSE	TRUE	FALSE	FALSE	FALSE	FALSE	1.88	0	prostate	22Rv1,PC-3,RWPE1,epithelial_cell_of_prostate,prostate_gland_male_adult_(37_years)	Quies,Quies,Quies,Quies,Quies	FALSE
mHDCR_42	lncRNA	intron	prostate	rs201821183	rs10505483	PCAT1	ENST00000645463.1	6	0.65422	FALSE	FALSE	TRUE	FALSE	FALSE	FALSE	FALSE	1.88	0	prostate	22Rv1,PC-3,RWPE1,epithelial_cell_of_prostate,prostate_gland_male_adult_(37_years)	Quies,Quies,Quies,Quies,Quies	FALSE
mHDCR_42	lncRNA	intron	prostate	rs201821183	rs10505483	PCAT1	ENST00000645463.1	6	0.65422	FALSE	FALSE	TRUE	FALSE	FALSE	FALSE	FALSE	1.88	0	prostate	22Rv1,PC-3,RWPE1,epithelial_cell_of_prostate,prostate_gland_male_adult_(37_years)	Quies,Quies,Quies,Quies,Quies	FALSE
mHDCR_42	lncRNA	intron	prostate	rs201821183	rs12682344	PCAT1	ENST00000645463.1	6	0.65422	FALSE	FALSE	TRUE	FALSE	FALSE	FALSE	FALSE	1.88	0	prostate	22Rv1,PC-3,RWPE1,epithelial_cell_of_prostate,prostate_gland_male_adult_(37_years)	Quies,Quies,Quies,Quies,Quies	FALSE
mHDCR_42	lncRNA	intron	prostate	rs201821183	rs12682344	PCAT1	ENST00000645463.1	6	0.65422	FALSE	FALSE	TRUE	FALSE	FALSE	FALSE	FALSE	1.88	0	prostate	22Rv1,PC-3,RWPE1,epithelial_cell_of_prostate,prostate_gland_male_adult_(37_years)	Quies,Quies,Quies,Quies,Quies	FALSE
mHDCR_42	lncRNA	intron	prostate	rs201821183	rs12682344	PCAT1	ENST00000645463.1	6	0.65422	FALSE	FALSE	TRUE	FALSE	FALSE	FALSE	FALSE	1.88	0	prostate	22Rv1,PC-3,RWPE1,epithelial_cell_of_prostate,prostate_gland_male_adult_(37_years)	Quies,Quies,Quies,Quies,Quies	FALSE
mHDCR_42	lncRNA	intron	prostate	rs201821183	rs12682344	PCAT1	ENST00000645463.1	6	0.65422	FALSE	FALSE	TRUE	FALSE	FALSE	FALSE	FALSE	1.88	0	prostate	22Rv1,PC-3,RWPE1,epithelial_cell_of_prostate,prostate_gland_male_adult_(37_years)	Quies,Quies,Quies,Quies,Quies	FALSE
mHDCR_42	lncRNA	intron	prostate	rs201821183	rs16901979	PCAT1	ENST00000645463.1	6	0.65422	FALSE	FALSE	TRUE	FALSE	FALSE	FALSE	FALSE	1.88	0	prostate	22Rv1,PC-3,RWPE1,epithelial_cell_of_prostate,prostate_gland_male_adult_(37_years)	Quies,Quies,Quies,Quies,Quies	FALSE
mHDCR_42	lncRNA	intron	prostate	rs201821183	rs16901979	PCAT1	ENST00000645463.1	6	0.65422	FALSE	FALSE	TRUE	FALSE	FALSE	FALSE	FALSE	1.88	0	prostate	22Rv1,PC-3,RWPE1,epithelial_cell_of_prostate,prostate_gland_male_adult_(37_years)	Quies,Quies,Quies,Quies,Quies	FALSE
mHDCR_42	lncRNA	intron	prostate	rs201821183	rs16901979	PCAT1	ENST00000645463.1	6	0.65422	FALSE	FALSE	TRUE	FALSE	FALSE	FALSE	FALSE	1.88	0	prostate	22Rv1,PC-3,RWPE1,epithelial_cell_of_prostate,prostate_gland_male_adult_(37_years)	Quies,Quies,Quies,Quies,Quies	FALSE
mHDCR_42	lncRNA	intron	prostate	rs201821183	rs16901979	PCAT1	ENST00000645463.1	6	0.65422	FALSE	FALSE	TRUE	FALSE	FALSE	FALSE	FALSE	1.88	0	prostate	22Rv1,PC-3,RWPE1,epithelial_cell_of_prostate,prostate_gland_male_adult_(37_years)	Quies,Quies,Quies,Quies,Quies	FALSE
mHDCR_42	lncRNA	intron	prostate	rs201821183	rs6983561	PCAT1	ENST00000645463.1	6	0.65422	FALSE	FALSE	TRUE	FALSE	FALSE	FALSE	FALSE	1.88	0	prostate	22Rv1,PC-3,RWPE1,epithelial_cell_of_prostate,prostate_gland_male_adult_(37_years)	Quies,Quies,Quies,Quies,Quies	FALSE
mHDCR_42	lncRNA	intron	prostate	rs201821183	rs6983561	PCAT1	ENST00000645463.1	6	0.65422	FALSE	FALSE	TRUE	FALSE	FALSE	FALSE	FALSE	1.88	0	prostate	22Rv1,PC-3,RWPE1,epithelial_cell_of_prostate,prostate_gland_male_adult_(37_years)	Quies,Quies,Quies,Quies,Quies	FALSE
mHDCR_42	lncRNA	intron	prostate	rs201821183	rs6983561	PCAT1	ENST00000645463.1	6	0.65422	FALSE	FALSE	TRUE	FALSE	FALSE	FALSE	FALSE	1.88	0	prostate	22Rv1,PC-3,RWPE1,epithelial_cell_of_prostate,prostate_gland_male_adult_(37_years)	Quies,Quies,Quies,Quies,Quies	FALSE
mHDCR_42	lncRNA	intron	prostate	rs201821183	rs6983561	PCAT1	ENST00000645463.1	6	0.65422	FALSE	FALSE	TRUE	FALSE	FALSE	FALSE	FALSE	1.88	0	prostate	22Rv1,PC-3,RWPE1,epithelial_cell_of_prostate,prostate_gland_male_adult_(37_years)	Quies,Quies,Quies,Quies,Quies	FALSE
mHDCR_42	lncRNA	intron	prostate	rs7837051	rs10505483	PCAT1	ENST00000645463.1	6	0.5804	FALSE	FALSE	TRUE	FALSE	FALSE	FALSE	FALSE	1.75	0	prostate	22Rv1,PC-3,RWPE1,epithelial_cell_of_prostate,prostate_gland_male_adult_(37_years)	Quies,Quies,Quies,Quies,Quies	FALSE
mHDCR_42	lncRNA	intron	prostate	rs7837051	rs10505483	PCAT1	ENST00000645463.1	6	0.5804	FALSE	FALSE	TRUE	FALSE	FALSE	FALSE	FALSE	1.75	0	prostate	22Rv1,PC-3,RWPE1,epithelial_cell_of_prostate,prostate_gland_male_adult_(37_years)	Quies,Quies,Quies,Quies,Quies	FALSE
mHDCR_42	lncRNA	intron	prostate	rs7837051	rs10505483	PCAT1	ENST00000645463.1	6	0.5804	FALSE	FALSE	TRUE	FALSE	FALSE	FALSE	FALSE	1.75	0	prostate	22Rv1,PC-3,RWPE1,epithelial_cell_of_prostate,prostate_gland_male_adult_(37_years)	Quies,Quies,Quies,Quies,Quies	FALSE
mHDCR_42	lncRNA	intron	prostate	rs7837051	rs10505483	PCAT1	ENST00000645463.1	6	0.5804	FALSE	FALSE	TRUE	FALSE	FALSE	FALSE	FALSE	1.75	0	prostate	22Rv1,PC-3,RWPE1,epithelial_cell_of_prostate,prostate_gland_male_adult_(37_years)	Quies,Quies,Quies,Quies,Quies	FALSE
mHDCR_42	lncRNA	intron	prostate	rs7837051	rs12682344	PCAT1	ENST00000645463.1	6	0.5804	FALSE	FALSE	TRUE	FALSE	FALSE	FALSE	FALSE	1.75	0	prostate	22Rv1,PC-3,RWPE1,epithelial_cell_of_prostate,prostate_gland_male_adult_(37_years)	Quies,Quies,Quies,Quies,Quies	FALSE
mHDCR_42	lncRNA	intron	prostate	rs7837051	rs12682344	PCAT1	ENST00000645463.1	6	0.5804	FALSE	FALSE	TRUE	FALSE	FALSE	FALSE	FALSE	1.75	0	prostate	22Rv1,PC-3,RWPE1,epithelial_cell_of_prostate,prostate_gland_male_adult_(37_years)	Quies,Quies,Quies,Quies,Quies	FALSE
mHDCR_42	lncRNA	intron	prostate	rs7837051	rs12682344	PCAT1	ENST00000645463.1	6	0.5804	FALSE	FALSE	TRUE	FALSE	FALSE	FALSE	FALSE	1.75	0	prostate	22Rv1,PC-3,RWPE1,epithelial_cell_of_prostate,prostate_gland_male_adult_(37_years)	Quies,Quies,Quies,Quies,Quies	FALSE
mHDCR_42	lncRNA	intron	prostate	rs7837051	rs12682344	PCAT1	ENST00000645463.1	6	0.5804	FALSE	FALSE	TRUE	FALSE	FALSE	FALSE	FALSE	1.75	0	prostate	22Rv1,PC-3,RWPE1,epithelial_cell_of_prostate,prostate_gland_male_adult_(37_years)	Quies,Quies,Quies,Quies,Quies	FALSE
mHDCR_42	lncRNA	intron	prostate	rs7837051	rs16901979	PCAT1	ENST00000645463.1	6	0.5804	FALSE	FALSE	TRUE	FALSE	FALSE	FALSE	FALSE	1.75	0	prostate	22Rv1,PC-3,RWPE1,epithelial_cell_of_prostate,prostate_gland_male_adult_(37_years)	Quies,Quies,Quies,Quies,Quies	FALSE
mHDCR_42	lncRNA	intron	prostate	rs7837051	rs16901979	PCAT1	ENST00000645463.1	6	0.5804	FALSE	FALSE	TRUE	FALSE	FALSE	FALSE	FALSE	1.75	0	prostate	22Rv1,PC-3,RWPE1,epithelial_cell_of_prostate,prostate_gland_male_adult_(37_years)	Quies,Quies,Quies,Quies,Quies	FALSE
mHDCR_42	lncRNA	intron	prostate	rs7837051	rs16901979	PCAT1	ENST00000645463.1	6	0.5804	FALSE	FALSE	TRUE	FALSE	FALSE	FALSE	FALSE	1.75	0	prostate	22Rv1,PC-3,RWPE1,epithelial_cell_of_prostate,prostate_gland_male_adult_(37_years)	Quies,Quies,Quies,Quies,Quies	FALSE
mHDCR_42	lncRNA	intron	prostate	rs7837051	rs16901979	PCAT1	ENST00000645463.1	6	0.5804	FALSE	FALSE	TRUE	FALSE	FALSE	FALSE	FALSE	1.75	0	prostate	22Rv1,PC-3,RWPE1,epithelial_cell_of_prostate,prostate_gland_male_adult_(37_years)	Quies,Quies,Quies,Quies,Quies	FALSE
mHDCR_42	lncRNA	intron	prostate	rs7837051	rs6983561	PCAT1	ENST00000645463.1	6	0.5804	FALSE	FALSE	TRUE	FALSE	FALSE	FALSE	FALSE	1.75	0	prostate	22Rv1,PC-3,RWPE1,epithelial_cell_of_prostate,prostate_gland_male_adult_(37_years)	Quies,Quies,Quies,Quies,Quies	FALSE
mHDCR_42	lncRNA	intron	prostate	rs7837051	rs6983561	PCAT1	ENST00000645463.1	6	0.5804	FALSE	FALSE	TRUE	FALSE	FALSE	FALSE	FALSE	1.75	0	prostate	22Rv1,PC-3,RWPE1,epithelial_cell_of_prostate,prostate_gland_male_adult_(37_years)	Quies,Quies,Quies,Quies,Quies	FALSE
mHDCR_42	lncRNA	intron	prostate	rs7837051	rs6983561	PCAT1	ENST00000645463.1	6	0.5804	FALSE	FALSE	TRUE	FALSE	FALSE	FALSE	FALSE	1.75	0	prostate	22Rv1,PC-3,RWPE1,epithelial_cell_of_prostate,prostate_gland_male_adult_(37_years)	Quies,Quies,Quies,Quies,Quies	FALSE
mHDCR_42	lncRNA	intron	prostate	rs7837051	rs6983561	PCAT1	ENST00000645463.1	6	0.5804	FALSE	FALSE	TRUE	FALSE	FALSE	FALSE	FALSE	1.75	0	prostate	22Rv1,PC-3,RWPE1,epithelial_cell_of_prostate,prostate_gland_male_adult_(37_years)	Quies,Quies,Quies,Quies,Quies	FALSE
mHDCR_42	lncRNA	intron	prostate	rs6470499	rs10505483	PCAT1	ENST00000645463.1	5	0.58955	TRUE	FALSE	FALSE	FALSE	FALSE	FALSE	FALSE	0	0	prostate	22Rv1,PC-3,RWPE1,epithelial_cell_of_prostate,prostate_gland_male_adult_(37_years)	Quies,Quies,Quies,Quies,Quies	FALSE
mHDCR_42	lncRNA	intron	prostate	rs6470499	rs10505483	PCAT1	ENST00000645463.1	5	0.58955	TRUE	FALSE	FALSE	FALSE	FALSE	FALSE	FALSE	0	0	prostate	22Rv1,PC-3,RWPE1,epithelial_cell_of_prostate,prostate_gland_male_adult_(37_years)	Quies,Quies,Quies,Quies,Quies	FALSE
mHDCR_42	lncRNA	intron	prostate	rs6470499	rs10505483	PCAT1	ENST00000645463.1	5	0.58955	TRUE	FALSE	FALSE	FALSE	FALSE	FALSE	FALSE	0	0	prostate	22Rv1,PC-3,RWPE1,epithelial_cell_of_prostate,prostate_gland_male_adult_(37_years)	Quies,Quies,Quies,Quies,Quies	FALSE
mHDCR_42	lncRNA	intron	prostate	rs6470499	rs10505483	PCAT1	ENST00000645463.1	5	0.58955	TRUE	FALSE	FALSE	FALSE	FALSE	FALSE	FALSE	0	0	prostate	22Rv1,PC-3,RWPE1,epithelial_cell_of_prostate,prostate_gland_male_adult_(37_years)	Quies,Quies,Quies,Quies,Quies	FALSE
mHDCR_42	lncRNA	intron	prostate	rs6470499	rs12682344	PCAT1	ENST00000645463.1	5	0.58955	TRUE	FALSE	FALSE	FALSE	FALSE	FALSE	FALSE	0	0	prostate	22Rv1,PC-3,RWPE1,epithelial_cell_of_prostate,prostate_gland_male_adult_(37_years)	Quies,Quies,Quies,Quies,Quies	FALSE
mHDCR_42	lncRNA	intron	prostate	rs6470499	rs12682344	PCAT1	ENST00000645463.1	5	0.58955	TRUE	FALSE	FALSE	FALSE	FALSE	FALSE	FALSE	0	0	prostate	22Rv1,PC-3,RWPE1,epithelial_cell_of_prostate,prostate_gland_male_adult_(37_years)	Quies,Quies,Quies,Quies,Quies	FALSE
mHDCR_42	lncRNA	intron	prostate	rs6470499	rs12682344	PCAT1	ENST00000645463.1	5	0.58955	TRUE	FALSE	FALSE	FALSE	FALSE	FALSE	FALSE	0	0	prostate	22Rv1,PC-3,RWPE1,epithelial_cell_of_prostate,prostate_gland_male_adult_(37_years)	Quies,Quies,Quies,Quies,Quies	FALSE
mHDCR_42	lncRNA	intron	prostate	rs6470499	rs12682344	PCAT1	ENST00000645463.1	5	0.58955	TRUE	FALSE	FALSE	FALSE	FALSE	FALSE	FALSE	0	0	prostate	22Rv1,PC-3,RWPE1,epithelial_cell_of_prostate,prostate_gland_male_adult_(37_years)	Quies,Quies,Quies,Quies,Quies	FALSE
mHDCR_42	lncRNA	intron	prostate	rs6470499	rs16901979	PCAT1	ENST00000645463.1	5	0.58955	TRUE	FALSE	FALSE	FALSE	FALSE	FALSE	FALSE	0	0	prostate	22Rv1,PC-3,RWPE1,epithelial_cell_of_prostate,prostate_gland_male_adult_(37_years)	Quies,Quies,Quies,Quies,Quies	FALSE
mHDCR_42	lncRNA	intron	prostate	rs6470499	rs16901979	PCAT1	ENST00000645463.1	5	0.58955	TRUE	FALSE	FALSE	FALSE	FALSE	FALSE	FALSE	0	0	prostate	22Rv1,PC-3,RWPE1,epithelial_cell_of_prostate,prostate_gland_male_adult_(37_years)	Quies,Quies,Quies,Quies,Quies	FALSE
mHDCR_42	lncRNA	intron	prostate	rs6470499	rs16901979	PCAT1	ENST00000645463.1	5	0.58955	TRUE	FALSE	FALSE	FALSE	FALSE	FALSE	FALSE	0	0	prostate	22Rv1,PC-3,RWPE1,epithelial_cell_of_prostate,prostate_gland_male_adult_(37_years)	Quies,Quies,Quies,Quies,Quies	FALSE
mHDCR_42	lncRNA	intron	prostate	rs6470499	rs16901979	PCAT1	ENST00000645463.1	5	0.58955	TRUE	FALSE	FALSE	FALSE	FALSE	FALSE	FALSE	0	0	prostate	22Rv1,PC-3,RWPE1,epithelial_cell_of_prostate,prostate_gland_male_adult_(37_years)	Quies,Quies,Quies,Quies,Quies	FALSE
mHDCR_42	lncRNA	intron	prostate	rs6470499	rs6983561	PCAT1	ENST00000645463.1	5	0.58955	TRUE	FALSE	FALSE	FALSE	FALSE	FALSE	FALSE	0	0	prostate	22Rv1,PC-3,RWPE1,epithelial_cell_of_prostate,prostate_gland_male_adult_(37_years)	Quies,Quies,Quies,Quies,Quies	FALSE
mHDCR_42	lncRNA	intron	prostate	rs6470499	rs6983561	PCAT1	ENST00000645463.1	5	0.58955	TRUE	FALSE	FALSE	FALSE	FALSE	FALSE	FALSE	0	0	prostate	22Rv1,PC-3,RWPE1,epithelial_cell_of_prostate,prostate_gland_male_adult_(37_years)	Quies,Quies,Quies,Quies,Quies	FALSE
mHDCR_42	lncRNA	intron	prostate	rs6470499	rs6983561	PCAT1	ENST00000645463.1	5	0.58955	TRUE	FALSE	FALSE	FALSE	FALSE	FALSE	FALSE	0	0	prostate	22Rv1,PC-3,RWPE1,epithelial_cell_of_prostate,prostate_gland_male_adult_(37_years)	Quies,Quies,Quies,Quies,Quies	FALSE
mHDCR_42	lncRNA	intron	prostate	rs6470499	rs6983561	PCAT1	ENST00000645463.1	5	0.58955	TRUE	FALSE	FALSE	FALSE	FALSE	FALSE	FALSE	0	0	prostate	22Rv1,PC-3,RWPE1,epithelial_cell_of_prostate,prostate_gland_male_adult_(37_years)	Quies,Quies,Quies,Quies,Quies	FALSE
mHDCR_42	lncRNA	intron	prostate	rs7842760	rs10505483	PCAT1	ENST00000645463.1	5	0.58955	TRUE	FALSE	FALSE	FALSE	FALSE	FALSE	FALSE	0	0	prostate	22Rv1,PC-3,RWPE1,epithelial_cell_of_prostate,prostate_gland_male_adult_(37_years)	Quies,Quies,Quies,Quies,Quies	FALSE
mHDCR_42	lncRNA	intron	prostate	rs7842760	rs10505483	PCAT1	ENST00000645463.1	5	0.58955	TRUE	FALSE	FALSE	FALSE	FALSE	FALSE	FALSE	0	0	prostate	22Rv1,PC-3,RWPE1,epithelial_cell_of_prostate,prostate_gland_male_adult_(37_years)	Quies,Quies,Quies,Quies,Quies	FALSE
mHDCR_42	lncRNA	intron	prostate	rs7842760	rs10505483	PCAT1	ENST00000645463.1	5	0.58955	TRUE	FALSE	FALSE	FALSE	FALSE	FALSE	FALSE	0	0	prostate	22Rv1,PC-3,RWPE1,epithelial_cell_of_prostate,prostate_gland_male_adult_(37_years)	Quies,Quies,Quies,Quies,Quies	FALSE
mHDCR_42	lncRNA	intron	prostate	rs7842760	rs10505483	PCAT1	ENST00000645463.1	5	0.58955	TRUE	FALSE	FALSE	FALSE	FALSE	FALSE	FALSE	0	0	prostate	22Rv1,PC-3,RWPE1,epithelial_cell_of_prostate,prostate_gland_male_adult_(37_years)	Quies,Quies,Quies,Quies,Quies	FALSE
mHDCR_42	lncRNA	intron	prostate	rs7842760	rs12682344	PCAT1	ENST00000645463.1	5	0.58955	TRUE	FALSE	FALSE	FALSE	FALSE	FALSE	FALSE	0	0	prostate	22Rv1,PC-3,RWPE1,epithelial_cell_of_prostate,prostate_gland_male_adult_(37_years)	Quies,Quies,Quies,Quies,Quies	FALSE
mHDCR_42	lncRNA	intron	prostate	rs7842760	rs12682344	PCAT1	ENST00000645463.1	5	0.58955	TRUE	FALSE	FALSE	FALSE	FALSE	FALSE	FALSE	0	0	prostate	22Rv1,PC-3,RWPE1,epithelial_cell_of_prostate,prostate_gland_male_adult_(37_years)	Quies,Quies,Quies,Quies,Quies	FALSE
mHDCR_42	lncRNA	intron	prostate	rs7842760	rs12682344	PCAT1	ENST00000645463.1	5	0.58955	TRUE	FALSE	FALSE	FALSE	FALSE	FALSE	FALSE	0	0	prostate	22Rv1,PC-3,RWPE1,epithelial_cell_of_prostate,prostate_gland_male_adult_(37_years)	Quies,Quies,Quies,Quies,Quies	FALSE
mHDCR_42	lncRNA	intron	prostate	rs7842760	rs12682344	PCAT1	ENST00000645463.1	5	0.58955	TRUE	FALSE	FALSE	FALSE	FALSE	FALSE	FALSE	0	0	prostate	22Rv1,PC-3,RWPE1,epithelial_cell_of_prostate,prostate_gland_male_adult_(37_years)	Quies,Quies,Quies,Quies,Quies	FALSE
mHDCR_42	lncRNA	intron	prostate	rs7842760	rs16901979	PCAT1	ENST00000645463.1	5	0.58955	TRUE	FALSE	FALSE	FALSE	FALSE	FALSE	FALSE	0	0	prostate	22Rv1,PC-3,RWPE1,epithelial_cell_of_prostate,prostate_gland_male_adult_(37_years)	Quies,Quies,Quies,Quies,Quies	FALSE
mHDCR_42	lncRNA	intron	prostate	rs7842760	rs16901979	PCAT1	ENST00000645463.1	5	0.58955	TRUE	FALSE	FALSE	FALSE	FALSE	FALSE	FALSE	0	0	prostate	22Rv1,PC-3,RWPE1,epithelial_cell_of_prostate,prostate_gland_male_adult_(37_years)	Quies,Quies,Quies,Quies,Quies	FALSE
mHDCR_42	lncRNA	intron	prostate	rs7842760	rs16901979	PCAT1	ENST00000645463.1	5	0.58955	TRUE	FALSE	FALSE	FALSE	FALSE	FALSE	FALSE	0	0	prostate	22Rv1,PC-3,RWPE1,epithelial_cell_of_prostate,prostate_gland_male_adult_(37_years)	Quies,Quies,Quies,Quies,Quies	FALSE
mHDCR_42	lncRNA	intron	prostate	rs7842760	rs16901979	PCAT1	ENST00000645463.1	5	0.58955	TRUE	FALSE	FALSE	FALSE	FALSE	FALSE	FALSE	0	0	prostate	22Rv1,PC-3,RWPE1,epithelial_cell_of_prostate,prostate_gland_male_adult_(37_years)	Quies,Quies,Quies,Quies,Quies	FALSE
mHDCR_42	lncRNA	intron	prostate	rs7842760	rs6983561	PCAT1	ENST00000645463.1	5	0.58955	TRUE	FALSE	FALSE	FALSE	FALSE	FALSE	FALSE	0	0	prostate	22Rv1,PC-3,RWPE1,epithelial_cell_of_prostate,prostate_gland_male_adult_(37_years)	Quies,Quies,Quies,Quies,Quies	FALSE
mHDCR_42	lncRNA	intron	prostate	rs7842760	rs6983561	PCAT1	ENST00000645463.1	5	0.58955	TRUE	FALSE	FALSE	FALSE	FALSE	FALSE	FALSE	0	0	prostate	22Rv1,PC-3,RWPE1,epithelial_cell_of_prostate,prostate_gland_male_adult_(37_years)	Quies,Quies,Quies,Quies,Quies	FALSE
mHDCR_42	lncRNA	intron	prostate	rs7842760	rs6983561	PCAT1	ENST00000645463.1	5	0.58955	TRUE	FALSE	FALSE	FALSE	FALSE	FALSE	FALSE	0	0	prostate	22Rv1,PC-3,RWPE1,epithelial_cell_of_prostate,prostate_gland_male_adult_(37_years)	Quies,Quies,Quies,Quies,Quies	FALSE
mHDCR_42	lncRNA	intron	prostate	rs7842760	rs6983561	PCAT1	ENST00000645463.1	5	0.58955	TRUE	FALSE	FALSE	FALSE	FALSE	FALSE	FALSE	0	0	prostate	22Rv1,PC-3,RWPE1,epithelial_cell_of_prostate,prostate_gland_male_adult_(37_years)	Quies,Quies,Quies,Quies,Quies	FALSE
mHDCR_42	lncRNA	intron	prostate	rs73350138	rs10505483	PCAT1	ENST00000645463.1	3a	0.69102	TRUE	TRUE	TRUE	FALSE	FALSE	FALSE	FALSE	1.78	0	prostate	22Rv1,PC-3,RWPE1,epithelial_cell_of_prostate,prostate_gland_male_adult_(37_years)	Quies,Quies,Quies,Quies,Quies	FALSE
mHDCR_42	lncRNA	intron	prostate	rs73350138	rs10505483	PCAT1	ENST00000645463.1	3a	0.69102	TRUE	TRUE	TRUE	FALSE	FALSE	FALSE	FALSE	1.78	0	prostate	22Rv1,PC-3,RWPE1,epithelial_cell_of_prostate,prostate_gland_male_adult_(37_years)	Quies,Quies,Quies,Quies,Quies	FALSE
mHDCR_42	lncRNA	intron	prostate	rs73350138	rs10505483	PCAT1	ENST00000645463.1	3a	0.69102	TRUE	TRUE	TRUE	FALSE	FALSE	FALSE	FALSE	1.78	0	prostate	22Rv1,PC-3,RWPE1,epithelial_cell_of_prostate,prostate_gland_male_adult_(37_years)	Quies,Quies,Quies,Quies,Quies	FALSE
mHDCR_42	lncRNA	intron	prostate	rs73350138	rs10505483	PCAT1	ENST00000645463.1	3a	0.69102	TRUE	TRUE	TRUE	FALSE	FALSE	FALSE	FALSE	1.78	0	prostate	22Rv1,PC-3,RWPE1,epithelial_cell_of_prostate,prostate_gland_male_adult_(37_years)	Quies,Quies,Quies,Quies,Quies	FALSE
mHDCR_42	lncRNA	intron	prostate	rs73350138	rs12682344	PCAT1	ENST00000645463.1	3a	0.69102	TRUE	TRUE	TRUE	FALSE	FALSE	FALSE	FALSE	1.78	0	prostate	22Rv1,PC-3,RWPE1,epithelial_cell_of_prostate,prostate_gland_male_adult_(37_years)	Quies,Quies,Quies,Quies,Quies	FALSE
mHDCR_42	lncRNA	intron	prostate	rs73350138	rs12682344	PCAT1	ENST00000645463.1	3a	0.69102	TRUE	TRUE	TRUE	FALSE	FALSE	FALSE	FALSE	1.78	0	prostate	22Rv1,PC-3,RWPE1,epithelial_cell_of_prostate,prostate_gland_male_adult_(37_years)	Quies,Quies,Quies,Quies,Quies	FALSE
mHDCR_42	lncRNA	intron	prostate	rs73350138	rs12682344	PCAT1	ENST00000645463.1	3a	0.69102	TRUE	TRUE	TRUE	FALSE	FALSE	FALSE	FALSE	1.78	0	prostate	22Rv1,PC-3,RWPE1,epithelial_cell_of_prostate,prostate_gland_male_adult_(37_years)	Quies,Quies,Quies,Quies,Quies	FALSE
mHDCR_42	lncRNA	intron	prostate	rs73350138	rs12682344	PCAT1	ENST00000645463.1	3a	0.69102	TRUE	TRUE	TRUE	FALSE	FALSE	FALSE	FALSE	1.78	0	prostate	22Rv1,PC-3,RWPE1,epithelial_cell_of_prostate,prostate_gland_male_adult_(37_years)	Quies,Quies,Quies,Quies,Quies	FALSE
mHDCR_42	lncRNA	intron	prostate	rs73350138	rs16901979	PCAT1	ENST00000645463.1	3a	0.69102	TRUE	TRUE	TRUE	FALSE	FALSE	FALSE	FALSE	1.78	0	prostate	22Rv1,PC-3,RWPE1,epithelial_cell_of_prostate,prostate_gland_male_adult_(37_years)	Quies,Quies,Quies,Quies,Quies	FALSE
mHDCR_42	lncRNA	intron	prostate	rs73350138	rs16901979	PCAT1	ENST00000645463.1	3a	0.69102	TRUE	TRUE	TRUE	FALSE	FALSE	FALSE	FALSE	1.78	0	prostate	22Rv1,PC-3,RWPE1,epithelial_cell_of_prostate,prostate_gland_male_adult_(37_years)	Quies,Quies,Quies,Quies,Quies	FALSE
mHDCR_42	lncRNA	intron	prostate	rs73350138	rs16901979	PCAT1	ENST00000645463.1	3a	0.69102	TRUE	TRUE	TRUE	FALSE	FALSE	FALSE	FALSE	1.78	0	prostate	22Rv1,PC-3,RWPE1,epithelial_cell_of_prostate,prostate_gland_male_adult_(37_years)	Quies,Quies,Quies,Quies,Quies	FALSE
mHDCR_42	lncRNA	intron	prostate	rs73350138	rs16901979	PCAT1	ENST00000645463.1	3a	0.69102	TRUE	TRUE	TRUE	FALSE	FALSE	FALSE	FALSE	1.78	0	prostate	22Rv1,PC-3,RWPE1,epithelial_cell_of_prostate,prostate_gland_male_adult_(37_years)	Quies,Quies,Quies,Quies,Quies	FALSE
mHDCR_42	lncRNA	intron	prostate	rs73350138	rs6983561	PCAT1	ENST00000645463.1	3a	0.69102	TRUE	TRUE	TRUE	FALSE	FALSE	FALSE	FALSE	1.78	0	prostate	22Rv1,PC-3,RWPE1,epithelial_cell_of_prostate,prostate_gland_male_adult_(37_years)	Quies,Quies,Quies,Quies,Quies	FALSE
mHDCR_42	lncRNA	intron	prostate	rs73350138	rs6983561	PCAT1	ENST00000645463.1	3a	0.69102	TRUE	TRUE	TRUE	FALSE	FALSE	FALSE	FALSE	1.78	0	prostate	22Rv1,PC-3,RWPE1,epithelial_cell_of_prostate,prostate_gland_male_adult_(37_years)	Quies,Quies,Quies,Quies,Quies	FALSE
mHDCR_42	lncRNA	intron	prostate	rs73350138	rs6983561	PCAT1	ENST00000645463.1	3a	0.69102	TRUE	TRUE	TRUE	FALSE	FALSE	FALSE	FALSE	1.78	0	prostate	22Rv1,PC-3,RWPE1,epithelial_cell_of_prostate,prostate_gland_male_adult_(37_years)	Quies,Quies,Quies,Quies,Quies	FALSE
mHDCR_42	lncRNA	intron	prostate	rs73350138	rs6983561	PCAT1	ENST00000645463.1	3a	0.69102	TRUE	TRUE	TRUE	FALSE	FALSE	FALSE	FALSE	1.78	0	prostate	22Rv1,PC-3,RWPE1,epithelial_cell_of_prostate,prostate_gland_male_adult_(37_years)	Quies,Quies,Quies,Quies,Quies	FALSE
mHDCR_42	lncRNA	intron	prostate	rs12678505	rs10505483	PCAT1	ENST00000645463.1	4	0.60906	TRUE	TRUE	FALSE	FALSE	FALSE	FALSE	FALSE	0	0	prostate	22Rv1,PC-3,RWPE1,epithelial_cell_of_prostate,prostate_gland_male_adult_(37_years)	Quies,Quies,Quies,Quies,Quies	FALSE
mHDCR_42	lncRNA	intron	prostate	rs12678505	rs10505483	PCAT1	ENST00000645463.1	4	0.60906	TRUE	TRUE	FALSE	FALSE	FALSE	FALSE	FALSE	0	0	prostate	22Rv1,PC-3,RWPE1,epithelial_cell_of_prostate,prostate_gland_male_adult_(37_years)	Quies,Quies,Quies,Quies,Quies	FALSE
mHDCR_42	lncRNA	intron	prostate	rs12678505	rs10505483	PCAT1	ENST00000645463.1	4	0.60906	TRUE	TRUE	FALSE	FALSE	FALSE	FALSE	FALSE	0	0	prostate	22Rv1,PC-3,RWPE1,epithelial_cell_of_prostate,prostate_gland_male_adult_(37_years)	Quies,Quies,Quies,Quies,Quies	FALSE
mHDCR_42	lncRNA	intron	prostate	rs12678505	rs10505483	PCAT1	ENST00000645463.1	4	0.60906	TRUE	TRUE	FALSE	FALSE	FALSE	FALSE	FALSE	0	0	prostate	22Rv1,PC-3,RWPE1,epithelial_cell_of_prostate,prostate_gland_male_adult_(37_years)	Quies,Quies,Quies,Quies,Quies	FALSE
mHDCR_42	lncRNA	intron	prostate	rs12678505	rs12682344	PCAT1	ENST00000645463.1	4	0.60906	TRUE	TRUE	FALSE	FALSE	FALSE	FALSE	FALSE	0	0	prostate	22Rv1,PC-3,RWPE1,epithelial_cell_of_prostate,prostate_gland_male_adult_(37_years)	Quies,Quies,Quies,Quies,Quies	FALSE
mHDCR_42	lncRNA	intron	prostate	rs12678505	rs12682344	PCAT1	ENST00000645463.1	4	0.60906	TRUE	TRUE	FALSE	FALSE	FALSE	FALSE	FALSE	0	0	prostate	22Rv1,PC-3,RWPE1,epithelial_cell_of_prostate,prostate_gland_male_adult_(37_years)	Quies,Quies,Quies,Quies,Quies	FALSE
mHDCR_42	lncRNA	intron	prostate	rs12678505	rs12682344	PCAT1	ENST00000645463.1	4	0.60906	TRUE	TRUE	FALSE	FALSE	FALSE	FALSE	FALSE	0	0	prostate	22Rv1,PC-3,RWPE1,epithelial_cell_of_prostate,prostate_gland_male_adult_(37_years)	Quies,Quies,Quies,Quies,Quies	FALSE
mHDCR_42	lncRNA	intron	prostate	rs12678505	rs12682344	PCAT1	ENST00000645463.1	4	0.60906	TRUE	TRUE	FALSE	FALSE	FALSE	FALSE	FALSE	0	0	prostate	22Rv1,PC-3,RWPE1,epithelial_cell_of_prostate,prostate_gland_male_adult_(37_years)	Quies,Quies,Quies,Quies,Quies	FALSE
mHDCR_42	lncRNA	intron	prostate	rs12678505	rs16901979	PCAT1	ENST00000645463.1	4	0.60906	TRUE	TRUE	FALSE	FALSE	FALSE	FALSE	FALSE	0	0	prostate	22Rv1,PC-3,RWPE1,epithelial_cell_of_prostate,prostate_gland_male_adult_(37_years)	Quies,Quies,Quies,Quies,Quies	FALSE
mHDCR_42	lncRNA	intron	prostate	rs12678505	rs16901979	PCAT1	ENST00000645463.1	4	0.60906	TRUE	TRUE	FALSE	FALSE	FALSE	FALSE	FALSE	0	0	prostate	22Rv1,PC-3,RWPE1,epithelial_cell_of_prostate,prostate_gland_male_adult_(37_years)	Quies,Quies,Quies,Quies,Quies	FALSE
mHDCR_42	lncRNA	intron	prostate	rs12678505	rs16901979	PCAT1	ENST00000645463.1	4	0.60906	TRUE	TRUE	FALSE	FALSE	FALSE	FALSE	FALSE	0	0	prostate	22Rv1,PC-3,RWPE1,epithelial_cell_of_prostate,prostate_gland_male_adult_(37_years)	Quies,Quies,Quies,Quies,Quies	FALSE
mHDCR_42	lncRNA	intron	prostate	rs12678505	rs16901979	PCAT1	ENST00000645463.1	4	0.60906	TRUE	TRUE	FALSE	FALSE	FALSE	FALSE	FALSE	0	0	prostate	22Rv1,PC-3,RWPE1,epithelial_cell_of_prostate,prostate_gland_male_adult_(37_years)	Quies,Quies,Quies,Quies,Quies	FALSE
mHDCR_42	lncRNA	intron	prostate	rs12678505	rs6983561	PCAT1	ENST00000645463.1	4	0.60906	TRUE	TRUE	FALSE	FALSE	FALSE	FALSE	FALSE	0	0	prostate	22Rv1,PC-3,RWPE1,epithelial_cell_of_prostate,prostate_gland_male_adult_(37_years)	Quies,Quies,Quies,Quies,Quies	FALSE
mHDCR_42	lncRNA	intron	prostate	rs12678505	rs6983561	PCAT1	ENST00000645463.1	4	0.60906	TRUE	TRUE	FALSE	FALSE	FALSE	FALSE	FALSE	0	0	prostate	22Rv1,PC-3,RWPE1,epithelial_cell_of_prostate,prostate_gland_male_adult_(37_years)	Quies,Quies,Quies,Quies,Quies	FALSE
mHDCR_42	lncRNA	intron	prostate	rs12678505	rs6983561	PCAT1	ENST00000645463.1	4	0.60906	TRUE	TRUE	FALSE	FALSE	FALSE	FALSE	FALSE	0	0	prostate	22Rv1,PC-3,RWPE1,epithelial_cell_of_prostate,prostate_gland_male_adult_(37_years)	Quies,Quies,Quies,Quies,Quies	FALSE
mHDCR_42	lncRNA	intron	prostate	rs12678505	rs6983561	PCAT1	ENST00000645463.1	4	0.60906	TRUE	TRUE	FALSE	FALSE	FALSE	FALSE	FALSE	0	0	prostate	22Rv1,PC-3,RWPE1,epithelial_cell_of_prostate,prostate_gland_male_adult_(37_years)	Quies,Quies,Quies,Quies,Quies	FALSE
mHDCR_42	lncRNA	intron	prostate	rs75949840	rs10505483	PCAT1	ENST00000645463.1	4	0.70497	TRUE	TRUE	FALSE	TRUE	FALSE	FALSE	FALSE	0	0	prostate	22Rv1,PC-3,RWPE1,epithelial_cell_of_prostate,prostate_gland_male_adult_(37_years)	Quies,EnhWk,Quies,Quies,Quies	TRUE
mHDCR_42	lncRNA	intron	prostate	rs75949840	rs10505483	PCAT1	ENST00000645463.1	4	0.70497	TRUE	TRUE	FALSE	TRUE	FALSE	FALSE	FALSE	0	0	prostate	22Rv1,PC-3,RWPE1,epithelial_cell_of_prostate,prostate_gland_male_adult_(37_years)	Quies,EnhWk,Quies,Quies,Quies	TRUE
mHDCR_42	lncRNA	intron	prostate	rs75949840	rs10505483	PCAT1	ENST00000645463.1	4	0.70497	TRUE	TRUE	FALSE	TRUE	FALSE	FALSE	FALSE	0	0	prostate	22Rv1,PC-3,RWPE1,epithelial_cell_of_prostate,prostate_gland_male_adult_(37_years)	Quies,EnhWk,Quies,Quies,Quies	TRUE
mHDCR_42	lncRNA	intron	prostate	rs75949840	rs10505483	PCAT1	ENST00000645463.1	4	0.70497	TRUE	TRUE	FALSE	TRUE	FALSE	FALSE	FALSE	0	0	prostate	22Rv1,PC-3,RWPE1,epithelial_cell_of_prostate,prostate_gland_male_adult_(37_years)	Quies,EnhWk,Quies,Quies,Quies	TRUE
mHDCR_42	lncRNA	intron	prostate	rs75949840	rs12682344	PCAT1	ENST00000645463.1	4	0.70497	TRUE	TRUE	FALSE	TRUE	FALSE	FALSE	FALSE	0	0	prostate	22Rv1,PC-3,RWPE1,epithelial_cell_of_prostate,prostate_gland_male_adult_(37_years)	Quies,EnhWk,Quies,Quies,Quies	TRUE
mHDCR_42	lncRNA	intron	prostate	rs75949840	rs12682344	PCAT1	ENST00000645463.1	4	0.70497	TRUE	TRUE	FALSE	TRUE	FALSE	FALSE	FALSE	0	0	prostate	22Rv1,PC-3,RWPE1,epithelial_cell_of_prostate,prostate_gland_male_adult_(37_years)	Quies,EnhWk,Quies,Quies,Quies	TRUE
mHDCR_42	lncRNA	intron	prostate	rs75949840	rs12682344	PCAT1	ENST00000645463.1	4	0.70497	TRUE	TRUE	FALSE	TRUE	FALSE	FALSE	FALSE	0	0	prostate	22Rv1,PC-3,RWPE1,epithelial_cell_of_prostate,prostate_gland_male_adult_(37_years)	Quies,EnhWk,Quies,Quies,Quies	TRUE
mHDCR_42	lncRNA	intron	prostate	rs75949840	rs12682344	PCAT1	ENST00000645463.1	4	0.70497	TRUE	TRUE	FALSE	TRUE	FALSE	FALSE	FALSE	0	0	prostate	22Rv1,PC-3,RWPE1,epithelial_cell_of_prostate,prostate_gland_male_adult_(37_years)	Quies,EnhWk,Quies,Quies,Quies	TRUE
mHDCR_42	lncRNA	intron	prostate	rs75949840	rs16901979	PCAT1	ENST00000645463.1	4	0.70497	TRUE	TRUE	FALSE	TRUE	FALSE	FALSE	FALSE	0	0	prostate	22Rv1,PC-3,RWPE1,epithelial_cell_of_prostate,prostate_gland_male_adult_(37_years)	Quies,EnhWk,Quies,Quies,Quies	TRUE
mHDCR_42	lncRNA	intron	prostate	rs75949840	rs16901979	PCAT1	ENST00000645463.1	4	0.70497	TRUE	TRUE	FALSE	TRUE	FALSE	FALSE	FALSE	0	0	prostate	22Rv1,PC-3,RWPE1,epithelial_cell_of_prostate,prostate_gland_male_adult_(37_years)	Quies,EnhWk,Quies,Quies,Quies	TRUE
mHDCR_42	lncRNA	intron	prostate	rs75949840	rs16901979	PCAT1	ENST00000645463.1	4	0.70497	TRUE	TRUE	FALSE	TRUE	FALSE	FALSE	FALSE	0	0	prostate	22Rv1,PC-3,RWPE1,epithelial_cell_of_prostate,prostate_gland_male_adult_(37_years)	Quies,EnhWk,Quies,Quies,Quies	TRUE
mHDCR_42	lncRNA	intron	prostate	rs75949840	rs16901979	PCAT1	ENST00000645463.1	4	0.70497	TRUE	TRUE	FALSE	TRUE	FALSE	FALSE	FALSE	0	0	prostate	22Rv1,PC-3,RWPE1,epithelial_cell_of_prostate,prostate_gland_male_adult_(37_years)	Quies,EnhWk,Quies,Quies,Quies	TRUE
mHDCR_42	lncRNA	intron	prostate	rs75949840	rs6983561	PCAT1	ENST00000645463.1	4	0.70497	TRUE	TRUE	FALSE	TRUE	FALSE	FALSE	FALSE	0	0	prostate	22Rv1,PC-3,RWPE1,epithelial_cell_of_prostate,prostate_gland_male_adult_(37_years)	Quies,EnhWk,Quies,Quies,Quies	TRUE
mHDCR_42	lncRNA	intron	prostate	rs75949840	rs6983561	PCAT1	ENST00000645463.1	4	0.70497	TRUE	TRUE	FALSE	TRUE	FALSE	FALSE	FALSE	0	0	prostate	22Rv1,PC-3,RWPE1,epithelial_cell_of_prostate,prostate_gland_male_adult_(37_years)	Quies,EnhWk,Quies,Quies,Quies	TRUE
mHDCR_42	lncRNA	intron	prostate	rs75949840	rs6983561	PCAT1	ENST00000645463.1	4	0.70497	TRUE	TRUE	FALSE	TRUE	FALSE	FALSE	FALSE	0	0	prostate	22Rv1,PC-3,RWPE1,epithelial_cell_of_prostate,prostate_gland_male_adult_(37_years)	Quies,EnhWk,Quies,Quies,Quies	TRUE
mHDCR_42	lncRNA	intron	prostate	rs75949840	rs6983561	PCAT1	ENST00000645463.1	4	0.70497	TRUE	TRUE	FALSE	TRUE	FALSE	FALSE	FALSE	0	0	prostate	22Rv1,PC-3,RWPE1,epithelial_cell_of_prostate,prostate_gland_male_adult_(37_years)	Quies,EnhWk,Quies,Quies,Quies	TRUE
mHDCR_42	lncRNA	intron	prostate	rs188140481	rs188140481	PCAT1	ENST00000645463.1	5	0.58955	TRUE	FALSE	FALSE	FALSE	FALSE	FALSE	FALSE	0	0	prostate	22Rv1,PC-3,RWPE1,epithelial_cell_of_prostate,prostate_gland_male_adult_(37_years)	Quies,Quies,Quies,Quies,Quies	FALSE
mHDCR_42	lncRNA	intron	prostate	rs138042437	rs188140481	PCAT1	ENST00000645463.1	4	0.60906	TRUE	TRUE	FALSE	FALSE	FALSE	FALSE	FALSE	0	0	prostate	22Rv1,PC-3,RWPE1,epithelial_cell_of_prostate,prostate_gland_male_adult_(37_years)	Quies,Quies,Quies,Quies,Quies	FALSE
mHDCR_42	lncRNA	intron	prostate	rs6984837	rs12543663	PCAT1	ENST00000646670.1	5	0.58955	TRUE	FALSE	FALSE	FALSE	FALSE	FALSE	FALSE	0	0	prostate	22Rv1,PC-3,RWPE1,epithelial_cell_of_prostate,prostate_gland_male_adult_(37_years)	Quies,Quies,Quies,Quies,Quies	FALSE
mHDCR_42	lncRNA	intron	prostate	rs11995193	rs12543663	PCAT1	ENST00000646670.1	2b	0.61658	TRUE	TRUE	TRUE	TRUE	FALSE	FALSE	FALSE	0.9	0	prostate	22Rv1,PC-3,RWPE1,epithelial_cell_of_prostate,prostate_gland_male_adult_(37_years)	Quies,Quies,Quies,Quies,Quies	FALSE
mHDCR_42	lncRNA	intron	prostate	rs10441523	rs12543663	PCAT1	ENST00000646670.1	4	0.60906	TRUE	TRUE	FALSE	FALSE	FALSE	FALSE	FALSE	0	0	prostate	22Rv1,PC-3,RWPE1,epithelial_cell_of_prostate,prostate_gland_male_adult_(37_years)	Quies,Quies,Quies,Quies,Quies	FALSE
mHDCR_42	lncRNA	intron	prostate	rs12543663	rs12543663	PCAT1	ENST00000646670.1	4	0.60906	TRUE	TRUE	FALSE	FALSE	FALSE	FALSE	FALSE	0	0	prostate	22Rv1,PC-3,RWPE1,epithelial_cell_of_prostate,prostate_gland_male_adult_(37_years)	Quies,Quies,Quies,Quies,Quies	FALSE
mHDCR_42	lncRNA	intron	prostate	rs10086908	rs10086908	PCAT1	ENST00000646670.1	2b	0.7889	TRUE	TRUE	TRUE	TRUE	FALSE	FALSE	FALSE	0.59	0	prostate	22Rv1,PC-3,RWPE1,epithelial_cell_of_prostate,prostate_gland_male_adult_(37_years)	Quies,Quies,Quies,Quies,Quies	FALSE
mHDCR_42	lncRNA	intron	prostate	rs1516942	rs10086908	PCAT1	ENST00000646670.1	1f	0.81932	TRUE	FALSE	TRUE	FALSE	TRUE	FALSE	FALSE	2	0	prostate	22Rv1,PC-3,RWPE1,epithelial_cell_of_prostate,prostate_gland_male_adult_(37_years)	TxWk,Quies,Quies,Quies,Quies	FALSE
mHDCR_42	lncRNA	intron	prostate	rs2035637	rs10086908	PCAT1	ENST00000646670.1	4	0.60906	TRUE	TRUE	FALSE	FALSE	FALSE	FALSE	FALSE	0	0	prostate	22Rv1,PC-3,RWPE1,epithelial_cell_of_prostate,prostate_gland_male_adult_(37_years)	EnhA2,Quies,Quies,Quies,Quies	TRUE
mHDCR_42	lncRNA	intron	prostate	rs1551515	rs10086908	PCAT1	ENST00000646670.1	1f	0.55324	TRUE	FALSE	FALSE	FALSE	TRUE	FALSE	FALSE	0	0	prostate	22Rv1,PC-3,RWPE1,epithelial_cell_of_prostate,prostate_gland_male_adult_(37_years)	EnhA2,Quies,Quies,Quies,Quies	TRUE
mHDCR_42	lncRNA	intron	prostate	rs1016343	rs1016343	PCAT1	ENST00000646670.1	1f	0.55436	TRUE	TRUE	FALSE	FALSE	TRUE	FALSE	FALSE	0	0	prostate	22Rv1,PC-3,RWPE1,epithelial_cell_of_prostate,prostate_gland_male_adult_(37_years)	Quies,EnhWk,Quies,EnhA1,Quies	TRUE
mHDCR_42	lncRNA	intron	prostate	rs28663168	rs1016343	PCAT1	ENST00000646670.1	4	0.60906	TRUE	TRUE	FALSE	FALSE	FALSE	FALSE	FALSE	0	0	prostate	22Rv1,PC-3,RWPE1,epithelial_cell_of_prostate,prostate_gland_male_adult_(37_years)	Quies,Quies,Quies,Het,Quies	FALSE
mHDCR_42	lncRNA	intron	prostate	rs7844454	rs13252298	PCAT1	ENST00000646670.1	4	0.60906	TRUE	TRUE	FALSE	FALSE	FALSE	FALSE	FALSE	0	0	prostate	22Rv1,PC-3,RWPE1,epithelial_cell_of_prostate,prostate_gland_male_adult_(37_years)	Quies,Quies,Quies,Het,Quies	FALSE
mHDCR_42	lncRNA	intron	prostate	rs7000321	rs13252298	PCAT1	ENST00000646670.1	5	0.84528	TRUE	FALSE	TRUE	FALSE	FALSE	FALSE	FALSE	2	0	prostate	22Rv1,PC-3,RWPE1,epithelial_cell_of_prostate,prostate_gland_male_adult_(37_years)	EnhA2,Quies,Quies,Het,Quies	TRUE
mHDCR_42	lncRNA	intron	prostate	rs1456315	rs13254738	PCAT1	ENST00000646670.1	4	0.60906	TRUE	TRUE	FALSE	FALSE	FALSE	FALSE	FALSE	0	0	prostate	22Rv1,PC-3,RWPE1,epithelial_cell_of_prostate,prostate_gland_male_adult_(37_years)	EnhA2,Quies,Quies,Het,Quies	TRUE
mHDCR_42	lncRNA	intron	prostate	rs1456315	rs13254738	PCAT1	ENST00000646670.1	4	0.60906	TRUE	TRUE	FALSE	FALSE	FALSE	FALSE	FALSE	0	0	prostate	22Rv1,PC-3,RWPE1,epithelial_cell_of_prostate,prostate_gland_male_adult_(37_years)	EnhA2,Quies,Quies,Het,Quies	TRUE
mHDCR_42	lncRNA	intron	prostate	rs1456315	rs1456315	PCAT1	ENST00000646670.1	4	0.60906	TRUE	TRUE	FALSE	FALSE	FALSE	FALSE	FALSE	0	0	prostate	22Rv1,PC-3,RWPE1,epithelial_cell_of_prostate,prostate_gland_male_adult_(37_years)	EnhA2,Quies,Quies,Het,Quies	TRUE
mHDCR_42	lncRNA	intron	prostate	rs1456315	rs1456315	PCAT1	ENST00000646670.1	4	0.60906	TRUE	TRUE	FALSE	FALSE	FALSE	FALSE	FALSE	0	0	prostate	22Rv1,PC-3,RWPE1,epithelial_cell_of_prostate,prostate_gland_male_adult_(37_years)	EnhA2,Quies,Quies,Het,Quies	TRUE
mHDCR_42	lncRNA	intron	prostate	rs183373024	rs188140481	PCAT1	ENST00000646670.1	4	0.60906	TRUE	TRUE	FALSE	FALSE	FALSE	FALSE	FALSE	0	0	prostate	22Rv1,PC-3,RWPE1,epithelial_cell_of_prostate,prostate_gland_male_adult_(37_years)	EnhA2,Quies,Quies,Het,Quies	TRUE
mHDCR_42	lncRNA	intron	prostate	rs13254738	rs13254738	PCAT1	ENST00000646670.1	4	0.60906	TRUE	TRUE	FALSE	FALSE	FALSE	FALSE	FALSE	0	0	prostate	22Rv1,PC-3,RWPE1,epithelial_cell_of_prostate,prostate_gland_male_adult_(37_years)	EnhA2,Quies,Quies,Het,Quies	TRUE
mHDCR_42	lncRNA	intron	prostate	rs13254738	rs13254738	PCAT1	ENST00000646670.1	4	0.60906	TRUE	TRUE	FALSE	FALSE	FALSE	FALSE	FALSE	0	0	prostate	22Rv1,PC-3,RWPE1,epithelial_cell_of_prostate,prostate_gland_male_adult_(37_years)	EnhA2,Quies,Quies,Het,Quies	TRUE
mHDCR_42	lncRNA	intron	prostate	rs13254738	rs1456315	PCAT1	ENST00000646670.1	4	0.60906	TRUE	TRUE	FALSE	FALSE	FALSE	FALSE	FALSE	0	0	prostate	22Rv1,PC-3,RWPE1,epithelial_cell_of_prostate,prostate_gland_male_adult_(37_years)	EnhA2,Quies,Quies,Het,Quies	TRUE
mHDCR_42	lncRNA	intron	prostate	rs13254738	rs1456315	PCAT1	ENST00000646670.1	4	0.60906	TRUE	TRUE	FALSE	FALSE	FALSE	FALSE	FALSE	0	0	prostate	22Rv1,PC-3,RWPE1,epithelial_cell_of_prostate,prostate_gland_male_adult_(37_years)	EnhA2,Quies,Quies,Het,Quies	TRUE
mHDCR_42	lncRNA	intron	prostate	rs58717512	rs10505483	PCAT1	ENST00000646670.1	4	0.60906	TRUE	TRUE	FALSE	FALSE	FALSE	FALSE	FALSE	0	0	prostate	22Rv1,PC-3,RWPE1,epithelial_cell_of_prostate,prostate_gland_male_adult_(37_years)	TxWk,Quies,Quies,Quies,Quies	FALSE
mHDCR_42	lncRNA	intron	prostate	rs58717512	rs10505483	PCAT1	ENST00000646670.1	4	0.60906	TRUE	TRUE	FALSE	FALSE	FALSE	FALSE	FALSE	0	0	prostate	22Rv1,PC-3,RWPE1,epithelial_cell_of_prostate,prostate_gland_male_adult_(37_years)	TxWk,Quies,Quies,Quies,Quies	FALSE
mHDCR_42	lncRNA	intron	prostate	rs58717512	rs10505483	PCAT1	ENST00000646670.1	4	0.60906	TRUE	TRUE	FALSE	FALSE	FALSE	FALSE	FALSE	0	0	prostate	22Rv1,PC-3,RWPE1,epithelial_cell_of_prostate,prostate_gland_male_adult_(37_years)	TxWk,Quies,Quies,Quies,Quies	FALSE
mHDCR_42	lncRNA	intron	prostate	rs58717512	rs10505483	PCAT1	ENST00000646670.1	4	0.60906	TRUE	TRUE	FALSE	FALSE	FALSE	FALSE	FALSE	0	0	prostate	22Rv1,PC-3,RWPE1,epithelial_cell_of_prostate,prostate_gland_male_adult_(37_years)	TxWk,Quies,Quies,Quies,Quies	FALSE
mHDCR_42	lncRNA	intron	prostate	rs58717512	rs12682344	PCAT1	ENST00000646670.1	4	0.60906	TRUE	TRUE	FALSE	FALSE	FALSE	FALSE	FALSE	0	0	prostate	22Rv1,PC-3,RWPE1,epithelial_cell_of_prostate,prostate_gland_male_adult_(37_years)	TxWk,Quies,Quies,Quies,Quies	FALSE
mHDCR_42	lncRNA	intron	prostate	rs58717512	rs12682344	PCAT1	ENST00000646670.1	4	0.60906	TRUE	TRUE	FALSE	FALSE	FALSE	FALSE	FALSE	0	0	prostate	22Rv1,PC-3,RWPE1,epithelial_cell_of_prostate,prostate_gland_male_adult_(37_years)	TxWk,Quies,Quies,Quies,Quies	FALSE
mHDCR_42	lncRNA	intron	prostate	rs58717512	rs12682344	PCAT1	ENST00000646670.1	4	0.60906	TRUE	TRUE	FALSE	FALSE	FALSE	FALSE	FALSE	0	0	prostate	22Rv1,PC-3,RWPE1,epithelial_cell_of_prostate,prostate_gland_male_adult_(37_years)	TxWk,Quies,Quies,Quies,Quies	FALSE
mHDCR_42	lncRNA	intron	prostate	rs58717512	rs12682344	PCAT1	ENST00000646670.1	4	0.60906	TRUE	TRUE	FALSE	FALSE	FALSE	FALSE	FALSE	0	0	prostate	22Rv1,PC-3,RWPE1,epithelial_cell_of_prostate,prostate_gland_male_adult_(37_years)	TxWk,Quies,Quies,Quies,Quies	FALSE
mHDCR_42	lncRNA	intron	prostate	rs58717512	rs16901979	PCAT1	ENST00000646670.1	4	0.60906	TRUE	TRUE	FALSE	FALSE	FALSE	FALSE	FALSE	0	0	prostate	22Rv1,PC-3,RWPE1,epithelial_cell_of_prostate,prostate_gland_male_adult_(37_years)	TxWk,Quies,Quies,Quies,Quies	FALSE
mHDCR_42	lncRNA	intron	prostate	rs58717512	rs16901979	PCAT1	ENST00000646670.1	4	0.60906	TRUE	TRUE	FALSE	FALSE	FALSE	FALSE	FALSE	0	0	prostate	22Rv1,PC-3,RWPE1,epithelial_cell_of_prostate,prostate_gland_male_adult_(37_years)	TxWk,Quies,Quies,Quies,Quies	FALSE
mHDCR_42	lncRNA	intron	prostate	rs58717512	rs16901979	PCAT1	ENST00000646670.1	4	0.60906	TRUE	TRUE	FALSE	FALSE	FALSE	FALSE	FALSE	0	0	prostate	22Rv1,PC-3,RWPE1,epithelial_cell_of_prostate,prostate_gland_male_adult_(37_years)	TxWk,Quies,Quies,Quies,Quies	FALSE
mHDCR_42	lncRNA	intron	prostate	rs58717512	rs16901979	PCAT1	ENST00000646670.1	4	0.60906	TRUE	TRUE	FALSE	FALSE	FALSE	FALSE	FALSE	0	0	prostate	22Rv1,PC-3,RWPE1,epithelial_cell_of_prostate,prostate_gland_male_adult_(37_years)	TxWk,Quies,Quies,Quies,Quies	FALSE
mHDCR_42	lncRNA	intron	prostate	rs58717512	rs6983561	PCAT1	ENST00000646670.1	4	0.60906	TRUE	TRUE	FALSE	FALSE	FALSE	FALSE	FALSE	0	0	prostate	22Rv1,PC-3,RWPE1,epithelial_cell_of_prostate,prostate_gland_male_adult_(37_years)	TxWk,Quies,Quies,Quies,Quies	FALSE
mHDCR_42	lncRNA	intron	prostate	rs58717512	rs6983561	PCAT1	ENST00000646670.1	4	0.60906	TRUE	TRUE	FALSE	FALSE	FALSE	FALSE	FALSE	0	0	prostate	22Rv1,PC-3,RWPE1,epithelial_cell_of_prostate,prostate_gland_male_adult_(37_years)	TxWk,Quies,Quies,Quies,Quies	FALSE
mHDCR_42	lncRNA	intron	prostate	rs58717512	rs6983561	PCAT1	ENST00000646670.1	4	0.60906	TRUE	TRUE	FALSE	FALSE	FALSE	FALSE	FALSE	0	0	prostate	22Rv1,PC-3,RWPE1,epithelial_cell_of_prostate,prostate_gland_male_adult_(37_years)	TxWk,Quies,Quies,Quies,Quies	FALSE
mHDCR_42	lncRNA	intron	prostate	rs58717512	rs6983561	PCAT1	ENST00000646670.1	4	0.60906	TRUE	TRUE	FALSE	FALSE	FALSE	FALSE	FALSE	0	0	prostate	22Rv1,PC-3,RWPE1,epithelial_cell_of_prostate,prostate_gland_male_adult_(37_years)	TxWk,Quies,Quies,Quies,Quies	FALSE
mHDCR_42	lncRNA	intron	prostate	rs113924831	rs10505483	PCAT1	ENST00000646670.1	5	0.58955	TRUE	FALSE	FALSE	FALSE	FALSE	FALSE	FALSE	0	0	prostate	22Rv1,PC-3,RWPE1,epithelial_cell_of_prostate,prostate_gland_male_adult_(37_years)	TxWk,Quies,Quies,Quies,Quies	FALSE
mHDCR_42	lncRNA	intron	prostate	rs113924831	rs10505483	PCAT1	ENST00000646670.1	5	0.58955	TRUE	FALSE	FALSE	FALSE	FALSE	FALSE	FALSE	0	0	prostate	22Rv1,PC-3,RWPE1,epithelial_cell_of_prostate,prostate_gland_male_adult_(37_years)	TxWk,Quies,Quies,Quies,Quies	FALSE
mHDCR_42	lncRNA	intron	prostate	rs113924831	rs10505483	PCAT1	ENST00000646670.1	5	0.58955	TRUE	FALSE	FALSE	FALSE	FALSE	FALSE	FALSE	0	0	prostate	22Rv1,PC-3,RWPE1,epithelial_cell_of_prostate,prostate_gland_male_adult_(37_years)	TxWk,Quies,Quies,Quies,Quies	FALSE
mHDCR_42	lncRNA	intron	prostate	rs113924831	rs10505483	PCAT1	ENST00000646670.1	5	0.58955	TRUE	FALSE	FALSE	FALSE	FALSE	FALSE	FALSE	0	0	prostate	22Rv1,PC-3,RWPE1,epithelial_cell_of_prostate,prostate_gland_male_adult_(37_years)	TxWk,Quies,Quies,Quies,Quies	FALSE
mHDCR_42	lncRNA	intron	prostate	rs113924831	rs12682344	PCAT1	ENST00000646670.1	5	0.58955	TRUE	FALSE	FALSE	FALSE	FALSE	FALSE	FALSE	0	0	prostate	22Rv1,PC-3,RWPE1,epithelial_cell_of_prostate,prostate_gland_male_adult_(37_years)	TxWk,Quies,Quies,Quies,Quies	FALSE
mHDCR_42	lncRNA	intron	prostate	rs113924831	rs12682344	PCAT1	ENST00000646670.1	5	0.58955	TRUE	FALSE	FALSE	FALSE	FALSE	FALSE	FALSE	0	0	prostate	22Rv1,PC-3,RWPE1,epithelial_cell_of_prostate,prostate_gland_male_adult_(37_years)	TxWk,Quies,Quies,Quies,Quies	FALSE
mHDCR_42	lncRNA	intron	prostate	rs113924831	rs12682344	PCAT1	ENST00000646670.1	5	0.58955	TRUE	FALSE	FALSE	FALSE	FALSE	FALSE	FALSE	0	0	prostate	22Rv1,PC-3,RWPE1,epithelial_cell_of_prostate,prostate_gland_male_adult_(37_years)	TxWk,Quies,Quies,Quies,Quies	FALSE
mHDCR_42	lncRNA	intron	prostate	rs113924831	rs12682344	PCAT1	ENST00000646670.1	5	0.58955	TRUE	FALSE	FALSE	FALSE	FALSE	FALSE	FALSE	0	0	prostate	22Rv1,PC-3,RWPE1,epithelial_cell_of_prostate,prostate_gland_male_adult_(37_years)	TxWk,Quies,Quies,Quies,Quies	FALSE
mHDCR_42	lncRNA	intron	prostate	rs113924831	rs16901979	PCAT1	ENST00000646670.1	5	0.58955	TRUE	FALSE	FALSE	FALSE	FALSE	FALSE	FALSE	0	0	prostate	22Rv1,PC-3,RWPE1,epithelial_cell_of_prostate,prostate_gland_male_adult_(37_years)	TxWk,Quies,Quies,Quies,Quies	FALSE
mHDCR_42	lncRNA	intron	prostate	rs113924831	rs16901979	PCAT1	ENST00000646670.1	5	0.58955	TRUE	FALSE	FALSE	FALSE	FALSE	FALSE	FALSE	0	0	prostate	22Rv1,PC-3,RWPE1,epithelial_cell_of_prostate,prostate_gland_male_adult_(37_years)	TxWk,Quies,Quies,Quies,Quies	FALSE
mHDCR_42	lncRNA	intron	prostate	rs113924831	rs16901979	PCAT1	ENST00000646670.1	5	0.58955	TRUE	FALSE	FALSE	FALSE	FALSE	FALSE	FALSE	0	0	prostate	22Rv1,PC-3,RWPE1,epithelial_cell_of_prostate,prostate_gland_male_adult_(37_years)	TxWk,Quies,Quies,Quies,Quies	FALSE
mHDCR_42	lncRNA	intron	prostate	rs113924831	rs16901979	PCAT1	ENST00000646670.1	5	0.58955	TRUE	FALSE	FALSE	FALSE	FALSE	FALSE	FALSE	0	0	prostate	22Rv1,PC-3,RWPE1,epithelial_cell_of_prostate,prostate_gland_male_adult_(37_years)	TxWk,Quies,Quies,Quies,Quies	FALSE
mHDCR_42	lncRNA	intron	prostate	rs113924831	rs6983561	PCAT1	ENST00000646670.1	5	0.58955	TRUE	FALSE	FALSE	FALSE	FALSE	FALSE	FALSE	0	0	prostate	22Rv1,PC-3,RWPE1,epithelial_cell_of_prostate,prostate_gland_male_adult_(37_years)	TxWk,Quies,Quies,Quies,Quies	FALSE
mHDCR_42	lncRNA	intron	prostate	rs113924831	rs6983561	PCAT1	ENST00000646670.1	5	0.58955	TRUE	FALSE	FALSE	FALSE	FALSE	FALSE	FALSE	0	0	prostate	22Rv1,PC-3,RWPE1,epithelial_cell_of_prostate,prostate_gland_male_adult_(37_years)	TxWk,Quies,Quies,Quies,Quies	FALSE
mHDCR_42	lncRNA	intron	prostate	rs113924831	rs6983561	PCAT1	ENST00000646670.1	5	0.58955	TRUE	FALSE	FALSE	FALSE	FALSE	FALSE	FALSE	0	0	prostate	22Rv1,PC-3,RWPE1,epithelial_cell_of_prostate,prostate_gland_male_adult_(37_years)	TxWk,Quies,Quies,Quies,Quies	FALSE
mHDCR_42	lncRNA	intron	prostate	rs113924831	rs6983561	PCAT1	ENST00000646670.1	5	0.58955	TRUE	FALSE	FALSE	FALSE	FALSE	FALSE	FALSE	0	0	prostate	22Rv1,PC-3,RWPE1,epithelial_cell_of_prostate,prostate_gland_male_adult_(37_years)	TxWk,Quies,Quies,Quies,Quies	FALSE
mHDCR_42	lncRNA	intron	prostate	rs12544977	rs13254738	PCAT1	ENST00000646670.1	4	0.60906	TRUE	TRUE	FALSE	FALSE	FALSE	FALSE	FALSE	0	0	prostate	22Rv1,PC-3,RWPE1,epithelial_cell_of_prostate,prostate_gland_male_adult_(37_years)	TxWk,Quies,Quies,Quies,Quies	FALSE
mHDCR_42	lncRNA	intron	prostate	rs73344342	rs10505483	PCAT1	ENST00000646670.1	4	0.70497	TRUE	TRUE	FALSE	TRUE	FALSE	FALSE	FALSE	0	0	prostate	22Rv1,PC-3,RWPE1,epithelial_cell_of_prostate,prostate_gland_male_adult_(37_years)	TxWk,Quies,Quies,Quies,Quies	FALSE
mHDCR_42	lncRNA	intron	prostate	rs73344342	rs10505483	PCAT1	ENST00000646670.1	4	0.70497	TRUE	TRUE	FALSE	TRUE	FALSE	FALSE	FALSE	0	0	prostate	22Rv1,PC-3,RWPE1,epithelial_cell_of_prostate,prostate_gland_male_adult_(37_years)	TxWk,Quies,Quies,Quies,Quies	FALSE
mHDCR_42	lncRNA	intron	prostate	rs73344342	rs10505483	PCAT1	ENST00000646670.1	4	0.70497	TRUE	TRUE	FALSE	TRUE	FALSE	FALSE	FALSE	0	0	prostate	22Rv1,PC-3,RWPE1,epithelial_cell_of_prostate,prostate_gland_male_adult_(37_years)	TxWk,Quies,Quies,Quies,Quies	FALSE
mHDCR_42	lncRNA	intron	prostate	rs73344342	rs10505483	PCAT1	ENST00000646670.1	4	0.70497	TRUE	TRUE	FALSE	TRUE	FALSE	FALSE	FALSE	0	0	prostate	22Rv1,PC-3,RWPE1,epithelial_cell_of_prostate,prostate_gland_male_adult_(37_years)	TxWk,Quies,Quies,Quies,Quies	FALSE
mHDCR_42	lncRNA	intron	prostate	rs73344342	rs12682344	PCAT1	ENST00000646670.1	4	0.70497	TRUE	TRUE	FALSE	TRUE	FALSE	FALSE	FALSE	0	0	prostate	22Rv1,PC-3,RWPE1,epithelial_cell_of_prostate,prostate_gland_male_adult_(37_years)	TxWk,Quies,Quies,Quies,Quies	FALSE
mHDCR_42	lncRNA	intron	prostate	rs73344342	rs12682344	PCAT1	ENST00000646670.1	4	0.70497	TRUE	TRUE	FALSE	TRUE	FALSE	FALSE	FALSE	0	0	prostate	22Rv1,PC-3,RWPE1,epithelial_cell_of_prostate,prostate_gland_male_adult_(37_years)	TxWk,Quies,Quies,Quies,Quies	FALSE
mHDCR_42	lncRNA	intron	prostate	rs73344342	rs12682344	PCAT1	ENST00000646670.1	4	0.70497	TRUE	TRUE	FALSE	TRUE	FALSE	FALSE	FALSE	0	0	prostate	22Rv1,PC-3,RWPE1,epithelial_cell_of_prostate,prostate_gland_male_adult_(37_years)	TxWk,Quies,Quies,Quies,Quies	FALSE
mHDCR_42	lncRNA	intron	prostate	rs73344342	rs12682344	PCAT1	ENST00000646670.1	4	0.70497	TRUE	TRUE	FALSE	TRUE	FALSE	FALSE	FALSE	0	0	prostate	22Rv1,PC-3,RWPE1,epithelial_cell_of_prostate,prostate_gland_male_adult_(37_years)	TxWk,Quies,Quies,Quies,Quies	FALSE
mHDCR_42	lncRNA	intron	prostate	rs73344342	rs16901979	PCAT1	ENST00000646670.1	4	0.70497	TRUE	TRUE	FALSE	TRUE	FALSE	FALSE	FALSE	0	0	prostate	22Rv1,PC-3,RWPE1,epithelial_cell_of_prostate,prostate_gland_male_adult_(37_years)	TxWk,Quies,Quies,Quies,Quies	FALSE
mHDCR_42	lncRNA	intron	prostate	rs73344342	rs16901979	PCAT1	ENST00000646670.1	4	0.70497	TRUE	TRUE	FALSE	TRUE	FALSE	FALSE	FALSE	0	0	prostate	22Rv1,PC-3,RWPE1,epithelial_cell_of_prostate,prostate_gland_male_adult_(37_years)	TxWk,Quies,Quies,Quies,Quies	FALSE
mHDCR_42	lncRNA	intron	prostate	rs73344342	rs16901979	PCAT1	ENST00000646670.1	4	0.70497	TRUE	TRUE	FALSE	TRUE	FALSE	FALSE	FALSE	0	0	prostate	22Rv1,PC-3,RWPE1,epithelial_cell_of_prostate,prostate_gland_male_adult_(37_years)	TxWk,Quies,Quies,Quies,Quies	FALSE
mHDCR_42	lncRNA	intron	prostate	rs73344342	rs16901979	PCAT1	ENST00000646670.1	4	0.70497	TRUE	TRUE	FALSE	TRUE	FALSE	FALSE	FALSE	0	0	prostate	22Rv1,PC-3,RWPE1,epithelial_cell_of_prostate,prostate_gland_male_adult_(37_years)	TxWk,Quies,Quies,Quies,Quies	FALSE
mHDCR_42	lncRNA	intron	prostate	rs73344342	rs6983561	PCAT1	ENST00000646670.1	4	0.70497	TRUE	TRUE	FALSE	TRUE	FALSE	FALSE	FALSE	0	0	prostate	22Rv1,PC-3,RWPE1,epithelial_cell_of_prostate,prostate_gland_male_adult_(37_years)	TxWk,Quies,Quies,Quies,Quies	FALSE
mHDCR_42	lncRNA	intron	prostate	rs73344342	rs6983561	PCAT1	ENST00000646670.1	4	0.70497	TRUE	TRUE	FALSE	TRUE	FALSE	FALSE	FALSE	0	0	prostate	22Rv1,PC-3,RWPE1,epithelial_cell_of_prostate,prostate_gland_male_adult_(37_years)	TxWk,Quies,Quies,Quies,Quies	FALSE
mHDCR_42	lncRNA	intron	prostate	rs73344342	rs6983561	PCAT1	ENST00000646670.1	4	0.70497	TRUE	TRUE	FALSE	TRUE	FALSE	FALSE	FALSE	0	0	prostate	22Rv1,PC-3,RWPE1,epithelial_cell_of_prostate,prostate_gland_male_adult_(37_years)	TxWk,Quies,Quies,Quies,Quies	FALSE
mHDCR_42	lncRNA	intron	prostate	rs73344342	rs6983561	PCAT1	ENST00000646670.1	4	0.70497	TRUE	TRUE	FALSE	TRUE	FALSE	FALSE	FALSE	0	0	prostate	22Rv1,PC-3,RWPE1,epithelial_cell_of_prostate,prostate_gland_male_adult_(37_years)	TxWk,Quies,Quies,Quies,Quies	FALSE
mHDCR_42	lncRNA	intron	prostate	rs16901959	rs10505483	PCAT1	ENST00000646670.1	4	0.60906	TRUE	TRUE	FALSE	FALSE	FALSE	FALSE	FALSE	0	0	prostate	22Rv1,PC-3,RWPE1,epithelial_cell_of_prostate,prostate_gland_male_adult_(37_years)	TxWk,Quies,Quies,Quies,Quies	FALSE
mHDCR_42	lncRNA	intron	prostate	rs16901959	rs10505483	PCAT1	ENST00000646670.1	4	0.60906	TRUE	TRUE	FALSE	FALSE	FALSE	FALSE	FALSE	0	0	prostate	22Rv1,PC-3,RWPE1,epithelial_cell_of_prostate,prostate_gland_male_adult_(37_years)	TxWk,Quies,Quies,Quies,Quies	FALSE
mHDCR_42	lncRNA	intron	prostate	rs16901959	rs10505483	PCAT1	ENST00000646670.1	4	0.60906	TRUE	TRUE	FALSE	FALSE	FALSE	FALSE	FALSE	0	0	prostate	22Rv1,PC-3,RWPE1,epithelial_cell_of_prostate,prostate_gland_male_adult_(37_years)	TxWk,Quies,Quies,Quies,Quies	FALSE
mHDCR_42	lncRNA	intron	prostate	rs16901959	rs10505483	PCAT1	ENST00000646670.1	4	0.60906	TRUE	TRUE	FALSE	FALSE	FALSE	FALSE	FALSE	0	0	prostate	22Rv1,PC-3,RWPE1,epithelial_cell_of_prostate,prostate_gland_male_adult_(37_years)	TxWk,Quies,Quies,Quies,Quies	FALSE
mHDCR_42	lncRNA	intron	prostate	rs16901959	rs12682344	PCAT1	ENST00000646670.1	4	0.60906	TRUE	TRUE	FALSE	FALSE	FALSE	FALSE	FALSE	0	0	prostate	22Rv1,PC-3,RWPE1,epithelial_cell_of_prostate,prostate_gland_male_adult_(37_years)	TxWk,Quies,Quies,Quies,Quies	FALSE
mHDCR_42	lncRNA	intron	prostate	rs16901959	rs12682344	PCAT1	ENST00000646670.1	4	0.60906	TRUE	TRUE	FALSE	FALSE	FALSE	FALSE	FALSE	0	0	prostate	22Rv1,PC-3,RWPE1,epithelial_cell_of_prostate,prostate_gland_male_adult_(37_years)	TxWk,Quies,Quies,Quies,Quies	FALSE
mHDCR_42	lncRNA	intron	prostate	rs16901959	rs12682344	PCAT1	ENST00000646670.1	4	0.60906	TRUE	TRUE	FALSE	FALSE	FALSE	FALSE	FALSE	0	0	prostate	22Rv1,PC-3,RWPE1,epithelial_cell_of_prostate,prostate_gland_male_adult_(37_years)	TxWk,Quies,Quies,Quies,Quies	FALSE
mHDCR_42	lncRNA	intron	prostate	rs16901959	rs12682344	PCAT1	ENST00000646670.1	4	0.60906	TRUE	TRUE	FALSE	FALSE	FALSE	FALSE	FALSE	0	0	prostate	22Rv1,PC-3,RWPE1,epithelial_cell_of_prostate,prostate_gland_male_adult_(37_years)	TxWk,Quies,Quies,Quies,Quies	FALSE
mHDCR_42	lncRNA	intron	prostate	rs16901959	rs16901979	PCAT1	ENST00000646670.1	4	0.60906	TRUE	TRUE	FALSE	FALSE	FALSE	FALSE	FALSE	0	0	prostate	22Rv1,PC-3,RWPE1,epithelial_cell_of_prostate,prostate_gland_male_adult_(37_years)	TxWk,Quies,Quies,Quies,Quies	FALSE
mHDCR_42	lncRNA	intron	prostate	rs16901959	rs16901979	PCAT1	ENST00000646670.1	4	0.60906	TRUE	TRUE	FALSE	FALSE	FALSE	FALSE	FALSE	0	0	prostate	22Rv1,PC-3,RWPE1,epithelial_cell_of_prostate,prostate_gland_male_adult_(37_years)	TxWk,Quies,Quies,Quies,Quies	FALSE
mHDCR_42	lncRNA	intron	prostate	rs16901959	rs16901979	PCAT1	ENST00000646670.1	4	0.60906	TRUE	TRUE	FALSE	FALSE	FALSE	FALSE	FALSE	0	0	prostate	22Rv1,PC-3,RWPE1,epithelial_cell_of_prostate,prostate_gland_male_adult_(37_years)	TxWk,Quies,Quies,Quies,Quies	FALSE
mHDCR_42	lncRNA	intron	prostate	rs16901959	rs16901979	PCAT1	ENST00000646670.1	4	0.60906	TRUE	TRUE	FALSE	FALSE	FALSE	FALSE	FALSE	0	0	prostate	22Rv1,PC-3,RWPE1,epithelial_cell_of_prostate,prostate_gland_male_adult_(37_years)	TxWk,Quies,Quies,Quies,Quies	FALSE
mHDCR_42	lncRNA	intron	prostate	rs16901959	rs6983561	PCAT1	ENST00000646670.1	4	0.60906	TRUE	TRUE	FALSE	FALSE	FALSE	FALSE	FALSE	0	0	prostate	22Rv1,PC-3,RWPE1,epithelial_cell_of_prostate,prostate_gland_male_adult_(37_years)	TxWk,Quies,Quies,Quies,Quies	FALSE
mHDCR_42	lncRNA	intron	prostate	rs16901959	rs6983561	PCAT1	ENST00000646670.1	4	0.60906	TRUE	TRUE	FALSE	FALSE	FALSE	FALSE	FALSE	0	0	prostate	22Rv1,PC-3,RWPE1,epithelial_cell_of_prostate,prostate_gland_male_adult_(37_years)	TxWk,Quies,Quies,Quies,Quies	FALSE
mHDCR_42	lncRNA	intron	prostate	rs16901959	rs6983561	PCAT1	ENST00000646670.1	4	0.60906	TRUE	TRUE	FALSE	FALSE	FALSE	FALSE	FALSE	0	0	prostate	22Rv1,PC-3,RWPE1,epithelial_cell_of_prostate,prostate_gland_male_adult_(37_years)	TxWk,Quies,Quies,Quies,Quies	FALSE
mHDCR_42	lncRNA	intron	prostate	rs16901959	rs6983561	PCAT1	ENST00000646670.1	4	0.60906	TRUE	TRUE	FALSE	FALSE	FALSE	FALSE	FALSE	0	0	prostate	22Rv1,PC-3,RWPE1,epithelial_cell_of_prostate,prostate_gland_male_adult_(37_years)	TxWk,Quies,Quies,Quies,Quies	FALSE
mHDCR_42	lncRNA	intron	prostate	rs7006076	rs10505483	PCAT1	ENST00000646670.1	5	0.58955	TRUE	FALSE	FALSE	FALSE	FALSE	FALSE	FALSE	0	0	prostate	22Rv1,PC-3,RWPE1,epithelial_cell_of_prostate,prostate_gland_male_adult_(37_years)	EnhA2,Quies,Quies,Quies,Quies	TRUE
mHDCR_42	lncRNA	intron	prostate	rs7006076	rs10505483	PCAT1	ENST00000646670.1	5	0.58955	TRUE	FALSE	FALSE	FALSE	FALSE	FALSE	FALSE	0	0	prostate	22Rv1,PC-3,RWPE1,epithelial_cell_of_prostate,prostate_gland_male_adult_(37_years)	EnhA2,Quies,Quies,Quies,Quies	TRUE
mHDCR_42	lncRNA	intron	prostate	rs7006076	rs10505483	PCAT1	ENST00000646670.1	5	0.58955	TRUE	FALSE	FALSE	FALSE	FALSE	FALSE	FALSE	0	0	prostate	22Rv1,PC-3,RWPE1,epithelial_cell_of_prostate,prostate_gland_male_adult_(37_years)	EnhA2,Quies,Quies,Quies,Quies	TRUE
mHDCR_42	lncRNA	intron	prostate	rs7006076	rs10505483	PCAT1	ENST00000646670.1	5	0.58955	TRUE	FALSE	FALSE	FALSE	FALSE	FALSE	FALSE	0	0	prostate	22Rv1,PC-3,RWPE1,epithelial_cell_of_prostate,prostate_gland_male_adult_(37_years)	EnhA2,Quies,Quies,Quies,Quies	TRUE
mHDCR_42	lncRNA	intron	prostate	rs7006076	rs12682344	PCAT1	ENST00000646670.1	5	0.58955	TRUE	FALSE	FALSE	FALSE	FALSE	FALSE	FALSE	0	0	prostate	22Rv1,PC-3,RWPE1,epithelial_cell_of_prostate,prostate_gland_male_adult_(37_years)	EnhA2,Quies,Quies,Quies,Quies	TRUE
mHDCR_42	lncRNA	intron	prostate	rs7006076	rs12682344	PCAT1	ENST00000646670.1	5	0.58955	TRUE	FALSE	FALSE	FALSE	FALSE	FALSE	FALSE	0	0	prostate	22Rv1,PC-3,RWPE1,epithelial_cell_of_prostate,prostate_gland_male_adult_(37_years)	EnhA2,Quies,Quies,Quies,Quies	TRUE
mHDCR_42	lncRNA	intron	prostate	rs7006076	rs12682344	PCAT1	ENST00000646670.1	5	0.58955	TRUE	FALSE	FALSE	FALSE	FALSE	FALSE	FALSE	0	0	prostate	22Rv1,PC-3,RWPE1,epithelial_cell_of_prostate,prostate_gland_male_adult_(37_years)	EnhA2,Quies,Quies,Quies,Quies	TRUE
mHDCR_42	lncRNA	intron	prostate	rs7006076	rs12682344	PCAT1	ENST00000646670.1	5	0.58955	TRUE	FALSE	FALSE	FALSE	FALSE	FALSE	FALSE	0	0	prostate	22Rv1,PC-3,RWPE1,epithelial_cell_of_prostate,prostate_gland_male_adult_(37_years)	EnhA2,Quies,Quies,Quies,Quies	TRUE
mHDCR_42	lncRNA	intron	prostate	rs7006076	rs16901979	PCAT1	ENST00000646670.1	5	0.58955	TRUE	FALSE	FALSE	FALSE	FALSE	FALSE	FALSE	0	0	prostate	22Rv1,PC-3,RWPE1,epithelial_cell_of_prostate,prostate_gland_male_adult_(37_years)	EnhA2,Quies,Quies,Quies,Quies	TRUE
mHDCR_42	lncRNA	intron	prostate	rs7006076	rs16901979	PCAT1	ENST00000646670.1	5	0.58955	TRUE	FALSE	FALSE	FALSE	FALSE	FALSE	FALSE	0	0	prostate	22Rv1,PC-3,RWPE1,epithelial_cell_of_prostate,prostate_gland_male_adult_(37_years)	EnhA2,Quies,Quies,Quies,Quies	TRUE
mHDCR_42	lncRNA	intron	prostate	rs7006076	rs16901979	PCAT1	ENST00000646670.1	5	0.58955	TRUE	FALSE	FALSE	FALSE	FALSE	FALSE	FALSE	0	0	prostate	22Rv1,PC-3,RWPE1,epithelial_cell_of_prostate,prostate_gland_male_adult_(37_years)	EnhA2,Quies,Quies,Quies,Quies	TRUE
mHDCR_42	lncRNA	intron	prostate	rs7006076	rs16901979	PCAT1	ENST00000646670.1	5	0.58955	TRUE	FALSE	FALSE	FALSE	FALSE	FALSE	FALSE	0	0	prostate	22Rv1,PC-3,RWPE1,epithelial_cell_of_prostate,prostate_gland_male_adult_(37_years)	EnhA2,Quies,Quies,Quies,Quies	TRUE
mHDCR_42	lncRNA	intron	prostate	rs7006076	rs6983561	PCAT1	ENST00000646670.1	5	0.58955	TRUE	FALSE	FALSE	FALSE	FALSE	FALSE	FALSE	0	0	prostate	22Rv1,PC-3,RWPE1,epithelial_cell_of_prostate,prostate_gland_male_adult_(37_years)	EnhA2,Quies,Quies,Quies,Quies	TRUE
mHDCR_42	lncRNA	intron	prostate	rs7006076	rs6983561	PCAT1	ENST00000646670.1	5	0.58955	TRUE	FALSE	FALSE	FALSE	FALSE	FALSE	FALSE	0	0	prostate	22Rv1,PC-3,RWPE1,epithelial_cell_of_prostate,prostate_gland_male_adult_(37_years)	EnhA2,Quies,Quies,Quies,Quies	TRUE
mHDCR_42	lncRNA	intron	prostate	rs7006076	rs6983561	PCAT1	ENST00000646670.1	5	0.58955	TRUE	FALSE	FALSE	FALSE	FALSE	FALSE	FALSE	0	0	prostate	22Rv1,PC-3,RWPE1,epithelial_cell_of_prostate,prostate_gland_male_adult_(37_years)	EnhA2,Quies,Quies,Quies,Quies	TRUE
mHDCR_42	lncRNA	intron	prostate	rs7006076	rs6983561	PCAT1	ENST00000646670.1	5	0.58955	TRUE	FALSE	FALSE	FALSE	FALSE	FALSE	FALSE	0	0	prostate	22Rv1,PC-3,RWPE1,epithelial_cell_of_prostate,prostate_gland_male_adult_(37_years)	EnhA2,Quies,Quies,Quies,Quies	TRUE
mHDCR_42	lncRNA	intron	prostate	rs7005862	rs10505483	PCAT1	ENST00000646670.1	5	0.96117	TRUE	FALSE	TRUE	FALSE	FALSE	FALSE	FALSE	0.41	0	prostate	22Rv1,PC-3,RWPE1,epithelial_cell_of_prostate,prostate_gland_male_adult_(37_years)	EnhA2,Quies,Quies,Quies,Quies	TRUE
mHDCR_42	lncRNA	intron	prostate	rs7005862	rs10505483	PCAT1	ENST00000646670.1	5	0.96117	TRUE	FALSE	TRUE	FALSE	FALSE	FALSE	FALSE	0.41	0	prostate	22Rv1,PC-3,RWPE1,epithelial_cell_of_prostate,prostate_gland_male_adult_(37_years)	EnhA2,Quies,Quies,Quies,Quies	TRUE
mHDCR_42	lncRNA	intron	prostate	rs7005862	rs10505483	PCAT1	ENST00000646670.1	5	0.96117	TRUE	FALSE	TRUE	FALSE	FALSE	FALSE	FALSE	0.41	0	prostate	22Rv1,PC-3,RWPE1,epithelial_cell_of_prostate,prostate_gland_male_adult_(37_years)	EnhA2,Quies,Quies,Quies,Quies	TRUE
mHDCR_42	lncRNA	intron	prostate	rs7005862	rs10505483	PCAT1	ENST00000646670.1	5	0.96117	TRUE	FALSE	TRUE	FALSE	FALSE	FALSE	FALSE	0.41	0	prostate	22Rv1,PC-3,RWPE1,epithelial_cell_of_prostate,prostate_gland_male_adult_(37_years)	EnhA2,Quies,Quies,Quies,Quies	TRUE
mHDCR_42	lncRNA	intron	prostate	rs7005862	rs12682344	PCAT1	ENST00000646670.1	5	0.96117	TRUE	FALSE	TRUE	FALSE	FALSE	FALSE	FALSE	0.41	0	prostate	22Rv1,PC-3,RWPE1,epithelial_cell_of_prostate,prostate_gland_male_adult_(37_years)	EnhA2,Quies,Quies,Quies,Quies	TRUE
mHDCR_42	lncRNA	intron	prostate	rs7005862	rs12682344	PCAT1	ENST00000646670.1	5	0.96117	TRUE	FALSE	TRUE	FALSE	FALSE	FALSE	FALSE	0.41	0	prostate	22Rv1,PC-3,RWPE1,epithelial_cell_of_prostate,prostate_gland_male_adult_(37_years)	EnhA2,Quies,Quies,Quies,Quies	TRUE
mHDCR_42	lncRNA	intron	prostate	rs7005862	rs12682344	PCAT1	ENST00000646670.1	5	0.96117	TRUE	FALSE	TRUE	FALSE	FALSE	FALSE	FALSE	0.41	0	prostate	22Rv1,PC-3,RWPE1,epithelial_cell_of_prostate,prostate_gland_male_adult_(37_years)	EnhA2,Quies,Quies,Quies,Quies	TRUE
mHDCR_42	lncRNA	intron	prostate	rs7005862	rs12682344	PCAT1	ENST00000646670.1	5	0.96117	TRUE	FALSE	TRUE	FALSE	FALSE	FALSE	FALSE	0.41	0	prostate	22Rv1,PC-3,RWPE1,epithelial_cell_of_prostate,prostate_gland_male_adult_(37_years)	EnhA2,Quies,Quies,Quies,Quies	TRUE
mHDCR_42	lncRNA	intron	prostate	rs7005862	rs16901979	PCAT1	ENST00000646670.1	5	0.96117	TRUE	FALSE	TRUE	FALSE	FALSE	FALSE	FALSE	0.41	0	prostate	22Rv1,PC-3,RWPE1,epithelial_cell_of_prostate,prostate_gland_male_adult_(37_years)	EnhA2,Quies,Quies,Quies,Quies	TRUE
mHDCR_42	lncRNA	intron	prostate	rs7005862	rs16901979	PCAT1	ENST00000646670.1	5	0.96117	TRUE	FALSE	TRUE	FALSE	FALSE	FALSE	FALSE	0.41	0	prostate	22Rv1,PC-3,RWPE1,epithelial_cell_of_prostate,prostate_gland_male_adult_(37_years)	EnhA2,Quies,Quies,Quies,Quies	TRUE
mHDCR_42	lncRNA	intron	prostate	rs7005862	rs16901979	PCAT1	ENST00000646670.1	5	0.96117	TRUE	FALSE	TRUE	FALSE	FALSE	FALSE	FALSE	0.41	0	prostate	22Rv1,PC-3,RWPE1,epithelial_cell_of_prostate,prostate_gland_male_adult_(37_years)	EnhA2,Quies,Quies,Quies,Quies	TRUE
mHDCR_42	lncRNA	intron	prostate	rs7005862	rs16901979	PCAT1	ENST00000646670.1	5	0.96117	TRUE	FALSE	TRUE	FALSE	FALSE	FALSE	FALSE	0.41	0	prostate	22Rv1,PC-3,RWPE1,epithelial_cell_of_prostate,prostate_gland_male_adult_(37_years)	EnhA2,Quies,Quies,Quies,Quies	TRUE
mHDCR_42	lncRNA	intron	prostate	rs7005862	rs6983561	PCAT1	ENST00000646670.1	5	0.96117	TRUE	FALSE	TRUE	FALSE	FALSE	FALSE	FALSE	0.41	0	prostate	22Rv1,PC-3,RWPE1,epithelial_cell_of_prostate,prostate_gland_male_adult_(37_years)	EnhA2,Quies,Quies,Quies,Quies	TRUE
mHDCR_42	lncRNA	intron	prostate	rs7005862	rs6983561	PCAT1	ENST00000646670.1	5	0.96117	TRUE	FALSE	TRUE	FALSE	FALSE	FALSE	FALSE	0.41	0	prostate	22Rv1,PC-3,RWPE1,epithelial_cell_of_prostate,prostate_gland_male_adult_(37_years)	EnhA2,Quies,Quies,Quies,Quies	TRUE
mHDCR_42	lncRNA	intron	prostate	rs7005862	rs6983561	PCAT1	ENST00000646670.1	5	0.96117	TRUE	FALSE	TRUE	FALSE	FALSE	FALSE	FALSE	0.41	0	prostate	22Rv1,PC-3,RWPE1,epithelial_cell_of_prostate,prostate_gland_male_adult_(37_years)	EnhA2,Quies,Quies,Quies,Quies	TRUE
mHDCR_42	lncRNA	intron	prostate	rs7005862	rs6983561	PCAT1	ENST00000646670.1	5	0.96117	TRUE	FALSE	TRUE	FALSE	FALSE	FALSE	FALSE	0.41	0	prostate	22Rv1,PC-3,RWPE1,epithelial_cell_of_prostate,prostate_gland_male_adult_(37_years)	EnhA2,Quies,Quies,Quies,Quies	TRUE
mHDCR_42	lncRNA	intron	prostate	rs7006409	rs13254738	PCAT1	ENST00000646670.1	5	0.58955	TRUE	FALSE	FALSE	FALSE	FALSE	FALSE	FALSE	0	0	prostate	22Rv1,PC-3,RWPE1,epithelial_cell_of_prostate,prostate_gland_male_adult_(37_years)	EnhA2,Quies,Quies,Quies,Quies	TRUE
mHDCR_42	lncRNA	intron	prostate	rs73348236	rs10505483	PCAT1	ENST00000646670.1	5	0.58955	TRUE	FALSE	FALSE	FALSE	FALSE	FALSE	FALSE	0	0	prostate	22Rv1,PC-3,RWPE1,epithelial_cell_of_prostate,prostate_gland_male_adult_(37_years)	EnhA2,Quies,Quies,Quies,Quies	TRUE
mHDCR_42	lncRNA	intron	prostate	rs73348236	rs10505483	PCAT1	ENST00000646670.1	5	0.58955	TRUE	FALSE	FALSE	FALSE	FALSE	FALSE	FALSE	0	0	prostate	22Rv1,PC-3,RWPE1,epithelial_cell_of_prostate,prostate_gland_male_adult_(37_years)	EnhA2,Quies,Quies,Quies,Quies	TRUE
mHDCR_42	lncRNA	intron	prostate	rs73348236	rs10505483	PCAT1	ENST00000646670.1	5	0.58955	TRUE	FALSE	FALSE	FALSE	FALSE	FALSE	FALSE	0	0	prostate	22Rv1,PC-3,RWPE1,epithelial_cell_of_prostate,prostate_gland_male_adult_(37_years)	EnhA2,Quies,Quies,Quies,Quies	TRUE
mHDCR_42	lncRNA	intron	prostate	rs73348236	rs10505483	PCAT1	ENST00000646670.1	5	0.58955	TRUE	FALSE	FALSE	FALSE	FALSE	FALSE	FALSE	0	0	prostate	22Rv1,PC-3,RWPE1,epithelial_cell_of_prostate,prostate_gland_male_adult_(37_years)	EnhA2,Quies,Quies,Quies,Quies	TRUE
mHDCR_42	lncRNA	intron	prostate	rs73348236	rs12682344	PCAT1	ENST00000646670.1	5	0.58955	TRUE	FALSE	FALSE	FALSE	FALSE	FALSE	FALSE	0	0	prostate	22Rv1,PC-3,RWPE1,epithelial_cell_of_prostate,prostate_gland_male_adult_(37_years)	EnhA2,Quies,Quies,Quies,Quies	TRUE
mHDCR_42	lncRNA	intron	prostate	rs73348236	rs12682344	PCAT1	ENST00000646670.1	5	0.58955	TRUE	FALSE	FALSE	FALSE	FALSE	FALSE	FALSE	0	0	prostate	22Rv1,PC-3,RWPE1,epithelial_cell_of_prostate,prostate_gland_male_adult_(37_years)	EnhA2,Quies,Quies,Quies,Quies	TRUE
mHDCR_42	lncRNA	intron	prostate	rs73348236	rs12682344	PCAT1	ENST00000646670.1	5	0.58955	TRUE	FALSE	FALSE	FALSE	FALSE	FALSE	FALSE	0	0	prostate	22Rv1,PC-3,RWPE1,epithelial_cell_of_prostate,prostate_gland_male_adult_(37_years)	EnhA2,Quies,Quies,Quies,Quies	TRUE
[truncated: 24,530 more rows]
