# Supplementary material for: GWAS and 3D chromatin mapping identifies multicancer risk genes associated with hormone-dependent cancers
Source: PLoS Genet. 2024 Nov 25;20(11):e1011490. doi: 10.1371/journal.pgen.1011490 (PMC11627375; doi:10.1371/journal.pgen.1011490)
Supplement: S5 Table — (XLSX) [file pgen.1011490.s010.xlsx]

## Sheet: S5 Table
mHDCR	GWAS	Gene_symbol	Biotype	Annotation	ChromHMM Annotation
MCR_18	breast	AL079303.1	lncRNA	promoter	TRUE
MCR_18	prostate	AL079303.1	lncRNA	promoter	TRUE
MCR_18	breast	AL079303.1	lncRNA	other_intronic	TRUE
MCR_18	breast	AL132857.1	lncRNA	other_intronic	TRUE
MCR_18	prostate	AL079303.1	lncRNA	other_intronic	FALSE
MCR_18	prostate	AL132857.1	lncRNA	other_intronic	TRUE
MCR_18	prostate	AL079303.1	lncRNA	non_coding_transcript_exon_variant	NA (exonic or splicing variants)
MCR_18	prostate	AL079303.1	lncRNA	intron_variant,non_coding_transcript_variant	NA (exonic or splicing variants)
MCR_2	ovarian	AL513220.1	lncRNA	other_intronic	FALSE
MCR_21	breast	PRC1-AS1	lncRNA	promoter	TRUE
MCR_21	ovarian	PRC1-AS1	lncRNA	promoter	TRUE
MCR_21	breast	PRC1-AS1	lncRNA	other_intronic	TRUE
MCR_21	ovarian	PRC1-AS1	lncRNA	other_intronic	TRUE
MCR_21	breast	PRC1-AS1	lncRNA	non_coding_transcript_exon_variant	NA (exonic or splicing variants)
MCR_21	breast	PRC1-AS1	lncRNA	intron_variant,non_coding_transcript_variant	NA (exonic or splicing variants)
MCR_21	ovarian	PRC1-AS1	lncRNA	non_coding_transcript_exon_variant	NA (exonic or splicing variants)
MCR_21	ovarian	PRC1-AS1	lncRNA	intron_variant,non_coding_transcript_variant	NA (exonic or splicing variants)
MCR_22	breast	AC130324.2	lncRNA	other_intronic	TRUE
MCR_24	ovarian	THRA1/BTR	lncRNA	promoter	FALSE
MCR_24	ovarian	AC036222.2	lncRNA	promoter	FALSE
MCR_24	ovarian	THRA1/BTR	lncRNA	other_intronic	FALSE
MCR_24	endometrial	NFE2L1-DT	lncRNA	within_TAD_predicted_Reg	TRUE
MCR_24	endometrial	AC036222.2	lncRNA	within_TAD_predicted_Reg	TRUE
MCR_24	endometrial	HOXB-AS1	lncRNA	within_TAD_predicted_Reg	TRUE
MCR_24	endometrial	HOXB-AS3	lncRNA	within_TAD_predicted_Reg	TRUE
MCR_24	endometrial	HOXB-AS2	lncRNA	within_TAD_predicted_Reg	TRUE
MCR_24	endometrial	AC103702.1	lncRNA	within_TAD_predicted_Reg	TRUE
MCR_24	endometrial	HOXB-AS4	lncRNA	within_TAD_predicted_Reg	TRUE
MCR_24	endometrial	AC103702.2	lncRNA	within_TAD_predicted_Reg	TRUE
MCR_24	ovarian	AC036222.2	lncRNA	within_TAD_predicted_Reg	FALSE
MCR_24	ovarian	HOXB-AS1	lncRNA	within_TAD_predicted_Reg	FALSE
MCR_24	ovarian	HOXB-AS3	lncRNA	within_TAD_predicted_Reg	FALSE
MCR_24	ovarian	HOXB-AS2	lncRNA	within_TAD_predicted_Reg	FALSE
MCR_24	ovarian	AC103702.1	lncRNA	within_TAD_predicted_Reg	FALSE
MCR_24	ovarian	HOXB-AS4	lncRNA	within_TAD_predicted_Reg	FALSE
MCR_24	ovarian	AC103702.2	lncRNA	within_TAD_predicted_Reg	FALSE
MCR_24	prostate	HOXB-AS3	lncRNA	within_TAD_predicted_Reg	FALSE
MCR_24	ovarian	AC036222.2	lncRNA	non_coding_transcript_exon_variant	NA (exonic or splicing variants)
MCR_25	breast	AC010463.3	lncRNA	promoter	TRUE
MCR_25	ovarian	AC010463.3	lncRNA	promoter	TRUE
MCR_27	ovarian	MIR4435-2HG	lncRNA	other_intronic	FALSE
MCR_27	prostate	MIR4435-2HG	lncRNA	other_intronic	TRUE
MCR_28	breast	DLX2-DT	lncRNA	other_intronic	FALSE
MCR_28	breast	DLX2-DT	lncRNA	non_coding_transcript_exon_variant	NA (exonic or splicing variants)
MCR_3	breast	PKN2-AS1	lncRNA	other_intronic	TRUE
MCR_30	prostate	Z93930.2	lncRNA	other_intronic	TRUE
MCR_30	breast	Z93930.2	lncRNA	within_TAD_predicted_Reg	TRUE
MCR_32	prostate	LINC00506	lncRNA	promoter	TRUE
MCR_32	prostate	LINC00506	lncRNA	other_intronic	FALSE
MCR_32	breast	LINC00506	lncRNA	within_TAD_predicted_Reg	TRUE
MCR_32	prostate	LINC00506	lncRNA	intron_variant,non_coding_transcript_variant	NA (exonic or splicing variants)
MCR_32	prostate	LINC00506	lncRNA	non_coding_transcript_exon_variant	NA (exonic or splicing variants)
MCR_42	ovarian	PVT1	lncRNA	promoter	FALSE
MCR_42	prostate	PCAT1	lncRNA	promoter	FALSE
MCR_42	prostate	CASC19	lncRNA	promoter	FALSE
MCR_42	prostate	CASC8	lncRNA	promoter	TRUE
MCR_42	breast	CASC8	lncRNA	other_intronic	TRUE
MCR_42	breast	PCAT1	lncRNA	other_intronic	TRUE
MCR_42	breast	PVT1	lncRNA	other_intronic	TRUE
MCR_42	ovarian	PVT1	lncRNA	other_intronic	TRUE
MCR_42	prostate	CASC8	lncRNA	other_intronic	TRUE
MCR_42	prostate	PCAT1	lncRNA	other_intronic	TRUE
MCR_42	prostate	CASC19	lncRNA	other_intronic	TRUE
MCR_42	breast	CASC11	lncRNA	within_TAD_predicted_Reg	TRUE
MCR_42	breast	PVT1	lncRNA	within_TAD_predicted_Reg	TRUE
MCR_42	ovarian	CASC11	lncRNA	within_TAD_predicted_Reg	FALSE
MCR_42	ovarian	PVT1	lncRNA	within_TAD_predicted_Reg	FALSE
MCR_42	prostate	CASC11	lncRNA	within_TAD_predicted_Reg	TRUE
MCR_42	prostate	PVT1	lncRNA	within_TAD_predicted_Reg	TRUE
MCR_42	breast	PCAT1	lncRNA	intron_variant,non_coding_transcript_variant	NA (exonic or splicing variants)
MCR_42	breast	PCAT1	lncRNA	non_coding_transcript_exon_variant	NA (exonic or splicing variants)
MCR_42	breast	PVT1	lncRNA	non_coding_transcript_exon_variant	NA (exonic or splicing variants)
MCR_42	prostate	PCAT1	lncRNA	intron_variant,non_coding_transcript_variant	NA (exonic or splicing variants)
MCR_42	prostate	PCAT1	lncRNA	non_coding_transcript_exon_variant	NA (exonic or splicing variants)
MCR_6	breast	ERLNC1	lncRNA	within_TAD_predicted_Reg	TRUE
MCR_6	breast	AL592114.3	lncRNA	within_TAD_predicted_Reg	TRUE
MCR_6	breast	AL606489.1	lncRNA	within_TAD_predicted_Reg	TRUE
MCR_6	ovarian	ERLNC1	lncRNA	within_TAD_predicted_Reg	TRUE
MCR_6	ovarian	AC096675.1	lncRNA	within_TAD_predicted_Reg	TRUE
MCR_6	prostate	AC096675.1	lncRNA	within_TAD_predicted_Reg	TRUE
MCR_7	ovarian	MIR1915HG	lncRNA	non_coding_transcript_exon_variant	NA (exonic or splicing variants)
MCR_8	prostate	AL158212.2	lncRNA	promoter	TRUE
MCR_8	breast	AL158212.2	lncRNA	within_TAD_predicted_Reg	TRUE
MCR_1	breast	PEX14	protein_coding	other_intronic	TRUE
MCR_1	prostate	PEX14	protein_coding	other_intronic	TRUE
MCR_1	breast	PEX14	protein_coding	synonymous_variant	NA (exonic or splicing variants)
MCR_11	breast	MYEOV	protein_coding	within_TAD_predicted_Reg	TRUE
MCR_11	breast	CCND1	protein_coding	within_TAD_predicted_Reg	TRUE
MCR_11	prostate	MYEOV	protein_coding	within_TAD_predicted_Reg	TRUE
MCR_11	prostate	CCND1	protein_coding	within_TAD_predicted_Reg	TRUE
MCR_12	breast	C11orf65	protein_coding	promoter	FALSE
MCR_12	breast	POGLUT3	protein_coding	promoter	TRUE
MCR_12	breast	ATM	protein_coding	other_intronic	TRUE
MCR_12	breast	POGLUT3	protein_coding	other_intronic	TRUE
MCR_12	breast	C11orf65	protein_coding	other_intronic	TRUE
MCR_12	prostate	ATM	protein_coding	other_intronic	TRUE
MCR_12	prostate	C11orf65	protein_coding	other_intronic	FALSE
MCR_12	breast	ATM	protein_coding	within_TAD_predicted_Reg	TRUE
MCR_12	breast	C11orf65	protein_coding	within_TAD_predicted_Reg	TRUE
MCR_12	breast	POGLUT3	protein_coding	within_TAD_predicted_Reg	TRUE
MCR_12	breast	ATM	protein_coding	missense_variant	NA (exonic or splicing variants)
MCR_12	breast	POGLUT3	protein_coding	3_prime_UTR_variant	NA (exonic or splicing variants)
MCR_12	breast	POGLUT3	protein_coding	missense_variant	NA (exonic or splicing variants)
MCR_12	prostate	ATM	protein_coding	missense_variant	NA (exonic or splicing variants)
MCR_12	prostate	POGLUT3	protein_coding	missense_variant	NA (exonic or splicing variants)
MCR_12	breast	ATM	protein_coding	splicing	NA (exonic or splicing variants)
MCR_13	breast	ATF7IP	protein_coding	within_TAD_predicted_Reg	TRUE
MCR_16	breast	PLA2G1B	protein_coding	within_TAD_predicted_Reg	TRUE
MCR_16	breast	TRIAP1	protein_coding	within_TAD_predicted_Reg	TRUE
MCR_16	breast	GATC	protein_coding	within_TAD_predicted_Reg	TRUE
MCR_16	ovarian	PLA2G1B	protein_coding	within_TAD_predicted_Reg	FALSE
MCR_16	ovarian	TRIAP1	protein_coding	within_TAD_predicted_Reg	FALSE
MCR_16	ovarian	GATC	protein_coding	within_TAD_predicted_Reg	FALSE
MCR_18	breast	PAX9	protein_coding	promoter	TRUE
MCR_18	prostate	PAX9	protein_coding	promoter	TRUE
MCR_18	breast	PAX9	protein_coding	other_intronic	TRUE
MCR_18	prostate	PAX9	protein_coding	other_intronic	TRUE
MCR_18	breast	PAX9	protein_coding	missense_variant	NA (exonic or splicing variants)
MCR_18	breast	PAX9	protein_coding	synonymous_variant	NA (exonic or splicing variants)
MCR_18	breast	PAX9	protein_coding	splicing	NA (exonic or splicing variants)
MCR_19	breast	RAD51B	protein_coding	other_intronic	TRUE
MCR_19	prostate	RAD51B	protein_coding	other_intronic	TRUE
MCR_21	breast	PRC1	protein_coding	promoter	TRUE
MCR_21	ovarian	PRC1	protein_coding	promoter	TRUE
MCR_21	breast	VPS33B	protein_coding	other_intronic	TRUE
MCR_21	breast	PRC1	protein_coding	other_intronic	TRUE
MCR_21	breast	RCCD1	protein_coding	other_intronic	TRUE
MCR_21	ovarian	VPS33B	protein_coding	other_intronic	TRUE
MCR_21	ovarian	PRC1	protein_coding	other_intronic	TRUE
MCR_21	ovarian	RCCD1	protein_coding	other_intronic	TRUE
MCR_21	breast	RCCD1	protein_coding	3_prime_UTR_variant	NA (exonic or splicing variants)
MCR_21	ovarian	RCCD1	protein_coding	3_prime_UTR_variant	NA (exonic or splicing variants)
MCR_21	breast	PRC1	protein_coding	splicing	NA (exonic or splicing variants)
MCR_21	ovarian	PRC1	protein_coding	splicing	NA (exonic or splicing variants)
MCR_23	endometrial	HNF1B	protein_coding	promoter	TRUE
MCR_23	ovarian	HNF1B	protein_coding	promoter	TRUE
MCR_23	prostate	HNF1B	protein_coding	promoter	TRUE
MCR_23	endometrial	HNF1B	protein_coding	other_intronic	TRUE
MCR_23	ovarian	HNF1B	protein_coding	other_intronic	TRUE
MCR_23	prostate	HNF1B	protein_coding	other_intronic	TRUE
MCR_24	endometrial	SKAP1	protein_coding	other_intronic	TRUE
MCR_24	ovarian	SKAP1	protein_coding	other_intronic	FALSE
MCR_24	endometrial	HOXB1	protein_coding	within_TAD_predicted_Reg	TRUE
MCR_24	endometrial	HOXB2	protein_coding	within_TAD_predicted_Reg	TRUE
MCR_24	endometrial	HOXB3	protein_coding	within_TAD_predicted_Reg	TRUE
MCR_24	endometrial	HOXB4	protein_coding	within_TAD_predicted_Reg	TRUE
MCR_24	endometrial	HOXB5	protein_coding	within_TAD_predicted_Reg	TRUE
MCR_24	endometrial	HOXB6	protein_coding	within_TAD_predicted_Reg	TRUE
MCR_24	endometrial	HOXB7	protein_coding	within_TAD_predicted_Reg	TRUE
MCR_24	endometrial	HOXB8	protein_coding	within_TAD_predicted_Reg	TRUE
MCR_24	endometrial	HOXB9	protein_coding	within_TAD_predicted_Reg	TRUE
MCR_24	ovarian	SKAP1	protein_coding	within_TAD_predicted_Reg	FALSE
MCR_24	ovarian	HOXB1	protein_coding	within_TAD_predicted_Reg	FALSE
MCR_24	ovarian	HOXB2	protein_coding	within_TAD_predicted_Reg	FALSE
MCR_24	ovarian	HOXB3	protein_coding	within_TAD_predicted_Reg	FALSE
MCR_24	ovarian	HOXB4	protein_coding	within_TAD_predicted_Reg	FALSE
MCR_24	ovarian	HOXB5	protein_coding	within_TAD_predicted_Reg	FALSE
MCR_24	ovarian	HOXB6	protein_coding	within_TAD_predicted_Reg	FALSE
MCR_24	ovarian	HOXB7	protein_coding	within_TAD_predicted_Reg	FALSE
MCR_24	ovarian	HOXB8	protein_coding	within_TAD_predicted_Reg	FALSE
MCR_24	ovarian	HOXB9	protein_coding	within_TAD_predicted_Reg	FALSE
MCR_24	prostate	HOXB3	protein_coding	within_TAD_predicted_Reg	FALSE
MCR_24	prostate	HOXB5	protein_coding	within_TAD_predicted_Reg	FALSE
MCR_24	endometrial	SKAP1	protein_coding	missense_variant	NA (exonic or splicing variants)
MCR_25	breast	ANKLE1	protein_coding	promoter	TRUE
MCR_25	breast	MRPL34	protein_coding	promoter	TRUE
MCR_25	ovarian	ANKLE1	protein_coding	promoter	TRUE
MCR_25	ovarian	MRPL34	protein_coding	promoter	TRUE
MCR_25	breast	ABHD8	protein_coding	other_intronic	TRUE
MCR_25	breast	ANKLE1	protein_coding	other_intronic	FALSE
MCR_25	breast	MRPL34	protein_coding	other_intronic	TRUE
MCR_25	ovarian	ABHD8	protein_coding	other_intronic	TRUE
MCR_25	ovarian	ANKLE1	protein_coding	other_intronic	FALSE
MCR_25	ovarian	MRPL34	protein_coding	other_intronic	TRUE
MCR_25	ovarian	NWD1	protein_coding	within_TAD_predicted_Reg	TRUE
MCR_25	prostate	NWD1	protein_coding	within_TAD_predicted_Reg	TRUE
MCR_25	breast	ANKLE1	protein_coding	missense_variant	NA (exonic or splicing variants)
MCR_25	breast	ANKLE1	protein_coding	3_prime_UTR_variant	NA (exonic or splicing variants)
MCR_25	breast	ABHD8	protein_coding	3_prime_UTR_variant	NA (exonic or splicing variants)
MCR_25	ovarian	ANKLE1	protein_coding	missense_variant	NA (exonic or splicing variants)
MCR_25	ovarian	ANKLE1	protein_coding	synonymous_variant	NA (exonic or splicing variants)
MCR_25	ovarian	ANKLE1	protein_coding	3_prime_UTR_variant	NA (exonic or splicing variants)
MCR_25	ovarian	ABHD8	protein_coding	3_prime_UTR_variant	NA (exonic or splicing variants)
MCR_25	ovarian	ANKLE1	protein_coding	splicing	NA (exonic or splicing variants)
MCR_29	breast	CASP8	protein_coding	promoter	TRUE
MCR_29	prostate	CASP8	protein_coding	promoter	TRUE
MCR_29	breast	CASP8	protein_coding	other_intronic	TRUE
MCR_29	prostate	CASP8	protein_coding	other_intronic	TRUE
MCR_29	prostate	CASP8	protein_coding	missense_variant	NA (exonic or splicing variants)
MCR_29	prostate	CASP8	protein_coding	splicing	NA (exonic or splicing variants)
MCR_30	breast	TTC28	protein_coding	promoter	TRUE
MCR_30	breast	CHEK2	protein_coding	promoter	TRUE
MCR_30	ovarian	TTC28	protein_coding	promoter	TRUE
MCR_30	ovarian	CHEK2	protein_coding	promoter	TRUE
MCR_30	breast	CHEK2	protein_coding	other_intronic	TRUE
MCR_30	breast	TTC28	protein_coding	other_intronic	FALSE
MCR_30	ovarian	CHEK2	protein_coding	other_intronic	TRUE
MCR_30	ovarian	TTC28	protein_coding	other_intronic	TRUE
MCR_30	prostate	CHEK2	protein_coding	other_intronic	TRUE
MCR_30	prostate	TTC28	protein_coding	other_intronic	TRUE
MCR_30	breast	C22orf31	protein_coding	within_TAD_predicted_Reg	FALSE
MCR_30	ovarian	C22orf31	protein_coding	within_TAD_predicted_Reg	TRUE
MCR_30	breast	CHEK2	protein_coding	frameshift_variant	NA (exonic or splicing variants)
MCR_30	breast	CHEK2	protein_coding	missense_variant	NA (exonic or splicing variants)
MCR_30	breast	CHEK2	protein_coding	5_prime_UTR_variant	NA (exonic or splicing variants)
MCR_33	breast	ZBTB38	protein_coding	promoter	TRUE
MCR_33	prostate	ZBTB38	protein_coding	promoter	TRUE
MCR_33	breast	ZBTB38	protein_coding	other_intronic	TRUE
MCR_33	prostate	ZBTB38	protein_coding	other_intronic	TRUE
MCR_34	breast	TET2	protein_coding	promoter	TRUE
MCR_34	breast	TET2	protein_coding	other_intronic	TRUE
MCR_34	prostate	TET2	protein_coding	other_intronic	TRUE
MCR_34	breast	TET2	protein_coding	3_prime_UTR_variant	NA (exonic or splicing variants)
MCR_35	breast	TERT	protein_coding	promoter	TRUE
MCR_35	breast	SLC6A19	protein_coding	other_intronic	FALSE
MCR_35	breast	TERT	protein_coding	other_intronic	FALSE
MCR_35	ovarian	TERT	protein_coding	other_intronic	FALSE
MCR_35	prostate	TERT	protein_coding	other_intronic	TRUE
MCR_35	breast	SLC6A19	protein_coding	within_TAD_predicted_Reg	FALSE
MCR_35	prostate	SLC6A19	protein_coding	within_TAD_predicted_Reg	TRUE
MCR_35	breast	TERT	protein_coding	splicing	NA (exonic or splicing variants)
MCR_35	ovarian	TERT	protein_coding	splicing	NA (exonic or splicing variants)
MCR_40	breast	CCDC170	protein_coding	other_intronic	TRUE
MCR_40	ovarian	CCDC170	protein_coding	other_intronic	TRUE
MCR_40	breast	CCDC170	protein_coding	within_TAD_predicted_Reg	TRUE
MCR_40	ovarian	CCDC170	protein_coding	missense_variant	NA (exonic or splicing variants)
MCR_40	ovarian	CCDC170	protein_coding	3_prime_UTR_variant	NA (exonic or splicing variants)
MCR_42	prostate	POU5F1B	protein_coding	promoter	FALSE
MCR_42	breast	POU5F1B	protein_coding	other_intronic	TRUE
MCR_42	prostate	POU5F1B	protein_coding	other_intronic	TRUE
MCR_42	breast	MYC	protein_coding	within_TAD_predicted_Reg	TRUE
MCR_42	ovarian	MYC	protein_coding	within_TAD_predicted_Reg	FALSE
MCR_42	prostate	MYC	protein_coding	within_TAD_predicted_Reg	TRUE
MCR_6	breast	MDM4	protein_coding	promoter	FALSE
MCR_6	ovarian	PIK3C2B	protein_coding	promoter	TRUE
MCR_6	ovarian	MDM4	protein_coding	promoter	TRUE
MCR_6	prostate	PIK3C2B	protein_coding	promoter	FALSE
MCR_6	prostate	MDM4	protein_coding	promoter	TRUE
MCR_6	breast	MDM4	protein_coding	other_intronic	TRUE
MCR_6	ovarian	MDM4	protein_coding	other_intronic	TRUE
MCR_6	ovarian	PIK3C2B	protein_coding	other_intronic	TRUE
MCR_6	prostate	MDM4	protein_coding	other_intronic	TRUE
MCR_6	prostate	PIK3C2B	protein_coding	other_intronic	TRUE
MCR_6	breast	ETNK2	protein_coding	within_TAD_predicted_Reg	TRUE
MCR_6	breast	REN	protein_coding	within_TAD_predicted_Reg	TRUE
MCR_6	breast	KISS1	protein_coding	within_TAD_predicted_Reg	TRUE
MCR_6	breast	PLEKHA6	protein_coding	within_TAD_predicted_Reg	TRUE
MCR_6	breast	PPP1R15B	protein_coding	within_TAD_predicted_Reg	TRUE
MCR_6	breast	LRRN2	protein_coding	within_TAD_predicted_Reg	TRUE
MCR_6	ovarian	ETNK2	protein_coding	within_TAD_predicted_Reg	TRUE
MCR_6	ovarian	REN	protein_coding	within_TAD_predicted_Reg	TRUE
MCR_6	ovarian	LRRN2	protein_coding	within_TAD_predicted_Reg	FALSE
MCR_6	ovarian	NFASC	protein_coding	within_TAD_predicted_Reg	TRUE
MCR_6	prostate	KISS1	protein_coding	within_TAD_predicted_Reg	TRUE
MCR_6	prostate	PPP1R15B	protein_coding	within_TAD_predicted_Reg	FALSE
MCR_6	prostate	LRRN2	protein_coding	within_TAD_predicted_Reg	TRUE
MCR_6	prostate	NFASC	protein_coding	within_TAD_predicted_Reg	TRUE
MCR_6	breast	MDM4	protein_coding	3_prime_UTR_variant	NA (exonic or splicing variants)
MCR_6	ovarian	MDM4	protein_coding	3_prime_UTR_variant	NA (exonic or splicing variants)
MCR_6	prostate	MDM4	protein_coding	3_prime_UTR_variant	NA (exonic or splicing variants)
MCR_7	breast	MLLT10	protein_coding	promoter	TRUE
MCR_7	ovarian	MLLT10	protein_coding	promoter	TRUE
MCR_7	breast	MLLT10	protein_coding	other_intronic	TRUE
MCR_7	breast	DNAJC1	protein_coding	other_intronic	TRUE
MCR_7	ovarian	MLLT10	protein_coding	other_intronic	TRUE
MCR_7	ovarian	DNAJC1	protein_coding	other_intronic	FALSE
MCR_7	breast	DNAJC1	protein_coding	within_TAD_predicted_Reg	TRUE
MCR_7	breast	MLLT10	protein_coding	synonymous_variant	NA (exonic or splicing variants)
MCR_7	ovarian	MLLT10	protein_coding	synonymous_variant	NA (exonic or splicing variants)
MCR_8	prostate	TCF7L2	protein_coding	promoter	TRUE
MCR_8	breast	TCF7L2	protein_coding	other_intronic	TRUE
MCR_8	ovarian	TCF7L2	protein_coding	other_intronic	TRUE
MCR_8	prostate	TCF7L2	protein_coding	other_intronic	TRUE
MCR_8	breast	TCF7L2	protein_coding	within_TAD_predicted_Reg	TRUE
MCR_8	prostate	TCF7L2	protein_coding	5_prime_UTR_variant	NA (exonic or splicing variants)
MCR_9	breast	FGFR2	protein_coding	promoter	TRUE
MCR_9	breast	FGFR2	protein_coding	other_intronic	TRUE
MCR_9	prostate	FGFR2	protein_coding	within_TAD_predicted_Reg	FALSE
