# Supplementary material for: GWAS and 3D chromatin mapping identifies multicancer risk genes associated with hormone-dependent cancers
Source: PLoS Genet. 2024 Nov 25;20(11):e1011490. doi: 10.1371/journal.pgen.1011490 (PMC11627375; doi:10.1371/journal.pgen.1011490)
Supplement: S6 Table — (XLSX) [file pgen.1011490.s011.xlsx]

## Sheet: S6 Table
mHDCR	Chr	hg38_start	hg38_end	BaitID	ensgID	Gene_symbol	enstID
mHDCR_1	chr1	10025454	10034144	1999	ENSG00000130939	UBE4B	ENST00000253251.12
mHDCR_1	chr1	10025454	10034144	1999	ENSG00000130939	UBE4B	ENST00000343090.11
mHDCR_1	chr1	10025454	10034144	1999	ENSG00000130939	UBE4B	ENST00000377153.5
mHDCR_1	chr1	10025454	10034144	1999	ENSG00000130939	UBE4B	ENST00000672724.1
mHDCR_1	chr1	10160976	10166404	2034	ENSG00000201746	RNU6-828P	ENST00000364876.1
mHDCR_1	chr1	10192130	10213010	2042	ENSG00000054523	KIF1B	ENST00000263934.10
mHDCR_1	chr1	10192130	10213010	2042	ENSG00000054523	KIF1B	ENST00000377086.5
mHDCR_1	chr1	10192130	10213010	2042	ENSG00000054523	KIF1B	ENST00000377093.8
mHDCR_1	chr1	10192130	10213010	2042	ENSG00000054523	KIF1B	ENST00000676179.1
mHDCR_1	chr1	10295530	10302317	2072	ENSG00000199562	RNU6-37P	ENST00000362692.1
mHDCR_1	chr1	10385312	10400963	2095	ENSG00000142657	PGD	ENST00000270776.13
mHDCR_1	chr1	10385312	10400963	2095	ENSG00000284642	AL139424.2	ENST00000641335.1
mHDCR_1	chr1	10385312	10400963	2095	ENSG00000284735	AL139424.3	ENST00000641117.1
mHDCR_1	chr1	10429417	10433971	2104	ENSG00000175279	CENPS	ENST00000309048.8
mHDCR_1	chr1	10429417	10433971	2104	ENSG00000175279	CENPS	ENST00000462462.1
mHDCR_1	chr1	10429417	10433971	2104	ENSG00000251503	CENPS-CORT	ENST00000400900.6
mHDCR_1	chr1	10429417	10433971	2104	ENSG00000251503	CENPS-CORT	ENST00000465026.1
mHDCR_1	chr1	10429417	10433971	2104	ENSG00000251503	CENPS-CORT	ENST00000470413.6
mHDCR_1	chr1	10429417	10433971	2104	ENSG00000251503	CENPS-CORT	ENST00000602296.6
mHDCR_1	chr1	10429417	10433971	2104	ENSG00000251503	CENPS-CORT	ENST00000602787.6
mHDCR_1	chr1	10429417	10433971	2104	ENSG00000271989	AL139424.1	ENST00000607572.1
mHDCR_1	chr1	10457726	10459528	2110	ENSG00000203469	AL354956.1	ENST00000424487.1
mHDCR_1	chr1	10471160	10475570	2113	ENSG00000142655	PEX14	ENST00000356607.9
mHDCR_1	chr1	10471160	10475570	2113	ENSG00000160049	DFFA	ENST00000377036.2
mHDCR_1	chr1	10471160	10475570	2113	ENSG00000160049	DFFA	ENST00000377038.8
mHDCR_1	chr1	10784330	10799862	2177	ENSG00000130940	CASZ1	ENST00000344008.5
mHDCR_1	chr1	10784330	10799862	2177	ENSG00000130940	CASZ1	ENST00000377022.8
mHDCR_1	chr1	10979386	10986777	2202	ENSG00000175262	C1orf127	ENST00000377004.8
mHDCR_1	chr1	11005090	11025668	2204	ENSG00000120948	TARDBP	ENST00000240185.8
mHDCR_1	chr1	11005090	11025668	2204	ENSG00000120948	TARDBP	ENST00000315091.7
mHDCR_1	chr1	11005090	11025668	2204	ENSG00000120948	TARDBP	ENST00000616545.4
mHDCR_1	chr1	11005090	11025668	2204	ENSG00000120948	TARDBP	ENST00000621790.4
mHDCR_1	chr1	11005090	11025668	2204	ENSG00000120948	TARDBP	ENST00000629725.2
mHDCR_1	chr1	11005090	11025668	2204	ENSG00000120948	TARDBP	ENST00000639083.1
mHDCR_1	chr1	11005090	11025668	2204	ENSG00000120948	TARDBP	ENST00000649624.1
mHDCR_1	chr1	11025669	11053063	2205	ENSG00000009724	MASP2	ENST00000400897.8
mHDCR_1	chr1	11025669	11053063	2205	ENSG00000009724	MASP2	ENST00000400898.3
mHDCR_1	chr1	11053064	11062918	2206	ENSG00000116649	SRM	ENST00000376957.7
mHDCR_1	chr1	11098689	11103394	2217	ENSG00000171824	EXOSC10	ENST00000304457.11
mHDCR_1	chr1	11098689	11103394	2217	ENSG00000171824	EXOSC10	ENST00000376936.9
mHDCR_1	chr1	11098689	11103394	2217	ENSG00000230337	EXOSC10-AS1	ENST00000447600.1
mHDCR_1	chr1	11132236	11144021	2225	ENSG00000225602	MTOR-AS1	ENST00000445982.5
mHDCR_1	chr1	11150118	11152433	2229	ENSG00000253086	RNU6-537P	ENST00000517277.1
mHDCR_1	chr1	11188254	11189408	2238	ENSG00000171819	ANGPTL7	ENST00000376819.4
mHDCR_1	chr1	11225257	11227911	2248	ENSG00000207451	RNU6-291P	ENST00000384720.1
mHDCR_1	chr1	11261669	11262642	2255	ENSG00000198793	MTOR	ENST00000361445.9
mHDCR_1	chr1	11267924	11278647	2259	ENSG00000120942	UBIAD1	ENST00000376804.2
mHDCR_1	chr1	11267924	11278647	2259	ENSG00000120942	UBIAD1	ENST00000376810.6
mHDCR_1	chr1	11469567	11479249	2301	ENSG00000204624	DISP3	ENST00000294484.7
mHDCR_1	chr1	11645272	11657290	2338	ENSG00000116661	FBXO2	ENST00000354287.5
mHDCR_1	chr1	11645272	11657290	2338	ENSG00000132879	FBXO44	ENST00000251546.8
mHDCR_1	chr1	11645272	11657290	2338	ENSG00000132879	FBXO44	ENST00000251547.10
mHDCR_1	chr1	11645272	11657290	2338	ENSG00000132879	FBXO44	ENST00000376760.5
mHDCR_1	chr1	11645272	11657290	2338	ENSG00000132879	FBXO44	ENST00000376762.8
mHDCR_1	chr1	11645272	11657290	2338	ENSG00000132879	FBXO44	ENST00000376768.5
mHDCR_1	chr1	11645272	11657290	2338	ENSG00000132879	FBXO44	ENST00000376770.5
mHDCR_1	chr1	11662697	11667718	2341	ENSG00000116663	FBXO6	ENST00000376753.9
mHDCR_1	chr1	11675909	11690878	2344	ENSG00000116670	MAD2L2	ENST00000376669.9
mHDCR_1	chr1	11675909	11690878	2344	ENSG00000116670	MAD2L2	ENST00000376692.9
mHDCR_1	chr1	11690879	11703503	2345	ENSG00000116670	MAD2L2	ENST00000235310.7
mHDCR_1	chr1	11690879	11703503	2345	ENSG00000116670	MAD2L2	ENST00000376667.7
mHDCR_1	chr1	11690879	11703503	2345	ENSG00000116670	MAD2L2	ENST00000376672.5
mHDCR_1	chr1	11690879	11703503	2345	ENSG00000162490	DRAXIN	ENST00000294485.6
mHDCR_1	chr1	11733432	11737240	2352	ENSG00000177674	AGTRAP	ENST00000314340.10
mHDCR_1	chr1	11733432	11737240	2352	ENSG00000177674	AGTRAP	ENST00000376627.6
mHDCR_1	chr1	11733432	11737240	2352	ENSG00000177674	AGTRAP	ENST00000376629.8
mHDCR_1	chr1	11733432	11737240	2352	ENSG00000177674	AGTRAP	ENST00000376637.7
mHDCR_1	chr1	11733432	11737240	2352	ENSG00000177674	AGTRAP	ENST00000400895.6
mHDCR_1	chr1	11733432	11737240	2352	ENSG00000177674	AGTRAP	ENST00000452018.6
mHDCR_1	chr1	11733432	11737240	2352	ENSG00000177674	AGTRAP	ENST00000510878.1
mHDCR_1	chr1	11760427	11766074	2356	ENSG00000215910	C1orf167	ENST00000433342.5
mHDCR_1	chr1	11777088	11791184	2362	ENSG00000177553	C1orf167-AS1	ENST00000376620.3
mHDCR_1	chr1	11796767	11804846	2365	ENSG00000177000	MTHFR	ENST00000376583.7
mHDCR_1	chr1	11796767	11804846	2365	ENSG00000177000	MTHFR	ENST00000423400.7
mHDCR_1	chr1	11796767	11804846	2365	ENSG00000177000	MTHFR	ENST00000641407.1
mHDCR_1	chr1	11804847	11812432	2366	ENSG00000011021	CLCN6	ENST00000312413.10
mHDCR_1	chr1	11804847	11812432	2366	ENSG00000011021	CLCN6	ENST00000346436.11
mHDCR_1	chr1	11804847	11812432	2366	ENSG00000011021	CLCN6	ENST00000376496.4
mHDCR_1	chr1	11804847	11812432	2366	ENSG00000177000	MTHFR	ENST00000376585.6
mHDCR_1	chr1	11804847	11812432	2366	ENSG00000177000	MTHFR	ENST00000376590.9
mHDCR_1	chr1	11804847	11812432	2366	ENSG00000177000	MTHFR	ENST00000376592.6
mHDCR_1	chr1	11841299	11853738	2372	ENSG00000175206	NPPA	ENST00000376476.1
mHDCR_1	chr1	11841299	11853738	2372	ENSG00000175206	NPPA	ENST00000376480.7
mHDCR_1	chr1	11841299	11853738	2372	ENSG00000175206	NPPA	ENST00000610706.1
mHDCR_1	chr1	11841299	11853738	2372	ENSG00000275915	AL021155.1	ENST00000617059.1
mHDCR_1	chr1	11841299	11853738	2372	ENSG00000276470	AL021155.2	ENST00000622391.1
mHDCR_1	chr1	11841299	11853738	2372	ENSG00000278852	AL021155.3	ENST00000618496.1
mHDCR_1	chr1	11857467	11860750	2375	ENSG00000120937	NPPB	ENST00000376468.4
mHDCR_1	chr1	11893231	11914134	2385	ENSG00000199347	RNU5E-1	ENST00000362477.1
mHDCR_1	chr1	11893231	11914134	2385	ENSG00000201801	RNU5E-4P	ENST00000364931.1
mHDCR_1	chr1	11893231	11914134	2385	ENSG00000285646	AL021155.4	ENST00000649268.2
mHDCR_1	chr1	11893231	11914134	2385	ENSG00000285646	AL021155.4	ENST00000660618.1
mHDCR_1	chr1	11893231	11914134	2385	ENSG00000285646	AL021155.4	ENST00000661075.1
mHDCR_1	chr1	11920097	11930065	2389	ENSG00000116685	KIAA2013	ENST00000376572.8
mHDCR_1	chr1	11920097	11930065	2389	ENSG00000116685	KIAA2013	ENST00000376576.3
mHDCR_1	chr1	11920097	11930065	2389	ENSG00000116685	KIAA2013	ENST00000616327.1
mHDCR_1	chr1	11930066	11946897	2390	ENSG00000083444	PLOD1	ENST00000196061.5
mHDCR_1	chr1	11974016	11981856	2392	ENSG00000116688	MFN2	ENST00000235329.10
mHDCR_1	chr1	11974016	11981856	2392	ENSG00000116688	MFN2	ENST00000444836.5
mHDCR_1	chr1	11974016	11981856	2392	ENSG00000116688	MFN2	ENST00000674548.1
mHDCR_1	chr1	11974016	11981856	2392	ENSG00000116688	MFN2	ENST00000674658.1
mHDCR_1	chr1	11974016	11981856	2392	ENSG00000116688	MFN2	ENST00000674817.1
mHDCR_1	chr1	11974016	11981856	2392	ENSG00000116688	MFN2	ENST00000674910.1
mHDCR_1	chr1	11974016	11981856	2392	ENSG00000116688	MFN2	ENST00000675053.1
mHDCR_1	chr1	11974016	11981856	2392	ENSG00000116688	MFN2	ENST00000675113.1
mHDCR_1	chr1	11974016	11981856	2392	ENSG00000116688	MFN2	ENST00000675231.1
mHDCR_1	chr1	11974016	11981856	2392	ENSG00000116688	MFN2	ENST00000675298.1
mHDCR_1	chr1	11974016	11981856	2392	ENSG00000116688	MFN2	ENST00000675817.1
mHDCR_1	chr1	11974016	11981856	2392	ENSG00000116688	MFN2	ENST00000675919.1
mHDCR_1	chr1	11974016	11981856	2392	ENSG00000116688	MFN2	ENST00000676293.1
mHDCR_1	chr1	11974016	11981856	2392	ENSG00000287384	AL096840.2	ENST00000660216.1
mHDCR_1	chr1	9021966	9031657	1816	ENSG00000197241	SLC2A7	ENST00000400906.1
mHDCR_1	chr1	9075057	9085510	1822	ENSG00000252404	AL158048.1	ENST00000516595.1
mHDCR_1	chr1	9126509	9134693	1832	ENSG00000180758	GPR157	ENST00000377411.5
mHDCR_1	chr1	9145485	9153994	1835	ENSG00000284357	MIR34A	ENST00000385130.1
mHDCR_1	chr1	9167685	9187508	1838	ENSG00000228526	MIR34AHG	ENST00000635687.1
mHDCR_1	chr1	9167685	9187508	1838	ENSG00000234546	LNCTAM34A	ENST00000635271.1
mHDCR_1	chr1	9167685	9187508	1838	ENSG00000234546	LNCTAM34A	ENST00000657715.1
mHDCR_1	chr1	9167685	9187508	1838	ENSG00000234546	LNCTAM34A	ENST00000664915.1
mHDCR_1	chr1	9234209	9239397	1850	ENSG00000049239	H6PD	ENST00000377403.7
mHDCR_1	chr1	9290615	9297165	1863	ENSG00000171621	SPSB1	ENST00000328089.11
mHDCR_1	chr1	9538417	9553560	1906	ENSG00000171612	SLC25A33	ENST00000302692.7
mHDCR_1	chr1	9588031	9589734	1925	ENSG00000188807	TMEM201	ENST00000340305.9
mHDCR_1	chr1	9588031	9589734	1925	ENSG00000188807	TMEM201	ENST00000340381.11
mHDCR_1	chr1	9650747	9659672	1938	ENSG00000171608	PIK3CD	ENST00000377346.9
mHDCR_1	chr1	9650747	9659672	1938	ENSG00000171608	PIK3CD	ENST00000536656.5
mHDCR_1	chr1	9650747	9659672	1938	ENSG00000171608	PIK3CD	ENST00000628140.2
mHDCR_1	chr1	9650747	9659672	1938	ENSG00000179840	PIK3CD-AS1	ENST00000377320.3
mHDCR_1	chr1	9685000	9702846	1945	ENSG00000231789	PIK3CD-AS2	ENST00000415330.2
mHDCR_1	chr1	9822682	9827397	1964	ENSG00000171603	CLSTN1	ENST00000361311.4
mHDCR_1	chr1	9822682	9827397	1964	ENSG00000171603	CLSTN1	ENST00000377298.9
mHDCR_1	chr1	9847993	9858312	1967	ENSG00000223989	AL357140.1	ENST00000454104.1
mHDCR_1	chr1	9893610	9904140	1975	ENSG00000285701	AL357140.4	ENST00000648956.1
mHDCR_1	chr1	9906930	9916712	1978	ENSG00000178585	CTNNBIP1	ENST00000377263.6
mHDCR_1	chr1	9906930	9916712	1978	ENSG00000178585	CTNNBIP1	ENST00000400904.7
mHDCR_1	chr1	9930384	9961202	1983	ENSG00000162441	LZIC	ENST00000377213.1
mHDCR_1	chr1	9930384	9961202	1983	ENSG00000162441	LZIC	ENST00000377223.6
mHDCR_1	chr1	9930384	9961202	1983	ENSG00000162441	LZIC	ENST00000400903.6
mHDCR_1	chr1	9930384	9961202	1983	ENSG00000173614	NMNAT1	ENST00000377205.6
mHDCR_1	chr1	9930384	9961202	1983	ENSG00000173614	NMNAT1	ENST00000403197.5
mHDCR_1	chr1	9930384	9961202	1983	ENSG00000202415	RN7SKP269	ENST00000365545.1
mHDCR_1	chr1	9930384	9961202	1983	ENSG00000228150	AL357140.2	ENST00000445884.1
mHDCR_1	chr1	9930384	9961202	1983	ENSG00000283611	TMEM274P	ENST00000636827.2
mHDCR_1	chr1	9995455	10002224	1994	ENSG00000162444	RBP7	ENST00000294435.8
mHDCR_2	chr1	36122932	36134741	7935	ENSG00000171812	COL8A2	ENST00000397799.2
mHDCR_2	chr1	36147356	36162745	7940	ENSG00000054116	TRAPPC3	ENST00000373159.1
mHDCR_2	chr1	36147356	36162745	7940	ENSG00000054116	TRAPPC3	ENST00000373162.5
mHDCR_2	chr1	36147356	36162745	7940	ENSG00000054116	TRAPPC3	ENST00000373163.5
mHDCR_2	chr1	36147356	36162745	7940	ENSG00000054116	TRAPPC3	ENST00000373166.8
mHDCR_2	chr1	36147356	36162745	7940	ENSG00000054116	TRAPPC3	ENST00000616074.4
mHDCR_2	chr1	36147356	36162745	7940	ENSG00000054116	TRAPPC3	ENST00000616395.4
mHDCR_2	chr1	36147356	36162745	7940	ENSG00000054116	TRAPPC3	ENST00000617904.4
mHDCR_2	chr1	36147356	36162745	7940	ENSG00000116871	MAP7D1	ENST00000316156.8
mHDCR_2	chr1	36147356	36162745	7940	ENSG00000116871	MAP7D1	ENST00000373150.8
mHDCR_2	chr1	36147356	36162745	7940	ENSG00000116871	MAP7D1	ENST00000373151.6
mHDCR_2	chr1	36224074	36225328	7951	ENSG00000054118	THRAP3	ENST00000354618.10
mHDCR_2	chr1	36224074	36225328	7951	ENSG00000054118	THRAP3	ENST00000469141.6
mHDCR_2	chr1	36224074	36225328	7951	ENSG00000054118	THRAP3	ENST00000648638.1
mHDCR_2	chr1	36306050	36335134	7974	ENSG00000142694	EVA1B	ENST00000270824.1
mHDCR_2	chr1	36306050	36335134	7974	ENSG00000214193	SH3D21	ENST00000453908.8
mHDCR_2	chr1	36306050	36335134	7974	ENSG00000214193	SH3D21	ENST00000505871.7
mHDCR_2	chr1	36306050	36335134	7974	ENSG00000286379	AL591845.1	ENST00000657488.1
mHDCR_2	chr1	36382954	36386869	7982	ENSG00000196182	STK40	ENST00000373129.7
mHDCR_2	chr1	36382954	36386869	7982	ENSG00000196182	STK40	ENST00000373130.7
mHDCR_2	chr1	36382954	36386869	7982	ENSG00000196182	STK40	ENST00000373132.4
mHDCR_2	chr1	36393287	36398300	7988	ENSG00000181817	LSM10	ENST00000315732.3
mHDCR_2	chr1	36398301	36409812	7989	ENSG00000222821	RNU4-27P	ENST00000410889.1
mHDCR_2	chr1	36417704	36422933	7992	ENSG00000201448	SNORA63C	ENST00000364578.1
mHDCR_2	chr1	36450080	36455301	8001	ENSG00000116885	OSCP1	ENST00000235532.9
mHDCR_2	chr1	36450080	36455301	8001	ENSG00000116885	OSCP1	ENST00000354267.3
mHDCR_2	chr1	36450080	36455301	8001	ENSG00000116885	OSCP1	ENST00000356637.9
mHDCR_2	chr1	36461983	36473937	8005	ENSG00000116898	MRPS15	ENST00000373116.6
mHDCR_2	chr1	36473938	36483149	8006	ENSG00000119535	CSF3R	ENST00000331941.6
mHDCR_2	chr1	36473938	36483149	8006	ENSG00000119535	CSF3R	ENST00000361632.8
mHDCR_2	chr1	36473938	36483149	8006	ENSG00000119535	CSF3R	ENST00000373106.6
mHDCR_2	chr1	36483150	36487698	8007	ENSG00000119535	CSF3R	ENST00000373103.5
mHDCR_2	chr1	36483150	36487698	8007	ENSG00000119535	CSF3R	ENST00000373104.5
mHDCR_2	chr1	36765349	36777109	8083	ENSG00000234481	AC117945.1	ENST00000664693.1
mHDCR_2	chr1	36765349	36777109	8083	ENSG00000284720	AC117945.2	ENST00000642109.1
mHDCR_2	chr1	37028807	37042695	8135	ENSG00000163873	GRIK3	ENST00000373091.8
mHDCR_2	chr1	37028807	37042695	8135	ENSG00000163873	GRIK3	ENST00000373093.4
mHDCR_2	chr1	37471564	37478774	8252	ENSG00000163874	ZC3H12A	ENST00000373087.7
mHDCR_2	chr1	37471564	37478774	8252	ENSG00000233621	LINC01137	ENST00000424989.1
mHDCR_2	chr1	37471564	37478774	8252	ENSG00000233621	LINC01137	ENST00000668045.1
mHDCR_2	chr1	37478775	37490307	8253	ENSG00000283724	MIR6732	ENST00000619365.1
mHDCR_2	chr1	37513635	37515901	8264	ENSG00000163875	MEAF6	ENST00000296214.10
mHDCR_2	chr1	37513635	37515901	8264	ENSG00000163875	MEAF6	ENST00000373073.8
mHDCR_2	chr1	37513635	37515901	8264	ENSG00000163875	MEAF6	ENST00000373074.5
mHDCR_2	chr1	37513635	37515901	8264	ENSG00000163875	MEAF6	ENST00000373075.6
mHDCR_2	chr1	37513635	37515901	8264	ENSG00000163875	MEAF6	ENST00000448519.2
mHDCR_2	chr1	37546301	37555713	8270	ENSG00000163877	SNIP1	ENST00000296215.8
mHDCR_2	chr1	37555714	37557784	8271	ENSG00000163879	DNALI1	ENST00000296218.8
mHDCR_2	chr1	37555714	37557784	8271	ENSG00000163879	DNALI1	ENST00000652629.1
mHDCR_2	chr1	37555714	37557784	8271	ENSG00000237749	AL034379.1	ENST00000423216.2
mHDCR_2	chr1	37589666	37596176	8281	ENSG00000134697	GNL2	ENST00000373062.8
mHDCR_2	chr1	37589666	37596176	8281	ENSG00000284748	AL513220.1	ENST00000641190.1
mHDCR_2	chr1	37631767	37655403	8298	ENSG00000169218	RSPO1	ENST00000356545.7
mHDCR_2	chr1	37631767	37655403	8298	ENSG00000169218	RSPO1	ENST00000401068.1
mHDCR_2	chr1	37631767	37655403	8298	ENSG00000169218	RSPO1	ENST00000612451.4
mHDCR_2	chr1	37631767	37655403	8298	ENSG00000169218	RSPO1	ENST00000615459.4
mHDCR_2	chr1	37689179	37690659	8307	ENSG00000116922	C1orf109	ENST00000358011.8
mHDCR_2	chr1	37689179	37690659	8307	ENSG00000116922	C1orf109	ENST00000464085.5
mHDCR_2	chr1	37690660	37695186	8308	ENSG00000134690	CDCA8	ENST00000327331.2
mHDCR_2	chr1	37690660	37695186	8308	ENSG00000134690	CDCA8	ENST00000373055.6
mHDCR_2	chr1	37752308	37756181	8325	ENSG00000183317	EPHA10	ENST00000540011.2
mHDCR_2	chr1	37792923	37799163	8334	ENSG00000185090	MANEAL	ENST00000329006.5
mHDCR_2	chr1	37792923	37799163	8334	ENSG00000185090	MANEAL	ENST00000373045.11
mHDCR_2	chr1	37792923	37799163	8334	ENSG00000185090	MANEAL	ENST00000397631.7
mHDCR_2	chr1	37792923	37799163	8334	ENSG00000185090	MANEAL	ENST00000525897.1
mHDCR_2	chr1	37800839	37804237	8336	ENSG00000233728	AL929472.3	ENST00000433474.1
mHDCR_2	chr1	37804238	37810392	8337	ENSG00000196449	YRDC	ENST00000373044.3
mHDCR_2	chr1	37804238	37810392	8337	ENSG00000197982	C1orf122	ENST00000373042.5
mHDCR_2	chr1	37804238	37810392	8337	ENSG00000197982	C1orf122	ENST00000373043.1
mHDCR_2	chr1	37804238	37810392	8337	ENSG00000197982	C1orf122	ENST00000468084.1
mHDCR_2	chr1	37858805	37862378	8354	ENSG00000188786	MTF1	ENST00000373036.5
mHDCR_2	chr1	37858805	37862378	8354	ENSG00000230955	AL929472.2	ENST00000419993.1
mHDCR_2	chr1	37882510	37886996	8357	ENSG00000222282	RNU6-584P	ENST00000410350.1
mHDCR_2	chr1	37882510	37886996	8357	ENSG00000252448	SNORA63	ENST00000516639.1
mHDCR_2	chr1	37923244	37936320	8369	ENSG00000204084	INPP5B	ENST00000373027.5
mHDCR_2	chr1	37936321	37948230	8370	ENSG00000204084	INPP5B	ENST00000373021.1
mHDCR_2	chr1	37936321	37948230	8370	ENSG00000204084	INPP5B	ENST00000373023.6
mHDCR_2	chr1	37936321	37948230	8370	ENSG00000204084	INPP5B	ENST00000373024.8
mHDCR_2	chr1	37936321	37948230	8370	ENSG00000204084	INPP5B	ENST00000373026.5
mHDCR_2	chr1	37936321	37948230	8370	ENSG00000204084	INPP5B	ENST00000458109.6
mHDCR_2	chr1	37978416	37994285	8378	ENSG00000183431	SF3A3	ENST00000373019.5
mHDCR_2	chr1	37978416	37994285	8378	ENSG00000212541	RNU6-510P	ENST00000391239.1
mHDCR_2	chr1	38003536	38013515	8380	ENSG00000183386	FHL3	ENST00000373016.4
mHDCR_2	chr1	38003536	38013515	8380	ENSG00000183520	UTP11	ENST00000373014.5
mHDCR_2	chr1	38044679	38048810	8390	ENSG00000185668	POU3F1	ENST00000373012.5
mHDCR_2	chr1	38044679	38048810	8390	ENSG00000224592	MIR3659HG	ENST00000428151.1
mHDCR_2	chr1	38394958	38397290	8483	ENSG00000200796	RNU6-753P	ENST00000363926.1
mHDCR_2	chr1	38705142	38716599	8565	ENSG00000215895	HSPA5P1	ENST00000442006.2
mHDCR_2	chr1	38857437	38862383	8613	ENSG00000116954	RRAGC	ENST00000373001.4
mHDCR_2	chr1	38857437	38862383	8613	ENSG00000228436	AL139260.1	ENST00000433671.2
mHDCR_2	chr1	38857437	38862383	8613	ENSG00000228436	AL139260.1	ENST00000667635.1
mHDCR_2	chr1	38872407	38881303	8618	ENSG00000131233	GJA9	ENST00000360786.3
mHDCR_2	chr1	38872407	38881303	8618	ENSG00000214114	MYCBP	ENST00000397572.5
mHDCR_2	chr1	38872407	38881303	8618	ENSG00000214114	MYCBP	ENST00000494695.4
mHDCR_2	chr1	38872407	38881303	8618	ENSG00000273637	AL139260.2	ENST00000622355.1
mHDCR_2	chr1	38881304	38886879	8619	ENSG00000131233	GJA9	ENST00000357771.5
mHDCR_2	chr1	38881304	38886879	8619	ENSG00000274944	AL139260.3	ENST00000621281.1
mHDCR_2	chr1	38921082	38930004	8623	ENSG00000158315	RHBDL2	ENST00000289248.6
mHDCR_2	chr1	38921082	38930004	8623	ENSG00000199963	RNU6-605P	ENST00000363093.1
mHDCR_2	chr1	38982349	38992485	8636	ENSG00000174574	AKIRIN1	ENST00000372984.8
mHDCR_2	chr1	38982349	38992485	8636	ENSG00000174574	AKIRIN1	ENST00000432648.8
mHDCR_2	chr1	38982349	38992485	8636	ENSG00000174574	AKIRIN1	ENST00000446189.6
mHDCR_2	chr1	39023527	39029362	8649	ENSG00000168653	NDUFS5	ENST00000372967.3
mHDCR_2	chr1	39023527	39029362	8649	ENSG00000168653	NDUFS5	ENST00000372969.8
mHDCR_2	chr1	39076794	39082420	8658	ENSG00000127603	MACF1	ENST00000361689.7
mHDCR_2	chr1	39076794	39082420	8658	ENSG00000127603	MACF1	ENST00000484793.5
mHDCR_2	chr1	39076794	39082420	8658	ENSG00000127603	MACF1	ENST00000602421.5
mHDCR_2	chr1	39118942	39128050	8669	ENSG00000206654	RNU6-608P	ENST00000383927.1
mHDCR_3	chr1	86394107	86401062	22852	ENSG00000122417	ODF2L	ENST00000294678.6
mHDCR_3	chr1	86394107	86401062	22852	ENSG00000122417	ODF2L	ENST00000317336.11
mHDCR_3	chr1	86394107	86401062	22852	ENSG00000122417	ODF2L	ENST00000359242.7
mHDCR_3	chr1	86394107	86401062	22852	ENSG00000122417	ODF2L	ENST00000370566.7
mHDCR_3	chr1	86394107	86401062	22852	ENSG00000122417	ODF2L	ENST00000478286.2
mHDCR_3	chr1	86394107	86401062	22852	ENSG00000122417	ODF2L	ENST00000486215.1
mHDCR_3	chr1	86417914	86425074	22860	ENSG00000137975	CLCA2	ENST00000370565.5
mHDCR_3	chr1	86462004	86470283	22883	ENSG00000016490	CLCA1	ENST00000234701.7
mHDCR_3	chr1	86462004	86470283	22883	ENSG00000016490	CLCA1	ENST00000394711.2
mHDCR_3	chr1	86543364	86552873	22913	ENSG00000016602	CLCA4	ENST00000370563.3
mHDCR_3	chr1	86703762	86707074	22973	ENSG00000097033	SH3GLB1	ENST00000370558.8
mHDCR_3	chr1	86703762	86707074	22973	ENSG00000097033	SH3GLB1	ENST00000482504.1
mHDCR_3	chr1	86703762	86707074	22973	ENSG00000097033	SH3GLB1	ENST00000535010.5
mHDCR_3	chr1	86703762	86707074	22973	ENSG00000097033	SH3GLB1	ENST00000616170.4
mHDCR_3	chr1	86703762	86707074	22973	ENSG00000261737	CLCA4-AS1	ENST00000565575.1
mHDCR_3	chr1	86913727	86914253	23049	ENSG00000183291	SELENOF	ENST00000331835.10
mHDCR_3	chr1	86913727	86914253	23049	ENSG00000183291	SELENOF	ENST00000370554.5
mHDCR_3	chr1	86913727	86914253	23049	ENSG00000183291	SELENOF	ENST00000401030.4
mHDCR_3	chr1	86914254	86915336	23050	ENSG00000153936	HS2ST1	ENST00000370550.10
mHDCR_3	chr1	86914254	86915336	23050	ENSG00000153936	HS2ST1	ENST00000370551.8
mHDCR_3	chr1	86914254	86915336	23050	ENSG00000183291	SELENOF	ENST00000611507.4
mHDCR_3	chr1	86914254	86915336	23050	ENSG00000183291	SELENOF	ENST00000616787.4
mHDCR_3	chr1	87131481	87136231	23128	ENSG00000267272	LINC01140	ENST00000467438.1
mHDCR_3	chr1	87131481	87136231	23128	ENSG00000267272	LINC01140	ENST00000484933.6
mHDCR_3	chr1	87131481	87136231	23128	ENSG00000267272	LINC01140	ENST00000590653.5
mHDCR_3	chr1	87327913	87329997	23209	ENSG00000143013	LMO4	ENST00000370544.10
mHDCR_3	chr1	87331097	87331802	23212	ENSG00000143013	LMO4	ENST00000370542.1
mHDCR_3	chr1	88462392	88466836	23593	ENSG00000286758	AL445438.1	ENST00000662514.1
mHDCR_3	chr1	88679521	88685903	23667	ENSG00000065243	PKN2	ENST00000316005.11
mHDCR_3	chr1	88679521	88685903	23667	ENSG00000065243	PKN2	ENST00000370513.9
mHDCR_3	chr1	88679521	88685903	23667	ENSG00000065243	PKN2	ENST00000370521.8
mHDCR_3	chr1	88679521	88685903	23667	ENSG00000237505	PKN2-AS1	ENST00000458097.5
mHDCR_3	chr1	88679521	88685903	23667	ENSG00000237505	PKN2-AS1	ENST00000645890.1
mHDCR_3	chr1	88804768	88817188	23711	ENSG00000207234	RNU6-125P	ENST00000384505.1
mHDCR_3	chr1	88879237	88896012	23729	ENSG00000137947	GTF2B	ENST00000370500.10
mHDCR_3	chr1	88991940	89000732	23753	ENSG00000137944	KYAT3	ENST00000260508.9
mHDCR_3	chr1	88991940	89000732	23753	ENSG00000137944	KYAT3	ENST00000370491.7
mHDCR_3	chr1	88991940	89000732	23753	ENSG00000213516	RBMXL1	ENST00000321792.5
mHDCR_3	chr1	88991940	89000732	23753	ENSG00000213516	RBMXL1	ENST00000399794.6
mHDCR_3	chr1	88991940	89000732	23753	ENSG00000213516	RBMXL1	ENST00000652648.1
mHDCR_3	chr1	89021408	89025673	23761	ENSG00000117226	GBP3	ENST00000370481.9
mHDCR_3	chr1	89063926	89065422	23774	ENSG00000117228	GBP1	ENST00000370473.5
mHDCR_3	chr1	89063926	89065422	23774	ENSG00000117228	GBP1	ENST00000681280.1
mHDCR_3	chr1	89124762	89130115	23795	ENSG00000162645	GBP2	ENST00000370466.4
mHDCR_3	chr1	89124762	89130115	23795	ENSG00000286802	AC104459.1	ENST00000654891.1
mHDCR_3	chr1	89174457	89176374	23815	ENSG00000213512	GBP7	ENST00000294671.3
mHDCR_3	chr1	89195815	89198775	23826	ENSG00000284734	AC099063.4	ENST00000641099.1
mHDCR_3	chr1	89198776	89202429	23827	ENSG00000162654	GBP4	ENST00000355754.7
mHDCR_3	chr1	89257872	89260847	23850	ENSG00000237568	AC099063.1	ENST00000437128.1
mHDCR_3	chr1	89269475	89276199	23854	ENSG00000154451	GBP5	ENST00000370459.7
mHDCR_3	chr1	89361766	89364517	23885	ENSG00000183347	GBP6	ENST00000370456.5
mHDCR_4	chr1	149841405	149844035	36194	ENSG00000203812	H2AC18	ENST00000369159.2
mHDCR_4	chr1	149841405	149844035	36194	ENSG00000220323	H2BC19P	ENST00000369385.5
mHDCR_4	chr1	149841405	149844035	36194	ENSG00000220323	H2BC19P	ENST00000608318.2
mHDCR_4	chr1	149850154	149852403	36202	ENSG00000261716	H2BC20P	ENST00000498492.2
mHDCR_4	chr1	149850154	149852403	36202	ENSG00000261716	H2BC20P	ENST00000564237.2
mHDCR_4	chr1	149850154	149852403	36202	ENSG00000272196	H2AC19	ENST00000607355.2
mHDCR_4	chr1	149876816	149886884	36212	ENSG00000184678	H2BC21	ENST00000369155.3
mHDCR_4	chr1	149886885	149891019	36213	ENSG00000178096	BOLA1	ENST00000369153.2
mHDCR_4	chr1	149886885	149891019	36213	ENSG00000184260	H2AC20	ENST00000331380.4
mHDCR_4	chr1	149886885	149891019	36213	ENSG00000184270	H2AC21	ENST00000331128.6
mHDCR_4	chr1	149895694	149902669	36217	ENSG00000178096	BOLA1	ENST00000369150.1
mHDCR_4	chr1	149895694	149902669	36217	ENSG00000178096	BOLA1	ENST00000369152.6
mHDCR_4	chr1	149906482	149922553	36219	ENSG00000159164	SV2A	ENST00000369145.1
mHDCR_4	chr1	149906482	149922553	36219	ENSG00000159164	SV2A	ENST00000369146.8
mHDCR_4	chr1	149926368	149929909	36221	ENSG00000143368	SF3B4	ENST00000271628.9
mHDCR_4	chr1	149935838	149947477	36223	ENSG00000014914	MTMR11	ENST00000369140.7
mHDCR_4	chr1	149935838	149947477	36223	ENSG00000014914	MTMR11	ENST00000439741.4
mHDCR_4	chr1	150010033	150027956	36252	ENSG00000264522	OTUD7B	ENST00000581312.6
mHDCR_4	chr1	150066403	150068094	36263	ENSG00000136631	VPS45	ENST00000369128.9
mHDCR_4	chr1	150066403	150068094	36263	ENSG00000136631	VPS45	ENST00000535106.5
mHDCR_4	chr1	150066403	150068094	36263	ENSG00000136631	VPS45	ENST00000611412.4
mHDCR_4	chr1	150066403	150068094	36263	ENSG00000136631	VPS45	ENST00000643611.1
mHDCR_4	chr1	150066403	150068094	36263	ENSG00000136631	VPS45	ENST00000643970.1
mHDCR_4	chr1	150066403	150068094	36263	ENSG00000136631	VPS45	ENST00000644510.2
mHDCR_4	chr1	150066403	150068094	36263	ENSG00000136631	VPS45	ENST00000644526.1
mHDCR_4	chr1	150066403	150068094	36263	ENSG00000285184	AC244033.2	ENST00000648868.1
mHDCR_4	chr1	150141541	150158270	36286	ENSG00000023902	PLEKHO1	ENST00000369124.5
mHDCR_4	chr1	150141541	150158270	36286	ENSG00000023902	PLEKHO1	ENST00000369126.5
mHDCR_4	chr1	150225239	150249616	36300	ENSG00000143401	ANP32E	ENST00000369114.9
mHDCR_4	chr1	150225239	150249616	36300	ENSG00000143401	ANP32E	ENST00000369115.3
mHDCR_4	chr1	150225239	150249616	36300	ENSG00000143401	ANP32E	ENST00000436748.6
mHDCR_4	chr1	150225239	150249616	36300	ENSG00000143401	ANP32E	ENST00000533654.5
mHDCR_4	chr1	150225239	150249616	36300	ENSG00000143401	ANP32E	ENST00000583931.6
mHDCR_4	chr1	150225239	150249616	36300	ENSG00000143401	ANP32E	ENST00000616917.4
mHDCR_4	chr1	150225239	150249616	36300	ENSG00000143401	ANP32E	ENST00000629042.2
mHDCR_4	chr1	150225239	150249616	36300	ENSG00000222222	RNU2-17P	ENST00000410290.1
mHDCR_4	chr1	150254713	150263305	36303	ENSG00000118298	CA14	ENST00000369111.9
mHDCR_4	chr1	150254713	150263305	36303	ENSG00000118298	CA14	ENST00000647854.1
mHDCR_4	chr1	150254713	150263305	36303	ENSG00000276110	AC242988.1	ENST00000611044.1
mHDCR_4	chr1	150266354	150277092	36307	ENSG00000117362	APH1A	ENST00000360244.8
mHDCR_4	chr1	150266354	150277092	36307	ENSG00000117362	APH1A	ENST00000369109.8
mHDCR_4	chr1	150266354	150277092	36307	ENSG00000117362	APH1A	ENST00000414276.6
mHDCR_4	chr1	150266354	150277092	36307	ENSG00000118292	C1orf54	ENST00000369098.3
mHDCR_4	chr1	150266354	150277092	36307	ENSG00000118292	C1orf54	ENST00000369099.8
mHDCR_4	chr1	150266354	150277092	36307	ENSG00000118292	C1orf54	ENST00000369102.5
mHDCR_4	chr1	150280408	150295811	36309	ENSG00000159208	CIART	ENST00000290363.6
mHDCR_4	chr1	150280408	150295811	36309	ENSG00000159208	CIART	ENST00000369094.5
mHDCR_4	chr1	150280408	150295811	36309	ENSG00000159208	CIART	ENST00000369095.5
mHDCR_4	chr1	150280408	150295811	36309	ENSG00000266472	MRPS21	ENST00000581066.2
mHDCR_4	chr1	150280408	150295811	36309	ENSG00000266472	MRPS21	ENST00000614145.5
mHDCR_4	chr1	150305358	150325427	36315	ENSG00000117360	PRPF3	ENST00000324862.7
mHDCR_4	chr1	150362590	150372828	36321	ENSG00000163125	RPRD2	ENST00000369067.7
mHDCR_4	chr1	150362590	150372828	36321	ENSG00000163125	RPRD2	ENST00000369068.4
mHDCR_4	chr1	150362590	150372828	36321	ENSG00000163125	RPRD2	ENST00000401000.8
mHDCR_4	chr1	150485559	150488403	36345	ENSG00000143374	TARS2	ENST00000369054.6
mHDCR_4	chr1	150485559	150488403	36345	ENSG00000143374	TARS2	ENST00000369064.8
mHDCR_4	chr1	150485559	150488403	36345	ENSG00000143374	TARS2	ENST00000438568.6
mHDCR_4	chr1	150485559	150488403	36345	ENSG00000143374	TARS2	ENST00000606933.5
mHDCR_4	chr1	150499297	150508129	36352	ENSG00000143369	ECM1	ENST00000346569.6
mHDCR_4	chr1	150499297	150508129	36352	ENSG00000143369	ECM1	ENST00000369047.9
mHDCR_4	chr1	150499297	150508129	36352	ENSG00000143369	ECM1	ENST00000369049.8
mHDCR_4	chr1	150513925	150516713	36355	ENSG00000228126	FALEC	ENST00000416894.1
mHDCR_4	chr1	150529145	150571555	36359	ENSG00000143382	ADAMTSL4	ENST00000271643.9
mHDCR_4	chr1	150529145	150571555	36359	ENSG00000143382	ADAMTSL4	ENST00000369038.6
mHDCR_4	chr1	150529145	150571555	36359	ENSG00000143382	ADAMTSL4	ENST00000369039.9
mHDCR_4	chr1	150529145	150571555	36359	ENSG00000143382	ADAMTSL4	ENST00000369041.9
mHDCR_4	chr1	150529145	150571555	36359	ENSG00000143382	ADAMTSL4	ENST00000674043.1
mHDCR_4	chr1	150529145	150571555	36359	ENSG00000143382	ADAMTSL4	ENST00000674058.1
mHDCR_4	chr1	150529145	150571555	36359	ENSG00000203804	ADAMTSL4-AS1	ENST00000615012.1
mHDCR_4	chr1	150529145	150571555	36359	ENSG00000237781	ADAMTSL4-AS2	ENST00000442435.3
mHDCR_4	chr1	150529145	150571555	36359	ENSG00000264553	MIR4257	ENST00000581735.1
mHDCR_4	chr1	150529145	150571555	36359	ENSG00000274963	RN7SL600P	ENST00000581811.2
mHDCR_4	chr1	150529145	150571555	36359	ENSG00000277452	RN7SL473P	ENST00000580341.2
mHDCR_4	chr1	150576895	150587653	36364	ENSG00000143384	MCL1	ENST00000307940.3
mHDCR_4	chr1	150576895	150587653	36364	ENSG00000143384	MCL1	ENST00000369026.3
mHDCR_4	chr1	150576895	150587653	36364	ENSG00000143384	MCL1	ENST00000620947.4
mHDCR_4	chr1	150576895	150587653	36364	ENSG00000143384	MCL1	ENST00000678610.1
mHDCR_4	chr1	150576895	150587653	36364	ENSG00000143384	MCL1	ENST00000678770.1
mHDCR_4	chr1	150600071	150618100	36367	ENSG00000253047	AL356356.1	ENST00000517238.1
mHDCR_4	chr1	150600071	150618100	36367	ENSG00000276103	U4	ENST00000620626.1
mHDCR_4	chr1	150625648	150629942	36371	ENSG00000143420	ENSA	ENST00000271690.12
mHDCR_4	chr1	150625648	150629942	36371	ENSG00000143420	ENSA	ENST00000339643.9
mHDCR_4	chr1	150625648	150629942	36371	ENSG00000143420	ENSA	ENST00000356527.9
mHDCR_4	chr1	150625648	150629942	36371	ENSG00000143420	ENSA	ENST00000361532.9
mHDCR_4	chr1	150625648	150629942	36371	ENSG00000143420	ENSA	ENST00000361631.9
mHDCR_4	chr1	150625648	150629942	36371	ENSG00000143420	ENSA	ENST00000362052.7
mHDCR_4	chr1	150625648	150629942	36371	ENSG00000143420	ENSA	ENST00000369014.10
mHDCR_4	chr1	150625648	150629942	36371	ENSG00000143420	ENSA	ENST00000369016.8
mHDCR_4	chr1	150625648	150629942	36371	ENSG00000143420	ENSA	ENST00000503241.1
mHDCR_4	chr1	150625648	150629942	36371	ENSG00000143420	ENSA	ENST00000503345.1
mHDCR_4	chr1	150625648	150629942	36371	ENSG00000143420	ENSA	ENST00000513281.5
mHDCR_4	chr1	150625648	150629942	36371	ENSG00000143420	ENSA	ENST00000638926.1
mHDCR_4	chr1	150690982	150706982	36392	ENSG00000143457	GOLPH3L	ENST00000271732.8
mHDCR_4	chr1	150690982	150706982	36392	ENSG00000206931	RNU6-1042P	ENST00000384204.1
mHDCR_4	chr1	150719556	150721635	36400	ENSG00000143452	HORMAD1	ENST00000322343.11
mHDCR_4	chr1	150719556	150721635	36400	ENSG00000143452	HORMAD1	ENST00000361824.7
mHDCR_4	chr1	150719556	150721635	36400	ENSG00000143452	HORMAD1	ENST00000368995.8
mHDCR_4	chr1	150762447	150769093	36410	ENSG00000163131	CTSS	ENST00000368985.8
mHDCR_4	chr1	150762447	150769093	36410	ENSG00000163131	CTSS	ENST00000448301.7
mHDCR_4	chr1	150762447	150769093	36410	ENSG00000163131	CTSS	ENST00000679512.1
mHDCR_4	chr1	150762447	150769093	36410	ENSG00000163131	CTSS	ENST00000679582.1
mHDCR_4	chr1	150762447	150769093	36410	ENSG00000163131	CTSS	ENST00000679898.1
mHDCR_4	chr1	150762447	150769093	36410	ENSG00000163131	CTSS	ENST00000680288.1
mHDCR_4	chr1	150762447	150769093	36410	ENSG00000163131	CTSS	ENST00000680311.1
mHDCR_4	chr1	150762447	150769093	36410	ENSG00000163131	CTSS	ENST00000680664.1
mHDCR_4	chr1	150762447	150769093	36410	ENSG00000163131	CTSS	ENST00000681728.1
mHDCR_4	chr1	150797343	150808793	36419	ENSG00000143387	CTSK	ENST00000271651.8
mHDCR_4	chr1	150797343	150808793	36419	ENSG00000143387	CTSK	ENST00000443913.2
mHDCR_4	chr1	150797343	150808793	36419	ENSG00000143387	CTSK	ENST00000676716.1
mHDCR_4	chr1	150797343	150808793	36419	ENSG00000143387	CTSK	ENST00000676751.1
mHDCR_4	chr1	150797343	150808793	36419	ENSG00000143387	CTSK	ENST00000676966.1
mHDCR_4	chr1	150797343	150808793	36419	ENSG00000143387	CTSK	ENST00000676970.1
mHDCR_4	chr1	150797343	150808793	36419	ENSG00000143387	CTSK	ENST00000677887.1
mHDCR_4	chr1	150797343	150808793	36419	ENSG00000143387	CTSK	ENST00000678337.1
mHDCR_4	chr1	150797343	150808793	36419	ENSG00000143387	CTSK	ENST00000679260.1
mHDCR_4	chr1	150797343	150808793	36419	ENSG00000224690	UBE2D3P3	ENST00000426992.2
mHDCR_4	chr1	150810161	150816674	36421	ENSG00000200175	RNU6-1309P	ENST00000363305.1
mHDCR_4	chr1	150874992	150887148	36436	ENSG00000143437	ARNT	ENST00000354396.6
mHDCR_4	chr1	150874992	150887148	36436	ENSG00000143437	ARNT	ENST00000358595.10
mHDCR_4	chr1	150874992	150887148	36436	ENSG00000143437	ARNT	ENST00000505755.5
mHDCR_4	chr1	150874992	150887148	36436	ENSG00000143437	ARNT	ENST00000515192.5
mHDCR_4	chr1	150874992	150887148	36436	ENSG00000224800	RPS27AP6	ENST00000427962.1
mHDCR_4	chr1	150874992	150887148	36436	ENSG00000283324	CTXND2	ENST00000636087.1
mHDCR_4	chr1	150913797	150926873	36445	ENSG00000143379	SETDB1	ENST00000271640.9
mHDCR_4	chr1	150913797	150926873	36445	ENSG00000143379	SETDB1	ENST00000368962.6
mHDCR_4	chr1	150913797	150926873	36445	ENSG00000143379	SETDB1	ENST00000368963.5
mHDCR_4	chr1	150913797	150926873	36445	ENSG00000143379	SETDB1	ENST00000368969.8
mHDCR_4	chr1	150969830	150974331	36459	ENSG00000231073	AL590133.1	ENST00000412838.1
mHDCR_4	chr1	150974332	150980008	36460	ENSG00000143418	CERS2	ENST00000271688.10
mHDCR_4	chr1	150974332	150980008	36460	ENSG00000143418	CERS2	ENST00000368954.10
mHDCR_4	chr1	150981093	150999754	36462	ENSG00000143412	ANXA9	ENST00000368947.9
mHDCR_4	chr1	151005149	151017344	36467	ENSG00000143363	PRUNE1	ENST00000271620.8
mHDCR_4	chr1	151005149	151017344	36467	ENSG00000143363	PRUNE1	ENST00000368935.1
mHDCR_4	chr1	151005149	151017344	36467	ENSG00000143363	PRUNE1	ENST00000368936.5
mHDCR_4	chr1	151005149	151017344	36467	ENSG00000143363	PRUNE1	ENST00000368937.5
mHDCR_4	chr1	151005149	151017344	36467	ENSG00000143363	PRUNE1	ENST00000650332.1
mHDCR_4	chr1	151005149	151017344	36467	ENSG00000143409	MINDY1	ENST00000312210.9
mHDCR_4	chr1	151005149	151017344	36467	ENSG00000143409	MINDY1	ENST00000361738.10
mHDCR_4	chr1	151005149	151017344	36467	ENSG00000143409	MINDY1	ENST00000361936.9
mHDCR_4	chr1	151005149	151017344	36467	ENSG00000143409	MINDY1	ENST00000493834.2
mHDCR_4	chr1	151005149	151017344	36467	ENSG00000143409	MINDY1	ENST00000622754.4
mHDCR_4	chr1	151017345	151025018	36468	ENSG00000143363	PRUNE1	ENST00000368934.1
mHDCR_4	chr1	151017345	151025018	36468	ENSG00000200759	RNU6-884P	ENST00000363889.1
mHDCR_4	chr1	151041211	151050236	36471	ENSG00000143443	C1orf56	ENST00000368926.6
mHDCR_4	chr1	151056960	151066975	36473	ENSG00000197622	CDC42SE1	ENST00000357235.6
mHDCR_4	chr1	151056960	151066975	36473	ENSG00000197622	CDC42SE1	ENST00000540998.5
mHDCR_4	chr1	151056960	151066975	36473	ENSG00000213190	MLLT11	ENST00000368921.5
mHDCR_4	chr1	151066976	151076107	36474	ENSG00000143458	GABPB2	ENST00000368918.8
mHDCR_4	chr1	151066976	151076107	36474	ENSG00000197622	CDC42SE1	ENST00000439374.6
mHDCR_4	chr1	151130787	151134484	36489	ENSG00000261168	AL592424.1	ENST00000563624.1
mHDCR_4	chr1	151143900	151146355	36492	ENSG00000143434	SEMA6C	ENST00000621728.4
mHDCR_4	chr1	151146356	151148735	36493	ENSG00000143434	SEMA6C	ENST00000368913.7
mHDCR_4	chr1	151146356	151148735	36493	ENSG00000143434	SEMA6C	ENST00000613223.1
mHDCR_4	chr1	151155375	151156659	36498	ENSG00000163154	TNFAIP8L2	ENST00000368910.4
mHDCR_4	chr1	151161799	151170750	36501	ENSG00000163155	LYSMD1	ENST00000368908.10
mHDCR_4	chr1	151161799	151170750	36501	ENSG00000163155	LYSMD1	ENST00000440902.2
mHDCR_4	chr1	151161799	151170750	36501	ENSG00000163156	SCNM1	ENST00000368902.1
mHDCR_4	chr1	151161799	151170750	36501	ENSG00000163156	SCNM1	ENST00000368905.9
mHDCR_4	chr1	151173366	151181775	36503	ENSG00000163157	TMOD4	ENST00000295314.9
mHDCR_4	chr1	151182577	151198715	36505	ENSG00000143398	PIP5K1A	ENST00000368888.9
mHDCR_4	chr1	151182577	151198715	36505	ENSG00000143398	PIP5K1A	ENST00000368890.8
mHDCR_4	chr1	151182577	151198715	36505	ENSG00000143398	PIP5K1A	ENST00000409426.5
mHDCR_4	chr1	151182577	151198715	36505	ENSG00000143398	PIP5K1A	ENST00000441902.6
mHDCR_4	chr1	151182577	151198715	36505	ENSG00000163159	VPS72	ENST00000640458.1
mHDCR_4	chr1	151246934	151261560	36514	ENSG00000159352	PSMD4	ENST00000368881.8
mHDCR_4	chr1	151246934	151261560	36514	ENSG00000159352	PSMD4	ENST00000368884.8
mHDCR_4	chr1	151281907	151295925	36519	ENSG00000143373	ZNF687	ENST00000324048.9
mHDCR_4	chr1	151281907	151295925	36519	ENSG00000232671	ZNF687-AS1	ENST00000661167.1
mHDCR_4	chr1	151325297	151328516	36527	ENSG00000143393	PI4KB	ENST00000368872.5
mHDCR_4	chr1	151325297	151328516	36527	ENSG00000143393	PI4KB	ENST00000368873.5
mHDCR_4	chr1	151325297	151328516	36527	ENSG00000143393	PI4KB	ENST00000368874.8
mHDCR_4	chr1	151325297	151328516	36527	ENSG00000143393	PI4KB	ENST00000368875.6
mHDCR_4	chr1	151325297	151328516	36527	ENSG00000143393	PI4KB	ENST00000529142.5
mHDCR_4	chr1	151325297	151328516	36527	ENSG00000273481	AL391069.2	ENST00000609583.1
mHDCR_4	chr1	151336584	151350216	36531	ENSG00000143390	RFX5	ENST00000290524.8
mHDCR_4	chr1	151336584	151350216	36531	ENSG00000143390	RFX5	ENST00000368870.6
mHDCR_4	chr1	151336584	151350216	36531	ENSG00000143390	RFX5	ENST00000452671.7
mHDCR_4	chr1	151336584	151350216	36531	ENSG00000224645	AL391069.1	ENST00000422153.1
mHDCR_4	chr1	151336584	151350216	36531	ENSG00000237976	RFX5-AS1	ENST00000455503.1
mHDCR_4	chr1	151360707	151377789	36535	ENSG00000143416	SELENBP1	ENST00000368868.10
mHDCR_4	chr1	151360707	151377789	36535	ENSG00000143416	SELENBP1	ENST00000426705.6
mHDCR_4	chr1	151360707	151377789	36535	ENSG00000143416	SELENBP1	ENST00000447402.7
mHDCR_4	chr1	151395859	151403419	36541	ENSG00000159377	PSMB4	ENST00000290541.7
mHDCR_4	chr1	151455349	151461832	36560	ENSG00000143442	POGZ	ENST00000271715.7
mHDCR_4	chr1	151455349	151461832	36560	ENSG00000143442	POGZ	ENST00000368863.6
mHDCR_4	chr1	151455349	151461832	36560	ENSG00000143442	POGZ	ENST00000409503.5
mHDCR_4	chr1	151455349	151461832	36560	ENSG00000143442	POGZ	ENST00000491586.5
mHDCR_4	chr1	151455349	151461832	36560	ENSG00000143442	POGZ	ENST00000531094.5
mHDCR_4	chr1	151510734	151523959	36576	ENSG00000143375	CGN	ENST00000271636.12
mHDCR_4	chr1	151523960	151537210	36577	ENSG00000252840	AL365436.3	ENST00000517031.1
mHDCR_4	chr1	151539960	151543607	36580	ENSG00000143367	TUFT1	ENST00000353024.4
mHDCR_4	chr1	151539960	151543607	36580	ENSG00000143367	TUFT1	ENST00000368848.6
mHDCR_4	chr1	151539960	151543607	36580	ENSG00000143367	TUFT1	ENST00000368849.8
mHDCR_4	chr1	151539960	151543607	36580	ENSG00000143367	TUFT1	ENST00000392712.7
mHDCR_4	chr1	151539960	151543607	36580	ENSG00000232536	AL365436.2	ENST00000434112.1
mHDCR_4	chr1	151543608	151562689	36581	ENSG00000207606	MIR554	ENST00000384874.1
mHDCR_4	chr1	151543608	151562689	36581	ENSG00000223861	AL365436.1	ENST00000452587.1
mHDCR_4	chr1	151610545	151615589	36596	ENSG00000143376	SNX27	ENST00000368843.8
mHDCR_4	chr1	151610545	151615589	36596	ENSG00000143376	SNX27	ENST00000458013.7
mHDCR_4	chr1	151610545	151615589	36596	ENSG00000143376	SNX27	ENST00000642376.1
mHDCR_4	chr1	151610545	151615589	36596	ENSG00000250734	AL391335.1	ENST00000504583.2
mHDCR_4	chr1	151619870	151630632	36599	ENSG00000206635	RNU6-1062P	ENST00000383908.1
mHDCR_4	chr1	151699796	151713589	36610	ENSG00000178796	RIIAD1	ENST00000326413.7
mHDCR_4	chr1	151699796	151713589	36610	ENSG00000227045	AL589765.1	ENST00000457548.1
mHDCR_4	chr1	151714770	151717688	36612	ENSG00000159409	CELF3	ENST00000290583.9
mHDCR_4	chr1	151714770	151717688	36612	ENSG00000159409	CELF3	ENST00000290585.8
mHDCR_4	chr1	151721173	151722950	36614	ENSG00000178796	RIIAD1	ENST00000479191.2
mHDCR_4	chr1	151759350	151767750	36625	ENSG00000143436	MRPL9	ENST00000368829.3
mHDCR_4	chr1	151759350	151767750	36625	ENSG00000143436	MRPL9	ENST00000368830.8
mHDCR_4	chr1	151759350	151767750	36625	ENSG00000143450	OAZ3	ENST00000321531.10
mHDCR_4	chr1	151759350	151767750	36625	ENSG00000143450	OAZ3	ENST00000400999.7
mHDCR_4	chr1	151759350	151767750	36625	ENSG00000143450	OAZ3	ENST00000453029.2
mHDCR_4	chr1	151759350	151767750	36625	ENSG00000143450	OAZ3	ENST00000479764.7
mHDCR_4	chr1	151759350	151767750	36625	ENSG00000143450	OAZ3	ENST00000627780.2
mHDCR_4	chr1	151759350	151767750	36625	ENSG00000143450	OAZ3	ENST00000635322.1
mHDCR_4	chr1	151759350	151767750	36625	ENSG00000232937	AL589765.2	ENST00000420382.1
mHDCR_4	chr1	151759350	151767750	36625	ENSG00000268288	AL589765.5	ENST00000596133.1
mHDCR_4	chr1	151787550	151790768	36635	ENSG00000182134	TDRKH	ENST00000368823.5
mHDCR_4	chr1	151787550	151790768	36635	ENSG00000182134	TDRKH	ENST00000368824.8
mHDCR_4	chr1	151787550	151790768	36635	ENSG00000182134	TDRKH	ENST00000368825.7
mHDCR_4	chr1	151787550	151790768	36635	ENSG00000182134	TDRKH	ENST00000368827.10
mHDCR_4	chr1	151787550	151790768	36635	ENSG00000182134	TDRKH	ENST00000440583.6
mHDCR_4	chr1	151787550	151790768	36635	ENSG00000182134	TDRKH	ENST00000458431.6
mHDCR_4	chr1	151790769	151798014	36636	ENSG00000182134	TDRKH	ENST00000368822.5
mHDCR_4	chr1	151790769	151798014	36636	ENSG00000203288	TDRKH-AS1	ENST00000660232.1
mHDCR_4	chr1	151803004	151807613	36639	ENSG00000213171	LINGO4	ENST00000368820.4
mHDCR_4	chr1	151820818	151835351	36646	ENSG00000143365	RORC	ENST00000318247.7
mHDCR_4	chr1	151820818	151835351	36646	ENSG00000143365	RORC	ENST00000356728.11
mHDCR_4	chr1	151839564	151842067	36650	ENSG00000201134	Y_RNA	ENST00000364264.1
mHDCR_4	chr1	151839564	151842067	36650	ENSG00000225556	C2CD4D	ENST00000454109.1
mHDCR_4	chr1	151839564	151842067	36650	ENSG00000234614	C2CD4D-AS1	ENST00000434182.1
mHDCR_4	chr1	151849267	151858278	36655	ENSG00000196407	THEM5	ENST00000368817.10
mHDCR_4	chr1	151907488	151911757	36673	ENSG00000159445	THEM4	ENST00000368814.8
mHDCR_4	chr1	151907488	151911757	36673	ENSG00000159445	THEM4	ENST00000489410.1
mHDCR_4	chr1	151992312	151998051	36697	ENSG00000197747	S100A10	ENST00000368809.1
mHDCR_4	chr1	151992312	151998051	36697	ENSG00000197747	S100A10	ENST00000368811.8
mHDCR_4	chr1	151992312	151998051	36697	ENSG00000229021	AL450992.1	ENST00000432386.1
mHDCR_4	chr1	152033680	152039582	36710	ENSG00000163191	S100A11	ENST00000271638.3
mHDCR_4	chr1	152088607	152095491	36722	ENSG00000182898	TCHHL1	ENST00000368806.2
mHDCR_4	chr1	152112965	152114809	36726	ENSG00000159450	TCHH	ENST00000368804.5
mHDCR_4	chr1	152114810	152129884	36727	ENSG00000159450	TCHH	ENST00000614923.1
mHDCR_4	chr1	152114810	152129884	36727	ENSG00000226716	AL589986.1	ENST00000429230.1
mHDCR_4	chr1	152114810	152129884	36727	ENSG00000233792	PUDPP2	ENST00000431423.2
mHDCR_4	chr1	152158418	152160274	36737	ENSG00000215853	RPTN	ENST00000316073.3
mHDCR_4	chr1	152176570	152200982	36745	ENSG00000233792	PUDPP2	ENST00000628080.1
mHDCR_4	chr1	152176570	152200982	36745	ENSG00000237975	FLG-AS1	ENST00000420707.5
mHDCR_4	chr1	152176570	152200982	36745	ENSG00000237975	FLG-AS1	ENST00000653548.1
mHDCR_4	chr1	152176570	152200982	36745	ENSG00000237975	FLG-AS1	ENST00000669830.1
mHDCR_5	chr1	152510785	152512161	36843	ENSG00000186207	LCE5A	ENST00000334269.3
mHDCR_5	chr1	152512370	152515989	36845	ENSG00000169509	CRCT1	ENST00000368790.4
mHDCR_5	chr1	152562947	152567921	36858	ENSG00000185966	LCE3E	ENST00000368789.2
mHDCR_5	chr1	152580265	152586296	36865	ENSG00000163202	LCE3D	ENST00000368787.4
mHDCR_5	chr1	152598700	152601274	36871	ENSG00000244057	LCE3C	ENST00000333881.3
mHDCR_5	chr1	152609309	152614328	36878	ENSG00000187238	LCE3B	ENST00000335633.1
mHDCR_5	chr1	152620266	152627181	36882	ENSG00000185962	LCE3A	ENST00000335674.1
mHDCR_5	chr1	152662848	152673417	36896	ENSG00000187223	LCE2D	ENST00000368784.2
mHDCR_5	chr1	152673418	152682253	36897	ENSG00000187180	LCE2C	ENST00000368783.1
mHDCR_5	chr1	152694660	152698674	36901	ENSG00000187173	LCE2A	ENST00000368779.2
mHDCR_5	chr1	152706181	152708672	36904	ENSG00000187170	LCE4A	ENST00000368777.1
mHDCR_5	chr1	152717069	152722343	36909	ENSG00000198854	C1orf68	ENST00000368775.3
mHDCR_5	chr1	152756090	152760728	36917	ENSG00000203786	KPRP	ENST00000606109.1
mHDCR_5	chr1	152768962	152778325	36922	ENSG00000240386	LCE1F	ENST00000334371.3
mHDCR_5	chr1	152784826	152787717	36924	ENSG00000186226	LCE1E	ENST00000368770.4
mHDCR_5	chr1	152784826	152787717	36924	ENSG00000186226	LCE1E	ENST00000368771.1
mHDCR_5	chr1	152784826	152787717	36924	ENSG00000186226	LCE1E	ENST00000619588.1
mHDCR_5	chr1	152789988	152798200	36929	ENSG00000172155	LCE1D	ENST00000326233.7
mHDCR_5	chr1	152804539	152817570	36932	ENSG00000196734	LCE1B	ENST00000360090.4
mHDCR_5	chr1	152804539	152817570	36932	ENSG00000197084	LCE1C	ENST00000607093.1
mHDCR_5	chr1	152822742	152828181	36936	ENSG00000186844	LCE1A	ENST00000335123.4
mHDCR_5	chr1	152840612	152844271	36943	ENSG00000235942	LCE6A	ENST00000431011.3
mHDCR_5	chr1	152870620	152888649	36953	ENSG00000163206	SMCP	ENST00000368765.4
mHDCR_5	chr1	152906073	152912256	36962	ENSG00000163207	IVL	ENST00000368764.4
mHDCR_5	chr1	152942453	152953866	36972	ENSG00000224308	LINC01527	ENST00000419578.1
mHDCR_5	chr1	152942453	152953866	36972	ENSG00000283227	SPRR5	ENST00000636302.1
mHDCR_5	chr1	152967324	152971041	36978	ENSG00000184148	SPRR4	ENST00000328051.3
mHDCR_5	chr1	153000069	153002695	36992	ENSG00000163209	SPRR3	ENST00000295367.5
mHDCR_5	chr1	153000069	153002695	36992	ENSG00000163209	SPRR3	ENST00000331860.7
mHDCR_5	chr1	153026927	153032742	37002	ENSG00000169469	SPRR1B	ENST00000307098.5
mHDCR_5	chr1	153041587	153042484	37007	ENSG00000163216	SPRR2D	ENST00000368756.1
mHDCR_5	chr1	153041587	153042484	37007	ENSG00000163216	SPRR2D	ENST00000368757.1
mHDCR_5	chr1	153041587	153042484	37007	ENSG00000163216	SPRR2D	ENST00000368758.3
mHDCR_5	chr1	153113254	153114921	37022	ENSG00000244094	SPRR2F	ENST00000468739.2
mHDCR_5	chr1	153131268	153144580	37030	ENSG00000229035	SPRR2C	ENST00000290702.4
mHDCR_5	chr1	153150830	153151540	37033	ENSG00000159516	SPRR2G	ENST00000368748.5
mHDCR_5	chr1	153202444	153211058	37048	ENSG00000203784	LELP1	ENST00000368747.2
mHDCR_5	chr1	153217476	153220731	37053	ENSG00000203783	PRR9	ENST00000368744.4
mHDCR_5	chr1	153258740	153262796	37066	ENSG00000203782	LORICRIN	ENST00000368742.4
mHDCR_5	chr1	153304726	153316627	37089	ENSG00000159527	PGLYRP3	ENST00000290722.1
mHDCR_5	chr1	153331173	153342803	37099	ENSG00000207321	RNU6-160P	ENST00000384591.1
mHDCR_5	chr1	153342804	153352889	37100	ENSG00000163218	PGLYRP4	ENST00000359650.10
mHDCR_5	chr1	153342804	153352889	37100	ENSG00000163218	PGLYRP4	ENST00000368739.3
mHDCR_5	chr1	153356999	153358006	37105	ENSG00000163220	S100A9	ENST00000368738.4
mHDCR_5	chr1	153369891	153375719	37112	ENSG00000163221	S100A12	ENST00000368737.5
mHDCR_5	chr1	153386765	153403009	37116	ENSG00000143546	S100A8	ENST00000368732.5
mHDCR_5	chr1	153386765	153403009	37116	ENSG00000143546	S100A8	ENST00000368733.4
mHDCR_5	chr1	153386765	153403009	37116	ENSG00000224784	S100A15A	ENST00000421658.2
mHDCR_5	chr1	153414783	153417061	37127	ENSG00000184330	S100A7A	ENST00000368729.9
mHDCR_5	chr1	153455545	153464734	37133	ENSG00000143556	S100A7	ENST00000368722.5
mHDCR_5	chr1	153455545	153464734	37133	ENSG00000143556	S100A7	ENST00000368723.4
mHDCR_5	chr1	153522601	153550660	37145	ENSG00000188015	S100A3	ENST00000368712.1
mHDCR_5	chr1	153522601	153550660	37145	ENSG00000188015	S100A3	ENST00000368713.8
mHDCR_5	chr1	153522601	153550660	37145	ENSG00000196154	S100A4	ENST00000354332.8
mHDCR_5	chr1	153522601	153550660	37145	ENSG00000196154	S100A4	ENST00000368714.1
mHDCR_5	chr1	153522601	153550660	37145	ENSG00000196154	S100A4	ENST00000368715.5
mHDCR_5	chr1	153522601	153550660	37145	ENSG00000196154	S100A4	ENST00000368716.9
mHDCR_5	chr1	153522601	153550660	37145	ENSG00000196420	S100A5	ENST00000368717.2
mHDCR_5	chr1	153522601	153550660	37145	ENSG00000196420	S100A5	ENST00000368718.5
mHDCR_5	chr1	153522601	153550660	37145	ENSG00000197956	S100A6	ENST00000368719.9
mHDCR_5	chr1	153522601	153550660	37145	ENSG00000197956	S100A6	ENST00000368720.6
mHDCR_5	chr1	153522601	153550660	37145	ENSG00000197956	S100A6	ENST00000496817.5
mHDCR_5	chr1	153522601	153550660	37145	ENSG00000238279	BX470102.1	ENST00000420695.1
mHDCR_5	chr1	153564093	153570567	37149	ENSG00000196754	S100A2	ENST00000368707.5
mHDCR_5	chr1	153564093	153570567	37149	ENSG00000196754	S100A2	ENST00000368708.9
mHDCR_5	chr1	153564093	153570567	37149	ENSG00000196754	S100A2	ENST00000368709.6
mHDCR_5	chr1	153564093	153570567	37149	ENSG00000196754	S100A2	ENST00000368710.6
mHDCR_5	chr1	153564093	153570567	37149	ENSG00000196754	S100A2	ENST00000487430.7
mHDCR_5	chr1	153564093	153570567	37149	ENSG00000196754	S100A2	ENST00000497140.5
mHDCR_5	chr1	153612660	153618816	37160	ENSG00000188643	S100A16	ENST00000368706.9
mHDCR_5	chr1	153612660	153618816	37160	ENSG00000189334	S100A14	ENST00000344616.4
mHDCR_5	chr1	153612660	153618816	37160	ENSG00000189334	S100A14	ENST00000368701.5
mHDCR_5	chr1	153612660	153618816	37160	ENSG00000189334	S100A14	ENST00000368702.5
mHDCR_5	chr1	153612660	153618816	37160	ENSG00000189334	S100A14	ENST00000476873.5
mHDCR_5	chr1	153626976	153638256	37163	ENSG00000160678	S100A1	ENST00000292169.6
mHDCR_5	chr1	153626976	153638256	37163	ENSG00000160678	S100A1	ENST00000368696.3
mHDCR_5	chr1	153626976	153638256	37163	ENSG00000160678	S100A1	ENST00000368698.3
mHDCR_5	chr1	153626976	153638256	37163	ENSG00000160679	CHTOP	ENST00000368687.1
mHDCR_5	chr1	153626976	153638256	37163	ENSG00000160679	CHTOP	ENST00000368690.7
mHDCR_5	chr1	153626976	153638256	37163	ENSG00000160679	CHTOP	ENST00000368694.8
mHDCR_5	chr1	153626976	153638256	37163	ENSG00000160679	CHTOP	ENST00000403433.5
mHDCR_5	chr1	153626976	153638256	37163	ENSG00000160679	CHTOP	ENST00000614256.4
mHDCR_5	chr1	153626976	153638256	37163	ENSG00000189171	S100A13	ENST00000339556.8
mHDCR_5	chr1	153626976	153638256	37163	ENSG00000189171	S100A13	ENST00000392622.3
mHDCR_5	chr1	153626976	153638256	37163	ENSG00000189171	S100A13	ENST00000392623.5
mHDCR_5	chr1	153626976	153638256	37163	ENSG00000189171	S100A13	ENST00000440685.6
mHDCR_5	chr1	153626976	153638256	37163	ENSG00000271853	AL162258.1	ENST00000497086.5
mHDCR_5	chr1	153626976	153638256	37163	ENSG00000272030	AL162258.2	ENST00000469931.2
mHDCR_5	chr1	153649459	153663918	37169	ENSG00000143553	SNAPIN	ENST00000368685.6
mHDCR_5	chr1	153663919	153676582	37170	ENSG00000143621	ILF2	ENST00000361891.9
mHDCR_5	chr1	153663919	153676582	37170	ENSG00000143621	ILF2	ENST00000368681.1
mHDCR_5	chr1	153663919	153676582	37170	ENSG00000143621	ILF2	ENST00000615950.4
mHDCR_5	chr1	153676583	153681829	37171	ENSG00000169418	NPR1	ENST00000368680.4
mHDCR_5	chr1	153921326	153930284	37219	ENSG00000143614	GATAD2B	ENST00000368655.5
mHDCR_5	chr1	153921326	153930284	37219	ENSG00000143614	GATAD2B	ENST00000634408.1
mHDCR_5	chr1	153921326	153930284	37219	ENSG00000143614	GATAD2B	ENST00000634544.1
mHDCR_5	chr1	153921326	153930284	37219	ENSG00000284738	AL358472.5	ENST00000641448.1
mHDCR_5	chr1	153944925	153949407	37223	ENSG00000198837	DENND4B	ENST00000361217.9
mHDCR_5	chr1	153951062	153962812	37225	ENSG00000160741	CRTC2	ENST00000368630.7
mHDCR_5	chr1	153951062	153962812	37225	ENSG00000160741	CRTC2	ENST00000368633.2
mHDCR_5	chr1	153951062	153962812	37225	ENSG00000276584	MIR6737	ENST00000617385.1
mHDCR_5	chr1	153962813	153964494	37226	ENSG00000143570	SLC39A1	ENST00000356205.9
mHDCR_5	chr1	153962813	153964494	37226	ENSG00000143570	SLC39A1	ENST00000368621.5
mHDCR_5	chr1	153962813	153964494	37226	ENSG00000143570	SLC39A1	ENST00000368623.7
mHDCR_5	chr1	153962813	153964494	37226	ENSG00000143570	SLC39A1	ENST00000537590.5
mHDCR_5	chr1	153962813	153964494	37226	ENSG00000143570	SLC39A1	ENST00000621013.4
mHDCR_5	chr1	153962813	153964494	37226	ENSG00000282386	AL358472.4	ENST00000633140.1
mHDCR_5	chr1	153964495	153968963	37227	ENSG00000143570	SLC39A1	ENST00000310483.10
mHDCR_5	chr1	153964495	153968963	37227	ENSG00000143570	SLC39A1	ENST00000617697.4
mHDCR_5	chr1	153964495	153968963	37227	ENSG00000143578	CREB3L4	ENST00000271889.8
mHDCR_5	chr1	153964495	153968963	37227	ENSG00000143578	CREB3L4	ENST00000368600.7
mHDCR_5	chr1	153964495	153968963	37227	ENSG00000143578	CREB3L4	ENST00000368601.5
mHDCR_5	chr1	153964495	153968963	37227	ENSG00000143578	CREB3L4	ENST00000368603.5
mHDCR_5	chr1	153964495	153968963	37227	ENSG00000143578	CREB3L4	ENST00000368607.8
mHDCR_5	chr1	153964495	153968963	37227	ENSG00000273026	AL358472.3	ENST00000608147.1
mHDCR_5	chr1	153968964	153977901	37228	ENSG00000143543	JTB	ENST00000271843.9
mHDCR_5	chr1	153968964	153977901	37228	ENSG00000143543	JTB	ENST00000356648.5
mHDCR_5	chr1	153968964	153977901	37228	ENSG00000143543	JTB	ENST00000368589.5
mHDCR_5	chr1	153968964	153977901	37228	ENSG00000272654	AL358472.2	ENST00000608236.1
mHDCR_5	chr1	153968964	153977901	37228	ENSG00000285779	AL358472.7	ENST00000648921.1
mHDCR_5	chr1	153984316	154001534	37231	ENSG00000143545	RAB13	ENST00000368575.5
mHDCR_5	chr1	153984316	154001534	37231	ENSG00000143545	RAB13	ENST00000614713.4
mHDCR_5	chr1	153984316	154001534	37231	ENSG00000177954	RPS27	ENST00000651669.1
mHDCR_5	chr1	153984316	154001534	37231	ENSG00000231416	AL358472.1	ENST00000431295.1
mHDCR_5	chr1	153984316	154001534	37231	ENSG00000285641	AL358472.6	ENST00000648869.1
mHDCR_5	chr1	154033237	154044942	37239	ENSG00000200220	RNU6-179P	ENST00000363350.1
mHDCR_5	chr1	154150769	154161227	37264	ENSG00000143552	NUP210L	ENST00000271854.3
mHDCR_5	chr1	154150769	154161227	37264	ENSG00000143552	NUP210L	ENST00000368559.7
mHDCR_5	chr1	154180474	154191236	37270	ENSG00000143549	TPM3	ENST00000323144.12
mHDCR_5	chr1	154180474	154191236	37270	ENSG00000143549	TPM3	ENST00000328159.9
mHDCR_5	chr1	154180474	154191236	37270	ENSG00000143549	TPM3	ENST00000330188.13
mHDCR_5	chr1	154180474	154191236	37270	ENSG00000143549	TPM3	ENST00000368531.6
mHDCR_5	chr1	154180474	154191236	37270	ENSG00000143549	TPM3	ENST00000368533.8
mHDCR_5	chr1	154180474	154191236	37270	ENSG00000143549	TPM3	ENST00000611659.4
mHDCR_5	chr1	154191237	154195111	37271	ENSG00000143549	TPM3	ENST00000271850.11
mHDCR_5	chr1	154191237	154195111	37271	ENSG00000143549	TPM3	ENST00000368530.7
mHDCR_5	chr1	154191237	154195111	37271	ENSG00000143549	TPM3	ENST00000651641.1
mHDCR_5	chr1	154191237	154195111	37271	ENSG00000215938	MIR190B	ENST00000401119.3
mHDCR_5	chr1	154199448	154207172	37274	ENSG00000163263	C1orf189	ENST00000368525.4
mHDCR_5	chr1	154218776	154229238	37277	ENSG00000143569	UBAP2L	ENST00000271877.11
mHDCR_5	chr1	154218776	154229238	37277	ENSG00000143569	UBAP2L	ENST00000343815.10
mHDCR_5	chr1	154218776	154229238	37277	ENSG00000143569	UBAP2L	ENST00000361546.6
mHDCR_5	chr1	154218776	154229238	37277	ENSG00000143569	UBAP2L	ENST00000428931.6
mHDCR_5	chr1	154218776	154229238	37277	ENSG00000143569	UBAP2L	ENST00000613315.4
mHDCR_5	chr1	154218776	154229238	37277	ENSG00000143612	C1orf43	ENST00000350592.7
mHDCR_5	chr1	154218776	154229238	37277	ENSG00000143612	C1orf43	ENST00000362076.8
mHDCR_5	chr1	154218776	154229238	37277	ENSG00000143612	C1orf43	ENST00000368516.1
mHDCR_5	chr1	154218776	154229238	37277	ENSG00000143612	C1orf43	ENST00000368518.5
mHDCR_5	chr1	154218776	154229238	37277	ENSG00000143612	C1orf43	ENST00000368519.5
mHDCR_5	chr1	154218776	154229238	37277	ENSG00000143612	C1orf43	ENST00000368521.10
mHDCR_5	chr1	154218776	154229238	37277	ENSG00000143612	C1orf43	ENST00000640799.1
mHDCR_5	chr1	154259648	154265428	37284	ENSG00000201129	SNORA58B	ENST00000364259.1
mHDCR_5	chr1	154265429	154274630	37285	ENSG00000143575	HAX1	ENST00000328703.12
mHDCR_5	chr1	154265429	154274630	37285	ENSG00000143575	HAX1	ENST00000457918.6
mHDCR_5	chr1	154265429	154274630	37285	ENSG00000143575	HAX1	ENST00000483970.6
mHDCR_5	chr1	154265429	154274630	37285	ENSG00000143575	HAX1	ENST00000532105.1
mHDCR_5	chr1	154317851	154330005	37295	ENSG00000143515	ATP8B2	ENST00000368487.7
mHDCR_5	chr1	154317851	154330005	37295	ENSG00000143515	ATP8B2	ENST00000368489.6
mHDCR_5	chr1	154317851	154330005	37295	ENSG00000143515	ATP8B2	ENST00000672630.1
mHDCR_5	chr1	154317851	154330005	37295	ENSG00000143595	AQP10	ENST00000324978.8
mHDCR_5	chr1	154317851	154330005	37295	ENSG00000143595	AQP10	ENST00000484864.1
mHDCR_5	chr1	154337961	154344705	37300	ENSG00000238365	RNU7-57P	ENST00000459540.3
mHDCR_5	chr1	154404009	154408044	37308	ENSG00000160712	IL6R	ENST00000344086.8
mHDCR_5	chr1	154404009	154408044	37308	ENSG00000160712	IL6R	ENST00000368485.8
mHDCR_5	chr1	154404009	154408044	37308	ENSG00000160712	IL6R	ENST00000622330.4
mHDCR_5	chr1	154404009	154408044	37308	ENSG00000228013	IL6R-AS1	ENST00000424435.1
mHDCR_5	chr1	154501010	154503295	37325	ENSG00000163239	TDRD10	ENST00000368480.3
mHDCR_5	chr1	154501010	154503295	37325	ENSG00000163239	TDRD10	ENST00000368482.8
mHDCR_5	chr1	154501010	154503295	37325	ENSG00000169291	SHE	ENST00000304760.3
mHDCR_5	chr1	154549462	154556341	37336	ENSG00000229780	UBE2Q1-AS1	ENST00000441613.1
mHDCR_5	chr1	154556855	154567311	37338	ENSG00000160714	UBE2Q1	ENST00000292211.5
mHDCR_5	chr1	154567312	154569527	37339	ENSG00000160716	CHRNB2	ENST00000368476.4
mHDCR_5	chr1	154567312	154569527	37339	ENSG00000160716	CHRNB2	ENST00000637900.1
mHDCR_5	chr1	154567312	154569527	37339	ENSG00000286391	AL592078.2	ENST00000664303.1
mHDCR_5	chr1	154578674	154583966	37342	ENSG00000233875	AL592078.1	ENST00000421866.1
mHDCR_5	chr1	154607403	154611206	37352	ENSG00000160710	ADAR	ENST00000368474.9
mHDCR_5	chr1	154607403	154611206	37352	ENSG00000160710	ADAR	ENST00000529168.2
mHDCR_5	chr1	154607403	154611206	37352	ENSG00000160710	ADAR	ENST00000648231.2
mHDCR_5	chr1	154607403	154611206	37352	ENSG00000160710	ADAR	ENST00000649749.1
mHDCR_5	chr1	154607403	154611206	37352	ENSG00000160710	ADAR	ENST00000680305.1
mHDCR_5	chr1	154624141	154629129	37355	ENSG00000160710	ADAR	ENST00000368471.8
mHDCR_5	chr1	154624141	154629129	37355	ENSG00000160710	ADAR	ENST00000648311.1
mHDCR_5	chr1	154624141	154629129	37355	ENSG00000160710	ADAR	ENST00000649022.2
mHDCR_5	chr1	154624141	154629129	37355	ENSG00000160710	ADAR	ENST00000649042.1
mHDCR_5	chr1	154624141	154629129	37355	ENSG00000160710	ADAR	ENST00000649724.1
mHDCR_5	chr1	154624141	154629129	37355	ENSG00000160710	ADAR	ENST00000679899.1
mHDCR_5	chr1	154624141	154629129	37355	ENSG00000160710	ADAR	ENST00000680270.1
mHDCR_5	chr1	154624141	154629129	37355	ENSG00000160710	ADAR	ENST00000681056.1
mHDCR_5	chr1	154624141	154629129	37355	ENSG00000160710	ADAR	ENST00000681683.1
mHDCR_5	chr1	154859305	154873409	37416	ENSG00000143603	KCNN3	ENST00000271915.9
mHDCR_5	chr1	154859305	154873409	37416	ENSG00000143603	KCNN3	ENST00000358505.2
mHDCR_5	chr1	154859305	154873409	37416	ENSG00000143603	KCNN3	ENST00000361147.8
mHDCR_5	chr1	154859305	154873409	37416	ENSG00000143603	KCNN3	ENST00000618040.4
mHDCR_5	chr1	154920928	154957846	37431	ENSG00000163344	PMVK	ENST00000368467.4
mHDCR_5	chr1	154920928	154957846	37431	ENSG00000163346	PBXIP1	ENST00000368460.7
mHDCR_5	chr1	154920928	154957846	37431	ENSG00000163346	PBXIP1	ENST00000368463.8
mHDCR_5	chr1	154920928	154957846	37431	ENSG00000163346	PBXIP1	ENST00000368465.5
mHDCR_5	chr1	154920928	154957846	37431	ENSG00000268154	Metazoa_SRP	ENST00000600454.2
mHDCR_5	chr1	154920928	154957846	37431	ENSG00000270361	AL451085.1	ENST00000604546.1
mHDCR_5	chr1	154958881	154964994	37433	ENSG00000163348	PYGO2	ENST00000368456.1
mHDCR_5	chr1	154958881	154964994	37433	ENSG00000163348	PYGO2	ENST00000368457.3
mHDCR_5	chr1	154958881	154964994	37433	ENSG00000271380	AL451085.2	ENST00000605085.1
mHDCR_5	chr1	154964995	154976124	37434	ENSG00000160691	SHC1	ENST00000368445.9
mHDCR_5	chr1	154964995	154976124	37434	ENSG00000160691	SHC1	ENST00000368449.8
mHDCR_5	chr1	154964995	154976124	37434	ENSG00000160691	SHC1	ENST00000368450.5
mHDCR_5	chr1	154964995	154976124	37434	ENSG00000160691	SHC1	ENST00000368453.8
mHDCR_5	chr1	154964995	154976124	37434	ENSG00000160691	SHC1	ENST00000448116.7
mHDCR_5	chr1	154964995	154976124	37434	ENSG00000173207	CKS1B	ENST00000308987.6
mHDCR_5	chr1	154964995	154976124	37434	ENSG00000173207	CKS1B	ENST00000368436.1
mHDCR_5	chr1	154964995	154976124	37434	ENSG00000173207	CKS1B	ENST00000368439.5
mHDCR_5	chr1	154964995	154976124	37434	ENSG00000264349	MIR4258	ENST00000580920.1
mHDCR_5	chr1	154981030	154983427	37438	ENSG00000160688	FLAD1	ENST00000292180.8
mHDCR_5	chr1	154981030	154983427	37438	ENSG00000160688	FLAD1	ENST00000315144.14
mHDCR_5	chr1	154981030	154983427	37438	ENSG00000160688	FLAD1	ENST00000368431.7
mHDCR_5	chr1	154981030	154983427	37438	ENSG00000160688	FLAD1	ENST00000368432.5
mHDCR_5	chr1	154981030	154983427	37438	ENSG00000160688	FLAD1	ENST00000368433.5
mHDCR_5	chr1	154983428	154990291	37439	ENSG00000160688	FLAD1	ENST00000295530.6
mHDCR_5	chr1	154983428	154990291	37439	ENSG00000160688	FLAD1	ENST00000368428.1
mHDCR_5	chr1	154990292	154994173	37440	ENSG00000163352	LENEP	ENST00000392487.1
mHDCR_5	chr1	154996030	155010464	37442	ENSG00000160685	ZBTB7B	ENST00000368426.3
mHDCR_5	chr1	154996030	155010464	37442	ENSG00000160685	ZBTB7B	ENST00000417934.6
mHDCR_5	chr1	154996030	155010464	37442	ENSG00000160685	ZBTB7B	ENST00000535420.5
mHDCR_5	chr1	155031445	155041305	37454	ENSG00000163354	DCST2	ENST00000368424.4
mHDCR_5	chr1	155031445	155041305	37454	ENSG00000163357	DCST1	ENST00000295542.6
mHDCR_5	chr1	155031445	155041305	37454	ENSG00000163357	DCST1	ENST00000368419.2
mHDCR_5	chr1	155031445	155041305	37454	ENSG00000163357	DCST1	ENST00000423025.6
mHDCR_5	chr1	155041306	155052851	37455	ENSG00000143537	ADAM15	ENST00000271836.10
mHDCR_5	chr1	155041306	155052851	37455	ENSG00000143537	ADAM15	ENST00000355956.6
mHDCR_5	chr1	155041306	155052851	37455	ENSG00000143537	ADAM15	ENST00000356955.7
mHDCR_5	chr1	155041306	155052851	37455	ENSG00000143537	ADAM15	ENST00000359280.8
mHDCR_5	chr1	155041306	155052851	37455	ENSG00000143537	ADAM15	ENST00000360674.8
mHDCR_5	chr1	155041306	155052851	37455	ENSG00000143537	ADAM15	ENST00000368412.7
mHDCR_5	chr1	155041306	155052851	37455	ENSG00000143537	ADAM15	ENST00000368413.5
mHDCR_5	chr1	155041306	155052851	37455	ENSG00000143537	ADAM15	ENST00000447332.3
mHDCR_5	chr1	155041306	155052851	37455	ENSG00000143537	ADAM15	ENST00000449910.6
mHDCR_5	chr1	155041306	155052851	37455	ENSG00000143537	ADAM15	ENST00000531455.5
mHDCR_5	chr1	155041306	155052851	37455	ENSG00000232093	DCST1-AS1	ENST00000452962.1
mHDCR_5	chr1	155063589	155065008	37458	ENSG00000243364	EFNA4	ENST00000359751.8
mHDCR_5	chr1	155063589	155065008	37458	ENSG00000243364	EFNA4	ENST00000368409.8
mHDCR_5	chr1	155063589	155065008	37458	ENSG00000243364	EFNA4	ENST00000427683.2
mHDCR_5	chr1	155063589	155065008	37458	ENSG00000251246	AL691442.1	ENST00000505139.1
mHDCR_5	chr1	155074809	155086445	37462	ENSG00000143590	EFNA3	ENST00000368408.4
mHDCR_5	chr1	155122782	155128724	37470	ENSG00000169242	EFNA1	ENST00000368406.2
mHDCR_5	chr1	155122782	155128724	37470	ENSG00000169242	EFNA1	ENST00000368407.8
mHDCR_5	chr1	155134419	155135404	37473	ENSG00000169241	SLC50A1	ENST00000484157.5
mHDCR_5	chr1	155135511	155137929	37475	ENSG00000169241	SLC50A1	ENST00000303343.12
mHDCR_5	chr1	155135511	155137929	37475	ENSG00000169241	SLC50A1	ENST00000368401.6
mHDCR_5	chr1	155135511	155137929	37475	ENSG00000169241	SLC50A1	ENST00000368404.9
mHDCR_5	chr1	155135511	155137929	37475	ENSG00000169241	SLC50A1	ENST00000622581.4
mHDCR_5	chr1	155138428	155164781	37477	ENSG00000179085	DPM3	ENST00000341298.3
mHDCR_5	chr1	155138428	155164781	37477	ENSG00000179085	DPM3	ENST00000368399.1
mHDCR_5	chr1	155138428	155164781	37477	ENSG00000179085	DPM3	ENST00000368400.5
mHDCR_5	chr1	155138428	155164781	37477	ENSG00000223452	HMGN2P18	ENST00000450680.1
mHDCR_5	chr1	155173158	155182103	37480	ENSG00000163462	TRIM46	ENST00000334634.9
mHDCR_5	chr1	155173158	155182103	37480	ENSG00000163462	TRIM46	ENST00000368382.5
mHDCR_5	chr1	155173158	155182103	37480	ENSG00000163462	TRIM46	ENST00000368383.7
mHDCR_5	chr1	155173158	155182103	37480	ENSG00000163462	TRIM46	ENST00000368385.8
mHDCR_5	chr1	155173158	155182103	37480	ENSG00000163462	TRIM46	ENST00000392451.6
mHDCR_5	chr1	155173158	155182103	37480	ENSG00000163462	TRIM46	ENST00000543729.5
mHDCR_5	chr1	155173158	155182103	37480	ENSG00000163462	TRIM46	ENST00000545012.5
mHDCR_5	chr1	155173158	155182103	37480	ENSG00000163462	TRIM46	ENST00000611379.1
mHDCR_5	chr1	155173158	155182103	37480	ENSG00000163463	KRTCAP2	ENST00000295682.6
mHDCR_5	chr1	155173158	155182103	37480	ENSG00000163463	KRTCAP2	ENST00000482246.5
mHDCR_5	chr1	155173158	155182103	37480	ENSG00000163463	KRTCAP2	ENST00000491084.5
mHDCR_5	chr1	155173158	155182103	37480	ENSG00000163463	KRTCAP2	ENST00000497317.5
mHDCR_5	chr1	155182104	155208431	37481	ENSG00000169231	THBS3	ENST00000368378.7
mHDCR_5	chr1	155182104	155208431	37481	ENSG00000169231	THBS3	ENST00000457183.6
mHDCR_5	chr1	155182104	155208431	37481	ENSG00000169231	THBS3	ENST00000541576.5
mHDCR_5	chr1	155182104	155208431	37481	ENSG00000169231	THBS3	ENST00000541990.5
mHDCR_5	chr1	155182104	155208431	37481	ENSG00000185499	MUC1	ENST00000337604.6
mHDCR_5	chr1	155182104	155208431	37481	ENSG00000185499	MUC1	ENST00000338684.9
mHDCR_5	chr1	155182104	155208431	37481	ENSG00000185499	MUC1	ENST00000342482.8
mHDCR_5	chr1	155182104	155208431	37481	ENSG00000185499	MUC1	ENST00000343256.9
mHDCR_5	chr1	155182104	155208431	37481	ENSG00000185499	MUC1	ENST00000368389.6
mHDCR_5	chr1	155182104	155208431	37481	ENSG00000185499	MUC1	ENST00000368390.7
mHDCR_5	chr1	155182104	155208431	37481	ENSG00000185499	MUC1	ENST00000368392.7
mHDCR_5	chr1	155182104	155208431	37481	ENSG00000185499	MUC1	ENST00000368393.7
mHDCR_5	chr1	155182104	155208431	37481	ENSG00000185499	MUC1	ENST00000368396.8
mHDCR_5	chr1	155182104	155208431	37481	ENSG00000185499	MUC1	ENST00000368398.7
mHDCR_5	chr1	155182104	155208431	37481	ENSG00000185499	MUC1	ENST00000438413.5
mHDCR_5	chr1	155182104	155208431	37481	ENSG00000185499	MUC1	ENST00000457295.6
mHDCR_5	chr1	155182104	155208431	37481	ENSG00000185499	MUC1	ENST00000462215.5
mHDCR_5	chr1	155182104	155208431	37481	ENSG00000185499	MUC1	ENST00000471283.5
mHDCR_5	chr1	155182104	155208431	37481	ENSG00000185499	MUC1	ENST00000610359.4
mHDCR_5	chr1	155182104	155208431	37481	ENSG00000185499	MUC1	ENST00000611571.4
mHDCR_5	chr1	155182104	155208431	37481	ENSG00000185499	MUC1	ENST00000611577.4
mHDCR_5	chr1	155182104	155208431	37481	ENSG00000185499	MUC1	ENST00000612778.4
mHDCR_5	chr1	155182104	155208431	37481	ENSG00000185499	MUC1	ENST00000614519.4
mHDCR_5	chr1	155182104	155208431	37481	ENSG00000185499	MUC1	ENST00000615517.4
mHDCR_5	chr1	155182104	155208431	37481	ENSG00000185499	MUC1	ENST00000620103.4
mHDCR_5	chr1	155182104	155208431	37481	ENSG00000231064	THBS3-AS1	ENST00000430312.1
mHDCR_5	chr1	155182104	155208431	37481	ENSG00000231064	THBS3-AS1	ENST00000447623.2
mHDCR_5	chr1	155182104	155208431	37481	ENSG00000273088	AL713999.1	ENST00000473363.3
mHDCR_5	chr1	155182104	155208431	37481	ENSG00000284586	MIR92B	ENST00000607575.3
mHDCR_5	chr1	155208432	155210063	37482	ENSG00000173171	MTX1	ENST00000316721.8
mHDCR_5	chr1	155208432	155210063	37482	ENSG00000173171	MTX1	ENST00000368376.8
mHDCR_5	chr1	155208432	155210063	37482	ENSG00000173171	MTX1	ENST00000609421.1
mHDCR_5	chr1	155304727	155310310	37498	ENSG00000160752	FDPS	ENST00000356657.10
mHDCR_5	chr1	155304727	155310310	37498	ENSG00000160752	FDPS	ENST00000368356.9
mHDCR_5	chr1	155304727	155310310	37498	ENSG00000160752	FDPS	ENST00000447866.5
mHDCR_5	chr1	155304727	155310310	37498	ENSG00000160752	FDPS	ENST00000467076.5
mHDCR_5	chr1	155304727	155310310	37498	ENSG00000160752	FDPS	ENST00000611010.4
mHDCR_5	chr1	155304727	155310310	37498	ENSG00000160752	FDPS	ENST00000612683.1
mHDCR_5	chr1	155320775	155335318	37504	ENSG00000160753	RUSC1	ENST00000292254.8
mHDCR_5	chr1	155320775	155335318	37504	ENSG00000160753	RUSC1	ENST00000368347.8
mHDCR_5	chr1	155320775	155335318	37504	ENSG00000160753	RUSC1	ENST00000368349.8
mHDCR_5	chr1	155320775	155335318	37504	ENSG00000160753	RUSC1	ENST00000368352.10
mHDCR_5	chr1	155320775	155335318	37504	ENSG00000160753	RUSC1	ENST00000368354.7
mHDCR_5	chr1	155320775	155335318	37504	ENSG00000160753	RUSC1	ENST00000471876.5
mHDCR_5	chr1	155320775	155335318	37504	ENSG00000160753	RUSC1	ENST00000490373.5
mHDCR_5	chr1	155320775	155335318	37504	ENSG00000225855	RUSC1-AS1	ENST00000443642.1
mHDCR_5	chr1	155320775	155335318	37504	ENSG00000225855	RUSC1-AS1	ENST00000446880.5
mHDCR_5	chr1	155320775	155335318	37504	ENSG00000225855	RUSC1-AS1	ENST00000543656.2
mHDCR_5	chr1	155343619	155347627	37508	ENSG00000283701	MIR555	ENST00000384987.1
mHDCR_5	chr1	155349366	155367829	37510	ENSG00000207134	RNU6-106P	ENST00000384405.1
mHDCR_5	chr1	155419342	155422614	37521	ENSG00000207144	RNU6-1297P	ENST00000384415.1
mHDCR_5	chr1	155541735	155571204	37550	ENSG00000116539	ASH1L	ENST00000368346.7
mHDCR_5	chr1	155541735	155571204	37550	ENSG00000116539	ASH1L	ENST00000392403.8
mHDCR_5	chr1	155541735	155571204	37550	ENSG00000116539	ASH1L	ENST00000677213.1
mHDCR_5	chr1	155541735	155571204	37550	ENSG00000116539	ASH1L	ENST00000678117.1
mHDCR_5	chr1	155541735	155571204	37550	ENSG00000116539	ASH1L	ENST00000679097.1
mHDCR_5	chr1	155541735	155571204	37550	ENSG00000116539	ASH1L	ENST00000679133.1
mHDCR_5	chr1	155541735	155571204	37550	ENSG00000116539	ASH1L	ENST00000679333.1
mHDCR_5	chr1	155541735	155571204	37550	ENSG00000235919	ASH1L-AS1	ENST00000456633.1
mHDCR_5	chr1	155541735	155571204	37550	ENSG00000271267	AL353807.4	ENST00000604995.1
mHDCR_5	chr1	155607932	155610913	37555	ENSG00000125459	MSTO1	ENST00000245564.8
mHDCR_5	chr1	155607932	155610913	37555	ENSG00000125459	MSTO1	ENST00000368341.8
mHDCR_5	chr1	155607932	155610913	37555	ENSG00000125459	MSTO1	ENST00000649846.1
mHDCR_5	chr1	155607932	155610913	37555	ENSG00000232519	AL353807.2	ENST00000456382.2
mHDCR_5	chr1	155680198	155692800	37574	ENSG00000132676	DAP3	ENST00000343043.7
mHDCR_5	chr1	155680198	155692800	37574	ENSG00000132676	DAP3	ENST00000368336.10
mHDCR_5	chr1	155680198	155692800	37574	ENSG00000132676	DAP3	ENST00000421487.6
mHDCR_5	chr1	155680198	155692800	37574	ENSG00000132676	DAP3	ENST00000465375.5
mHDCR_5	chr1	155680198	155692800	37574	ENSG00000132676	DAP3	ENST00000471642.6
mHDCR_5	chr1	155680198	155692800	37574	ENSG00000132676	DAP3	ENST00000535183.5
mHDCR_5	chr1	155680198	155692800	37574	ENSG00000163374	YY1AP1	ENST00000295566.8
mHDCR_5	chr1	155680198	155692800	37574	ENSG00000163374	YY1AP1	ENST00000311573.9
mHDCR_5	chr1	155680198	155692800	37574	ENSG00000163374	YY1AP1	ENST00000347088.9
mHDCR_5	chr1	155680198	155692800	37574	ENSG00000163374	YY1AP1	ENST00000355499.9
mHDCR_5	chr1	155680198	155692800	37574	ENSG00000163374	YY1AP1	ENST00000359205.9
mHDCR_5	chr1	155680198	155692800	37574	ENSG00000163374	YY1AP1	ENST00000361831.9
mHDCR_5	chr1	155680198	155692800	37574	ENSG00000163374	YY1AP1	ENST00000368330.6
mHDCR_5	chr1	155680198	155692800	37574	ENSG00000163374	YY1AP1	ENST00000368339.9
mHDCR_5	chr1	155680198	155692800	37574	ENSG00000163374	YY1AP1	ENST00000368340.9
mHDCR_5	chr1	155680198	155692800	37574	ENSG00000163374	YY1AP1	ENST00000404643.5
mHDCR_5	chr1	155680198	155692800	37574	ENSG00000163374	YY1AP1	ENST00000405763.7
mHDCR_5	chr1	155680198	155692800	37574	ENSG00000163374	YY1AP1	ENST00000407221.5
mHDCR_5	chr1	155849478	155859817	37604	ENSG00000116580	GON4L	ENST00000271883.9
mHDCR_5	chr1	155849478	155859817	37604	ENSG00000116580	GON4L	ENST00000361040.9
mHDCR_5	chr1	155849478	155859817	37604	ENSG00000116580	GON4L	ENST00000368331.6
mHDCR_5	chr1	155849478	155859817	37604	ENSG00000116580	GON4L	ENST00000437809.5
mHDCR_5	chr1	155849478	155859817	37604	ENSG00000116580	GON4L	ENST00000615926.4
mHDCR_5	chr1	155849478	155859817	37604	ENSG00000116580	GON4L	ENST00000620426.4
mHDCR_5	chr1	155849478	155859817	37604	ENSG00000116580	GON4L	ENST00000622608.1
mHDCR_5	chr1	155849478	155859817	37604	ENSG00000132718	SYT11	ENST00000368324.5
mHDCR_5	chr1	155865151	155899299	37610	ENSG00000283442	U4	ENST00000638126.1
mHDCR_5	chr1	155908588	155913885	37614	ENSG00000143622	RIT1	ENST00000368322.7
mHDCR_5	chr1	155908588	155913885	37614	ENSG00000143622	RIT1	ENST00000368323.8
mHDCR_5	chr1	155908588	155913885	37614	ENSG00000143622	RIT1	ENST00000539040.5
mHDCR_5	chr1	155908588	155913885	37614	ENSG00000143622	RIT1	ENST00000651853.1
mHDCR_5	chr1	155918002	155923648	37616	ENSG00000207475	SNORA80E	ENST00000384744.1
mHDCR_5	chr1	155925658	155933883	37618	ENSG00000280466	SCARNA4	ENST00000629045.1
mHDCR_5	chr1	155925658	155933883	37618	ENSG00000281394	SCARNA4	ENST00000625402.1
mHDCR_5	chr1	155933884	155943019	37619	ENSG00000132680	KHDC4	ENST00000368319.3
mHDCR_5	chr1	155933884	155943019	37619	ENSG00000132680	KHDC4	ENST00000368320.7
mHDCR_5	chr1	155933884	155943019	37619	ENSG00000132680	KHDC4	ENST00000368321.8
mHDCR_5	chr1	155933884	155943019	37619	ENSG00000173080	RXFP4	ENST00000368318.5
mHDCR_5	chr1	155975445	156001288	37628	ENSG00000116584	ARHGEF2	ENST00000313667.8
mHDCR_5	chr1	155975445	156001288	37628	ENSG00000116584	ARHGEF2	ENST00000313695.11
mHDCR_5	chr1	155975445	156001288	37628	ENSG00000116584	ARHGEF2	ENST00000361247.9
mHDCR_5	chr1	155975445	156001288	37628	ENSG00000116584	ARHGEF2	ENST00000462460.6
mHDCR_5	chr1	155975445	156001288	37628	ENSG00000116584	ARHGEF2	ENST00000673475.1
mHDCR_5	chr1	155975445	156001288	37628	ENSG00000224276	ARHGEF2-AS1	ENST00000415726.1
mHDCR_5	chr1	155975445	156001288	37628	ENSG00000273002	ARHGEF2-AS2	ENST00000610146.1
mHDCR_5	chr1	156012814	156030743	37633	ENSG00000163479	SSR2	ENST00000295702.9
mHDCR_5	chr1	156012814	156030743	37633	ENSG00000163479	SSR2	ENST00000480567.5
mHDCR_5	chr1	156012814	156030743	37633	ENSG00000163479	SSR2	ENST00000496742.5
mHDCR_5	chr1	156012814	156030743	37633	ENSG00000163479	SSR2	ENST00000529008.5
mHDCR_5	chr1	156012814	156030743	37633	ENSG00000285677	AL355388.1	ENST00000664369.1
mHDCR_5	chr1	156041392	156055887	37635	ENSG00000116586	LAMTOR2	ENST00000368302.3
mHDCR_5	chr1	156041392	156055887	37635	ENSG00000116586	LAMTOR2	ENST00000368304.9
mHDCR_5	chr1	156041392	156055887	37635	ENSG00000116586	LAMTOR2	ENST00000368305.9
mHDCR_5	chr1	156041392	156055887	37635	ENSG00000160803	UBQLN4	ENST00000368309.4
mHDCR_5	chr1	156057838	156063889	37637	ENSG00000132698	RAB25	ENST00000361084.10
mHDCR_5	chr1	156068499	156102687	37639	ENSG00000160789	LMNA	ENST00000368301.6
mHDCR_5	chr1	156068499	156102687	37639	ENSG00000160789	LMNA	ENST00000675939.1
mHDCR_5	chr1	156068499	156102687	37639	ENSG00000160789	LMNA	ENST00000676385.2
mHDCR_5	chr1	156068499	156102687	37639	ENSG00000254726	MEX3A	ENST00000532414.3
mHDCR_5	chr1	156105150	156107183	37641	ENSG00000160789	LMNA	ENST00000675667.1
mHDCR_5	chr1	156107184	156114469	37642	ENSG00000160789	LMNA	ENST00000361308.9
mHDCR_5	chr1	156114516	156123070	37644	ENSG00000160789	LMNA	ENST00000368299.7
mHDCR_5	chr1	156114516	156123070	37644	ENSG00000160789	LMNA	ENST00000368300.9
mHDCR_5	chr1	156114516	156123070	37644	ENSG00000160789	LMNA	ENST00000677389.1
mHDCR_5	chr1	156138191	156151524	37650	ENSG00000196189	SEMA4A	ENST00000355014.6
mHDCR_5	chr1	156189631	156196704	37656	ENSG00000160785	SLC25A44	ENST00000359511.4
mHDCR_5	chr1	156189631	156196704	37656	ENSG00000160785	SLC25A44	ENST00000423538.6
mHDCR_5	chr1	156189631	156196704	37656	ENSG00000252236	AL135927.1	ENST00000516427.1
mHDCR_5	chr1	156201803	156223485	37660	ENSG00000160783	PMF1	ENST00000368273.8
mHDCR_5	chr1	156201803	156223485	37660	ENSG00000160783	PMF1	ENST00000368277.3
mHDCR_5	chr1	156201803	156223485	37660	ENSG00000160783	PMF1	ENST00000368279.7
mHDCR_5	chr1	156201803	156223485	37660	ENSG00000260238	PMF1-BGLAP	ENST00000320139.5
mHDCR_5	chr1	156201803	156223485	37660	ENSG00000260238	PMF1-BGLAP	ENST00000368276.8
mHDCR_5	chr1	156201803	156223485	37660	ENSG00000260238	PMF1-BGLAP	ENST00000490491.5
mHDCR_5	chr1	156201803	156223485	37660	ENSG00000260238	PMF1-BGLAP	ENST00000567140.3
mHDCR_5	chr1	156238514	156246517	37667	ENSG00000242252	BGLAP	ENST00000368272.5
mHDCR_5	chr1	156246518	156248688	37668	ENSG00000160781	PAQR6	ENST00000292291.10
mHDCR_5	chr1	156246518	156248688	37668	ENSG00000160781	PAQR6	ENST00000335852.6
mHDCR_5	chr1	156246518	156248688	37668	ENSG00000160781	PAQR6	ENST00000356983.7
mHDCR_5	chr1	156246518	156248688	37668	ENSG00000160781	PAQR6	ENST00000368270.2
mHDCR_5	chr1	156246518	156248688	37668	ENSG00000160781	PAQR6	ENST00000540423.5
mHDCR_5	chr1	156246518	156248688	37668	ENSG00000160781	PAQR6	ENST00000612424.4
mHDCR_5	chr1	156246518	156248688	37668	ENSG00000160781	PAQR6	ENST00000613336.4
mHDCR_5	chr1	156246518	156248688	37668	ENSG00000160781	PAQR6	ENST00000623241.3
mHDCR_5	chr1	156246518	156248688	37668	ENSG00000160781	PAQR6	ENST00000652405.1
mHDCR_5	chr1	156282348	156283044	37675	ENSG00000163472	TMEM79	ENST00000295694.9
mHDCR_5	chr1	156282348	156283044	37675	ENSG00000163472	TMEM79	ENST00000357501.6
mHDCR_5	chr1	156282348	156283044	37675	ENSG00000198952	SMG5	ENST00000361813.5
mHDCR_5	chr1	156295080	156298860	37680	ENSG00000198715	GLMP	ENST00000362007.6
mHDCR_5	chr1	156295080	156298860	37680	ENSG00000198715	GLMP	ENST00000612353.4
mHDCR_5	chr1	156295080	156298860	37680	ENSG00000198715	GLMP	ENST00000614643.4
mHDCR_5	chr1	156295080	156298860	37680	ENSG00000198715	GLMP	ENST00000622703.4
mHDCR_5	chr1	156336006	156347374	37691	ENSG00000163467	TSACC	ENST00000368251.1
mHDCR_5	chr1	156336006	156347374	37691	ENSG00000163467	TSACC	ENST00000368252.5
mHDCR_5	chr1	156336006	156347374	37691	ENSG00000163467	TSACC	ENST00000368253.6
mHDCR_5	chr1	156336006	156347374	37691	ENSG00000163467	TSACC	ENST00000368254.6
mHDCR_5	chr1	156336006	156347374	37691	ENSG00000163467	TSACC	ENST00000368255.7
mHDCR_5	chr1	156336006	156347374	37691	ENSG00000163467	TSACC	ENST00000466306.5
mHDCR_5	chr1	156336006	156347374	37691	ENSG00000163467	TSACC	ENST00000470342.5
mHDCR_5	chr1	156336006	156347374	37691	ENSG00000163467	TSACC	ENST00000481479.5
mHDCR_5	chr1	156336006	156347374	37691	ENSG00000163468	CCT3	ENST00000295688.8
mHDCR_5	chr1	156336006	156347374	37691	ENSG00000163468	CCT3	ENST00000368259.6
mHDCR_5	chr1	156336006	156347374	37691	ENSG00000163468	CCT3	ENST00000472765.6
mHDCR_5	chr1	156367027	156371801	37694	ENSG00000132677	RHBG	ENST00000537040.6
mHDCR_5	chr1	156410434	156423929	37701	ENSG00000125462	MIR9-1HG	ENST00000462458.5
mHDCR_5	chr1	156410434	156423929	37701	ENSG00000125462	MIR9-1HG	ENST00000482932.5
mHDCR_5	chr1	156410434	156423929	37701	ENSG00000125462	MIR9-1HG	ENST00000486517.5
mHDCR_5	chr1	156410434	156423929	37701	ENSG00000125462	MIR9-1HG	ENST00000608007.1
mHDCR_5	chr1	156410434	156423929	37701	ENSG00000207933	MIR9-1	ENST00000385198.3
mHDCR_5	chr1	156424076	156431380	37703	ENSG00000125462	MIR9-1HG	ENST00000368243.6
mHDCR_5	chr1	156424076	156431380	37703	ENSG00000125462	MIR9-1HG	ENST00000469813.1
mHDCR_5	chr1	156424076	156431380	37703	ENSG00000125462	MIR9-1HG	ENST00000476966.5
mHDCR_5	chr1	156424076	156431380	37703	ENSG00000125462	MIR9-1HG	ENST00000489877.5
mHDCR_5	chr1	156424076	156431380	37703	ENSG00000125462	MIR9-1HG	ENST00000495000.1
mHDCR_5	chr1	156455810	156465214	37709	ENSG00000125462	MIR9-1HG	ENST00000452465.2
mHDCR_5	chr1	156455810	156465214	37709	ENSG00000125462	MIR9-1HG	ENST00000656222.1
mHDCR_5	chr1	156455810	156465214	37709	ENSG00000125462	MIR9-1HG	ENST00000663987.1
mHDCR_5	chr1	156455810	156465214	37709	ENSG00000125462	MIR9-1HG	ENST00000667036.1
mHDCR_5	chr1	156455810	156465214	37709	ENSG00000125462	MIR9-1HG	ENST00000673141.1
mHDCR_5	chr1	156498013	156520994	37715	ENSG00000116604	MEF2D	ENST00000348159.9
mHDCR_5	chr1	156498013	156520994	37715	ENSG00000116604	MEF2D	ENST00000368240.6
mHDCR_5	chr1	156498013	156520994	37715	ENSG00000260460	AL365181.1	ENST00000564032.1
mHDCR_5	chr1	156572272	156574722	37732	ENSG00000183856	IQGAP3	ENST00000361170.7
mHDCR_5	chr1	156578360	156580013	37735	ENSG00000187862	TTC24	ENST00000368236.8
mHDCR_5	chr1	156587330	156592868	37739	ENSG00000163382	NAXE	ENST00000368233.3
mHDCR_5	chr1	156587330	156592868	37739	ENSG00000163382	NAXE	ENST00000368234.7
mHDCR_5	chr1	156587330	156592868	37739	ENSG00000163382	NAXE	ENST00000368235.8
mHDCR_5	chr1	156587330	156592868	37739	ENSG00000163382	NAXE	ENST00000679369.1
mHDCR_5	chr1	156587330	156592868	37739	ENSG00000163382	NAXE	ENST00000679702.1
mHDCR_5	chr1	156587330	156592868	37739	ENSG00000163382	NAXE	ENST00000680004.1
mHDCR_5	chr1	156587330	156592868	37739	ENSG00000163382	NAXE	ENST00000680087.1
mHDCR_5	chr1	156587330	156592868	37739	ENSG00000163382	NAXE	ENST00000680269.1
mHDCR_5	chr1	156587330	156592868	37739	ENSG00000163382	NAXE	ENST00000680661.1
mHDCR_5	chr1	156587330	156592868	37739	ENSG00000163382	NAXE	ENST00000681054.1
mHDCR_5	chr1	156587330	156592868	37739	ENSG00000163382	NAXE	ENST00000681734.1
mHDCR_5	chr1	156595814	156604750	37741	ENSG00000160818	GPATCH4	ENST00000368232.9
mHDCR_5	chr1	156595814	156604750	37741	ENSG00000160818	GPATCH4	ENST00000438976.6
mHDCR_5	chr1	156612579	156619974	37743	ENSG00000132702	HAPLN2	ENST00000255039.6
mHDCR_5	chr1	156612579	156619974	37743	ENSG00000272971	AL365181.4	ENST00000609800.1
mHDCR_5	chr1	156625419	156648484	37746	ENSG00000132692	BCAN	ENST00000329117.10
mHDCR_5	chr1	156625419	156648484	37746	ENSG00000132692	BCAN	ENST00000361588.5
mHDCR_5	chr1	156625419	156648484	37746	ENSG00000272068	AL365181.2	ENST00000606343.1
mHDCR_5	chr1	156625419	156648484	37746	ENSG00000272405	AL365181.3	ENST00000605886.1
mHDCR_5	chr1	156652534	156680223	37748	ENSG00000132688	NES	ENST00000368223.4
mHDCR_5	chr1	156652534	156680223	37748	ENSG00000229953	AL590666.2	ENST00000448869.1
mHDCR_5	chr1	156698298	156712936	37752	ENSG00000143320	CRABP2	ENST00000368221.1
mHDCR_5	chr1	156698298	156712936	37752	ENSG00000143320	CRABP2	ENST00000368222.8
mHDCR_5	chr1	156698298	156712936	37752	ENSG00000143320	CRABP2	ENST00000621784.4
mHDCR_5	chr1	156712937	156715432	37753	ENSG00000223356	AL590666.1	ENST00000428641.1
mHDCR_6	chr1	202338960	202349077	51737	ENSG00000077152	UBE2T	ENST00000646651.1
mHDCR_6	chr1	202338960	202349077	51737	ENSG00000077157	PPP1R12B	ENST00000356764.6
mHDCR_6	chr1	202338960	202349077	51737	ENSG00000077157	PPP1R12B	ENST00000391959.5
mHDCR_6	chr1	202338960	202349077	51737	ENSG00000077157	PPP1R12B	ENST00000480184.5
mHDCR_6	chr1	202338960	202349077	51737	ENSG00000077157	PPP1R12B	ENST00000608999.6
mHDCR_6	chr1	202601586	202615199	51814	ENSG00000226862	AC104463.2	ENST00000428573.1
mHDCR_6	chr1	202709821	202713846	51848	ENSG00000143858	SYT2	ENST00000367268.5
mHDCR_6	chr1	202806769	202813400	51879	ENSG00000117139	KDM5B	ENST00000367264.7
mHDCR_6	chr1	202806769	202813400	51879	ENSG00000117139	KDM5B	ENST00000367265.9
mHDCR_6	chr1	202806769	202813400	51879	ENSG00000117139	KDM5B	ENST00000648056.1
mHDCR_6	chr1	202806769	202813400	51879	ENSG00000117139	KDM5B	ENST00000648338.1
mHDCR_6	chr1	202806769	202813400	51879	ENSG00000117139	KDM5B	ENST00000648469.1
mHDCR_6	chr1	202806769	202813400	51879	ENSG00000117139	KDM5B	ENST00000648473.1
mHDCR_6	chr1	202806769	202813400	51879	ENSG00000117139	KDM5B	ENST00000649200.1
mHDCR_6	chr1	202806769	202813400	51879	ENSG00000117139	KDM5B	ENST00000649770.1
mHDCR_6	chr1	202806769	202813400	51879	ENSG00000117139	KDM5B	ENST00000650368.1
mHDCR_6	chr1	202806769	202813400	51879	ENSG00000117139	KDM5B	ENST00000650569.1
mHDCR_6	chr1	202806769	202813400	51879	ENSG00000228288	PCAT6	ENST00000660963.1
mHDCR_6	chr1	202806769	202813400	51879	ENSG00000260021	AC098934.2	ENST00000564127.1
mHDCR_6	chr1	202818871	202822687	51881	ENSG00000184774	MGAT4EP	ENST00000330493.6
mHDCR_6	chr1	202859216	202868186	51894	ENSG00000214796	TUBA5P	ENST00000430114.1
mHDCR_6	chr1	202859216	202868186	51894	ENSG00000214796	TUBA5P	ENST00000443294.5
mHDCR_6	chr1	202859216	202868186	51894	ENSG00000234996	ACTG1P25	ENST00000456105.2
mHDCR_6	chr1	202887250	202895922	51900	ENSG00000183155	RABIF	ENST00000367262.4
mHDCR_6	chr1	202918867	202928742	51906	ENSG00000117153	KLHL12	ENST00000367261.8
mHDCR_6	chr1	202956926	202959082	51920	ENSG00000159346	ADIPOR1	ENST00000340990.10
mHDCR_6	chr1	202956926	202959082	51920	ENSG00000159346	ADIPOR1	ENST00000367254.7
mHDCR_6	chr1	202964831	202968230	51923	ENSG00000159348	CYB5R1	ENST00000367249.9
mHDCR_6	chr1	203006914	203007866	51934	ENSG00000163444	TMEM183A	ENST00000367242.4
mHDCR_6	chr1	203019650	203030116	51939	ENSG00000143847	PPFIA4	ENST00000367240.6
mHDCR_6	chr1	203073636	203097484	51954	ENSG00000122180	MYOG	ENST00000241651.5
mHDCR_6	chr1	203073636	203097484	51954	ENSG00000163485	ADORA1	ENST00000309502.7
mHDCR_6	chr1	203125269	203131000	51964	ENSG00000163485	ADORA1	ENST00000337894.9
mHDCR_6	chr1	203125269	203131000	51964	ENSG00000163485	ADORA1	ENST00000367235.1
mHDCR_6	chr1	203125269	203131000	51964	ENSG00000163485	ADORA1	ENST00000367236.8
mHDCR_6	chr1	203125269	203131000	51964	ENSG00000163485	ADORA1	ENST00000618295.1
mHDCR_6	chr1	203125269	203131000	51964	ENSG00000163485	ADORA1	ENST00000640524.1
mHDCR_6	chr1	203125269	203131000	51964	ENSG00000234775	AC105940.2	ENST00000665660.1
mHDCR_6	chr1	203149261	203160039	51969	ENSG00000224671	AC105940.1	ENST00000434265.2
mHDCR_6	chr1	203166334	203176588	51972	ENSG00000133055	MYBPH	ENST00000255416.9
mHDCR_6	chr1	203166334	203176588	51972	ENSG00000133055	MYBPH	ENST00000621380.1
mHDCR_6	chr1	203181625	203189540	51975	ENSG00000133048	CHI3L1	ENST00000255409.8
mHDCR_6	chr1	203299276	203308099	52005	ENSG00000159388	BTG2	ENST00000290551.5
mHDCR_6	chr1	203299276	203308099	52005	ENSG00000233791	LINC01136	ENST00000457348.5
mHDCR_6	chr1	203308100	203327213	52006	ENSG00000202300	RNU6-487P	ENST00000365430.1
mHDCR_6	chr1	203350754	203354000	52012	ENSG00000122176	FMOD	ENST00000354955.5
mHDCR_6	chr1	203350754	203354000	52012	ENSG00000122176	FMOD	ENST00000647586.1
mHDCR_6	chr1	203350754	203354000	52012	ENSG00000229652	AL359837.1	ENST00000381357.4
mHDCR_6	chr1	203474671	203476169	52045	ENSG00000188783	PRELP	ENST00000343110.3
mHDCR_6	chr1	203490528	203506656	52049	ENSG00000188770	OPTC	ENST00000367222.7
mHDCR_6	chr1	203626493	203640143	52080	ENSG00000058668	ATP2B4	ENST00000357681.10
mHDCR_6	chr1	203626493	203640143	52080	ENSG00000058668	ATP2B4	ENST00000367218.7
mHDCR_6	chr1	203727859	203730041	52100	ENSG00000221643	SNORA77	ENST00000408716.1
mHDCR_6	chr1	203750881	203772157	52112	ENSG00000122188	LAX1	ENST00000367217.5
mHDCR_6	chr1	203750881	203772157	52112	ENSG00000122188	LAX1	ENST00000442561.7
mHDCR_6	chr1	203791546	203796727	52118	ENSG00000058673	ZC3H11A	ENST00000332127.8
mHDCR_6	chr1	203791546	203796727	52118	ENSG00000058673	ZC3H11A	ENST00000367210.3
mHDCR_6	chr1	203791546	203796727	52118	ENSG00000058673	ZC3H11A	ENST00000367212.7
mHDCR_6	chr1	203791546	203796727	52118	ENSG00000058673	ZC3H11A	ENST00000367214.5
mHDCR_6	chr1	203791546	203796727	52118	ENSG00000058673	ZC3H11A	ENST00000639812.1
mHDCR_6	chr1	203791546	203796727	52118	ENSG00000257315	ZBED6	ENST00000550078.2
mHDCR_6	chr1	203856316	203865913	52137	ENSG00000182004	SNRPE	ENST00000367208.1
mHDCR_6	chr1	203856316	203865913	52137	ENSG00000182004	SNRPE	ENST00000414487.7
mHDCR_6	chr1	203995505	204001030	52164	ENSG00000286383	AC096645.1	ENST00000655658.1
mHDCR_6	chr1	204067333	204091464	52172	ENSG00000143842	SOX13	ENST00000367204.6
mHDCR_6	chr1	204067333	204091464	52172	ENSG00000286572	AL592146.2	ENST00000665939.1
mHDCR_6	chr1	204140181	204148772	52185	ENSG00000143845	ETNK2	ENST00000367197.5
mHDCR_6	chr1	204140181	204148772	52185	ENSG00000230550	ERLNC1	ENST00000433869.1
mHDCR_6	chr1	204140181	204148772	52185	ENSG00000230550	ERLNC1	ENST00000654104.1
mHDCR_6	chr1	204148773	204157398	52186	ENSG00000143845	ETNK2	ENST00000367201.7
mHDCR_6	chr1	204148773	204157398	52186	ENSG00000143845	ETNK2	ENST00000367202.9
mHDCR_6	chr1	204163645	204167226	52189	ENSG00000143839	REN	ENST00000272190.9
mHDCR_6	chr1	204195918	204199654	52199	ENSG00000170498	KISS1	ENST00000367194.5
mHDCR_6	chr1	204207051	204214357	52202	ENSG00000174567	GOLT1A	ENST00000308302.4
mHDCR_6	chr1	204256054	204278989	52215	ENSG00000231691	AL592114.3	ENST00000654944.1
mHDCR_6	chr1	204256054	204278989	52215	ENSG00000231691	AL592114.3	ENST00000659404.1
mHDCR_6	chr1	204355295	204362406	52241	ENSG00000143850	PLEKHA6	ENST00000272203.8
mHDCR_6	chr1	204355295	204362406	52241	ENSG00000143850	PLEKHA6	ENST00000414478.1
mHDCR_6	chr1	204375398	204380369	52247	ENSG00000226330	AL606489.1	ENST00000443515.1
mHDCR_6	chr1	204409204	204414420	52255	ENSG00000158615	PPP1R15B	ENST00000367188.5
mHDCR_6	chr1	204489984	204493828	52280	ENSG00000133056	PIK3C2B	ENST00000367187.7
mHDCR_6	chr1	204489984	204493828	52280	ENSG00000133056	PIK3C2B	ENST00000424712.6
mHDCR_6	chr1	204515997	204517365	52285	ENSG00000198625	MDM4	ENST00000367182.8
mHDCR_6	chr1	204515997	204517365	52285	ENSG00000198625	MDM4	ENST00000367183.7
mHDCR_6	chr1	204515997	204517365	52285	ENSG00000198625	MDM4	ENST00000391947.6
mHDCR_6	chr1	204515997	204517365	52285	ENSG00000198625	MDM4	ENST00000454264.6
mHDCR_6	chr1	204515997	204517365	52285	ENSG00000198625	MDM4	ENST00000612738.4
mHDCR_6	chr1	204515997	204517365	52285	ENSG00000198625	MDM4	ENST00000614459.4
mHDCR_6	chr1	204515997	204517365	52285	ENSG00000198625	MDM4	ENST00000616250.4
mHDCR_6	chr1	204515997	204517365	52285	ENSG00000198625	MDM4	ENST00000621032.4
mHDCR_6	chr1	204602889	204609458	52301	ENSG00000240710	AL512306.3	ENST00000453895.1
mHDCR_6	chr1	204682327	204687590	52320	ENSG00000170382	LRRN2	ENST00000367176.7
mHDCR_6	chr1	204682327	204687590	52320	ENSG00000170382	LRRN2	ENST00000367177.4
mHDCR_6	chr1	204726492	204728163	52330	ENSG00000251861	AL161793.2	ENST00000516052.1
mHDCR_6	chr1	204827856	204831024	52367	ENSG00000163531	NFASC	ENST00000339876.11
mHDCR_6	chr1	204827856	204831024	52367	ENSG00000163531	NFASC	ENST00000360049.8
mHDCR_6	chr1	204827856	204831024	52367	ENSG00000163531	NFASC	ENST00000403080.5
mHDCR_6	chr1	204827856	204831024	52367	ENSG00000163531	NFASC	ENST00000430393.6
mHDCR_6	chr1	204827856	204831024	52367	ENSG00000163531	NFASC	ENST00000539706.5
mHDCR_6	chr1	204827856	204831024	52367	ENSG00000163531	NFASC	ENST00000680427.1
mHDCR_6	chr1	204827856	204831024	52367	ENSG00000287197	AC096675.1	ENST00000670195.1
mHDCR_6	chr1	205039111	205053019	52414	ENSG00000184144	CNTN2	ENST00000331830.7
mHDCR_6	chr1	205039111	205053019	52414	ENSG00000184144	CNTN2	ENST00000638378.1
mHDCR_6	chr1	205039111	205053019	52414	ENSG00000184144	CNTN2	ENST00000640428.1
mHDCR_6	chr1	205083973	205086180	52424	ENSG00000174529	TMEM81	ENST00000367167.4
mHDCR_6	chr1	205121512	205128195	52440	ENSG00000117222	RBBP5	ENST00000264515.11
mHDCR_6	chr1	205121512	205128195	52440	ENSG00000117222	RBBP5	ENST00000367164.1
mHDCR_6	chr1	205203161	205217679	52459	ENSG00000133059	DSTYK	ENST00000367161.7
mHDCR_6	chr1	205203161	205217679	52459	ENSG00000133059	DSTYK	ENST00000367162.8
mHDCR_6	chr1	205224903	205230384	52464	ENSG00000133069	TMCC2	ENST00000358024.8
mHDCR_6	chr1	205224903	205230384	52464	ENSG00000133069	TMCC2	ENST00000545499.5
mHDCR_6	chr1	205230385	205237526	52465	ENSG00000225063	TMCC2-AS1	ENST00000452599.1
mHDCR_6	chr1	205316983	205321982	52478	ENSG00000163545	NUAK2	ENST00000367157.6
mHDCR_6	chr1	205352678	205359104	52487	ENSG00000162873	KLHDC8A	ENST00000367155.8
mHDCR_6	chr1	205352678	205359104	52487	ENSG00000162873	KLHDC8A	ENST00000367156.7
mHDCR_6	chr1	205352678	205359104	52487	ENSG00000162873	KLHDC8A	ENST00000460687.5
mHDCR_6	chr1	205352678	205359104	52487	ENSG00000162873	KLHDC8A	ENST00000539253.5
mHDCR_6	chr1	205372038	205373453	52496	ENSG00000226235	LEMD1-AS1	ENST00000447832.1
mHDCR_6	chr1	205432023	205448814	52510	ENSG00000199059	MIR135B	ENST00000362189.3
mHDCR_6	chr1	205452917	205456361	52512	ENSG00000186007	LEMD1	ENST00000495594.2
mHDCR_6	chr1	205452917	205456361	52512	ENSG00000224717	LEMD1-DT	ENST00000442318.1
mHDCR_6	chr1	205452917	205456361	52512	ENSG00000281406	BLACAT1	ENST00000629624.2
mHDCR_6	chr1	205502470	205517434	52523	ENSG00000117266	CDK18	ENST00000360066.6
mHDCR_6	chr1	205502470	205517434	52523	ENSG00000117266	CDK18	ENST00000429964.7
mHDCR_6	chr1	205502470	205517434	52523	ENSG00000117266	CDK18	ENST00000506784.5
mHDCR_6	chr1	205561018	205567088	52533	ENSG00000253097	RNU2-19P	ENST00000517288.1
mHDCR_6	chr1	205567089	205571738	52534	ENSG00000174514	MFSD4A	ENST00000367147.9
mHDCR_6	chr1	205567089	205571738	52534	ENSG00000174514	MFSD4A	ENST00000489709.5
mHDCR_6	chr1	205592761	205595741	52540	ENSG00000206762	RNU6-418P	ENST00000384035.1
mHDCR_6	chr1	205623779	205632327	52548	ENSG00000158711	ELK4	ENST00000289703.8
mHDCR_6	chr1	205623779	205632327	52548	ENSG00000158711	ELK4	ENST00000357992.9
mHDCR_6	chr1	205623779	205632327	52548	ENSG00000236942	AC096533.1	ENST00000411645.1
mHDCR_6	chr1	205673844	205687335	52556	ENSG00000158715	SLC45A3	ENST00000367145.4
mHDCR_6	chr1	205673844	205687335	52556	ENSG00000275213	Metazoa_SRP	ENST00000619429.1
mHDCR_6	chr1	205731060	205731495	52571	ENSG00000201944	SNORA72	ENST00000365074.1
mHDCR_6	chr1	205745775	205754759	52574	ENSG00000069275	NUCKS1	ENST00000367142.5
mHDCR_6	chr1	205770480	205779049	52579	ENSG00000117280	RAB29	ENST00000235932.8
mHDCR_6	chr1	205770480	205779049	52579	ENSG00000117280	RAB29	ENST00000367139.8
mHDCR_6	chr1	205770480	205779049	52579	ENSG00000117280	RAB29	ENST00000414729.1
mHDCR_6	chr1	205770480	205779049	52579	ENSG00000117280	RAB29	ENST00000437324.6
mHDCR_6	chr1	205770480	205779049	52579	ENSG00000117280	RAB29	ENST00000446390.6
mHDCR_6	chr1	205770480	205779049	52579	ENSG00000285521	AC119673.1	ENST00000648961.1
mHDCR_6	chr1	205808983	205814303	52588	ENSG00000133065	SLC41A1	ENST00000367137.4
mHDCR_6	chr1	205808983	205814303	52588	ENSG00000286619	AC119673.2	ENST00000664013.1
mHDCR_6	chr1	205848361	205850445	52596	ENSG00000162877	PM20D1	ENST00000367136.5
mHDCR_6	chr1	205934511	205935836	52623	ENSG00000174502	SLC26A9	ENST00000340781.8
mHDCR_6	chr1	205934511	205935836	52623	ENSG00000227687	AL713965.1	ENST00000421166.1
mHDCR_6	chr1	205942524	205946881	52626	ENSG00000174502	SLC26A9	ENST00000367134.2
mHDCR_6	chr1	205942524	205946881	52626	ENSG00000174502	SLC26A9	ENST00000367135.8
mHDCR_7	chr10	20083666	20092227	71005	ENSG00000238246	AC069549.1	ENST00000451584.1
mHDCR_7	chr10	21167921	21177183	71356	ENSG00000078114	NEBL	ENST00000417816.2
mHDCR_7	chr10	21167921	21177183	71356	ENSG00000231920	NEBL-AS1	ENST00000439097.1
mHDCR_7	chr10	21313089	21323777	71390	ENSG00000207264	RNU6-15P	ENST00000384534.1
mHDCR_7	chr10	21478743	21487701	71428	ENSG00000199222	Y_RNA	ENST00000362352.1
mHDCR_7	chr10	21492316	21500964	71435	ENSG00000204682	MIR1915HG	ENST00000658000.1
mHDCR_7	chr10	21492316	21500964	71435	ENSG00000222071	MIR1915	ENST00000410139.1
mHDCR_7	chr10	21509382	21520551	71438	ENSG00000180592	SKIDA1	ENST00000444772.3
mHDCR_7	chr10	21524115	21524885	71441	ENSG00000078403	MLLT10	ENST00000631589.1
mHDCR_7	chr10	21524886	21529144	71442	ENSG00000180592	SKIDA1	ENST00000449193.7
mHDCR_7	chr10	21524886	21529144	71442	ENSG00000286881	AL358780.1	ENST00000671070.1
mHDCR_7	chr10	21529145	21539180	71443	ENSG00000078403	MLLT10	ENST00000307729.12
mHDCR_7	chr10	21529145	21539180	71443	ENSG00000078403	MLLT10	ENST00000377059.7
mHDCR_7	chr10	21529145	21539180	71443	ENSG00000078403	MLLT10	ENST00000377072.8
mHDCR_7	chr10	21529145	21539180	71443	ENSG00000078403	MLLT10	ENST00000377091.7
mHDCR_7	chr10	21529145	21539180	71443	ENSG00000078403	MLLT10	ENST00000377100.8
mHDCR_7	chr10	21529145	21539180	71443	ENSG00000078403	MLLT10	ENST00000621220.4
mHDCR_7	chr10	21529145	21539180	71443	ENSG00000078403	MLLT10	ENST00000652497.1
mHDCR_7	chr10	21556560	21569209	71448	ENSG00000207347	RNU6-306P	ENST00000384617.1
mHDCR_7	chr10	21659235	21662460	71471	ENSG00000201390	RNU6-1141P	ENST00000364520.1
mHDCR_7	chr10	22001079	22008007	71580	ENSG00000136770	DNAJC1	ENST00000376980.8
mHDCR_7	chr10	22248458	22254423	71684	ENSG00000279631	AL158211.5	ENST00000623583.1
mHDCR_7	chr10	22315082	22316934	71708	ENSG00000148444	COMMD3	ENST00000376836.8
mHDCR_7	chr10	22315082	22316934	71708	ENSG00000269897	COMMD3-BMI1	ENST00000602390.5
mHDCR_7	chr10	22316935	22323415	71709	ENSG00000168283	BMI1	ENST00000376663.8
mHDCR_7	chr10	22339276	22342955	71721	ENSG00000272366	AL158211.3	ENST00000607385.1
mHDCR_7	chr10	22343644	22345986	71723	ENSG00000077327	SPAG6	ENST00000313311.10
mHDCR_7	chr10	22343644	22345986	71723	ENSG00000077327	SPAG6	ENST00000376603.6
mHDCR_7	chr10	22343644	22345986	71723	ENSG00000077327	SPAG6	ENST00000376624.8
mHDCR_7	chr10	22708216	22720424	71830	ENSG00000150867	PIP4K2A	ENST00000376573.9
mHDCR_7	chr10	22708216	22720424	71830	ENSG00000150867	PIP4K2A	ENST00000545335.5
mHDCR_7	chr10	22780748	22793860	71853	ENSG00000206842	RNU6-413P	ENST00000384115.1
mHDCR_7	chr10	22925093	22930526	71893	ENSG00000165309	ARMC3	ENST00000298032.10
mHDCR_7	chr10	22925093	22930526	71893	ENSG00000165309	ARMC3	ENST00000376528.8
mHDCR_7	chr10	22925093	22930526	71893	ENSG00000165309	ARMC3	ENST00000409049.7
mHDCR_7	chr10	22925093	22930526	71893	ENSG00000165309	ARMC3	ENST00000409983.7
mHDCR_7	chr10	23092655	23101823	71950	ENSG00000148450	MSRB2	ENST00000376510.8
mHDCR_7	chr10	23092655	23101823	71950	ENSG00000286924	AL139815.1	ENST00000662527.1
mHDCR_7	chr10	23166828	23167509	71962	ENSG00000252049	AL139281.2	ENST00000516240.1
mHDCR_7	chr10	23189761	23204478	71968	ENSG00000168267	PTF1A	ENST00000376504.4
mHDCR_7	chr10	23341316	23350489	71997	ENSG00000179133	C10orf67	ENST00000323327.5
mHDCR_7	chr10	23341316	23350489	71997	ENSG00000179133	C10orf67	ENST00000636213.3
mHDCR_7	chr10	23341316	23350489	71997	ENSG00000179133	C10orf67	ENST00000673651.1
mHDCR_7	chr10	23341316	23350489	71997	ENSG00000224215	AL606469.1	ENST00000443224.1
mHDCR_7	chr10	23438682	23445712	72026	ENSG00000165312	OTUD1	ENST00000376495.5
mHDCR_7	chr10	23438682	23445712	72026	ENSG00000287124	AL512603.2	ENST00000668836.1
mHDCR_7	chr10	23691533	23699251	72108	ENSG00000120549	KIAA1217	ENST00000376462.5
mHDCR_8	chr10	112182457	112187118	97836	ENSG00000119927	GPAM	ENST00000348367.9
mHDCR_8	chr10	112182457	112187118	97836	ENSG00000119927	GPAM	ENST00000369425.5
mHDCR_8	chr10	112282842	112287575	97859	ENSG00000119913	TECTB	ENST00000369422.4
mHDCR_8	chr10	112282842	112287575	97859	ENSG00000119913	TECTB	ENST00000643850.1
mHDCR_8	chr10	112282842	112287575	97859	ENSG00000119913	TECTB	ENST00000645243.1
mHDCR_8	chr10	112282842	112287575	97859	ENSG00000119913	TECTB	ENST00000646139.2
mHDCR_8	chr10	112371199	112374918	97894	ENSG00000197142	ACSL5	ENST00000354655.8
mHDCR_8	chr10	112375413	112379823	97896	ENSG00000197142	ACSL5	ENST00000354273.4
mHDCR_8	chr10	112375413	112379823	97896	ENSG00000197142	ACSL5	ENST00000356116.5
mHDCR_8	chr10	112375413	112379823	97896	ENSG00000197142	ACSL5	ENST00000433418.5
mHDCR_8	chr10	112406592	112413817	97903	ENSG00000232934	AL157786.1	ENST00000594870.2
mHDCR_8	chr10	112414059	112421600	97905	ENSG00000232934	AL157786.1	ENST00000424422.1
mHDCR_8	chr10	112414059	112421600	97905	ENSG00000232934	AL157786.1	ENST00000627771.1
mHDCR_8	chr10	112414059	112421600	97905	ENSG00000232934	AL157786.1	ENST00000669015.1
mHDCR_8	chr10	112433582	112452586	97914	ENSG00000023041	ZDHHC6	ENST00000369404.3
mHDCR_8	chr10	112433582	112452586	97914	ENSG00000023041	ZDHHC6	ENST00000369405.7
mHDCR_8	chr10	112433582	112452586	97914	ENSG00000023041	ZDHHC6	ENST00000626395.2
mHDCR_8	chr10	112433582	112452586	97914	ENSG00000151532	VTI1A	ENST00000393077.3
mHDCR_8	chr10	112433582	112452586	97914	ENSG00000151532	VTI1A	ENST00000432306.5
mHDCR_8	chr10	112673922	112681029	97990	ENSG00000233340	AL139120.1	ENST00000443652.1
mHDCR_8	chr10	112946272	112954458	98049	ENSG00000148737	TCF7L2	ENST00000352065.10
mHDCR_8	chr10	112946272	112954458	98049	ENSG00000148737	TCF7L2	ENST00000355717.9
mHDCR_8	chr10	112946272	112954458	98049	ENSG00000148737	TCF7L2	ENST00000355995.8
mHDCR_8	chr10	112946272	112954458	98049	ENSG00000148737	TCF7L2	ENST00000369395.6
mHDCR_8	chr10	112946272	112954458	98049	ENSG00000148737	TCF7L2	ENST00000369397.8
mHDCR_8	chr10	112946272	112954458	98049	ENSG00000148737	TCF7L2	ENST00000534894.5
mHDCR_8	chr10	112946272	112954458	98049	ENSG00000148737	TCF7L2	ENST00000536810.5
mHDCR_8	chr10	112946272	112954458	98049	ENSG00000148737	TCF7L2	ENST00000538897.5
mHDCR_8	chr10	112946272	112954458	98049	ENSG00000148737	TCF7L2	ENST00000542695.5
mHDCR_8	chr10	112946272	112954458	98049	ENSG00000148737	TCF7L2	ENST00000543371.5
mHDCR_8	chr10	112946272	112954458	98049	ENSG00000148737	TCF7L2	ENST00000545257.6
mHDCR_8	chr10	112946272	112954458	98049	ENSG00000148737	TCF7L2	ENST00000627217.3
mHDCR_8	chr10	112946272	112954458	98049	ENSG00000148737	TCF7L2	ENST00000629706.2
mHDCR_8	chr10	112946272	112954458	98049	ENSG00000233547	AL158212.2	ENST00000369391.3
mHDCR_8	chr10	113351071	113355390	98174	ENSG00000238380	RNU7-165P	ENST00000458864.1
mHDCR_8	chr10	113550474	113553699	98228	ENSG00000148702	HABP2	ENST00000351270.4
mHDCR_8	chr10	113550474	113553699	98228	ENSG00000148702	HABP2	ENST00000542051.5
mHDCR_8	chr10	113658332	113664330	98263	ENSG00000197893	NRAP	ENST00000359988.4
mHDCR_8	chr10	113658332	113664330	98263	ENSG00000197893	NRAP	ENST00000360478.7
mHDCR_8	chr10	113658332	113664330	98263	ENSG00000197893	NRAP	ENST00000369358.8
mHDCR_8	chr10	113658332	113664330	98263	ENSG00000197893	NRAP	ENST00000369360.7
mHDCR_8	chr10	113675192	113686803	98271	ENSG00000165806	CASP7	ENST00000345633.8
mHDCR_8	chr10	113675192	113686803	98271	ENSG00000165806	CASP7	ENST00000369315.5
mHDCR_8	chr10	113675192	113686803	98271	ENSG00000165806	CASP7	ENST00000369318.8
mHDCR_8	chr10	113675192	113686803	98271	ENSG00000165806	CASP7	ENST00000369321.6
mHDCR_8	chr10	113675192	113686803	98271	ENSG00000165806	CASP7	ENST00000369331.8
mHDCR_8	chr10	113675192	113686803	98271	ENSG00000165806	CASP7	ENST00000614447.4
mHDCR_8	chr10	113675192	113686803	98271	ENSG00000165806	CASP7	ENST00000621345.4
mHDCR_8	chr10	113717219	113730053	98279	ENSG00000234393	AL592546.2	ENST00000448834.1
mHDCR_8	chr10	113750073	113751815	98286	ENSG00000148735	PLEKHS1	ENST00000361048.6
mHDCR_8	chr10	113750073	113751815	98286	ENSG00000148735	PLEKHS1	ENST00000369312.9
mHDCR_8	chr10	113750073	113751815	98286	ENSG00000148735	PLEKHS1	ENST00000619563.5
mHDCR_8	chr10	113807875	113823464	98309	ENSG00000212589	AL592546.1	ENST00000391287.1
mHDCR_8	chr10	113850693	113857099	98320	ENSG00000196865	NHLRC2	ENST00000369301.3
mHDCR_8	chr10	113850693	113857099	98320	ENSG00000198924	DCLRE1A	ENST00000361384.7
mHDCR_8	chr10	113850693	113857099	98320	ENSG00000198924	DCLRE1A	ENST00000369305.1
mHDCR_8	chr10	114038784	114047692	98381	ENSG00000043591	ADRB1	ENST00000369295.4
mHDCR_8	chr10	114103239	114112428	98395	ENSG00000253066	RNU6-709P	ENST00000517257.1
mHDCR_8	chr10	114170303	114176111	98415	ENSG00000165813	CCDC186	ENST00000369285.7
mHDCR_8	chr10	114170303	114176111	98415	ENSG00000165813	CCDC186	ENST00000369286.1
mHDCR_8	chr10	114170303	114176111	98415	ENSG00000165813	CCDC186	ENST00000369287.8
mHDCR_8	chr10	114170303	114176111	98415	ENSG00000165813	CCDC186	ENST00000648613.1
mHDCR_8	chr10	114170303	114176111	98415	ENSG00000284442	MIR2110	ENST00000459421.1
mHDCR_8	chr10	114178895	114187150	98417	ENSG00000095627	TDRD1	ENST00000251864.6
mHDCR_8	chr10	114178895	114187150	98417	ENSG00000095627	TDRD1	ENST00000369280.1
mHDCR_8	chr10	114178895	114187150	98417	ENSG00000095627	TDRD1	ENST00000369282.5
mHDCR_8	chr10	114237036	114241576	98438	ENSG00000165816	VWA2	ENST00000392982.8
mHDCR_8	chr10	114237036	114241576	98438	ENSG00000165816	VWA2	ENST00000603594.2
mHDCR_8	chr10	114401257	114419668	98479	ENSG00000169129	AFAP1L2	ENST00000304129.9
mHDCR_8	chr10	114401257	114419668	98479	ENSG00000169129	AFAP1L2	ENST00000369271.7
mHDCR_8	chr10	114524667	114527106	98517	ENSG00000099204	ABLIM1	ENST00000369253.6
mHDCR_8	chr10	114524667	114527106	98517	ENSG00000099204	ABLIM1	ENST00000369266.7
mHDCR_8	chr10	114524667	114527106	98517	ENSG00000099204	ABLIM1	ENST00000392952.7
mHDCR_8	chr10	114651418	114665452	98552	ENSG00000099204	ABLIM1	ENST00000277895.9
mHDCR_8	chr10	114651418	114665452	98552	ENSG00000099204	ABLIM1	ENST00000649363.1
mHDCR_8	chr10	114682375	114687651	98560	ENSG00000099204	ABLIM1	ENST00000369252.8
mHDCR_8	chr10	114682375	114687651	98560	ENSG00000099204	ABLIM1	ENST00000369256.6
mHDCR_8	chr10	114682375	114687651	98560	ENSG00000099204	ABLIM1	ENST00000392955.7
mHDCR_8	chr10	114682375	114687651	98560	ENSG00000099204	ABLIM1	ENST00000533213.6
mHDCR_8	chr10	114818119	114827867	98598	ENSG00000151553	FAM160B1	ENST00000369246.1
mHDCR_8	chr10	114818119	114827867	98598	ENSG00000151553	FAM160B1	ENST00000369248.9
mHDCR_8	chr10	114818119	114827867	98598	ENSG00000151553	FAM160B1	ENST00000369250.7
mHDCR_9	chr10	119595672	119601789	99981	ENSG00000151923	TIAL1	ENST00000369093.6
mHDCR_9	chr10	119595672	119601789	99981	ENSG00000151923	TIAL1	ENST00000436547.7
mHDCR_9	chr10	119647054	119652317	99994	ENSG00000151929	BAG3	ENST00000369085.8
mHDCR_9	chr10	119724543	119727941	100011	ENSG00000198825	INPP5F	ENST00000369081.3
mHDCR_9	chr10	119724543	119727941	100011	ENSG00000198825	INPP5F	ENST00000648262.1
mHDCR_9	chr10	119724543	119727941	100011	ENSG00000198825	INPP5F	ENST00000649251.1
mHDCR_9	chr10	119724543	119727941	100011	ENSG00000198825	INPP5F	ENST00000649454.1
mHDCR_9	chr10	119724543	119727941	100011	ENSG00000198825	INPP5F	ENST00000650623.2
mHDCR_9	chr10	119812546	119822887	100035	ENSG00000198825	INPP5F	ENST00000637174.1
mHDCR_9	chr10	119812546	119822887	100035	ENSG00000198825	INPP5F	ENST00000650409.1
mHDCR_9	chr10	119812546	119822887	100035	ENSG00000270300	PHACTR2P1	ENST00000605639.1
mHDCR_9	chr10	119812546	119822887	100035	ENSG00000270300	PHACTR2P1	ENST00000636592.1
mHDCR_9	chr10	119812546	119822887	100035	ENSG00000282413	AL133461.1	ENST00000634073.1
mHDCR_9	chr10	119868078	119877810	100052	ENSG00000197771	MCMBP	ENST00000360003.7
mHDCR_9	chr10	119868078	119877810	100052	ENSG00000197771	MCMBP	ENST00000369077.4
mHDCR_9	chr10	119890702	119897063	100058	ENSG00000107651	SEC23IP	ENST00000369075.8
mHDCR_9	chr10	120453793	120459922	100208	ENSG00000203805	PLPP4	ENST00000398250.6
mHDCR_9	chr10	120846126	120852348	100351	ENSG00000120008	WDR11	ENST00000263461.11
mHDCR_9	chr10	120846126	120852348	100351	ENSG00000227165	WDR11-AS1	ENST00000456120.6
mHDCR_9	chr10	120846126	120852348	100351	ENSG00000227165	WDR11-AS1	ENST00000598981.5
mHDCR_9	chr10	121594976	121598886	100586	ENSG00000066468	FGFR2	ENST00000356226.8
mHDCR_9	chr10	121594976	121598886	100586	ENSG00000066468	FGFR2	ENST00000357555.9
mHDCR_9	chr10	121594976	121598886	100586	ENSG00000066468	FGFR2	ENST00000358487.10
mHDCR_9	chr10	121594976	121598886	100586	ENSG00000066468	FGFR2	ENST00000359354.6
mHDCR_9	chr10	121594976	121598886	100586	ENSG00000066468	FGFR2	ENST00000360144.7
mHDCR_9	chr10	121594976	121598886	100586	ENSG00000066468	FGFR2	ENST00000369059.5
mHDCR_9	chr10	121594976	121598886	100586	ENSG00000066468	FGFR2	ENST00000369060.8
mHDCR_9	chr10	121594976	121598886	100586	ENSG00000066468	FGFR2	ENST00000457416.6
mHDCR_9	chr10	121594976	121598886	100586	ENSG00000066468	FGFR2	ENST00000613048.4
mHDCR_9	chr10	121733448	121741086	100627	ENSG00000224250	AC025947.1	ENST00000447943.1
mHDCR_9	chr10	121924258	121931059	100678	ENSG00000107669	ATE1	ENST00000224652.11
mHDCR_9	chr10	121924258	121931059	100678	ENSG00000107669	ATE1	ENST00000369040.8
mHDCR_9	chr10	121924258	121931059	100678	ENSG00000107669	ATE1	ENST00000369043.8
mHDCR_9	chr10	121924258	121931059	100678	ENSG00000107669	ATE1	ENST00000540606.6
mHDCR_9	chr10	121924258	121931059	100678	ENSG00000226864	ATE1-AS1	ENST00000437593.1
mHDCR_9	chr10	121968410	121977758	100683	ENSG00000107672	NSMCE4A	ENST00000369017.5
mHDCR_9	chr10	121968410	121977758	100683	ENSG00000107672	NSMCE4A	ENST00000369023.8
mHDCR_9	chr10	121978224	121995673	100685	ENSG00000138162	TACC2	ENST00000369005.6
mHDCR_9	chr10	121978224	121995673	100685	ENSG00000138162	TACC2	ENST00000513429.5
mHDCR_9	chr10	121978224	121995673	100685	ENSG00000138162	TACC2	ENST00000515273.5
mHDCR_9	chr10	121978224	121995673	100685	ENSG00000138162	TACC2	ENST00000515603.5
mHDCR_9	chr10	122106771	122126694	100719	ENSG00000138162	TACC2	ENST00000369001.5
mHDCR_9	chr10	122161869	122164127	100732	ENSG00000138162	TACC2	ENST00000260733.7
mHDCR_9	chr10	122161869	122164127	100732	ENSG00000138162	TACC2	ENST00000360561.7
mHDCR_9	chr10	122161869	122164127	100732	ENSG00000138162	TACC2	ENST00000368999.5
mHDCR_9	chr10	122161869	122164127	100732	ENSG00000138162	TACC2	ENST00000369004.7
mHDCR_9	chr10	122271269	122276918	100755	ENSG00000138152	BTBD16	ENST00000260723.6
mHDCR_9	chr10	122344335	122348375	100774	ENSG00000202245	RNU6-728P	ENST00000365375.1
mHDCR_9	chr10	122368462	122377880	100784	ENSG00000107679	PLEKHA1	ENST00000368989.6
mHDCR_9	chr10	122368462	122377880	100784	ENSG00000107679	PLEKHA1	ENST00000368990.7
mHDCR_9	chr10	122454486	122455312	100817	ENSG00000254636	ARMS2	ENST00000528446.1
mHDCR_9	chr10	122459294	122465986	100823	ENSG00000166033	HTRA1	ENST00000368984.8
mHDCR_9	chr10	122459294	122465986	100823	ENSG00000285955	BX842242.1	ENST00000650300.1
mHDCR_9	chr10	122553046	122562321	100853	ENSG00000187908	DMBT1	ENST00000330163.8
mHDCR_9	chr10	122553046	122562321	100853	ENSG00000187908	DMBT1	ENST00000338354.10
mHDCR_9	chr10	122553046	122562321	100853	ENSG00000187908	DMBT1	ENST00000344338.7
mHDCR_9	chr10	122553046	122562321	100853	ENSG00000187908	DMBT1	ENST00000368909.7
mHDCR_9	chr10	122553046	122562321	100853	ENSG00000187908	DMBT1	ENST00000368955.7
mHDCR_9	chr10	122553046	122562321	100853	ENSG00000187908	DMBT1	ENST00000368956.6
mHDCR_9	chr10	122553046	122562321	100853	ENSG00000187908	DMBT1	ENST00000619379.1
mHDCR_9	chr10	122553046	122562321	100853	ENSG00000187908	DMBT1	ENST00000652446.2
mHDCR_9	chr10	122553046	122562321	100853	ENSG00000187908	DMBT1	ENST00000653442.1
mHDCR_9	chr10	122553046	122562321	100853	ENSG00000187908	DMBT1	ENST00000657942.1
mHDCR_9	chr10	122553046	122562321	100853	ENSG00000187908	DMBT1	ENST00000664692.1
mHDCR_9	chr10	122553046	122562321	100853	ENSG00000187908	DMBT1	ENST00000664974.1
mHDCR_9	chr10	122553046	122562321	100853	ENSG00000187908	DMBT1	ENST00000666315.1
mHDCR_9	chr10	122693571	122704944	100890	ENSG00000183559	C10orf120	ENST00000329446.5
mHDCR_9	chr10	122976213	122981248	100967	ENSG00000179988	PSTK	ENST00000368887.7
mHDCR_9	chr10	122976213	122981248	100967	ENSG00000179988	PSTK	ENST00000405485.2
mHDCR_9	chr10	122976213	122981248	100967	ENSG00000179988	PSTK	ENST00000406217.8
mHDCR_9	chr10	123007512	123012367	100980	ENSG00000095574	IKZF5	ENST00000368886.10
mHDCR_9	chr10	123007512	123012367	100980	ENSG00000095574	IKZF5	ENST00000617859.4
mHDCR_9	chr10	123007512	123012367	100980	ENSG00000196177	ACADSB	ENST00000358776.7
mHDCR_9	chr10	123007512	123012367	100980	ENSG00000196177	ACADSB	ENST00000368869.8
mHDCR_10	chr11	1221762	1223932	103930	ENSG00000117983	MUC5B	ENST00000529681.5
mHDCR_10	chr11	1240599	1265735	103935	ENSG00000255177	MUC5B-AS1	ENST00000532061.2
mHDCR_10	chr11	1240599	1265735	103935	ENSG00000275669	MIR6744	ENST00000619480.1
mHDCR_10	chr11	1301203	1312177	103945	ENSG00000078902	TOLLIP	ENST00000263646.11
mHDCR_10	chr11	1301203	1312177	103945	ENSG00000078902	TOLLIP	ENST00000317204.11
mHDCR_10	chr11	1301203	1312177	103945	ENSG00000078902	TOLLIP	ENST00000525159.5
mHDCR_10	chr11	1301203	1312177	103945	ENSG00000078902	TOLLIP	ENST00000527886.5
mHDCR_10	chr11	1301203	1312177	103945	ENSG00000078902	TOLLIP	ENST00000527938.5
mHDCR_10	chr11	1301203	1312177	103945	ENSG00000255153	TOLLIP-AS1	ENST00000530897.1
mHDCR_10	chr11	1386886	1396956	103956	ENSG00000174672	BRSK2	ENST00000308219.13
mHDCR_10	chr11	1386886	1396956	103956	ENSG00000174672	BRSK2	ENST00000526678.5
mHDCR_10	chr11	1386886	1396956	103956	ENSG00000174672	BRSK2	ENST00000528841.6
mHDCR_10	chr11	1386886	1396956	103956	ENSG00000174672	BRSK2	ENST00000531197.5
mHDCR_10	chr11	1744070	1753217	104013	ENSG00000244242	IFITM10	ENST00000340134.5
mHDCR_10	chr11	1753218	1768035	104014	ENSG00000117984	CTSD	ENST00000236671.7
mHDCR_10	chr11	1753218	1768035	104014	ENSG00000117984	CTSD	ENST00000367196.4
mHDCR_10	chr11	1753218	1768035	104014	ENSG00000117984	CTSD	ENST00000429746.2
mHDCR_10	chr11	1753218	1768035	104014	ENSG00000117984	CTSD	ENST00000438213.6
mHDCR_10	chr11	1753218	1768035	104014	ENSG00000117984	CTSD	ENST00000636571.1
mHDCR_10	chr11	1753218	1768035	104014	ENSG00000117984	CTSD	ENST00000636843.1
mHDCR_10	chr11	1753218	1768035	104014	ENSG00000117984	CTSD	ENST00000637387.1
mHDCR_10	chr11	1753218	1768035	104014	ENSG00000117984	CTSD	ENST00000637815.2
mHDCR_10	chr11	1753218	1768035	104014	ENSG00000117984	CTSD	ENST00000637915.1
mHDCR_10	chr11	1753218	1768035	104014	ENSG00000229512	AC068580.1	ENST00000446489.1
mHDCR_10	chr11	1753218	1768035	104014	ENSG00000235027	AC068580.3	ENST00000449248.1
mHDCR_10	chr11	1753218	1768035	104014	ENSG00000250644	AC068580.4	ENST00000636397.1
mHDCR_10	chr11	1753218	1768035	104014	ENSG00000250644	AC068580.4	ENST00000636615.1
mHDCR_10	chr11	1820757	1846675	104027	ENSG00000130598	TNNI2	ENST00000252898.11
mHDCR_10	chr11	1820757	1846675	104027	ENSG00000130598	TNNI2	ENST00000381905.3
mHDCR_10	chr11	1820757	1846675	104027	ENSG00000130598	TNNI2	ENST00000381906.5
mHDCR_10	chr11	1820757	1846675	104027	ENSG00000130598	TNNI2	ENST00000381911.6
mHDCR_10	chr11	1820757	1846675	104027	ENSG00000130598	TNNI2	ENST00000617947.4
mHDCR_10	chr11	1820757	1846675	104027	ENSG00000149043	SYT8	ENST00000341958.3
mHDCR_10	chr11	1820757	1846675	104027	ENSG00000149043	SYT8	ENST00000381968.7
mHDCR_10	chr11	1848007	1858062	104029	ENSG00000130592	LSP1	ENST00000311604.8
mHDCR_10	chr11	1870464	1897256	104032	ENSG00000229671	LINC01150	ENST00000455671.2
mHDCR_10	chr11	1870464	1897256	104032	ENSG00000283787	PRR33	ENST00000640310.2
mHDCR_10	chr11	1870464	1897256	104032	ENSG00000284594	MIR7847	ENST00000610912.1
mHDCR_10	chr11	189404	205377	103808	ENSG00000177947	ODF3	ENST00000325113.9
mHDCR_10	chr11	189404	205377	103808	ENSG00000177947	ODF3	ENST00000342593.6
mHDCR_10	chr11	189404	205377	103808	ENSG00000177947	ODF3	ENST00000525282.1
mHDCR_10	chr11	189404	205377	103808	ENSG00000188076	SCGB1C1	ENST00000342878.3
mHDCR_10	chr11	189404	205377	103808	ENSG00000254559	AC069287.2	ENST00000526963.1
mHDCR_10	chr11	1903508	1935251	104039	ENSG00000130595	TNNT3	ENST00000278317.11
mHDCR_10	chr11	1903508	1935251	104039	ENSG00000130595	TNNT3	ENST00000344578.8
mHDCR_10	chr11	1903508	1935251	104039	ENSG00000130595	TNNT3	ENST00000381557.6
mHDCR_10	chr11	1903508	1935251	104039	ENSG00000130595	TNNT3	ENST00000381558.6
mHDCR_10	chr11	1903508	1935251	104039	ENSG00000130595	TNNT3	ENST00000381563.8
mHDCR_10	chr11	1903508	1935251	104039	ENSG00000130595	TNNT3	ENST00000381579.7
mHDCR_10	chr11	1903508	1935251	104039	ENSG00000130595	TNNT3	ENST00000381589.7
mHDCR_10	chr11	1903508	1935251	104039	ENSG00000130595	TNNT3	ENST00000397301.5
mHDCR_10	chr11	1903508	1935251	104039	ENSG00000130595	TNNT3	ENST00000397304.6
mHDCR_10	chr11	1903508	1935251	104039	ENSG00000130595	TNNT3	ENST00000446240.1
mHDCR_10	chr11	1903508	1935251	104039	ENSG00000130595	TNNT3	ENST00000641119.1
mHDCR_10	chr11	1903508	1935251	104039	ENSG00000130595	TNNT3	ENST00000641225.1
mHDCR_10	chr11	1903508	1935251	104039	ENSG00000130595	TNNT3	ENST00000641787.1
mHDCR_10	chr11	1938311	1980503	104041	ENSG00000214026	MRPL23	ENST00000381514.7
mHDCR_10	chr11	1938311	1980503	104041	ENSG00000214026	MRPL23	ENST00000381519.5
mHDCR_10	chr11	1938311	1980503	104041	ENSG00000214026	MRPL23	ENST00000397294.7
mHDCR_10	chr11	1938311	1980503	104041	ENSG00000214026	MRPL23	ENST00000397297.7
mHDCR_10	chr11	1938311	1980503	104041	ENSG00000214026	MRPL23	ENST00000397298.8
mHDCR_10	chr11	205378	211718	103809	ENSG00000177951	BET1L	ENST00000325147.13
mHDCR_10	chr11	205378	211718	103809	ENSG00000177951	BET1L	ENST00000332865.10
mHDCR_10	chr11	205378	211718	103809	ENSG00000177951	BET1L	ENST00000382762.7
mHDCR_10	chr11	205378	211718	103809	ENSG00000177951	BET1L	ENST00000410108.5
mHDCR_10	chr11	205378	211718	103809	ENSG00000177951	BET1L	ENST00000486280.1
mHDCR_10	chr11	205378	211718	103809	ENSG00000177951	BET1L	ENST00000529614.6
mHDCR_10	chr11	205378	211718	103809	ENSG00000177963	RIC8A	ENST00000325207.9
mHDCR_10	chr11	205378	211718	103809	ENSG00000177963	RIC8A	ENST00000526104.5
mHDCR_10	chr11	205378	211718	103809	ENSG00000177963	RIC8A	ENST00000527696.5
mHDCR_10	chr11	205378	211718	103809	ENSG00000177963	RIC8A	ENST00000626818.1
mHDCR_10	chr11	205378	211718	103809	ENSG00000283920	MIR6743	ENST00000611346.1
mHDCR_10	chr11	2112292	2134377	104060	ENSG00000207805	MIR483	ENST00000385070.3
mHDCR_10	chr11	2112292	2134377	104060	ENSG00000240801	AC132217.1	ENST00000430034.1
mHDCR_10	chr11	2134525	2143020	104062	ENSG00000099869	IGF2-AS	ENST00000381361.4
mHDCR_10	chr11	2134525	2143020	104062	ENSG00000167244	IGF2	ENST00000381389.5
mHDCR_10	chr11	2134525	2143020	104062	ENSG00000167244	IGF2	ENST00000381392.5
mHDCR_10	chr11	2134525	2143020	104062	ENSG00000167244	IGF2	ENST00000381395.5
mHDCR_10	chr11	2134525	2143020	104062	ENSG00000167244	IGF2	ENST00000381406.8
mHDCR_10	chr11	2134525	2143020	104062	ENSG00000167244	IGF2	ENST00000416167.7
mHDCR_10	chr11	2134525	2143020	104062	ENSG00000167244	IGF2	ENST00000418738.2
mHDCR_10	chr11	2134525	2143020	104062	ENSG00000167244	IGF2	ENST00000434045.6
mHDCR_10	chr11	2154635	2164660	104069	ENSG00000129965	INS-IGF2	ENST00000397270.1
mHDCR_10	chr11	2154635	2164660	104069	ENSG00000254647	INS	ENST00000250971.7
mHDCR_10	chr11	2154635	2164660	104069	ENSG00000254647	INS	ENST00000381330.5
mHDCR_10	chr11	2154635	2164660	104069	ENSG00000254647	INS	ENST00000397262.5
mHDCR_10	chr11	2154635	2164660	104069	ENSG00000254647	INS	ENST00000512523.1
mHDCR_10	chr11	2164661	2174249	104070	ENSG00000180176	TH	ENST00000333684.9
mHDCR_10	chr11	2164661	2174249	104070	ENSG00000180176	TH	ENST00000352909.8
mHDCR_10	chr11	2164661	2174249	104070	ENSG00000180176	TH	ENST00000381175.5
mHDCR_10	chr11	2164661	2174249	104070	ENSG00000180176	TH	ENST00000381178.5
mHDCR_10	chr11	2164661	2174249	104070	ENSG00000265258	MIR4686	ENST00000584128.1
mHDCR_10	chr11	2267910	2275806	104092	ENSG00000183734	ASCL2	ENST00000331289.5
mHDCR_10	chr11	2298448	2313228	104096	ENSG00000064201	TSPAN32	ENST00000182290.9
mHDCR_10	chr11	2298448	2313228	104096	ENSG00000064201	TSPAN32	ENST00000381121.7
mHDCR_10	chr11	2298448	2313228	104096	ENSG00000064201	TSPAN32	ENST00000451520.6
mHDCR_10	chr11	2298448	2313228	104096	ENSG00000064201	TSPAN32	ENST00000612299.4
mHDCR_10	chr11	2298448	2313228	104096	ENSG00000110665	C11orf21	ENST00000381153.8
mHDCR_10	chr11	2313229	2322108	104097	ENSG00000207308	RNU6-878P	ENST00000384578.1
mHDCR_10	chr11	2334079	2341389	104102	ENSG00000236264	RPL26P30	ENST00000453533.1
mHDCR_10	chr11	233448	242697	103820	ENSG00000142082	SIRT3	ENST00000382743.9
mHDCR_10	chr11	233448	242697	103820	ENSG00000142082	SIRT3	ENST00000524564.5
mHDCR_10	chr11	233448	242697	103820	ENSG00000142082	SIRT3	ENST00000525319.5
mHDCR_10	chr11	233448	242697	103820	ENSG00000142082	SIRT3	ENST00000529382.5
mHDCR_10	chr11	233448	242697	103820	ENSG00000142082	SIRT3	ENST00000532956.5
mHDCR_10	chr11	233448	242697	103820	ENSG00000185627	PSMD13	ENST00000352303.9
mHDCR_10	chr11	233448	242697	103820	ENSG00000185627	PSMD13	ENST00000431206.6
mHDCR_10	chr11	233448	242697	103820	ENSG00000185627	PSMD13	ENST00000532097.6
mHDCR_10	chr11	233448	242697	103820	ENSG00000185627	PSMD13	ENST00000621534.4
mHDCR_10	chr11	2367001	2376849	104108	ENSG00000199550	Y_RNA	ENST00000362680.1
mHDCR_10	chr11	2376850	2399899	104109	ENSG00000110651	CD81	ENST00000263645.10
mHDCR_10	chr11	2376850	2399899	104109	ENSG00000110651	CD81	ENST00000381036.7
mHDCR_10	chr11	2376850	2399899	104109	ENSG00000110651	CD81	ENST00000481687.1
mHDCR_10	chr11	2376850	2399899	104109	ENSG00000110651	CD81	ENST00000492627.5
mHDCR_10	chr11	2376850	2399899	104109	ENSG00000110651	CD81	ENST00000526072.5
mHDCR_10	chr11	2376850	2399899	104109	ENSG00000238184	CD81-AS1	ENST00000413483.1
mHDCR_10	chr11	2399900	2412323	104110	ENSG00000184281	TSSC4	ENST00000333256.11
mHDCR_10	chr11	2399900	2412323	104110	ENSG00000184281	TSSC4	ENST00000380992.5
mHDCR_10	chr11	2399900	2412323	104110	ENSG00000184281	TSSC4	ENST00000380996.9
mHDCR_10	chr11	2399900	2412323	104110	ENSG00000184281	TSSC4	ENST00000451491.2
mHDCR_10	chr11	2399900	2412323	104110	ENSG00000230483	AC124057.1	ENST00000433035.1
mHDCR_10	chr11	2412324	2436638	104111	ENSG00000070985	TRPM5	ENST00000155858.10
mHDCR_10	chr11	2412324	2436638	104111	ENSG00000070985	TRPM5	ENST00000528453.1
mHDCR_10	chr11	2412324	2436638	104111	ENSG00000070985	TRPM5	ENST00000533060.5
mHDCR_10	chr11	2436639	2450377	104112	ENSG00000053918	KCNQ1	ENST00000155840.12
mHDCR_10	chr11	267734	295654	103828	ENSG00000142102	PGGHG	ENST00000409479.5
mHDCR_10	chr11	267734	295654	103828	ENSG00000142102	PGGHG	ENST00000409548.7
mHDCR_10	chr11	267734	295654	103828	ENSG00000142102	PGGHG	ENST00000409655.5
mHDCR_10	chr11	267734	295654	103828	ENSG00000174885	NLRP6	ENST00000312165.5
mHDCR_10	chr11	267734	295654	103828	ENSG00000174885	NLRP6	ENST00000534750.6
mHDCR_10	chr11	267734	295654	103828	ENSG00000255026	AC136475.3	ENST00000525217.1
mHDCR_10	chr11	267734	295654	103828	ENSG00000255026	AC136475.3	ENST00000534742.1
mHDCR_10	chr11	2693416	2717689	104168	ENSG00000269821	KCNQ1OT1	ENST00000597346.1
mHDCR_10	chr11	2693416	2717689	104168	ENSG00000276015	AC021424.2	ENST00000621902.1
mHDCR_10	chr11	295655	309575	103829	ENSG00000185201	IFITM2	ENST00000399817.9
mHDCR_10	chr11	295655	309575	103829	ENSG00000185201	IFITM2	ENST00000533141.1
mHDCR_10	chr11	295655	309575	103829	ENSG00000185201	IFITM2	ENST00000602569.2
mHDCR_10	chr11	295655	309575	103829	ENSG00000185201	IFITM2	ENST00000616316.2
mHDCR_10	chr11	295655	309575	103829	ENSG00000185201	IFITM2	ENST00000680261.1
mHDCR_10	chr11	295655	309575	103829	ENSG00000185201	IFITM2	ENST00000680344.1
mHDCR_10	chr11	295655	309575	103829	ENSG00000185201	IFITM2	ENST00000680619.1
mHDCR_10	chr11	295655	309575	103829	ENSG00000185201	IFITM2	ENST00000681833.1
mHDCR_10	chr11	295655	309575	103829	ENSG00000206013	IFITM5	ENST00000382614.2
mHDCR_10	chr11	295655	309575	103829	ENSG00000255533	AC136475.6	ENST00000533113.1
mHDCR_10	chr11	295655	309575	103829	ENSG00000288681	AC136475.9	ENST00000399815.2
mHDCR_10	chr11	309963	312306	103831	ENSG00000185885	IFITM1	ENST00000680588.1
mHDCR_10	chr11	309963	312306	103831	ENSG00000254910	AC136475.2	ENST00000526612.1
mHDCR_10	chr11	312307	327081	103832	ENSG00000142089	IFITM3	ENST00000399808.5
mHDCR_10	chr11	312307	327081	103832	ENSG00000142089	IFITM3	ENST00000526811.4
mHDCR_10	chr11	312307	327081	103832	ENSG00000142089	IFITM3	ENST00000680209.1
mHDCR_10	chr11	312307	327081	103832	ENSG00000142089	IFITM3	ENST00000681198.1
mHDCR_10	chr11	312307	327081	103832	ENSG00000142089	IFITM3	ENST00000681304.1
mHDCR_10	chr11	312307	327081	103832	ENSG00000142089	IFITM3	ENST00000681840.1
mHDCR_10	chr11	312307	327081	103832	ENSG00000185885	IFITM1	ENST00000328221.5
mHDCR_10	chr11	312307	327081	103832	ENSG00000185885	IFITM1	ENST00000408968.4
mHDCR_10	chr11	312307	327081	103832	ENSG00000185885	IFITM1	ENST00000528780.5
mHDCR_10	chr11	312307	327081	103832	ENSG00000185885	IFITM1	ENST00000679380.1
mHDCR_10	chr11	312307	327081	103832	ENSG00000185885	IFITM1	ENST00000680696.1
mHDCR_10	chr11	312307	327081	103832	ENSG00000185885	IFITM1	ENST00000680699.1
mHDCR_10	chr11	312307	327081	103832	ENSG00000185885	IFITM1	ENST00000680938.1
mHDCR_10	chr11	312307	327081	103832	ENSG00000185885	IFITM1	ENST00000681180.1
mHDCR_10	chr11	312307	327081	103832	ENSG00000185885	IFITM1	ENST00000681426.1
mHDCR_10	chr11	312307	327081	103832	ENSG00000185885	IFITM1	ENST00000681938.1
mHDCR_10	chr11	312307	327081	103832	ENSG00000251661	AC136475.1	ENST00000602429.1
mHDCR_10	chr11	312307	327081	103832	ENSG00000251661	AC136475.1	ENST00000602756.1
mHDCR_10	chr11	312307	327081	103832	ENSG00000255089	AC136475.4	ENST00000534271.1
mHDCR_10	chr11	3139216	3166585	104242	ENSG00000021762	OSBPL5	ENST00000263650.12
mHDCR_10	chr11	3139216	3166585	104242	ENSG00000021762	OSBPL5	ENST00000348039.9
mHDCR_10	chr11	3139216	3166585	104242	ENSG00000021762	OSBPL5	ENST00000389989.7
mHDCR_10	chr11	3187371	3198289	104246	ENSG00000234791	AC108448.1	ENST00000455154.1
mHDCR_10	chr11	3216415	3224345	104252	ENSG00000182170	MRGPRG	ENST00000332314.3
mHDCR_10	chr11	3216415	3224345	104252	ENSG00000236301	MRGPRG-AS1	ENST00000420873.2
mHDCR_10	chr11	3224346	3227102	104253	ENSG00000224513	AC109309.1	ENST00000418995.2
mHDCR_10	chr11	3376449	3381557	104300	ENSG00000005801	ZNF195	ENST00000005082.13
mHDCR_10	chr11	3376449	3381557	104300	ENSG00000005801	ZNF195	ENST00000343338.11
mHDCR_10	chr11	3376449	3381557	104300	ENSG00000005801	ZNF195	ENST00000354599.10
mHDCR_10	chr11	3376449	3381557	104300	ENSG00000005801	ZNF195	ENST00000399602.9
mHDCR_10	chr11	3376449	3381557	104300	ENSG00000005801	ZNF195	ENST00000429541.6
mHDCR_10	chr11	3376449	3381557	104300	ENSG00000005801	ZNF195	ENST00000438262.6
mHDCR_10	chr11	3376449	3381557	104300	ENSG00000005801	ZNF195	ENST00000526601.5
mHDCR_10	chr11	3376449	3381557	104300	ENSG00000005801	ZNF195	ENST00000528796.5
mHDCR_10	chr11	3376449	3381557	104300	ENSG00000005801	ZNF195	ENST00000618467.4
mHDCR_10	chr11	3376449	3381557	104300	ENSG00000005801	ZNF195	ENST00000620374.4
mHDCR_10	chr11	3376449	3381557	104300	ENSG00000223756	TSSC2	ENST00000529482.5
mHDCR_10	chr11	355508	378379	103841	ENSG00000182272	B4GALNT4	ENST00000329962.11
mHDCR_10	chr11	3636893	3644383	104357	ENSG00000167311	ART5	ENST00000359918.8
mHDCR_10	chr11	3636893	3644383	104357	ENSG00000167311	ART5	ENST00000397067.7
mHDCR_10	chr11	3636893	3644383	104357	ENSG00000167311	ART5	ENST00000397068.8
mHDCR_10	chr11	3644384	3648250	104358	ENSG00000129744	ART1	ENST00000250693.2
mHDCR_10	chr11	3669076	3676873	104362	ENSG00000129749	CHRNA10	ENST00000250699.2
mHDCR_10	chr11	3669076	3676873	104362	ENSG00000129749	CHRNA10	ENST00000534359.1
mHDCR_10	chr11	388132	428368	103847	ENSG00000184363	PKP3	ENST00000331563.7
mHDCR_10	chr11	388132	428368	103847	ENSG00000185187	SIGIRR	ENST00000332725.7
mHDCR_10	chr11	388132	428368	103847	ENSG00000185187	SIGIRR	ENST00000397632.7
mHDCR_10	chr11	388132	428368	103847	ENSG00000185187	SIGIRR	ENST00000431843.7
mHDCR_10	chr11	388132	428368	103847	ENSG00000185187	SIGIRR	ENST00000531205.5
mHDCR_10	chr11	439301	449843	103850	ENSG00000185101	ANO9	ENST00000332826.7
mHDCR_10	chr11	439301	449843	103850	ENSG00000243562	RN7SL838P	ENST00000481676.3
mHDCR_10	chr11	449844	451022	103851	ENSG00000174915	PTDSS2	ENST00000308020.6
mHDCR_10	chr11	458956	492627	103854	ENSG00000255237	AC138230.1	ENST00000525893.1
mHDCR_10	chr11	681845	715265	103872	ENSG00000177030	DEAF1	ENST00000382409.4
mHDCR_10	chr11	681845	715265	103872	ENSG00000177042	TMEM80	ENST00000397510.8
mHDCR_10	chr11	681845	715265	103872	ENSG00000177042	TMEM80	ENST00000397512.8
mHDCR_10	chr11	681845	715265	103872	ENSG00000177042	TMEM80	ENST00000488769.2
mHDCR_10	chr11	681845	715265	103872	ENSG00000177042	TMEM80	ENST00000526170.6
mHDCR_10	chr11	681845	715265	103872	ENSG00000177042	TMEM80	ENST00000608174.6
mHDCR_10	chr11	681845	715265	103872	ENSG00000177106	EPS8L2	ENST00000318562.13
mHDCR_10	chr11	681845	715265	103872	ENSG00000177106	EPS8L2	ENST00000526198.5
mHDCR_10	chr11	681845	715265	103872	ENSG00000177106	EPS8L2	ENST00000530636.5
mHDCR_10	chr11	681845	715265	103872	ENSG00000177106	EPS8L2	ENST00000533256.5
mHDCR_10	chr11	681845	715265	103872	ENSG00000177106	EPS8L2	ENST00000614442.4
mHDCR_10	chr11	681845	715265	103872	ENSG00000177106	EPS8L2	ENST00000650127.1
mHDCR_10	chr11	743874	756983	103875	ENSG00000177156	TALDO1	ENST00000319006.8
mHDCR_10	chr11	743874	756983	103875	ENSG00000177156	TALDO1	ENST00000528097.5
mHDCR_10	chr11	770927	783954	103879	ENSG00000177225	GATD1	ENST00000319863.13
mHDCR_10	chr11	770927	783954	103879	ENSG00000177225	GATD1	ENST00000397472.6
mHDCR_10	chr11	770927	783954	103879	ENSG00000177225	GATD1	ENST00000524550.5
mHDCR_10	chr11	770927	783954	103879	ENSG00000177225	GATD1	ENST00000526325.5
mHDCR_10	chr11	770927	783954	103879	ENSG00000255142	AP006621.2	ENST00000533938.1
mHDCR_10	chr11	770927	783954	103879	ENSG00000255284	AP006621.3	ENST00000525941.1
mHDCR_10	chr11	770927	783954	103879	ENSG00000255284	AP006621.3	ENST00000526588.1
mHDCR_10	chr11	770927	783954	103879	ENSG00000255284	AP006621.3	ENST00000530083.1
mHDCR_10	chr11	770927	783954	103879	ENSG00000279672	AP006621.5	ENST00000623692.1
mHDCR_10	chr11	783955	809018	103880	ENSG00000177542	SLC25A22	ENST00000320230.9
mHDCR_10	chr11	783955	809018	103880	ENSG00000177542	SLC25A22	ENST00000531214.5
mHDCR_10	chr11	783955	809018	103880	ENSG00000177542	SLC25A22	ENST00000628067.3
mHDCR_10	chr11	783955	809018	103880	ENSG00000177595	PIDD1	ENST00000347755.10
mHDCR_10	chr11	783955	809018	103880	ENSG00000177595	PIDD1	ENST00000411829.6
mHDCR_10	chr11	783955	809018	103880	ENSG00000184524	CEND1	ENST00000330106.5
mHDCR_10	chr11	783955	809018	103880	ENSG00000288675	AP006621.6	ENST00000678030.1
mHDCR_10	chr11	810842	811926	103882	ENSG00000199785	SNORA52	ENST00000362915.1
mHDCR_10	chr11	812544	819395	103884	ENSG00000177666	PNPLA2	ENST00000336615.9
mHDCR_10	chr11	819396	835767	103885	ENSG00000177685	CRACR2B	ENST00000450448.5
mHDCR_10	chr11	819396	835767	103885	ENSG00000177685	CRACR2B	ENST00000525077.2
mHDCR_10	chr11	819396	835767	103885	ENSG00000177685	CRACR2B	ENST00000528542.6
mHDCR_10	chr11	819396	835767	103885	ENSG00000177697	CD151	ENST00000322008.9
mHDCR_10	chr11	819396	835767	103885	ENSG00000177697	CD151	ENST00000397420.9
mHDCR_10	chr11	819396	835767	103885	ENSG00000177697	CD151	ENST00000397421.5
mHDCR_10	chr11	819396	835767	103885	ENSG00000177697	CD151	ENST00000528011.2
mHDCR_10	chr11	819396	835767	103885	ENSG00000255108	AP006621.1	ENST00000528982.1
mHDCR_10	chr11	819396	835767	103885	ENSG00000255108	AP006621.1	ENST00000532946.1
mHDCR_10	chr11	841103	863886	103889	ENSG00000177700	POLR2L	ENST00000322028.5
mHDCR_10	chr11	841103	863886	103889	ENSG00000214063	TSPAN4	ENST00000346501.8
mHDCR_10	chr11	841103	863886	103889	ENSG00000214063	TSPAN4	ENST00000397396.5
mHDCR_10	chr11	841103	863886	103889	ENSG00000214063	TSPAN4	ENST00000397397.7
mHDCR_10	chr11	841103	863886	103889	ENSG00000214063	TSPAN4	ENST00000397404.5
mHDCR_10	chr11	841103	863886	103889	ENSG00000214063	TSPAN4	ENST00000397406.5
mHDCR_10	chr11	841103	863886	103889	ENSG00000214063	TSPAN4	ENST00000397408.5
mHDCR_10	chr11	841103	863886	103889	ENSG00000214063	TSPAN4	ENST00000397411.6
mHDCR_10	chr11	841103	863886	103889	ENSG00000214063	TSPAN4	ENST00000409531.5
mHDCR_10	chr11	841103	863886	103889	ENSG00000214063	TSPAN4	ENST00000409543.6
mHDCR_10	chr11	841103	863886	103889	ENSG00000214063	TSPAN4	ENST00000525201.5
mHDCR_10	chr11	841103	863886	103889	ENSG00000250397	AP006623.1	ENST00000506172.2
mHDCR_10	chr11	910204	911649	103898	ENSG00000177830	CHID1	ENST00000323578.13
mHDCR_10	chr11	910204	911649	103898	ENSG00000177830	CHID1	ENST00000429789.6
mHDCR_10	chr11	910204	911649	103898	ENSG00000177830	CHID1	ENST00000436108.6
mHDCR_10	chr11	910204	911649	103898	ENSG00000177830	CHID1	ENST00000528581.5
mHDCR_10	chr11	911650	915173	103899	ENSG00000177830	CHID1	ENST00000449825.5
mHDCR_10	chr11	924396	934575	103902	ENSG00000183020	AP2A2	ENST00000332231.9
mHDCR_10	chr11	924396	934575	103902	ENSG00000183020	AP2A2	ENST00000448903.7
mHDCR_10	chr11	924396	934575	103902	ENSG00000183020	AP2A2	ENST00000534328.5
mHDCR_11	chr11	67670984	67691118	123053	ENSG00000132746	ALDH3B2	ENST00000349015.7
mHDCR_11	chr11	67670984	67691118	123053	ENSG00000132746	ALDH3B2	ENST00000530069.6
mHDCR_11	chr11	67670984	67691118	123053	ENSG00000132746	ALDH3B2	ENST00000673966.1
mHDCR_11	chr11	67670984	67691118	123053	ENSG00000239559	RPL37P2	ENST00000472498.2
mHDCR_11	chr11	67994122	68011440	123123	ENSG00000006534	ALDH3B1	ENST00000342456.11
mHDCR_11	chr11	67994122	68011440	123123	ENSG00000006534	ALDH3B1	ENST00000614849.4
mHDCR_11	chr11	67994122	68011440	123123	ENSG00000006534	ALDH3B1	ENST00000615463.4
mHDCR_11	chr11	67994122	68011440	123123	ENSG00000006534	ALDH3B1	ENST00000617288.4
mHDCR_11	chr11	67994122	68011440	123123	ENSG00000110057	UNC93B1	ENST00000227471.7
mHDCR_11	chr11	68025818	68033483	123126	ENSG00000110717	NDUFS8	ENST00000313468.10
mHDCR_11	chr11	68025818	68033483	123126	ENSG00000110717	NDUFS8	ENST00000528492.1
mHDCR_11	chr11	68025818	68033483	123126	ENSG00000255306	AC004923.4	ENST00000532296.1
mHDCR_11	chr11	68025818	68033483	123126	ENSG00000284293	MIR7113	ENST00000621222.1
mHDCR_11	chr11	68035583	68045483	123128	ENSG00000110719	TCIRG1	ENST00000265686.8
mHDCR_11	chr11	68035583	68045483	123128	ENSG00000110719	TCIRG1	ENST00000532635.5
mHDCR_11	chr11	68035583	68045483	123128	ENSG00000275022	MIR6753	ENST00000617169.1
mHDCR_11	chr11	68108383	68127342	123145	ENSG00000110721	CHKA	ENST00000265689.9
mHDCR_11	chr11	68108383	68127342	123145	ENSG00000110721	CHKA	ENST00000356135.9
mHDCR_11	chr11	68108383	68127342	123145	ENSG00000255236	AP002992.1	ENST00000530842.2
mHDCR_11	chr11	68211526	68214496	123175	ENSG00000110066	KMT5B	ENST00000304363.9
mHDCR_11	chr11	68211526	68214496	123175	ENSG00000110066	KMT5B	ENST00000401547.6
mHDCR_11	chr11	68211526	68214496	123175	ENSG00000110066	KMT5B	ENST00000402185.6
mHDCR_11	chr11	68211526	68214496	123175	ENSG00000110066	KMT5B	ENST00000402789.5
mHDCR_11	chr11	68211526	68214496	123175	ENSG00000110066	KMT5B	ENST00000405515.5
mHDCR_11	chr11	68270663	68277873	123185	ENSG00000171067	C11orf24	ENST00000304271.11
mHDCR_11	chr11	68270663	68277873	123185	ENSG00000171067	C11orf24	ENST00000533310.5
mHDCR_11	chr11	68270663	68277873	123185	ENSG00000286369	AP002813.1	ENST00000668632.1
mHDCR_11	chr11	68304368	68315730	123191	ENSG00000162337	LRP5	ENST00000294304.12
mHDCR_11	chr11	68457900	68462452	123212	ENSG00000110075	PPP6R3	ENST00000265636.9
mHDCR_11	chr11	68457900	68462452	123212	ENSG00000110075	PPP6R3	ENST00000265637.8
mHDCR_11	chr11	68457900	68462452	123212	ENSG00000110075	PPP6R3	ENST00000393800.7
mHDCR_11	chr11	68457900	68462452	123212	ENSG00000110075	PPP6R3	ENST00000393801.7
mHDCR_11	chr11	68457900	68462452	123212	ENSG00000110075	PPP6R3	ENST00000524845.5
mHDCR_11	chr11	68457900	68462452	123212	ENSG00000110075	PPP6R3	ENST00000524904.5
mHDCR_11	chr11	68457900	68462452	123212	ENSG00000110075	PPP6R3	ENST00000529710.5
mHDCR_11	chr11	68457900	68462452	123212	ENSG00000110075	PPP6R3	ENST00000534534.5
mHDCR_11	chr11	68672812	68685819	123283	ENSG00000069482	GAL	ENST00000265643.4
mHDCR_11	chr11	68739551	68756285	123300	ENSG00000132749	TESMIN	ENST00000255087.10
mHDCR_11	chr11	68739551	68756285	123300	ENSG00000132749	TESMIN	ENST00000443940.6
mHDCR_11	chr11	68739551	68756285	123300	ENSG00000132749	TESMIN	ENST00000544963.1
mHDCR_11	chr11	68822076	68847370	123322	ENSG00000110090	CPT1A	ENST00000265641.10
mHDCR_11	chr11	68822076	68847370	123322	ENSG00000110090	CPT1A	ENST00000376618.6
mHDCR_11	chr11	68899270	68904287	123335	ENSG00000132740	IGHMBP2	ENST00000255078.8
mHDCR_11	chr11	68899270	68904287	123335	ENSG00000132740	IGHMBP2	ENST00000675615.1
mHDCR_11	chr11	68899270	68904287	123335	ENSG00000197345	MRPL21	ENST00000362034.7
mHDCR_11	chr11	68899270	68904287	123335	ENSG00000197345	MRPL21	ENST00000450904.6
mHDCR_11	chr11	68899270	68904287	123335	ENSG00000197345	MRPL21	ENST00000567045.5
mHDCR_11	chr11	68941841	68947829	123343	ENSG00000255741	AP000808.1	ENST00000542410.1
mHDCR_11	chr11	68979683	68994626	123348	ENSG00000172938	MRGPRD	ENST00000309106.3
mHDCR_11	chr11	69010895	69021402	123355	ENSG00000172935	MRGPRF	ENST00000309099.7
mHDCR_11	chr11	69010895	69021402	123355	ENSG00000172935	MRGPRF	ENST00000320913.6
mHDCR_11	chr11	69010895	69021402	123355	ENSG00000172935	MRGPRF	ENST00000441623.1
mHDCR_11	chr11	69010895	69021402	123355	ENSG00000256508	MRGPRF-AS1	ENST00000538407.2
mHDCR_11	chr11	69010895	69021402	123355	ENSG00000256508	MRGPRF-AS1	ENST00000569432.1
mHDCR_11	chr11	69048672	69052225	123361	ENSG00000162341	TPCN2	ENST00000294309.8
mHDCR_11	chr11	69048672	69052225	123361	ENSG00000162341	TPCN2	ENST00000542467.1
mHDCR_11	chr11	69048672	69052225	123361	ENSG00000162341	TPCN2	ENST00000637342.1
mHDCR_11	chr11	69048672	69052225	123361	ENSG00000162341	TPCN2	ENST00000637504.1
mHDCR_11	chr11	69292684	69297725	123407	ENSG00000172927	MYEOV	ENST00000308946.3
mHDCR_11	chr11	69292684	69297725	123407	ENSG00000172927	MYEOV	ENST00000441339.3
mHDCR_11	chr11	69292684	69297725	123407	ENSG00000172927	MYEOV	ENST00000535407.1
mHDCR_11	chr11	69634263	69649011	123484	ENSG00000110092	CCND1	ENST00000227507.3
mHDCR_11	chr11	69634263	69649011	123484	ENSG00000110092	CCND1	ENST00000536559.1
mHDCR_11	chr11	69671615	69676898	123492	ENSG00000149716	LTO1	ENST00000279147.9
mHDCR_11	chr11	69671615	69676898	123492	ENSG00000149716	LTO1	ENST00000535657.5
mHDCR_11	chr11	69671615	69676898	123492	ENSG00000149716	LTO1	ENST00000536870.5
mHDCR_11	chr11	69671615	69676898	123492	ENSG00000149716	LTO1	ENST00000538554.6
mHDCR_11	chr11	69671615	69676898	123492	ENSG00000149716	LTO1	ENST00000539414.5
mHDCR_11	chr11	69671615	69676898	123492	ENSG00000149716	LTO1	ENST00000542341.1
mHDCR_11	chr11	69679995	69712815	123494	ENSG00000162344	FGF19	ENST00000294312.4
mHDCR_11	chr11	69760191	69782900	123505	ENSG00000075388	FGF4	ENST00000168712.3
mHDCR_11	chr11	69812738	69826824	123512	ENSG00000186895	FGF3	ENST00000334134.4
mHDCR_11	chr11	70057474	70078020	123572	ENSG00000202070	RNU6-1175P	ENST00000365200.1
mHDCR_11	chr11	70057474	70078020	123572	ENSG00000248844	LINC02753	ENST00000511013.2
mHDCR_11	chr11	70057474	70078020	123572	ENSG00000254417	LINC02584	ENST00000531347.1
mHDCR_11	chr11	70057474	70078020	123572	ENSG00000254417	LINC02584	ENST00000533327.1
mHDCR_11	chr11	70078021	70082657	123573	ENSG00000131620	ANO1	ENST00000355303.9
mHDCR_11	chr11	70185155	70188867	123591	ENSG00000254902	ANO1-AS1	ENST00000524987.1
mHDCR_11	chr11	70191784	70207874	123593	ENSG00000168040	FADD	ENST00000301838.5
mHDCR_11	chr11	70191784	70207874	123593	ENSG00000254721	AP000879.1	ENST00000526174.1
mHDCR_11	chr11	70259082	70272989	123600	ENSG00000131626	PPFIA1	ENST00000253925.12
mHDCR_11	chr11	70259082	70272989	123600	ENSG00000131626	PPFIA1	ENST00000389547.7
mHDCR_11	chr11	70325578	70329293	123614	ENSG00000255539	AP002336.3	ENST00000526017.1
mHDCR_11	chr11	70356369	70359575	123625	ENSG00000254495	AP000487.2	ENST00000324630.5
mHDCR_11	chr11	70361289	70364622	123629	ENSG00000254604	AP002336.2	ENST00000528607.1
mHDCR_11	chr11	70382538	70407305	123634	ENSG00000085733	CTTN	ENST00000301843.13
mHDCR_11	chr11	70382538	70407305	123634	ENSG00000085733	CTTN	ENST00000346329.7
mHDCR_11	chr11	70382538	70407305	123634	ENSG00000085733	CTTN	ENST00000376561.7
mHDCR_11	chr11	70382538	70407305	123634	ENSG00000246889	AP000487.1	ENST00000500185.2
mHDCR_11	chr11	70645279	70646305	123678	ENSG00000236262	SHANK2-AS2	ENST00000429268.1
mHDCR_11	chr11	70658711	70672993	123685	ENSG00000162105	SHANK2	ENST00000338508.8
mHDCR_11	chr11	70658711	70672993	123685	ENSG00000162105	SHANK2	ENST00000357171.7
mHDCR_11	chr11	70658711	70672993	123685	ENSG00000162105	SHANK2	ENST00000409161.5
mHDCR_11	chr11	70658711	70672993	123685	ENSG00000162105	SHANK2	ENST00000449833.6
mHDCR_11	chr11	70859753	70867696	123728	ENSG00000171671	SHANK2-AS3	ENST00000307548.2
mHDCR_12	chr11	107016924	107019489	134838	ENSG00000152402	GUCY1A2	ENST00000282249.6
mHDCR_12	chr11	107016924	107019489	134838	ENSG00000152402	GUCY1A2	ENST00000347596.2
mHDCR_12	chr11	107016924	107019489	134838	ENSG00000152402	GUCY1A2	ENST00000526355.7
mHDCR_12	chr11	107457101	107458593	134953	ENSG00000152404	CWF19L2	ENST00000282251.9
mHDCR_12	chr11	107559938	107567642	134989	ENSG00000137760	ALKBH8	ENST00000389568.7
mHDCR_12	chr11	107559938	107567642	134989	ENSG00000137760	ALKBH8	ENST00000417449.6
mHDCR_12	chr11	107559938	107567642	134989	ENSG00000137760	ALKBH8	ENST00000428149.7
mHDCR_12	chr11	107559938	107567642	134989	ENSG00000137760	ALKBH8	ENST00000429370.5
mHDCR_12	chr11	107589760	107593939	134998	ENSG00000110675	ELMOD1	ENST00000265840.12
mHDCR_12	chr11	107589760	107593939	134998	ENSG00000110675	ELMOD1	ENST00000443271.2
mHDCR_12	chr11	107589760	107593939	134998	ENSG00000110675	ELMOD1	ENST00000531234.5
mHDCR_12	chr11	107717441	107721536	135041	ENSG00000170290	SLN	ENST00000525934.1
mHDCR_12	chr11	107717441	107721536	135041	ENSG00000170290	SLN	ENST00000531293.1
mHDCR_12	chr11	107855009	107865939	135080	ENSG00000110660	SLC35F2	ENST00000375682.8
mHDCR_12	chr11	107855009	107865939	135080	ENSG00000110660	SLC35F2	ENST00000525815.6
mHDCR_12	chr11	107921289	107939543	135095	ENSG00000110660	SLC35F2	ENST00000525071.5
mHDCR_12	chr11	107921289	107939543	135095	ENSG00000179331	RAB39A	ENST00000320578.3
mHDCR_12	chr11	108005905	108014218	135117	ENSG00000166266	CUL5	ENST00000393094.7
mHDCR_12	chr11	108005905	108014218	135117	ENSG00000288012	AP003307.1	ENST00000660738.1
mHDCR_12	chr11	108112033	108121738	135154	ENSG00000075239	ACAT1	ENST00000265838.9
mHDCR_12	chr11	108112033	108121738	135154	ENSG00000075239	ACAT1	ENST00000299355.10
mHDCR_12	chr11	108112033	108121738	135154	ENSG00000075239	ACAT1	ENST00000672284.1
mHDCR_12	chr11	108112033	108121738	135154	ENSG00000075239	ACAT1	ENST00000672354.1
mHDCR_12	chr11	108112033	108121738	135154	ENSG00000075239	ACAT1	ENST00000672367.1
mHDCR_12	chr11	108112033	108121738	135154	ENSG00000075239	ACAT1	ENST00000672907.1
mHDCR_12	chr11	108112033	108121738	135154	ENSG00000075239	ACAT1	ENST00000673531.1
mHDCR_12	chr11	108112033	108121738	135154	ENSG00000255467	AP002433.1	ENST00000525548.1
mHDCR_12	chr11	108222407	108226609	135193	ENSG00000149308	NPAT	ENST00000278612.9
mHDCR_12	chr11	108222407	108226609	135193	ENSG00000149311	ATM	ENST00000278616.8
mHDCR_12	chr11	108222407	108226609	135193	ENSG00000149311	ATM	ENST00000452508.6
mHDCR_12	chr11	108222407	108226609	135193	ENSG00000149311	ATM	ENST00000526567.5
mHDCR_12	chr11	108222407	108226609	135193	ENSG00000149311	ATM	ENST00000530958.5
mHDCR_12	chr11	108222407	108226609	135193	ENSG00000149311	ATM	ENST00000639240.1
mHDCR_12	chr11	108222407	108226609	135193	ENSG00000149311	ATM	ENST00000639953.1
mHDCR_12	chr11	108222407	108226609	135193	ENSG00000149311	ATM	ENST00000640388.1
mHDCR_12	chr11	108222407	108226609	135193	ENSG00000149311	ATM	ENST00000675843.1
mHDCR_12	chr11	108466693	108470887	135267	ENSG00000166323	C11orf65	ENST00000393084.6
mHDCR_12	chr11	108466693	108470887	135267	ENSG00000166323	C11orf65	ENST00000525729.5
mHDCR_12	chr11	108466693	108470887	135267	ENSG00000166323	C11orf65	ENST00000615746.4
mHDCR_12	chr11	108491928	108500147	135273	ENSG00000178202	POGLUT3	ENST00000323468.10
mHDCR_12	chr11	108591866	108595526	135309	ENSG00000110723	EXPH5	ENST00000265843.9
mHDCR_12	chr11	108591866	108595526	135309	ENSG00000110723	EXPH5	ENST00000525344.5
mHDCR_12	chr11	108656241	108669093	135334	ENSG00000178105	DDX10	ENST00000322536.8
mHDCR_12	chr11	108656241	108669093	135334	ENSG00000178105	DDX10	ENST00000526794.1
mHDCR_12	chr11	109005382	109005997	135446	ENSG00000201243	RNU6-654P	ENST00000364373.1
mHDCR_12	chr11	109419943	109423356	135583	ENSG00000185742	C11orf87	ENST00000327419.7
mHDCR_13	chr12	12798162	12814153	146587	ENSG00000213782	DDX47	ENST00000352940.8
mHDCR_13	chr12	12798162	12814153	146587	ENSG00000213782	DDX47	ENST00000358007.7
mHDCR_13	chr12	12881028	12896101	146603	ENSG00000013588	GPRC5A	ENST00000014914.6
mHDCR_13	chr12	12910567	12921645	146609	ENSG00000283759	MIR614	ENST00000385082.1
mHDCR_13	chr12	12925641	12930866	146612	ENSG00000247498	GPRC5D-AS1	ENST00000536029.1
mHDCR_13	chr12	12925641	12930866	146612	ENSG00000247498	GPRC5D-AS1	ENST00000660059.1
mHDCR_13	chr12	12961481	12966476	146622	ENSG00000256011	AC007688.3	ENST00000545158.1
mHDCR_13	chr12	12971650	12976185	146625	ENSG00000221611	AC007688.1	ENST00000408684.1
mHDCR_13	chr12	12999350	13001122	146632	ENSG00000013583	HEBP1	ENST00000014930.9
mHDCR_13	chr12	12999350	13001122	146632	ENSG00000013583	HEBP1	ENST00000536942.1
mHDCR_13	chr12	12999350	13001122	146632	ENSG00000183935	HTR7P1	ENST00000624664.1
mHDCR_13	chr12	12999350	13001122	146632	ENSG00000255621	AC023790.2	ENST00000543321.1
mHDCR_13	chr12	13001123	13002750	146633	ENSG00000183935	HTR7P1	ENST00000538670.1
mHDCR_13	chr12	13044162	13046874	146646	ENSG00000084444	FAM234B	ENST00000197268.13
mHDCR_13	chr12	13093106	13102724	146664	ENSG00000111305	GSG1	ENST00000337630.10
mHDCR_13	chr12	13093106	13102724	146664	ENSG00000111305	GSG1	ENST00000396302.7
mHDCR_13	chr12	13093106	13102724	146664	ENSG00000111305	GSG1	ENST00000457134.6
mHDCR_13	chr12	13093106	13102724	146664	ENSG00000111305	GSG1	ENST00000537302.5
mHDCR_13	chr12	13102725	13108130	146665	ENSG00000111305	GSG1	ENST00000351606.10
mHDCR_13	chr12	13102725	13108130	146665	ENSG00000111305	GSG1	ENST00000432710.6
mHDCR_13	chr12	13102725	13108130	146665	ENSG00000111305	GSG1	ENST00000651961.1
mHDCR_13	chr12	13189904	13200467	146690	ENSG00000134531	EMP1	ENST00000256951.10
mHDCR_13	chr12	13189904	13200467	146690	ENSG00000134531	EMP1	ENST00000396301.7
mHDCR_13	chr12	13189904	13200467	146690	ENSG00000134531	EMP1	ENST00000431267.2
mHDCR_13	chr12	13189904	13200467	146690	ENSG00000134531	EMP1	ENST00000544053.5
mHDCR_13	chr12	13385112	13387714	146763	ENSG00000180861	LINC01559	ENST00000531049.1
mHDCR_13	chr12	13459562	13464722	146781	ENSG00000201909	RNU6-590P	ENST00000365039.1
mHDCR_13	chr12	13519769	13527058	146804	ENSG00000256306	AC007527.1	ENST00000535528.1
mHDCR_13	chr12	13973284	13982158	146960	ENSG00000273079	GRIN2B	ENST00000609686.4
mHDCR_13	chr12	14215693	14219604	147018	ENSG00000256084	AC092112.1	ENST00000538329.1
mHDCR_13	chr12	14238349	14251647	147025	ENSG00000251908	RNU6-491P	ENST00000516099.1
mHDCR_13	chr12	14361520	14371904	147041	ENSG00000171681	ATF7IP	ENST00000261168.8
mHDCR_13	chr12	14361520	14371904	147041	ENSG00000171681	ATF7IP	ENST00000536444.5
mHDCR_13	chr12	14361520	14371904	147041	ENSG00000171681	ATF7IP	ENST00000543189.5
mHDCR_13	chr12	14361520	14371904	147041	ENSG00000244573	RPL30P11	ENST00000509114.2
mHDCR_13	chr12	14384643	14385833	147046	ENSG00000171681	ATF7IP	ENST00000544627.5
mHDCR_13	chr12	14529304	14540332	147106	ENSG00000255649	AC008114.1	ENST00000655882.1
mHDCR_13	chr12	14557734	14569073	147112	ENSG00000121316	PLBD1	ENST00000240617.10
mHDCR_13	chr12	14557734	14569073	147112	ENSG00000256751	PLBD1-AS1	ENST00000542401.2
mHDCR_13	chr12	14664605	14666349	147144	ENSG00000214772	AC010168.1	ENST00000501178.2
mHDCR_13	chr12	14693456	14705156	147155	ENSG00000070019	GUCY2C	ENST00000261170.5
mHDCR_13	chr12	14757624	14771509	147178	ENSG00000197837	H4-16	ENST00000539745.1
mHDCR_13	chr12	14757624	14771509	147178	ENSG00000261324	AC010168.2	ENST00000562691.2
mHDCR_13	chr12	14772794	14777986	147180	ENSG00000246705	H2AJ	ENST00000544848.2
mHDCR_13	chr12	14803004	14805160	147185	ENSG00000084463	WBP11	ENST00000261167.7
mHDCR_13	chr12	14803004	14805160	147185	ENSG00000182993	C12orf60	ENST00000330828.3
mHDCR_13	chr12	14803004	14805160	147185	ENSG00000286107	AC007655.2	ENST00000651868.1
mHDCR_13	chr12	14812691	14826791	147190	ENSG00000179256	SMCO3	ENST00000316048.2
mHDCR_13	chr12	14840190	14841364	147199	ENSG00000256339	AC007655.1	ENST00000444324.2
mHDCR_13	chr12	14841365	14858265	147200	ENSG00000111339	ART4	ENST00000228936.6
mHDCR_13	chr12	14885141	14889393	147215	ENSG00000111341	MGP	ENST00000228938.5
mHDCR_13	chr12	14885141	14889393	147215	ENSG00000111341	MGP	ENST00000539261.6
mHDCR_13	chr12	14938309	14939642	147235	ENSG00000139055	ERP27	ENST00000266397.7
mHDCR_13	chr12	14959917	14966287	147243	ENSG00000111348	ARHGDIB	ENST00000228945.9
mHDCR_13	chr12	14959917	14966287	147243	ENSG00000111348	ARHGDIB	ENST00000541546.5
mHDCR_13	chr12	14971438	14974681	147247	ENSG00000139053	PDE6H	ENST00000266395.3
mHDCR_13	chr12	15219494	15221897	147326	ENSG00000134533	RERG	ENST00000256953.6
mHDCR_13	chr12	15219494	15221897	147326	ENSG00000134533	RERG	ENST00000537647.5
mHDCR_13	chr12	15219494	15221897	147326	ENSG00000134533	RERG	ENST00000546331.5
mHDCR_13	chr12	15320956	15328209	147353	ENSG00000151490	PTPRO	ENST00000281171.9
mHDCR_13	chr12	15320956	15328209	147353	ENSG00000151490	PTPRO	ENST00000348962.7
mHDCR_13	chr12	15320956	15328209	147353	ENSG00000151490	PTPRO	ENST00000543886.6
mHDCR_13	chr12	15320956	15328209	147353	ENSG00000151490	PTPRO	ENST00000674188.1
mHDCR_13	chr12	15320956	15328209	147353	ENSG00000151490	PTPRO	ENST00000674316.1
mHDCR_13	chr12	15665659	15684776	147455	ENSG00000200105	RNU6-251P	ENST00000363235.1
mHDCR_14	chr12	26622585	26623704	150917	ENSG00000234428	AC023051.1	ENST00000414098.2
mHDCR_14	chr12	26826076	26833528	150988	ENSG00000123104	ITPR2	ENST00000242737.5
mHDCR_14	chr12	26826076	26833528	150988	ENSG00000123104	ITPR2	ENST00000381340.8
mHDCR_14	chr12	26935531	26955920	151021	ENSG00000064102	INTS13	ENST00000261191.12
mHDCR_14	chr12	26935531	26955920	151021	ENSG00000111790	FGFR1OP2	ENST00000229395.8
mHDCR_14	chr12	26935531	26955920	151021	ENSG00000111790	FGFR1OP2	ENST00000327214.5
mHDCR_14	chr12	26935531	26955920	151021	ENSG00000111790	FGFR1OP2	ENST00000546072.5
mHDCR_14	chr12	26970063	26974722	151030	ENSG00000247903	AC024896.1	ENST00000500632.1
mHDCR_14	chr12	27013393	27018408	151035	ENSG00000064115	TM7SF3	ENST00000343028.9
mHDCR_14	chr12	27018409	27025085	151036	ENSG00000152944	MED21	ENST00000282892.4
mHDCR_14	chr12	27018409	27025085	151036	ENSG00000152944	MED21	ENST00000546323.5
mHDCR_14	chr12	27243092	27246603	151098	ENSG00000211455	STK38L	ENST00000389032.8
mHDCR_14	chr12	27332670	27333747	151130	ENSG00000029153	ARNTL2	ENST00000261178.9
mHDCR_14	chr12	27332670	27333747	151130	ENSG00000029153	ARNTL2	ENST00000266503.9
mHDCR_14	chr12	27332670	27333747	151130	ENSG00000029153	ARNTL2	ENST00000311001.9
mHDCR_14	chr12	27332670	27333747	151130	ENSG00000029153	ARNTL2	ENST00000395901.6
mHDCR_14	chr12	27332670	27333747	151130	ENSG00000029153	ARNTL2	ENST00000544915.5
mHDCR_14	chr12	27332670	27333747	151130	ENSG00000029153	ARNTL2	ENST00000546179.5
mHDCR_14	chr12	27439949	27450959	151176	ENSG00000245311	ARNTL2-AS1	ENST00000500498.2
mHDCR_14	chr12	27455504	27473007	151181	ENSG00000165935	SMCO2	ENST00000298876.8
mHDCR_14	chr12	27455504	27473007	151181	ENSG00000165935	SMCO2	ENST00000416383.5
mHDCR_14	chr12	27455504	27473007	151181	ENSG00000165935	SMCO2	ENST00000535986.1
mHDCR_14	chr12	27523518	27535204	151198	ENSG00000110841	PPFIBP1	ENST00000228425.11
mHDCR_14	chr12	27523518	27535204	151198	ENSG00000110841	PPFIBP1	ENST00000318304.12
mHDCR_14	chr12	27523518	27535204	151198	ENSG00000110841	PPFIBP1	ENST00000535047.5
mHDCR_14	chr12	27523518	27535204	151198	ENSG00000110841	PPFIBP1	ENST00000537927.5
mHDCR_14	chr12	27523518	27535204	151198	ENSG00000110841	PPFIBP1	ENST00000542629.5
mHDCR_14	chr12	27523518	27535204	151198	ENSG00000110841	PPFIBP1	ENST00000545334.5
mHDCR_14	chr12	27695722	27696875	151255	ENSG00000174236	REP15	ENST00000310791.4
mHDCR_14	chr12	27708332	27711187	151262	ENSG00000061794	MRPS35	ENST00000081029.8
mHDCR_14	chr12	27708332	27711187	151262	ENSG00000061794	MRPS35	ENST00000538315.5
mHDCR_14	chr12	27708332	27711187	151262	ENSG00000256377	AC009509.1	ENST00000536317.5
mHDCR_14	chr12	27778553	27787200	151282	ENSG00000087448	KLHL42	ENST00000381271.7
mHDCR_14	chr12	27778553	27787200	151282	ENSG00000205693	MANSC4	ENST00000381273.4
mHDCR_14	chr12	27778553	27787200	151282	ENSG00000256747	AC009511.2	ENST00000545904.1
mHDCR_14	chr12	27799341	27805480	151288	ENSG00000256512	AC009511.1	ENST00000543527.1
mHDCR_14	chr12	27954209	27959000	151341	ENSG00000257042	AC008011.2	ENST00000538113.1
mHDCR_14	chr12	27969055	27972652	151347	ENSG00000087494	PTHLH	ENST00000201015.8
mHDCR_14	chr12	27969055	27972652	151347	ENSG00000087494	PTHLH	ENST00000395868.7
mHDCR_14	chr12	27969055	27972652	151347	ENSG00000087494	PTHLH	ENST00000395872.5
mHDCR_14	chr12	27969055	27972652	151347	ENSG00000087494	PTHLH	ENST00000535992.5
mHDCR_14	chr12	27969055	27972652	151347	ENSG00000087494	PTHLH	ENST00000538310.1
mHDCR_14	chr12	27969055	27972652	151347	ENSG00000087494	PTHLH	ENST00000539239.5
mHDCR_14	chr12	27972653	27976629	151348	ENSG00000087494	PTHLH	ENST00000545234.6
mHDCR_14	chr12	28189818	28191256	151424	ENSG00000123106	CCDC91	ENST00000539107.5
mHDCR_14	chr12	28189818	28191256	151424	ENSG00000123106	CCDC91	ENST00000545336.5
mHDCR_14	chr12	28189818	28191256	151424	ENSG00000247934	AC022364.1	ENST00000473753.2
mHDCR_14	chr12	28189818	28191256	151424	ENSG00000247934	AC022364.1	ENST00000617468.1
mHDCR_14	chr12	28317660	28327283	151463	ENSG00000252237	RNU4-54P	ENST00000516428.1
mHDCR_14	chr12	29145043	29154343	151736	ENSG00000064763	FAR2	ENST00000536681.8
mHDCR_14	chr12	29316246	29319598	151788	ENSG00000257176	AC009318.1	ENST00000553105.1
mHDCR_14	chr12	29376492	29383761	151810	ENSG00000087502	ERGIC2	ENST00000360150.9
mHDCR_14	chr12	29496236	29498120	151861	ENSG00000187950	OVCH1	ENST00000318184.9
mHDCR_14	chr12	29516132	29520756	151872	ENSG00000257456	AC009320.1	ENST00000549070.1
mHDCR_15	chr12	112929271	112940545	178839	ENSG00000111331	OAS3	ENST00000228928.12
mHDCR_15	chr12	112929271	112940545	178839	ENSG00000111331	OAS3	ENST00000548514.2
mHDCR_15	chr12	112929271	112940545	178839	ENSG00000111331	OAS3	ENST00000551007.1
mHDCR_15	chr12	112929271	112940545	178839	ENSG00000111331	OAS3	ENST00000679354.1
mHDCR_15	chr12	112929271	112940545	178839	ENSG00000111331	OAS3	ENST00000679483.1
mHDCR_15	chr12	112929271	112940545	178839	ENSG00000111331	OAS3	ENST00000679493.1
mHDCR_15	chr12	112929271	112940545	178839	ENSG00000111331	OAS3	ENST00000680044.1
mHDCR_15	chr12	112929271	112940545	178839	ENSG00000111331	OAS3	ENST00000680161.1
mHDCR_15	chr12	112929271	112940545	178839	ENSG00000111331	OAS3	ENST00000680438.1
mHDCR_15	chr12	112929271	112940545	178839	ENSG00000111331	OAS3	ENST00000680966.1
mHDCR_15	chr12	112929271	112940545	178839	ENSG00000111331	OAS3	ENST00000681085.1
mHDCR_15	chr12	112929271	112940545	178839	ENSG00000111331	OAS3	ENST00000681147.1
mHDCR_15	chr12	112929271	112940545	178839	ENSG00000111331	OAS3	ENST00000681346.1
mHDCR_15	chr12	112929271	112940545	178839	ENSG00000111331	OAS3	ENST00000681497.1
mHDCR_15	chr12	112969119	112981205	178849	ENSG00000111335	OAS2	ENST00000342315.8
mHDCR_15	chr12	112969119	112981205	178849	ENSG00000111335	OAS2	ENST00000392583.7
mHDCR_15	chr12	112969119	112981205	178849	ENSG00000111335	OAS2	ENST00000449768.2
mHDCR_15	chr12	112969119	112981205	178849	ENSG00000111335	OAS2	ENST00000680122.1
mHDCR_15	chr12	112969119	112981205	178849	ENSG00000111335	OAS2	ENST00000680685.1
mHDCR_15	chr12	112999767	113020142	178855	ENSG00000257452	AC004551.1	ENST00000552784.1
mHDCR_15	chr12	112999767	113020142	178855	ENSG00000258159	IMMP1LP2	ENST00000552954.1
mHDCR_15	chr12	113056233	113062125	178863	ENSG00000135144	DTX1	ENST00000257600.3
mHDCR_15	chr12	113133010	113137781	178873	ENSG00000111344	RASAL1	ENST00000261729.9
mHDCR_15	chr12	113133010	113137781	178873	ENSG00000111344	RASAL1	ENST00000446861.7
mHDCR_15	chr12	113133010	113137781	178873	ENSG00000111344	RASAL1	ENST00000546530.5
mHDCR_15	chr12	113133010	113137781	178873	ENSG00000111344	RASAL1	ENST00000548055.1
mHDCR_15	chr12	113149804	113150234	178876	ENSG00000186710	CFAP73	ENST00000335621.10
mHDCR_15	chr12	113150235	113159174	178877	ENSG00000199899	Y_RNA	ENST00000363029.2
mHDCR_15	chr12	113170573	113187399	178881	ENSG00000123064	DDX54	ENST00000306014.10
mHDCR_15	chr12	113170573	113187399	178881	ENSG00000123064	DDX54	ENST00000314045.11
mHDCR_15	chr12	113170573	113187399	178881	ENSG00000139405	RITA1	ENST00000548278.2
mHDCR_15	chr12	113170573	113187399	178881	ENSG00000139405	RITA1	ENST00000549621.5
mHDCR_15	chr12	113170573	113187399	178881	ENSG00000139405	RITA1	ENST00000552495.1
mHDCR_15	chr12	113170573	113187399	178881	ENSG00000201208	Y_RNA	ENST00000364338.1
mHDCR_15	chr12	113189624	113192187	178883	ENSG00000257286	AC089999.1	ENST00000552525.1
mHDCR_15	chr12	113216067	113222331	178888	ENSG00000166578	IQCD	ENST00000299732.6
mHDCR_15	chr12	113216067	113222331	178888	ENSG00000166578	IQCD	ENST00000416617.3
mHDCR_15	chr12	113216067	113222331	178888	ENSG00000166578	IQCD	ENST00000546692.1
mHDCR_15	chr12	113216067	113222331	178888	ENSG00000186815	TPCN1	ENST00000335509.11
mHDCR_15	chr12	113216067	113222331	178888	ENSG00000186815	TPCN1	ENST00000550785.5
mHDCR_15	chr12	113333478	113354431	178907	ENSG00000089060	SLC8B1	ENST00000202831.7
mHDCR_15	chr12	113333478	113354431	178907	ENSG00000089060	SLC8B1	ENST00000552014.5
mHDCR_15	chr12	113333478	113354431	178907	ENSG00000089060	SLC8B1	ENST00000680972.1
mHDCR_15	chr12	113357124	113360256	178910	ENSG00000151176	PLBD2	ENST00000280800.5
mHDCR_15	chr12	113357124	113360256	178910	ENSG00000151176	PLBD2	ENST00000545182.6
mHDCR_15	chr12	113394811	113404042	178916	ENSG00000135094	SDS	ENST00000257549.9
mHDCR_15	chr12	113422172	113435770	178922	ENSG00000139410	SDSL	ENST00000345635.8
mHDCR_15	chr12	113422172	113435770	178922	ENSG00000139410	SDSL	ENST00000403593.9
mHDCR_15	chr12	113471214	113477925	178928	ENSG00000089116	LHX5	ENST00000261731.4
mHDCR_15	chr12	113471214	113477925	178928	ENSG00000257935	LHX5-AS1	ENST00000551357.2
mHDCR_15	chr12	113929273	113933323	179026	ENSG00000257359	AC073863.1	ENST00000550206.1
mHDCR_15	chr12	113961688	113967221	179034	ENSG00000122965	RBM19	ENST00000261741.10
mHDCR_15	chr12	113961688	113967221	179034	ENSG00000122965	RBM19	ENST00000392561.7
mHDCR_15	chr12	113961688	113967221	179034	ENSG00000122965	RBM19	ENST00000545145.6
mHDCR_15	chr12	114393661	114419122	179194	ENSG00000089225	TBX5	ENST00000310346.8
mHDCR_15	chr12	114393661	114419122	179194	ENSG00000089225	TBX5	ENST00000349716.9
mHDCR_15	chr12	114393661	114419122	179194	ENSG00000089225	TBX5	ENST00000405440.7
mHDCR_15	chr12	114393661	114419122	179194	ENSG00000089225	TBX5	ENST00000526441.1
mHDCR_15	chr12	114393661	114419122	179194	ENSG00000255399	TBX5-AS1	ENST00000655553.1
mHDCR_15	chr12	114681266	114685800	179258	ENSG00000135111	TBX3	ENST00000257566.7
mHDCR_15	chr12	114681266	114685800	179258	ENSG00000135111	TBX3	ENST00000349155.7
mHDCR_15	chr12	114681266	114685800	179258	ENSG00000257817	AC026765.3	ENST00000653540.1
mHDCR_15	chr12	114737475	114738302	179270	ENSG00000252459	AC026765.1	ENST00000516650.1
mHDCR_15	chr12	115357567	115368721	179456	ENSG00000257726	AC078880.2	ENST00000547948.1
mHDCR_15	chr12	115848078	115858345	179597	ENSG00000200112	AC012157.1	ENST00000363242.1
mHDCR_15	chr12	115958573	115964911	179624	ENSG00000258034	AC012157.2	ENST00000549725.1
mHDCR_15	chr12	116079925	116084611	179663	ENSG00000200665	RNU6-1188P	ENST00000363795.1
mHDCR_15	chr12	116147196	116150776	179696	ENSG00000207967	MIR620	ENST00000385232.1
mHDCR_15	chr12	116176206	116186669	179706	ENSG00000258337	AC130895.1	ENST00000549373.1
mHDCR_15	chr12	116276418	116280547	179734	ENSG00000123066	MED13L	ENST00000281928.9
mHDCR_15	chr12	116276418	116280547	179734	ENSG00000123066	MED13L	ENST00000650226.1
mHDCR_15	chr12	116532318	116538128	179787	ENSG00000196668	LINC00173	ENST00000470091.1
mHDCR_15	chr12	116532318	116538128	179787	ENSG00000196668	LINC00173	ENST00000480237.1
mHDCR_15	chr12	116532318	116538128	179787	ENSG00000196668	LINC00173	ENST00000489452.1
mHDCR_15	chr12	116532318	116538128	179787	ENSG00000196668	LINC00173	ENST00000659479.1
mHDCR_15	chr12	116545544	116564419	179790	ENSG00000258102	MAP1LC3B2	ENST00000556529.4
mHDCR_15	chr12	116586526	116600376	179800	ENSG00000258249	AC125603.3	ENST00000550742.1
mHDCR_15	chr12	116731009	116752210	179833	ENSG00000111412	SPRING1	ENST00000261318.5
mHDCR_15	chr12	116731009	116752210	179833	ENSG00000135119	RNFT2	ENST00000257575.9
mHDCR_15	chr12	116731009	116752210	179833	ENSG00000135119	RNFT2	ENST00000392549.7
mHDCR_15	chr12	116731009	116752210	179833	ENSG00000135119	RNFT2	ENST00000407967.7
mHDCR_15	chr12	116774960	116800101	179840	ENSG00000201382	RNU6-558P	ENST00000364512.1
mHDCR_15	chr12	116876305	116884550	179860	ENSG00000135116	HRK	ENST00000257572.5
mHDCR_15	chr12	116904317	116918051	179864	ENSG00000174989	FBXW8	ENST00000455858.2
mHDCR_15	chr12	116904317	116918051	179864	ENSG00000174989	FBXW8	ENST00000652555.1
mHDCR_15	chr12	116904317	116918051	179864	ENSG00000240100	AC083806.1	ENST00000468934.1
mHDCR_15	chr12	116986777	116987978	179893	ENSG00000257279	AC127164.1	ENST00000548738.1
mHDCR_15	chr12	117093061	117102730	179923	ENSG00000088992	TESC	ENST00000335209.12
mHDCR_15	chr12	117093061	117102730	179923	ENSG00000088992	TESC	ENST00000541210.5
mHDCR_15	chr12	117093061	117102730	179923	ENSG00000258285	TESC-AS1	ENST00000547006.1
mHDCR_15	chr12	117189198	117195542	179939	ENSG00000135108	FBXO21	ENST00000330622.9
mHDCR_15	chr12	117189198	117195542	179939	ENSG00000135108	FBXO21	ENST00000427718.6
mHDCR_15	chr12	117189198	117195542	179939	ENSG00000135108	FBXO21	ENST00000622495.5
mHDCR_16	chr12	118885604	118890463	180358	ENSG00000201042	AC087863.1	ENST00000364172.1
mHDCR_16	chr12	118971486	118985054	180382	ENSG00000139767	SRRM4	ENST00000267260.5
mHDCR_16	chr12	119110512	119123088	180418	ENSG00000257095	AC084361.1	ENST00000537730.1
mHDCR_16	chr12	119169269	119176535	180428	ENSG00000256884	AC084880.4	ENST00000538405.1
[truncated: 3,178 more rows]
