# Supplementary material for: GWAS and 3D chromatin mapping identifies multicancer risk genes associated with hormone-dependent cancers
Source: PLoS Genet. 2024 Nov 25;20(11):e1011490. doi: 10.1371/journal.pgen.1011490 (PMC11627375; doi:10.1371/journal.pgen.1011490)
Supplement: S7 Table — (XLSX) [file pgen.1011490.s012.xlsx]

## Sheet: S7 Table
Bait_Chr	Bait_Start	Bait_End	BaitID	Bait_Name	oeChr	oeStart	oeEnd	oeID	oeName	Distance	ARK1	B80T5	COV362	E6E7hTERT	FT282	Ishikawa	LNCAP	MCF7	MDAMB231	OVCAR4	PC3	RWPE1
chr1	9021966	9031657	1816	bait_1555	chr1	9098746	9103135	1829	.	74129	5.12862	0	3.04688	3.14108	3.60028	4.45049	2.36605	0	0	2.21559	2.51537	2.01264
chr1	9021966	9031657	1816	bait_1555	chr1	9579647	9581437	1921	.	553731	0.681325	0	0.324109	0.348182	0.371857	0	0.969757	0	0	0.215384	1.56812	5.74112
chr1	9021966	9031657	1816	bait_1555	chr1	153353472	153355368	37103	.	144327609	8.18935	0	0	0	0	0	0	0	0	0	0	0
chr1	9021966	9031657	1816	bait_1555	chr1	153626976	153638256	37163	bait_417	144605805	22.2364	0	0	0	0	0	0	0	0	0	0	0
chr1	9021966	9031657	1816	bait_1555	chr1	153649459	153663918	37169	bait_419	144629877	10.2904	0	0	0	0	0	0	0	0	0	0	0
chr1	9021966	9031657	1816	bait_1555	chr1	153676583	153681829	37171	bait_421	144652395	10.2904	0	0	0	0	0	0	0	0	0	0	0
chr1	9021966	9031657	1816	bait_1555	chr1	153688743	153725144	37173	.	144680132	8.19054	0	0	0	0	0	0	0	0	0	0	0
chr1	9021966	9031657	1816	bait_1555	chr1	153853605	153866376	37203	.	144833179	8.19105	0	0	0	0	0	0	0	0	0	0	0
chr1	9021966	9031657	1816	bait_1555	chr1	153866377	153875465	37204	.	144844110	15.0489	0	0	0	0	0	0	0	0	0	0	0
chr1	9021966	9031657	1816	bait_1555	chr1	153875466	153883740	37205	.	144852792	8.19112	0	0	0	0	0	0	0	0	0	0	0
chr1	9021966	9031657	1816	bait_1555	chr1	153883741	153885105	37206	.	144857612	8.19113	0	0	0	0	0	0	0	0	0	0	0
chr1	9021966	9031657	1816	bait_1555	chr1	153885106	153888851	37207	.	144860167	15.0489	0	0	0	0	0	0	0	0	0	0	0
chr1	9021966	9031657	1816	bait_1555	chr1	153888852	153889759	37208	.	144862494	15.049	0	0	0	0	0	0	0	0	0	0	0
chr1	9021966	9031657	1816	bait_1555	chr1	153889760	153894081	37209	.	144865109	25.5921	0	0	0	0	0	0	0	0	0	0	0
chr1	9021966	9031657	1816	bait_1555	chr1	153894082	153900505	37210	.	144870482	22.1474	0	0	0	0	0	0	0	0	0	0	0
chr1	9021966	9031657	1816	bait_1555	chr1	153910172	153911044	37212	.	144883797	26.6907	0	0	0	0	0	0	0	0	0	0	0
chr1	9021966	9031657	1816	bait_1555	chr1	153911155	153918589	37214	.	144888061	22.1264	0	0	0	0	0	0	0	0	0	0	0
chr1	9021966	9031657	1816	bait_1555	chr1	153919563	153920374	37217	.	144893157	29.3836	0	0	0	0	0	0	0	0	0	0	0
chr1	9021966	9031657	1816	bait_1555	chr1	153920375	153921325	37218	.	144894039	29.3837	0	0	0	0	0	0	0	0	0	0	0
chr1	9021966	9031657	1816	bait_1555	chr1	153921326	153930284	37219	bait_426	144898994	25.9976	0	0	0	0	0	0	0	0	0	0	0
chr1	9021966	9031657	1816	bait_1555	chr1	153931578	153939949	37221	.	144908952	22.1368	0	0	0	0	0	0	0	0	0	0	0
chr1	9021966	9031657	1816	bait_1555	chr1	153939950	153944924	37222	bait_427	144915626	184.93	0	0	0	0	0	0	0	0	0	0	0
chr1	9021966	9031657	1816	bait_1555	chr1	153944925	153949407	37223	bait_428	144920355	223.44	0	0	0	0	0	0	0	0	0	0	0
chr1	9021966	9031657	1816	bait_1555	chr1	153949408	153951061	37224	.	144923423	26.6907	0	0	0	0	0	0	0	0	0	0	0
chr1	9021966	9031657	1816	bait_1555	chr1	153951062	153962812	37225	bait_429	144930126	96.1631	0	0	0	0	0	0	0	0	0	0	0
chr1	9075057	9085510	1822	bait_1556	chr1	9021966	9031657	1816	bait_1555	-53472	15.3318	0	12.8032	7.42359	0	5.54575	0	0	0	0	0	1.80683
chr1	9075057	9085510	1822	bait_1556	chr1	9126509	9134693	1832	bait_1646	50318	10.4764	0	8.3745	6.69912	0	7.79509	0	0	0	0	0	7.44989
chr1	9075057	9085510	1822	bait_1556	chr1	9167685	9187508	1838	bait_1655	97313	8.20992	0	6.19736	3.76127	0	5.8783	0	0	0	0	0	2.78804
chr1	9075057	9085510	1822	bait_1556	chr1	9276919	9281874	1860	bait_1657	199113	4.48088	0	4.49432	5.55769	0	4.16551	0	0	0	0	0	4.32899
chr1	9075057	9085510	1822	bait_1556	chr1	9290615	9297165	1863	bait_1658	213607	5.91127	0	6.53411	2.74912	0	3.28816	0	0	0	0	0	8.92344
chr1	9075057	9085510	1822	bait_1556	chr1	9589735	9591280	1926	bait_1789	510224	6.15639	0	12.1786	5.13137	0	7.40181	0	0	0	0	0	4.63376
chr1	9075057	9085510	1822	bait_1556	chr1	10471160	10475570	2113	bait_114	1393082	0	0	0	5.78184	0	0	0	0	0	0	0	0
chr1	9088142	9090911	1825	bait_1557	chr1	9021966	9031657	1816	bait_1555	-62715	11.307	0	0	9.92188	0	0	0	0	0	0	0	0
chr1	9088142	9090911	1825	bait_1557	chr1	9126509	9134693	1832	bait_1646	41075	5.43238	0	0	10.5199	0	0	0	0	0	0	0	0
chr1	9088142	9090911	1825	bait_1557	chr1	9145485	9153994	1835	bait_1654	60213	2.23196	0	0	6.46569	0	0	0	0	0	0	0	0
chr1	9088142	9090911	1825	bait_1557	chr1	9167685	9187508	1838	bait_1655	88070	7.82285	0	0	6.23799	0	0	0	0	0	0	0	0
chr1	9088142	9090911	1825	bait_1557	chr1	9276919	9281874	1860	bait_1657	189870	3.09676	0	0	5.84575	0	0	0	0	0	0	0	0
chr1	9088142	9090911	1825	bait_1557	chr1	9290615	9297165	1863	bait_1658	204364	1.32638	0	0	7.25198	0	0	0	0	0	0	0	0
chr1	9088142	9090911	1825	bait_1557	chr1	9538417	9553560	1906	bait_1787	456462	2.2018	0	0	6.67569	0	0	0	0	0	0	0	0
chr1	9088142	9090911	1825	bait_1557	chr1	9588031	9589734	1925	bait_1788	499356	0.676492	0	0	5.24412	0	0	0	0	0	0	0	0
chr1	9088142	9090911	1825	bait_1557	chr1	9589735	9591280	1926	bait_1789	500981	0.675796	0	0	8.7642	0	0	0	0	0	0	0	0
chr1	9126509	9134693	1832	bait_1646	chr1	9189634	9202469	1840	.	65451	6.69442	0	4.87884	3.94938	6.28836	6.47705	4.82753	0	0	3.6626	5.34192	3.70126
chr1	9126509	9134693	1832	bait_1646	chr1	9239398	9240710	1851	.	109453	5.41589	0	2.29907	3.27457	4.01657	3.70786	3.09984	0	0	2.53719	4.48293	1.93665
chr1	9126509	9134693	1832	bait_1646	chr1	9470752	9481223	1898	.	345387	2.47593	0	5.2707	3.46669	2.61294	3.1651	1.34043	0	0	4.27204	1.77769	3.30497
chr1	9126509	9134693	1832	bait_1646	chr1	9481224	9483713	1899	.	351868	4.98886	0	6.94509	7.38785	6.44035	2.4995	4.33562	0	0	5.22897	5.68741	4.88664
chr1	9126509	9134693	1832	bait_1646	chr1	9483714	9496009	1900	.	359261	4.24908	0	5.842	6.6924	5.39012	2.56171	2.85475	0	0	4.45851	4.44302	4.99253
chr1	9126509	9134693	1832	bait_1646	chr1	9496010	9514942	1901	.	374875	3.58734	0	5.16452	3.26498	4.02398	2.69292	0.994361	0	0	0.899559	4.66429	3.2171
chr1	9126509	9134693	1832	bait_1646	chr1	9533423	9538217	1904	.	405219	5.37678	0	2.94583	2.98777	3.52527	2.53262	2.66268	0	0	2.23124	2.49625	3.08048
chr1	9126509	9134693	1832	bait_1646	chr1	9570485	9573189	1918	.	441236	4.33514	0	3.63148	3.61593	3.85633	1.50356	2.29524	0	0	1.96635	1.99488	5.19504
chr1	9126509	9134693	1832	bait_1646	chr1	9573190	9574687	1919	.	443338	4.35857	0	5.528	4.62245	7.20181	3.26495	1.72088	0	0	5.03171	4.79289	2.94235
chr1	9126509	9134693	1832	bait_1646	chr1	9579647	9581437	1921	.	449941	1.91619	0	4.46945	2.41662	3.01796	1.96192	2.33907	0	0	3.51284	4.45163	5.29802
chr1	9145485	9153994	1835	bait_1654	chr1	9134694	9143653	1833	.	-10566	4.74536	0	4.92944	3.15605	5.0205	8.01324	4.14112	0	0	4.30681	3.88176	2.65398
chr1	9145485	9153994	1835	bait_1654	chr1	9187509	9189633	1839	.	38832	5.45046	0	2.61267	2.26697	4.92511	6.0366	3.91173	0	0	2.14312	2.86453	3.71617
chr1	9145485	9153994	1835	bait_1654	chr1	9189634	9202469	1840	.	46312	5.02838	0	4.0772	3.52547	4.25434	5.68136	3.6609	0	0	3.15398	4.54642	3.03227
chr1	9145485	9153994	1835	bait_1654	chr1	9481224	9483713	1899	.	332729	3.96222	0	4.94716	5.82462	3.10074	3.40319	3.19736	0	0	1.78005	0.795953	3.86599
chr1	9145485	9153994	1835	bait_1654	chr1	9483714	9496009	1900	.	340122	2.43346	0	4.167	5.13167	5.71623	1.57537	2.17382	0	0	2.98498	1.6256	2.93248
chr1	9145485	9153994	1835	bait_1654	chr1	9570485	9573189	1918	.	422098	1.22926	0	1.62583	1.68401	1.09587	0.931945	1.41947	0	0	1.54871	2.02719	6.09491
chr1	9145485	9153994	1835	bait_1654	chr1	9579647	9581437	1921	.	430803	1.25412	0	3.18472	2.15593	3.38236	0.476746	4.82804	0	0	5.25147	2.06837	4.90962
chr1	9145485	9153994	1835	bait_1654	chr7	76289364	76292536	706821	.		11.4382	0	0	0	0	0	0	0	0	0	0	0
chr1	9167685	9187508	1838	bait_1655	chr1	9153995	9159207	1836	.	-20995	4.23802	0	3.72861	3.24502	4.94867	5.67592	3.12373	0	0	2.03028	3.29235	4.0819
chr1	9167685	9187508	1838	bait_1655	chr1	9189634	9202469	1840	.	18455	5.33144	0	4.54635	3.75458	5.18508	5.61906	3.47124	0	0	4.63634	3.76323	3.81823
chr1	9167685	9187508	1838	bait_1655	chr1	9481224	9483713	1899	.	304872	2.65006	0	4.5198	3.77821	4.13302	2.80713	3.2243	0	0	4.0676	2.42623	6.76983
chr1	9167685	9187508	1838	bait_1655	chr1	9483714	9496009	1900	.	312265	2.01317	0	4.95902	3.31011	5.3243	1.41	1.49725	0	0	3.23938	2.49556	4.7636
chr1	9167685	9187508	1838	bait_1655	chr1	9573190	9574687	1919	.	396342	1.80116	0	5.76983	3.97063	6.84158	2.25865	1.52458	0	0	3.56923	2.49844	4.47698
chr1	9167685	9187508	1838	bait_1655	chr7	76181211	76185856	706805	.		8.53155	0	0	0	0	0	0	0	0	0	0	0
chr1	9234209	9239397	1850	bait_1656	chr1	9438798	9442428	1894	.	203810	0.545872	0	3.23032	3.3064	5.03751	2.16887	2.99398	0	0	2.43111	1.44022	1.77908
chr1	9234209	9239397	1850	bait_1656	chr1	9442429	9452454	1895	.	210639	2.55948	0	5.07696	2.02909	5.20442	2.62887	1.77899	0	0	2.51401	1.86742	2.80791
chr1	9234209	9239397	1850	bait_1656	chr1	9481224	9483713	1899	.	245666	4.12037	0	6.47973	3.62235	4.45065	4.01888	4.1751	0	0	2.36631	2.6523	2.66839
chr1	9234209	9239397	1850	bait_1656	chr1	9570485	9573189	1918	.	335034	1.53945	0	5.44817	1.8219	0.927374	2.55293	1.59767	0	0	2.44823	1.84702	2.12398
chr1	9276919	9281874	1860	bait_1657	chr1	9118484	9126508	1831	.	-156900	3.99606	0	3.16304	1.89571	1.55657	1.50594	5.57941	0	0	1.93	3.53986	2.31454
chr1	9276919	9281874	1860	bait_1657	chr1	9406204	9409399	1888	.	128405	2.69086	0	2.28912	2.60051	3.01469	5.17903	2.88477	0	0	1.51494	2.62775	2.08319
chr1	9276919	9281874	1860	bait_1657	chr1	9423243	9428617	1892	.	146534	3.93228	0	3.91214	4.68754	5.26456	4.65979	4.12906	0	0	2.26731	4.24068	4.93092
chr1	9276919	9281874	1860	bait_1657	chr1	9428618	9438797	1893	.	154311	2.37167	0	2.68784	5.5689	5.29325	4.66231	3.31097	0	0	2.14698	2.27856	4.26984
chr1	9276919	9281874	1860	bait_1657	chr1	9438798	9442428	1894	.	161217	6.44528	0	5.07801	7.97076	6.39665	10.4796	4.31482	0	0	5.48598	4.96577	5.73332
chr1	9276919	9281874	1860	bait_1657	chr1	9442429	9452454	1895	.	168045	11.2185	0	6.55978	11.2953	10.3186	18.0409	6.31674	0	0	8.02975	8.35285	7.67254
chr1	9276919	9281874	1860	bait_1657	chr1	9452455	9467964	1896	.	180813	7.00428	0	3.27543	5.0456	5.32716	11.7361	4.58921	0	0	2.88426	4.71462	4.31149
chr1	9276919	9281874	1860	bait_1657	chr1	9467965	9470751	1897	.	189962	10.5989	0	5.86544	7.26729	9.60222	11.614	6.86036	0	0	5.78729	9.11569	4.52747
chr1	9276919	9281874	1860	bait_1657	chr1	9470752	9481223	1898	.	196591	11.7435	0	3.89325	7.03865	6.15416	15.6662	9.25898	0	0	3.84902	4.83659	4.68296
chr1	9276919	9281874	1860	bait_1657	chr1	9481224	9483713	1899	.	203072	15.6679	0	8.11293	7.81437	14.6527	23.8479	15.6454	0	0	12.0896	9.3958	9.52813
chr1	9276919	9281874	1860	bait_1657	chr1	9483714	9496009	1900	.	210465	16.6631	0	7.51035	8.93863	17.0808	19.0735	14.2265	0	0	6.82379	12.6333	8.59606
chr1	9276919	9281874	1860	bait_1657	chr1	9496010	9514942	1901	.	226080	8.5515	0	5.5356	6.47887	6.72737	10.1308	6.64224	0	0	4.07501	5.24707	3.39322
chr1	9276919	9281874	1860	bait_1657	chr1	9514943	9527075	1902	.	241613	4.11345	0	1.85262	3.77433	6.39319	3.97935	1.97267	0	0	2.75532	5.24663	2.09493
chr1	9276919	9281874	1860	bait_1657	chr1	9527076	9533422	1903	.	250853	4.29671	0	1.94274	4.52264	3.04971	4.14683	4.01457	0	0	2.87041	5.0673	5.92273
chr1	9276919	9281874	1860	bait_1657	chr1	9533423	9538217	1904	.	256424	6.14717	0	2.93797	3.74738	6.79243	3.46946	5.38467	0	0	2.5318	4.791	4.71002
chr1	9276919	9281874	1860	bait_1657	chr1	9553878	9554092	1908	.	274589	5.2235	0	0.955747	1.43173	1.77618	3.33637	2.69489	0	0	2.72663	2.723	1.24214
chr1	9276919	9281874	1860	bait_1657	chr1	9554093	9557369	1909	.	276335	3.01686	0	1.25061	1.44282	4.22612	5.46583	1.13662	0	0	1.90248	1.62618	2.40825
chr1	9276919	9281874	1860	bait_1657	chr1	9557370	9558628	1910	.	278603	6.25559	0	2.89379	2.87925	2.99583	4.22095	6.34624	0	0	1.51751	3.16098	4.63411
chr1	9276919	9281874	1860	bait_1657	chr1	9559693	9561712	1913	.	281306	4.43135	0	2.9274	2.6108	5.63236	5.12947	3.20037	0	0	2.7981	4.85254	2.45236
chr1	9276919	9281874	1860	bait_1657	chr1	9568917	9569947	1915	.	290036	5.55137	0	3.40254	2.40019	5.80927	6.20881	4.69354	0	0	2.00525	5.89411	2.96566
chr1	9276919	9281874	1860	bait_1657	chr1	9569948	9570134	1916	.	290645	8.06372	0	1.98606	1.53335	5.82157	3.55214	3.31612	0	0	4.79622	2.89701	2.97186
chr1	9276919	9281874	1860	bait_1657	chr1	9570135	9570484	1917	.	290913	4.12823	0	2.33236	2.10949	3.13576	4.86582	5.66397	0	0	2.0118	4.58914	1.31944
chr1	9276919	9281874	1860	bait_1657	chr1	9570485	9573189	1918	.	292441	8.63067	0	6.56995	3.36314	7.74611	7.19715	10.1916	0	0	9.44978	9.63213	8.89032
chr1	9276919	9281874	1860	bait_1657	chr1	9573190	9574687	1919	.	294542	6.6472	0	9.11818	5.05882	9.25488	9.66044	7.21992	0	0	10.0489	7.82399	8.42496
chr1	9276919	9281874	1860	bait_1657	chr1	9579647	9581437	1921	.	301146	14.8688	0	4.33686	4.4891	8.46504	7.41588	6.87678	0	0	4.97237	7.52722	6.50538
chr1	9276919	9281874	1860	bait_1657	chr1	9581438	9584351	1922	.	303498	7.91353	0	2.45398	3.84301	7.05066	5.55676	4.43348	0	0	2.1052	4.79693	5.02814
chr1	9276919	9281874	1860	bait_1657	chr1	9584352	9587129	1923	.	306344	5.89464	0	2.48142	3.20925	3.76536	5.61124	5.97589	0	0	4.54763	4.38979	3.13046
chr1	9276919	9281874	1860	bait_1657	chr1	9587130	9588030	1924	.	308184	3.90947	0	2.87557	1.07251	1.59553	5.17187	2.59255	0	0	0.86706	3.08564	1.80977
chr1	9276919	9281874	1860	bait_1657	chr1	9589735	9591280	1926	bait_1789	311111	6.37439	0	4.00101	2.91424	5.00985	3.65439	9.61042	0	0	4.63458	3.88046	3.73587
chr1	9276919	9281874	1860	bait_1657	chr1	9608850	9614368	1929	.	332213	1.74635	0	0.272478	1.16998	1.72463	5.59353	2.80941	0	0	1.83197	2.87975	1.95038
chr1	9276919	9281874	1860	bait_1657	chr1	9643841	9645340	1935	.	365194	5.29824	0	1.35034	0.671799	1.42161	4.00568	2.5618	0	0	1.50844	1.28325	0.38815
chr1	9290615	9297165	1863	bait_1658	chr1	9371556	9372415	1881	.	78096	6.07769	0	3.93095	2.41695	4.17619	4.1141	3.85825	0	0	4.13008	2.00391	3.1822
chr1	9290615	9297165	1863	bait_1658	chr1	9372416	9372636	1882	.	78636	4.38744	0	4.12802	2.78322	3.62527	3.26659	6.07436	0	0	3.05774	3.16461	3.57761
chr1	9290615	9297165	1863	bait_1658	chr1	9375920	9377669	1884	.	82905	5.03742	0	4.22539	3.72913	5.08991	4.40776	4.50909	0	0	2.27345	2.69678	2.76114
chr1	9290615	9297165	1863	bait_1658	chr1	9398196	9406203	1887	.	108310	5.64165	0	3.27446	3.07602	4.40275	3.33426	4.47861	0	0	3.28906	2.94209	1.36849
chr1	9290615	9297165	1863	bait_1658	chr1	9406204	9409399	1888	.	113912	7.14988	0	3.71343	4.08476	8.55784	7.16615	7.84031	0	0	3.99099	4.38584	4.72917
chr1	9290615	9297165	1863	bait_1658	chr1	9409400	9412890	1889	.	117255	5.36184	0	4.43586	5.41684	8.4634	5.77279	6.65464	0	0	4.47533	5.3377	5.76044
chr1	9290615	9297165	1863	bait_1658	chr1	9412891	9418394	1890	.	121753	3.59752	0	2.97256	2.42323	6.25452	3.83226	4.76535	0	0	1.60138	2.97544	2.64747
chr1	9290615	9297165	1863	bait_1658	chr1	9418395	9423242	1891	.	126929	7.91495	0	2.54483	3.52515	5.61808	5.52851	8.81321	0	0	5.27288	3.80907	3.99303
chr1	9290615	9297165	1863	bait_1658	chr1	9423243	9428617	1892	.	132040	12.038	0	6.90709	6.344	8.58752	11.4621	10.0106	0	0	5.30657	5.31306	6.08698
chr1	9290615	9297165	1863	bait_1658	chr1	9428618	9438797	1893	.	139818	8.02446	0	5.35001	7.3036	8.70154	8.57697	9.99114	0	0	4.81557	6.4575	5.21646
chr1	9290615	9297165	1863	bait_1658	chr1	9438798	9442428	1894	.	146723	11.9632	0	9.21817	10.8286	15.3679	12.9626	21.3762	0	0	7.29421	8.68336	6.3293
chr1	9290615	9297165	1863	bait_1658	chr1	9442429	9452454	1895	.	153552	21.0463	0	9.21198	15.1752	19.8618	16.776	25.0731	0	0	8.36396	12.5849	7.52313
chr1	9290615	9297165	1863	bait_1658	chr1	9452455	9467964	1896	.	166320	11.4994	0	5.40224	7.16181	10.9158	12.1874	13.7937	0	0	2.57159	6.64539	3.08933
chr1	9290615	9297165	1863	bait_1658	chr1	9467965	9470751	1897	.	175468	13.2472	0	6.47613	8.10133	11.5324	12.8805	14.0417	0	0	8.00538	8.23833	4.17806
chr1	9290615	9297165	1863	bait_1658	chr1	9470752	9481223	1898	.	182098	10.0423	0	7.89591	8.10645	10.3816	14.5269	12.6479	0	0	5.63515	7.53707	4.10876
chr1	9290615	9297165	1863	bait_1658	chr1	9481224	9483713	1899	.	188579	16.8772	0	12.8412	8.43114	13.7983	20.0864	32.3146	0	0	8.6329	11.5048	7.31712
chr1	9290615	9297165	1863	bait_1658	chr1	9483714	9496009	1900	.	195972	17.2935	0	9.21446	9.16667	15.7876	18.1241	25.7371	0	0	7.53017	10.8393	7.60077
chr1	9290615	9297165	1863	bait_1658	chr1	9496010	9514942	1901	.	211586	11.2673	0	5.29823	5.74177	8.49676	8.93497	11.6179	0	0	4.54685	8.14673	3.4938
chr1	9290615	9297165	1863	bait_1658	chr1	9514943	9527075	1902	.	227119	6.41819	0	4.01679	2.79346	4.2309	4.99391	4.10368	0	0	2.81735	1.73143	2.19894
chr1	9290615	9297165	1863	bait_1658	chr1	9527076	9533422	1903	.	236359	6.72654	0	4.90095	3.89165	4.11835	5.22987	6.55966	0	0	2.65472	2.47197	3.37442
chr1	9290615	9297165	1863	bait_1658	chr1	9533423	9538217	1904	.	241930	6.58273	0	3.22254	3.2154	4.22624	5.90211	9.13222	0	0	3.96979	3.96781	2.36288
chr1	9290615	9297165	1863	bait_1658	chr1	9554093	9557369	1909	.	261841	5.11468	0	3.32511	1.93045	5.28658	2.88575	5.53259	0	0	2.03686	3.30235	1.75605
chr1	9290615	9297165	1863	bait_1658	chr1	9557370	9558628	1910	.	264109	5.16776	0	3.36179	2.94984	4.3168	4.80462	7.03882	0	0	2.05767	2.82525	3.19555
chr1	9290615	9297165	1863	bait_1658	chr1	9558808	9559692	1912	.	265360	5.54642	0	2.21332	2.55702	6.40925	2.67644	5.97697	0	0	3.03439	2.58963	1.78325
chr1	9290615	9297165	1863	bait_1658	chr1	9559693	9561712	1913	.	266813	4.88257	0	4.14566	4.0581	6.09378	4.30185	7.48921	0	0	4.42692	4.4428	2.6369
chr1	9290615	9297165	1863	bait_1658	chr1	9561713	9568916	1914	.	271425	5.33893	0	3.23387	2.22083	3.09853	5.24858	6.87454	0	0	1.81091	2.15718	1.05423
chr1	9290615	9297165	1863	bait_1658	chr1	9568917	9569947	1915	.	275542	3.32684	0	2.56297	1.10793	6.66955	6.23292	8.13988	0	0	2.16239	4.05308	2.14438
chr1	9290615	9297165	1863	bait_1658	chr1	9569948	9570134	1916	.	276151	2.66957	0	2.09889	2.90009	5.5974	4.47959	7.77264	0	0	5.33347	2.45739	1.07582
chr1	9290615	9297165	1863	bait_1658	chr1	9570135	9570484	1917	.	276420	5.82068	0	2.81554	0.93778	3.49969	4.19814	5.50028	0	0	3.17859	1.9556	1.07705
chr1	9290615	9297165	1863	bait_1658	chr1	9570485	9573189	1918	.	277947	10.4315	0	7.34439	4.03252	8.969	10.9973	12.9846	0	0	8.44064	6.38814	6.02771
chr1	9290615	9297165	1863	bait_1658	chr1	9573190	9574687	1919	.	280049	10.1261	0	10.5557	4.53011	16.4282	12.7158	14.3083	0	0	9.29971	7.63541	4.71052
chr1	9290615	9297165	1863	bait_1658	chr1	9579647	9581437	1921	.	286652	9.9909	0	8.19226	3.94921	9.64662	7.14644	16.7503	0	0	5.55274	7.52528	7.29277
chr1	9290615	9297165	1863	bait_1658	chr1	9581438	9584351	1922	.	289005	3.88831	0	4.5755	1.76977	4.39505	6.89412	8.9715	0	0	4.83214	4.86771	2.56724
chr1	9290615	9297165	1863	bait_1658	chr1	9584352	9587129	1923	.	291851	6.98396	0	3.01831	2.65226	4.44186	6.01815	9.06516	0	0	3.74797	6.12975	2.59513
chr1	9290615	9297165	1863	bait_1658	chr1	9589735	9591280	1926	bait_1789	296618	3.67518	0	2.47036	1.69072	2.91509	2.80733	10.2199	0	0	2.92528	3.09375	2.16902
chr1	9290615	9297165	1863	bait_1658	chr1	9591281	9596382	1927	.	299942	2.96125	0	1.83803	1.2369	2.74294	4.93307	5.61309	0	0	1.36794	2.43334	1.18381
chr1	9290615	9297165	1863	bait_1658	chr1	9608850	9614368	1929	.	317719	2.79894	0	1.47052	1.54557	2.5511	1.85104	5.5519	0	0	2.9274	2.60588	1.26364
chr1	9290615	9297165	1863	bait_1658	chr1	9614369	9616897	1930	.	321743	3.22787	0	1.24717	1.57006	1.51165	3.07254	5.62844	0	0	0.824198	1.77341	0.48398
chr1	9290615	9297165	1863	bait_1658	chr1	12113189	12118519	2417	.	2821964	0	0	0	0	0	0	11.0201	0	0	0	0	0
chr1	9538417	9553560	1906	bait_1787	chr1	9239398	9240710	1851	.	-305934	2.2739	5.5416	2.4258	2.74888	1.06941	1.88277	3.18994	2.56618	2.31038	1.48765	3.1673	5.30458
chr1	9538417	9553560	1906	bait_1787	chr1	9265102	9268710	1858	.	-279082	5.85576	4.56625	2.77545	3.05003	2.72289	4.71666	2.88113	5.39102	1.61065	3.20457	5.70081	2.20343
chr1	9538417	9553560	1906	bait_1787	chr1	9268711	9276918	1859	.	-273174	5.71668	1.66533	0.771322	2.97507	8.15708	6.47152	4.4311	3.03003	3.70682	2.19358	3.80147	3.21797
chr1	9538417	9553560	1906	bait_1787	chr1	9289594	9290614	1862	.	-255884	4.48986	1.96207	2.21205	3.0258	3.82639	2.65806	6.52854	2.5115	2.95858	1.62767	2.28288	1.69234
chr1	9538417	9553560	1906	bait_1787	chr1	9290615	9297165	1863	bait_1658	-252098	4.51414	0.902982	2.53322	3.28389	3.269	3.189	5.18273	0.34113	0.390846	3.44925	3.68251	2.47688
chr1	9538417	9553560	1906	bait_1787	chr1	9527076	9533422	1903	.	-15739	4.74809	3.50166	4.36532	4.03835	5.71354	4.83483	2.86257	4.58318	3.911	3.56603	4.27285	4.37738
chr1	9538417	9553560	1906	bait_1787	chr1	9533423	9538217	1904	.	-10168	8.24569	7.56846	6.75642	4.64272	8.5477	7.563	5.17187	8.66575	7.60611	7.51247	6.30432	5.9884
chr1	9588031	9589734	1925	bait_1788	chr1	9189634	9202469	1840	.	-392831	1.67502	0.533768	5.20559	2.00096	3.10623	1.56767	2.64875	0.409495	0.573266	1.23879	3.14753	0.708584
chr1	9588031	9589734	1925	bait_1788	chr1	9265102	9268710	1858	.	-321976	5.63729	3.00988	3.12857	3.9087	4.01671	7.01411	5.99242	2.34362	2.3928	4.79051	3.67447	3.22818
chr1	9588031	9589734	1925	bait_1788	chr1	9268711	9276918	1859	.	-316068	4.61165	2.48863	2.43095	2.0883	4.31972	7.71283	5.43268	2.30904	0.516164	2.94205	3.98669	1.76134
chr1	9588031	9589734	1925	bait_1788	chr1	9281875	9289593	1861	.	-303148	4.82678	1.95137	3.83972	2.79663	6.78941	2.43709	9.10904	4.91652	2.2749	3.22079	3.80776	2.33642
chr1	9588031	9589734	1925	bait_1788	chr1	9289594	9290614	1862	.	-298778	7.84539	1.92215	2.85329	2.47813	2.31028	3.80568	12.0819	1.71139	2.91566	2.7662	1.65862	0.538827
chr1	9588031	9589734	1925	bait_1788	chr1	9297166	9304543	1864	.	-288028	2.94653	0.41587	3.60794	1.62323	2.54279	2.95749	5.31218	2.13976	2.82546	1.90708	1.9044	2.53441
chr1	9588031	9589734	1925	bait_1788	chr1	9483714	9496009	1900	.	-99021	2.87836	1.39897	3.03407	1.61695	2.64472	3.54577	6.07296	3.13369	1.18698	2.50981	2.22923	1.94383
chr1	9588031	9589734	1925	bait_1788	chr1	12109023	12113188	2416	.	2522223	0	0	0	0	0	0	10.6302	0	0	0	0	0
chr1	9588031	9589734	1925	bait_1788	chr1	12113189	12118519	2417	.	2526972	0	0	0	0	0	0	10.6429	0	0	0	0	0
chr1	9588031	9589734	1925	bait_1788	chr1	12118520	12121505	2418	.	2531130	0	0	0	0	0	0	22.3505	0	0	0	0	0
chr1	9588031	9589734	1925	bait_1788	chr1	12139962	12143964	2422	.	2553081	0	0	0	0	0	0	8.40819	0	0	0	0	0
chr1	9588031	9589734	1925	bait_1788	chr1	12143965	12145884	2423	.	2556042	0	0	0	0	0	0	6.13479	0	0	0	0	0
chr1	9588031	9589734	1925	bait_1788	chr1	12163288	12165154	2425	.	2575339	0	0	0	0	0	0	10.7712	0	0	0	0	0
chr1	9588031	9589734	1925	bait_1788	chr1	12165155	12172576	2426	.	2579983	0	0	0	0	0	0	6.17274	0	0	0	0	0
chr1	9588031	9589734	1925	bait_1788	chr1	12184132	12194073	2430	.	2600220	0	0	0	0	0	0	8.50745	0	0	0	0	0
chr1	9588031	9589734	1925	bait_1788	chr1	12196542	12214850	2432	.	2616814	0	0	0	0	0	0	10.8797	0	0	0	0	0
chr1	9588031	9589734	1925	bait_1788	chr1	12214851	12219976	2433	.	2628531	0	0	0	0	0	0	13.2739	0	0	0	0	0
chr1	9588031	9589734	1925	bait_1788	chr1	12219977	12228231	2434	.	2635222	0	0	0	0	0	0	6.25923	0	0	0	0	0
chr1	9588031	9589734	1925	bait_1788	chr1	12234644	12234939	2436	.	2645909	0	0	0	0	0	0	6.2758	0	0	0	0	0
chr1	9589735	9591280	1926	bait_1789	chr1	9262191	9265101	1857	.	-326861	1.78808	0.289772	1.75747	1.22912	2.57317	5.33597	2.45177	2.0245	0.461449	1.07085	2.35729	2.6854
chr1	9589735	9591280	1926	bait_1789	chr1	9265102	9268710	1858	.	-323601	6.82341	2.19183	3.24967	3.68059	4.86086	8.14806	7.36361	3.99328	4.29465	3.5522	3.53845	2.95925
chr1	9589735	9591280	1926	bait_1789	chr1	9268711	9276918	1859	.	-317693	7.44297	0.285843	1.92747	1.38316	3.60659	6.20513	4.71494	4.44153	0.970651	4.24841	3.46338	3.82525
chr1	9589735	9591280	1926	bait_1789	chr1	9276919	9281874	1860	bait_1657	-311111	3.65235	1.09502	1.90714	1.4318	3.56758	1.92337	5.55065	0.268074	0.65515	2.88422	1.97941	1.55941
chr1	9589735	9591280	1926	bait_1789	chr1	9281875	9289593	1861	.	-304773	7.09116	1.56784	2.76476	2.97664	5.70479	3.32908	7.5891	3.31084	3.39979	4.05772	4.49054	2.76784
chr1	9589735	9591280	1926	bait_1789	chr1	9289594	9290614	1862	.	-300403	3.81304	3.09212	2.47606	2.07557	3.03711	2.67378	8.86664	4.23627	4.72519	3.62779	2.95899	1.63798
chr1	9589735	9591280	1926	bait_1789	chr1	9290615	9297165	1863	bait_1658	-296617	3.07553	0.809155	2.0987	1.50464	2.84433	2.96614	7.99643	0.376946	0.625162	2.71326	3.04552	1.69132
chr1	9589735	9591280	1926	bait_1789	chr1	9297166	9304543	1864	.	-289653	2.09531	1.96879	1.49344	1.40943	3.25928	3.42604	5.51983	2.2649	2.00825	1.81539	2.29884	2.61351
chr1	9589735	9591280	1926	bait_1789	chr1	9821018	9822470	1962	bait_1792	231237	0.701592	4.91067	0.476325	1.75505	0.990869	0.15771	0.459247	0.488165	5.4718	1.68852	0.840804	0.655268
chr1	9589735	9591280	1926	bait_1789	chr1	12108039	12109022	2415	.	2518023	0	0	0	0	0	0	6.86974	0	0	0	0	0
chr1	9589735	9591280	1926	bait_1789	chr1	12109023	12113188	2416	.	2520598	0	0	0	0	0	0	6.87501	0	0	0	0	0
chr1	9589735	9591280	1926	bait_1789	chr1	12113189	12118519	2417	.	2525347	0	0	0	0	0	0	29.929	0	0	0	0	0
chr1	9589735	9591280	1926	bait_1789	chr1	12118520	12121505	2418	.	2529505	0	0	0	0	0	0	13.075	0	0	0	0	0
chr1	9589735	9591280	1926	bait_1789	chr1	12121506	12126934	2419	.	2533713	0	0	0	0	0	0	21.519	0	0	0	0	0
chr1	9589735	9591280	1926	bait_1789	chr1	12128234	12139961	2421	.	2543590	0	0	0	0	0	0	13.1256	0	0	0	0	0
chr1	9589735	9591280	1926	bait_1789	chr1	12139962	12143964	2422	.	2551456	0	0	0	0	0	0	11.0647	0	0	0	0	0
chr1	9589735	9591280	1926	bait_1789	chr1	12143965	12145884	2423	.	2554417	0	0	0	0	0	0	11.0737	0	0	0	0	0
chr1	9589735	9591280	1926	bait_1789	chr1	12172577	12178852	2427	.	2585207	0	0	0	0	0	0	7.00602	0	0	0	0	0
chr1	9589735	9591280	1926	bait_1789	chr1	12179991	12184131	2429	.	2591554	0	0	0	0	0	0	7.01875	0	0	0	0	0
chr1	9589735	9591280	1926	bait_1789	chr1	12196542	12214850	2432	.	2615189	0	0	0	0	0	0	13.3796	0	0	0	0	0
chr1	9589735	9591280	1926	bait_1789	chr1	12228232	12234643	2435	.	2640930	0	0	0	0	0	0	9.216	0	0	0	0	0
chr1	9589735	9591280	1926	bait_1789	chr1	12234940	12242181	2437	.	2648053	0	0	0	0	0	0	13.4944	0	0	0	0	0
chr1	9589735	9591280	1926	bait_1789	chr1	12243641	12257535	2440	.	2660081	0	0	0	0	0	0	5.07221	0	0	0	0	0
chr1	9589735	9591280	1926	bait_1789	chr1	12273342	12277032	2449	.	2684680	0	0	0	0	0	0	5.10821	0	0	0	0	0
chr1	9650747	9659672	1938	bait_1790	chr1	9126509	9134693	1832	bait_1646	-524608	3.57208	0	7.52969	6.17228	7.78377	4.44936	0.48992	0	0	4.04896	1.78121	5.20932
chr1	9650747	9659672	1938	bait_1790	chr1	9167685	9187508	1838	bait_1655	-477613	3.40437	0	8.61799	3.35699	7.43819	1.49011	4.88625	0	0	3.88355	4.60927	1.84518
chr1	9650747	9659672	1938	bait_1790	chr1	9234209	9239397	1850	bait_1656	-418406	0.532283	0	0.365108	1.05349	0.717473	5.24492	1.76195	0	0	3.64455	0.470696	1.76946
chr1	9650747	9659672	1938	bait_1790	chr1	9276919	9281874	1860	bait_1657	-375813	4.32634	0	1.33958	6.07304	2.03728	8.87185	4.2413	0	0	4.97445	2.73413	5.92737
chr1	9650747	9659672	1938	bait_1790	chr1	9290615	9297165	1863	bait_1658	-361319	11.4312	0	2.36804	2.80773	6.41553	9.98527	12.4958	0	0	3.37379	6.4856	8.83519
chr1	9650747	9659672	1938	bait_1790	chr1	9588031	9589734	1925	bait_1788	-66327	3.98315	6.32215	6.24173	7.11813	8.19689	10.642	6.1824	6.16602	0	7.90536	7.25509	6.5056
chr1	9650747	9659672	1938	bait_1790	chr1	9589735	9591280	1926	bait_1789	-64702	12.8008	6.20028	10.103	9.36722	4.18678	11.8637	7.83067	9.19335	0	8.34218	9.44244	11.6752
chr1	9650747	9659672	1938	bait_1790	chr1	9685000	9702846	1945	bait_1791	38714	19.6582	18.0062	13.8752	13.5572	12.4173	18.4584	12.0533	18.4559	0	11.2102	13.8964	15.3164
chr1	9650747	9659672	1938	bait_1790	chr1	9821018	9822470	1962	bait_1792	166535	11.8686	25.8322	17.1932	13.7935	12.9919	15.9933	5.44906	12.5254	0	16.5729	12.0623	11.9228
chr1	9650747	9659672	1938	bait_1790	chr1	9822471	9822681	1963	bait_1793	167367	2.27737	17.4384	14.7919	10.3465	2.92024	2.63199	3.83467	12.5649	0	14.4093	12.9875	3.6133
chr1	9650747	9659672	1938	bait_1790	chr1	9822682	9827397	1964	bait_1794	169830	5.63182	6.33993	9.26567	7.71111	2.05499	6.5945	2.31889	1.12399	0	5.90784	4.52669	5.62907
chr1	9650747	9659672	1938	bait_1790	chr1	9847993	9858312	1967	bait_1795	197943	6.39166	4.94733	14.1058	14.2223	6.53224	11.1968	4.4054	2.08909	0	8.88005	6.93412	5.1129
chr1	9650747	9659672	1938	bait_1790	chr1	9893610	9904140	1975	bait_1796	243666	9.83115	19.4032	13.3713	14.8392	1.59315	6.56322	6.2475	13.468	0	10.1663	9.14817	9.60996
chr1	9650747	9659672	1938	bait_1790	chr1	9906930	9916712	1978	bait_1797	256612	20.1643	14.7465	17.1552	18.27	7.77132	12.3214	3.25407	13.8837	0	17.4548	19.8419	18.117
chr1	9650747	9659672	1938	bait_1790	chr1	9930384	9961202	1983	bait_1798	290584	11.1628	6.37408	10.5813	7.86317	4.29729	9.79843	3.56645	6.15377	0	1.74233	11.5543	6.46703
chr1	9650747	9659672	1938	bait_1790	chr1	10025454	10034144	1999	bait_105	374590	13.2423	15.2085	16.7587	14.1246	11.393	13.0097	5.59749	14.2258	0	11.4674	16.5255	10.5957
chr1	9650747	9659672	1938	bait_1790	chr1	10034145	10036708	2000	bait_106	380217	8.75632	12.1486	21.1258	21.5464	5.0281	10.3223	5.65089	11.4236	0	13.2608	16.6811	10.6793
chr1	9650747	9659672	1938	bait_1790	chr1	10160976	10166404	2034	bait_107	508481	12.276	0.521983	5.85193	6.05827	2.28366	7.47502	5.05502	1.91211	0	3.99433	3.2286	3.45787
chr1	9650747	9659672	1938	bait_1790	chr1	10295530	10302317	2072	bait_109	643714	7.83172	3.93438	6.68087	3.93044	4.38983	8.54728	0.393233	5.45641	0	2.40447	7.22778	3.7641
chr1	9650747	9659672	1938	bait_1790	chr1	10385312	10400963	2095	bait_110	737928	2.1529	0.313454	0.0928646	4.18712	4.59285	9.20001	2.10277	1.97782	0	6.85884	9.77665	1.98681
chr1	9650747	9659672	1938	bait_1790	chr1	10429417	10433971	2104	bait_111	776485	10.8258	13.0214	15.4605	12.8906	0.444097	30.8019	6.19128	5.817	0	9.35649	18.617	15.0031
chr1	9650747	9659672	1938	bait_1790	chr1	10433972	10449962	2105	bait_112	786758	6.41323	2.17093	0.0394535	4.30707	6.95627	13.6956	4.13743	0.192395	0	4.72734	14.3895	4.00581
chr1	9650747	9659672	1938	bait_1790	chr1	10457726	10459528	2110	bait_113	803418	4.28527	0.245379	1.71707	7.77208	2.49711	7.55193	0.234701	1.97478	0	4.76154	10.2074	4.03047
chr1	9650747	9659672	1938	bait_1790	chr1	10471160	10475570	2113	bait_114	818156	4.31435	2.18296	5.53793	11.4272	0	9.71138	4.19667	3.91221	0	7.15208	12.4819	15.3473
chr1	9650747	9659672	1938	bait_1790	chr1	10475571	10489368	2114	bait_115	827260	4.33203	0.220555	1.72363	4.40114	0.390745	5.6062	0	0.140698	0	0.386227	0.129754	0.111447
chr1	9650747	9659672	1938	bait_1790	chr1	11132236	11144021	2225	bait_151	1482919	0	0	1.81866	5.55547	0	0	0	0	0	0	0	2.02948
chr1	9650747	9659672	1938	bait_1790	chr1	11261669	11262642	2255	bait_159	1606946	0	0	0	0	0	0	0	0	0	0	5.09889	0
chr1	9685000	9702846	1945	bait_1791	chr1	9626354	9639424	1932	.	-61034	2.46431	2.36754	2.18812	2.17486	5.40649	3.27511	1.94373	2.55726	1.09225	1.79202	2.43659	2.68252
chr1	9685000	9702846	1945	bait_1791	chr1	9643841	9645340	1935	.	-49332	3.19814	3.13434	3.3638	2.70802	4.32084	3.53141	3.68627	3.16484	1.43257	3.60447	2.88668	5.36321
chr1	9685000	9702846	1945	bait_1791	chr1	9645483	9650746	1937	.	-45808	4.63839	4.0268	3.61941	2.91606	6.65468	3.71604	4.25135	3.82668	4.41442	3.17997	2.49145	7.51346
chr1	9685000	9702846	1945	bait_1791	chr1	9666574	9671554	1940	.	-24859	3.06162	6.2219	3.23986	4.95227	3.87054	4.40344	4.13318	5.47033	5.53305	3.94165	3.93175	4.39479
chr1	9685000	9702846	1945	bait_1791	chr1	9671555	9672174	1941	.	-22058	2.36335	9.07774	2.9891	4.37063	3.06757	3.42761	4.85186	3.03979	5.89999	3.54116	3.9191	4.17107
chr1	9685000	9702846	1945	bait_1791	chr1	9672175	9679739	1942	.	-17966	5.69146	8.74452	5.25172	7.12753	8.24156	7.3857	6.84469	5.45805	6.10477	4.36736	4.48795	4.91832
chr1	9685000	9702846	1945	bait_1791	chr1	9679740	9684899	1943	.	-11603	7.726	8.23068	7.81592	6.96996	10.0898	8.91299	8.43824	6.0796	6.28162	9.17585	7.30813	5.72993
chr1	9685000	9702846	1945	bait_1791	chr1	10429417	10433971	2104	bait_111	737771	0.885223	0	0.189485	0	1.70152	5.3112	0.789587	0	0	0	1.81353	0
chr1	9685000	9702846	1945	bait_1791	chr1	12108039	12109022	2415	.	2414608	0	0	0	0	0	0	32.122	0	0	0	0	0
chr1	9685000	9702846	1945	bait_1791	chr1	12109023	12113188	2416	.	2417183	0	0	0	0	0	0	68.7676	0	0	0	0	0
chr1	9685000	9702846	1945	bait_1791	chr1	12113189	12118519	2417	.	2421931	0	0	0	0	0	0	31.7089	0	0	0	0	0
chr1	9685000	9702846	1945	bait_1791	chr1	12118520	12121505	2418	.	2426090	0	0	0	0	0	0	32.8032	0	0	0	0	0
chr1	9685000	9702846	1945	bait_1791	chr1	12121506	12126934	2419	.	2430297	0	0	0	0	0	0	16.125	0	0	0	0	0
chr1	9685000	9702846	1945	bait_1791	chr1	12126935	12128233	2420	.	2433661	0	0	0	0	0	0	13.4379	0	0	0	0	0
chr1	9685000	9702846	1945	bait_1791	chr1	12128234	12139961	2421	.	2440175	0	0	0	0	0	0	13.4569	0	0	0	0	0
chr1	9685000	9702846	1945	bait_1791	chr1	12139962	12143964	2422	.	2448040	0	0	0	0	0	0	27.1492	0	0	0	0	0
chr1	9685000	9702846	1945	bait_1791	chr1	12143965	12145884	2423	.	2451002	0	0	0	0	0	0	24.4075	0	0	0	0	0
chr1	9685000	9702846	1945	bait_1791	chr1	12145885	12163287	2424	.	2460663	0	0	0	0	0	0	8.15455	0	0	0	0	0
chr1	9685000	9702846	1945	bait_1791	chr1	12163288	12165154	2425	.	2470298	0	0	0	0	0	0	8.17148	0	0	0	0	0
chr1	9685000	9702846	1945	bait_1791	chr1	12165155	12172576	2426	.	2474943	0	0	0	0	0	0	13.5577	0	0	0	0	0
chr1	9685000	9702846	1945	bait_1791	chr1	12172577	12178852	2427	.	2481792	0	0	0	0	0	0	10.8713	0	0	0	0	0
chr1	9685000	9702846	1945	bait_1791	chr1	12178853	12179990	2428	.	2485499	0	0	0	0	0	0	5.5518	0	0	0	0	0
chr1	9685000	9702846	1945	bait_1791	chr1	12179991	12184131	2429	.	2488138	0	0	0	0	0	0	10.886	0	0	0	0	0
chr1	9685000	9702846	1945	bait_1791	chr1	12184132	12194073	2430	.	2495180	0	0	0	0	0	0	5.56325	0	0	0	0	0
chr1	9685000	9702846	1945	bait_1791	chr1	12196542	12214850	2432	.	2511773	0	0	0	0	0	0	24.7193	0	0	0	0	0
chr1	9685000	9702846	1945	bait_1791	chr1	12214851	12219976	2433	.	2523491	0	0	0	0	0	0	10.9669	0	0	0	0	0
chr1	9685000	9702846	1945	bait_1791	chr1	12219977	12228231	2434	.	2530181	0	0	0	0	0	0	16.4683	0	0	0	0	0
chr1	9685000	9702846	1945	bait_1791	chr1	12228232	12234643	2435	.	2537515	0	0	0	0	0	0	10.9988	0	0	0	0	0
chr1	9685000	9702846	1945	bait_1791	chr1	12234644	12234939	2436	.	2540869	0	0	0	0	0	0	5.61678	0	0	0	0	0
chr1	9685000	9702846	1945	bait_1791	chr1	12234940	12242181	2437	.	2544638	0	0	0	0	0	0	5.62116	0	0	0	0	0
chr1	9685000	9702846	1945	bait_1791	chr1	12243432	12243640	2439	.	2549613	0	0	0	0	0	0	5.62693	0	0	0	0	0
chr1	9685000	9702846	1945	bait_1791	chr1	12243641	12257535	2440	.	2556665	0	0	0	0	0	0	8.32075	0	0	0	0	0
chr1	9685000	9702846	1945	bait_1791	chr1	12257536	12264343	2441	.	2567017	0	0	0	0	0	0	8.33835	0	0	0	0	0
chr1	9685000	9702846	1945	bait_1791	chr1	12270897	12272596	2446	.	2577824	0	0	0	0	0	0	22.2314	0	0	0	0	0
chr1	9685000	9702846	1945	bait_1791	chr1	12272597	12273207	2447	.	2578979	0	0	0	0	0	0	19.4275	0	0	0	0	0
chr1	9685000	9702846	1945	bait_1791	chr1	12273342	12277032	2449	.	2581264	0	0	0	0	0	0	19.4363	0	0	0	0	0
chr1	9685000	9702846	1945	bait_1791	chr1	12277392	12278841	2451	.	2584194	0	0	0	0	0	0	8.3674	0	0	0	0	0
chr1	9685000	9702846	1945	bait_1791	chr1	12292286	12293353	2458	.	2598897	0	0	0	0	0	0	11.1363	0	0	0	0	0
chr1	9685000	9702846	1945	bait_1791	chr1	12298814	12301359	2460	.	2606164	0	0	0	0	0	0	5.69187	0	0	0	0	0
chr1	9685000	9702846	1945	bait_1791	chr1	12301523	12303191	2462	.	2608434	0	0	0	0	0	0	8.40812	0	0	0	0	0
chr1	9685000	9702846	1945	bait_1791	chr1	12303370	12303805	2464	.	2609665	0	0	0	0	0	0	5.69585	0	0	0	0	0
chr1	9685000	9702846	1945	bait_1791	chr1	12378768	12381156	2485	.	2686039	0	0	0	0	0	0	11.3267	0	0	0	0	0
chr1	9821018	9822470	1962	bait_1792	chr1	8404858	8407328	1642	.	-1415651	0	0	0	0	0	0	6.86003	0	0	0	0	0
chr1	9821018	9822470	1962	bait_1792	chr1	8407329	8408244	1643	.	-1413957	0	0	0	0	0	0	9.58448	0	0	0	0	0
chr1	9821018	9822470	1962	bait_1792	chr1	8409630	8412424	1645	.	-1410717	0	0	0	0	0	0	5.49593	0	0	0	0	0
chr1	9821018	9822470	1962	bait_1792	chr1	8412425	8412901	1646	.	-1409081	0	0	0	0	0	0	6.83069	0	0	0	0	0
chr1	9821018	9822470	1962	bait_1792	chr1	8412936	8418296	1649	.	-1406128	0	0	0	0	0	0	8.17103	0	0	0	0	0
chr1	9821018	9822470	1962	bait_1792	chr1	8423177	8424281	1652	.	-1398015	0	0	0	0	0	0	5.4493	0	0	0	0	0
chr1	9821018	9822470	1962	bait_1792	chr1	8521900	8525443	1683	.	-1298072	0	0	0	0	0	0	5.07912	0	0	0	0	0
chr1	9821018	9822470	1962	bait_1792	chr1	8679696	8681433	1746	.	-1141179	0	0	0	0	0	0	5.60344	0	0	0	0	0
chr1	9821018	9822470	1962	bait_1792	chr1	8705492	8706613	1755	.	-1115691	0	0	0	0	0	0	5.48368	0	0	0	0	0
chr1	9821018	9822470	1962	bait_1792	chr1	9777646	9779771	1951	.	-43035	3.59807	3.94517	2.86075	3.1871	5.06318	3.36506	2.77104	4.09144	4.63973	4.25225	3.20417	5.21852
chr1	9821018	9822470	1962	bait_1792	chr1	9807200	9817319	1959	.	-9484	4.20368	4.72432	4.25218	3.47531	5.71067	5.18703	3.90969	6.49972	6.022	4.9076	4.52864	4.76403
chr1	9821018	9822470	1962	bait_1792	chr1	9918440	9925523	1980	.	100238	0.946768	1.43998	1.30128	1.54606	1.67634	0.791457	1.48607	2.50841	5.37986	1.47323	2.09177	2.45549
chr1	9822471	9822681	1963	bait_1793	chr1	8407329	8408244	1643	.	-1414789	0	0	0	0	0	0	8.51923	0	0	0	0	0
chr1	9822471	9822681	1963	bait_1793	chr1	8409630	8412424	1645	.	-1411549	0	0	0	0	0	0	10.0764	0	0	0	0	0
chr1	9822471	9822681	1963	bait_1793	chr1	8412425	8412901	1646	.	-1409913	0	0	0	0	0	0	5.40246	0	0	0	0	0
chr1	9822471	9822681	1963	bait_1793	chr1	8412936	8418296	1649	.	-1406960	0	0	0	0	0	0	6.92738	0	0	0	0	0
chr1	9822471	9822681	1963	bait_1793	chr1	9777646	9779771	1951	.	-43867	3.64359	4.54505	3.69511	2.77815	3.19419	3.03642	3.0825	5.16497	4.75369	3.37474	4.10275	5.57504
chr1	9822471	9822681	1963	bait_1793	chr1	9793583	9796990	1955	.	-27289	3.47459	4.07342	3.21574	3.16096	2.71576	3.65024	3.10651	5.16755	5.17989	3.88365	3.0262	5.11637
chr1	9822471	9822681	1963	bait_1793	chr1	9800152	9805232	1957	.	-19884	2.24843	3.40883	2.24886	2.08531	2.59977	2.46894	2.57041	5.21715	3.70005	2.61959	3.01033	4.07236
chr1	9822471	9822681	1963	bait_1793	chr1	9807200	9817319	1959	.	-10316	3.98488	3.81647	4.48018	3.68233	3.9668	4.57779	3.94564	6.4203	5.00302	4.17556	4.44027	5.4394
chr1	9822682	9827397	1964	bait_1794	chr1	8407329	8408244	1643	.	-1417253	0	0	0	0	0	0	10.2371	0	0	0	0	0
chr1	9822682	9827397	1964	bait_1794	chr1	8409630	8412424	1645	.	-1414012	0	0	0	0	0	0	6.68508	0	0	0	0	0
chr1	9822682	9827397	1964	bait_1794	chr1	9906930	9916712	1978	bait_1797	86782	0.77849	1.68435	0.959755	0.931459	0.936441	0.553971	0.562194	2.03434	5.92562	0.317406	0.571287	1.23852
chr1	9847993	9858312	1967	bait_1795	chr1	9626354	9639424	1932	.	-220263	2.90968	3.08117	4.07084	4.27414	5.11787	4.64757	1.17688	0.668826	0.980637	3.10856	2.37965	4.47958
chr1	9847993	9858312	1967	bait_1795	chr1	9643841	9645340	1935	.	-208562	2.03761	2.43118	5.07567	4.01983	4.02532	3.43404	0.575776	0.637473	1.97974	4.18613	1.92469	2.10565
chr1	9847993	9858312	1967	bait_1795	chr1	9645483	9650746	1937	.	-205038	3.37219	1.47499	5.29351	3.94298	4.35394	2.20283	0.563501	2.88531	3.7291	2.1036	1.88753	2.88294
chr1	9847993	9858312	1967	bait_1795	chr1	9776653	9777645	1950	.	-76003	3.07176	2.30183	1.66408	1.95769	3.36726	3.03325	2.8958	5.76249	3.09718	1.64484	2.311	2.50208
chr1	9847993	9858312	1967	bait_1795	chr1	9777646	9779771	1951	.	-74444	4.83224	3.20824	3.3754	3.38032	5.76671	3.22644	3.82079	5.22972	3.03251	4.66431	4.96305	3.9669
chr1	9847993	9858312	1967	bait_1795	chr1	9779772	9781164	1952	.	-72684	2.76479	1.33639	1.78162	2.27309	2.08207	1.54194	2.08655	5.11995	2.66483	1.71427	1.92811	2.59148
chr1	9847993	9858312	1967	bait_1795	chr1	10339767	10345781	2088	.	489622	2.90527	0.580189	0.0237388	0.755467	0	5.06309	0.786363	1.11624	0	1.0005	0	0.794946
chr1	9893610	9904140	1975	bait_1796	chr1	8407329	8408244	1643	.	-1491088	0	0	0	0	0	0	6.79436	0	0	0	0	0
chr1	9893610	9904140	1975	bait_1796	chr1	8418297	8419464	1650	.	-1479994	0	0	0	0	0	0	5.53956	0	0	0	0	0
chr1	9893610	9904140	1975	bait_1796	chr1	9777646	9779771	1951	.	-120166	3.4238	2.6897	1.65143	1.96262	1.93301	2.29363	2.11758	5.50134	3.89723	2.50844	3.08833	3.22287
chr1	9893610	9904140	1975	bait_1796	chr1	9890747	9891416	1972	.	-7793	2.50149	4.1338	1.7468	2.04032	0.882318	1.87561	2.44656	4.56433	5.09801	1.88997	2.29512	1.74156
chr1	9893610	9904140	1975	bait_1796	chr1	9891417	9893425	1973	.	-6454	2.61469	7.29649	1.84218	2.2154	1.88615	2.70631	2.08512	4.30755	6.75022	2.16973	2.54307	1.45451
chr1	9893610	9904140	1975	bait_1796	chr3	48194677	48208127	472222	.		8.53155	0	0	0	0	0	0	0	0	0	0	0
chr1	9906930	9916712	1978	bait_1797	chr1	8407329	8408244	1643	.	-1504034	0	0	0	0	0	0	6.9189	0	0	0	0	0
chr1	9906930	9916712	1978	bait_1797	chr1	9777646	9779771	1951	.	-133112	4.5282	3.68511	2.55676	2.78005	5.34501	2.74499	2.12074	5.96851	5.02823	3.59305	6.57237	3.92538
chr1	9906930	9916712	1978	bait_1797	chr1	10411866	10415583	2099	.	501904	1.94694	1.72677	3.93158	2.41594	2.46758	5.71115	4.15927	0.838462	1.65517	4.90522	1.98062	4.86707
chr1	9906930	9916712	1978	bait_1797	chr1	10415584	10416574	2100	.	504258	3.33297	2.83078	2.85118	1.5537	0.615784	5.30961	4.61664	1.2304	2.29145	3.86622	2.78815	2.68002
chr1	9930384	9961202	1983	bait_1798	chr1	9925524	9929281	1981	.	-18390	3.18308	5.66711	3.27135	2.0912	2.59853	4.62204	2.11228	3.9425	2.83883	2.45269	2.63817	1.45302
chr1	9930384	9961202	1983	bait_1798	chr1	9964949	9973047	1985	.	23205	4.16743	3.8067	4.85087	3.97649	5.27239	3.62731	3.07787	3.83997	3.50807	2.4735	4.25778	3.42475
chr1	9930384	9961202	1983	bait_1798	chr1	10002225	10005136	1995	.	57888	3.00957	3.14131	3.48375	3.68467	3.3958	2.27957	2.96371	5.66162	4.48702	2.5532	4.38207	3.59539
chr1	9930384	9961202	1983	bait_1798	chr1	10020875	10025453	1998	.	77371	4.81553	3.31891	5.62122	4.84801	4.91798	3.76637	3.43292	6.97022	5.03235	4.04768	3.81379	5.82586
chr1	9930384	9961202	1983	bait_1798	chr1	10034145	10036708	2000	bait_106	89634	1.99597	2.46398	2.45812	1.5042	2.07706	1.25926	1.21395	3.47484	5.77505	2.447	2.16948	1.46251
chr1	9930384	9961202	1983	bait_1798	chr1	10099472	10104259	2016	.	156073	3.16799	4.81323	2.78699	2.85739	3.01716	2.64989	3.73511	5.2065	3.99301	1.31876	2.71652	2.54473
chr1	9930384	9961202	1983	bait_1798	chr1	10107159	10112942	2019	.	164258	3.5777	3.64623	4.44803	4.12928	5.97409	3.95175	4.15577	3.87222	3.0148	3.50867	4.27588	3.80654
chr1	9930384	9961202	1983	bait_1798	chr1	10120219	10125874	2022	.	177254	3.73585	2.78841	3.63318	5.21617	3.50514	3.90545	5.76195	4.4073	5.84831	1.80365	5.63625	4.12629
chr1	9930384	9961202	1983	bait_1798	chr1	10126675	10127420	2025	.	181255	3.42178	4.65995	2.85973	4.12312	3.8079	1.31189	6.75595	2.60053	4.18594	3.29798	4.38905	3.48355
chr1	9930384	9961202	1983	bait_1798	chr1	10127421	10129152	2026	.	182494	2.42749	2.59092	3.95081	5.03811	3.83803	3.83076	7.02267	3.79998	7.87885	1.33611	5.41708	4.50848
chr1	9930384	9961202	1983	bait_1798	chr1	10129153	10131041	2027	.	184304	3.0744	2.61914	3.45455	5.45913	4.53339	4.52084	5.60353	3.11427	5.14938	3.05443	5.6806	5.6009
chr1	9930384	9961202	1983	bait_1798	chr1	10131042	10138734	2028	.	189095	2.54634	2.99114	4.32036	5.99944	4.44295	3.99498	6.42779	3.19376	2.62452	3.14361	5.0147	3.89979
chr1	9930384	9961202	1983	bait_1798	chr1	10138735	10140525	2029	.	193837	3.06382	5.32361	4.4552	6.5602	6.20585	3.02206	8.43603	3.77392	8.31957	2.30126	5.79308	6.17234
chr1	9930384	9961202	1983	bait_1798	chr1	10140526	10155404	2030	.	202172	1.31591	2.8967	2.90879	3.37219	3.38536	2.31814	5.08562	1.91271	2.37503	1.80375	4.53544	2.86858
chr1	9930384	9961202	1983	bait_1798	chr1	10155423	10157832	2032	.	210835	2.03138	3.36086	2.8726	5.13671	5.77993	3.57972	5.10448	1.99506	1.62574	1.01701	5.89556	3.81556
chr1	9930384	9961202	1983	bait_1798	chr1	10157833	10160975	2033	.	213611	3.47603	3.07334	3.53306	6.04781	6.64079	3.63607	7.88453	3.59587	5.91214	3.24933	6.6865	6.8005
chr1	9930384	9961202	1983	bait_1798	chr1	10180175	10181439	2037	.	235014	1.398	2.00586	4.44873	3.61534	2.97581	2.551	4.48465	2.2216	3.76578	2.14643	3.90174	5.21046
chr1	9930384	9961202	1983	bait_1798	chr1	10181440	10182322	2038	.	236088	2.36669	5.30614	2.87809	3.63525	2.73536	2.08806	3.99542	3.36894	3.7821	2.87575	3.68145	3.10463
chr1	9930384	9961202	1983	bait_1798	chr1	10182323	10186397	2039	.	238567	2.39984	4.97215	2.91717	5.23702	3.55641	2.11584	4.04559	2.53554	1.84521	2.18323	3.72659	4.65867
chr1	9930384	9961202	1983	bait_1798	chr1	10227511	10228381	2050	.	282153	1.24789	3.26066	2.55896	2.73685	1.0739	1.2682	2.55267	2.97698	5.68155	2.21504	1.7892	3.41617
chr1	9930384	9961202	1983	bait_1798	chr1	10277847	10279213	2067	.	332737	2.93404	6.90967	3.15086	3.61752	0.997566	1.86828	3.4527	2.70858	3.80445	1.70881	4.76896	4.45861
chr1	9930384	9961202	1983	bait_1798	chr1	10302318	10306177	2073	.	358455	2.07075	3.63474	3.11861	3.31718	4.37594	2.04577	4.13995	1.73139	4.05482	1.8465	6.29514	4.38098
chr1	9930384	9961202	1983	bait_1798	chr1	10308754	10313445	2076	.	365307	1.39378	7.55462	2.52674	1.88676	1.43978	1.42352	3.09393	1.75967	0.877104	0.943512	3.12155	1.6447
chr1	9930384	9961202	1983	bait_1798	chr1	10321564	10323834	2078	.	376906	1.09521	2.25575	3.66775	1.95672	1.48917	1.15185	2.45291	1.42046	2.13169	0.97218	5.48422	3.73221
chr1	9930384	9961202	1983	bait_1798	chr1	10323835	10326909	2079	.	379579	3.44731	2.78253	6.29958	6.61112	2.62562	4.50901	5.23022	2.62783	4.2535	1.4539	5.14062	2.49717
chr1	9930384	9961202	1983	bait_1798	chr1	10326910	10328304	2080	.	381814	3.47169	2.79869	4.82593	2.60005	2.64231	2.95429	5.26467	0.699542	1.5065	0.543422	2.9201	3.78173
chr1	9930384	9961202	1983	bait_1798	chr1	10330657	10338317	2084	.	388694	6.70914	3.38599	4.1754	2.97603	1.53894	3.8117	3.32257	1.85413	3.59731	2.54257	5.6748	3.85094
chr1	9930384	9961202	1983	bait_1798	chr1	10338318	10339406	2085	.	393069	3.16077	5.70305	4.23103	2.68761	1.5573	2.28424	3.77012	2.28518	2.20554	3.13326	5.34433	5.27259
chr1	9930384	9961202	1983	bait_1798	chr1	10339466	10339766	2087	.	393823	1.53054	3.98641	2.41775	2.37242	1.56046	2.28943	5.02549	1.47145	4.38408	3.13925	3.02555	3.02045
chr1	9930384	9961202	1983	bait_1798	chr1	10345782	10350997	2089	.	402597	5.5452	2.40645	3.96738	3.78175	2.79657	2.74157	1.49437	1.49733	2.96158	0.5659	2.35144	2.65359
chr1	9930384	9961202	1983	bait_1798	chr1	10358257	10365805	2091	.	416238	2.93007	3.04443	4.92844	3.21382	4.21614	1.29661	2.74806	2.84378	3.0415	1.59067	4.43762	5.08786
chr1	9930384	9961202	1983	bait_1798	chr1	10415584	10416574	2100	.	470286	6.05275	2.7897	3.856	2.5077	2.80518	3.27883	3.14816	2.64951	1.02684	3.73067	2.37015	6.83493
chr1	9930384	9961202	1983	bait_1798	chr7	97288932	97290166	713488	.		0	0	0	0	0	8.90003	0	0	0	0	0	0
chr1	9995455	10002224	1994	bait_104	chr1	9167685	9187508	1838	bait_1655	-821243	3.00251	0	4.45125	5.85732	0.797444	2.10402	0	0	0	0	0.426638	0
chr1	9995455	10002224	1994	bait_104	chr1	9588031	9589734	1925	bait_1788	-409957	7.94645	7.81097	3.30669	4.29909	6.75483	3.08957	1.71821	0.515592	0	1.50649	6.96208	3.73681
chr1	9995455	10002224	1994	bait_104	chr1	9589735	9591280	1926	bait_1789	-408332	0.873031	1.29427	9.58837	5.71659	1.07551	6.04737	0.526426	1.66406	0	1.506	6.94703	5.42727
chr1	9995455	10002224	1994	bait_104	chr1	9821018	9822470	1962	bait_1792	-177095	9.46228	5.31029	1.81192	3.19836	4.27553	6.2322	6.50861	1.77214	0	4.25516	6.15798	4.56948
chr1	9995455	10002224	1994	bait_104	chr1	9847993	9858312	1967	bait_1795	-145687	2.09195	0.875253	1.51893	2.01333	6.09972	3.71352	0.781933	0.909419	0	1.01732	2.67094	3.02709
chr1	9995455	10002224	1994	bait_104	chr1	9893610	9904140	1975	bait_1796	-99964	5.33009	6.28406	9.32826	5.41214	2.0035	3.97181	3.42542	4.49412	0	5.66886	5.51551	9.55968
chr1	9995455	10002224	1994	bait_104	chr1	9906930	9916712	1978	bait_1797	-87018	8.6569	6.97341	16.1798	8.27867	5.13497	11.3376	5.0365	7.4445	0	9.09318	7.05906	10.5968
chr1	9995455	10002224	1994	bait_104	chr1	9930384	9961202	1983	bait_1798	-53046	22.6868	8.88924	20.3795	20.2994	13.8456	17.7567	13.9027	13.8098	0	8.72409	19.593	23.2456
chr1	9995455	10002224	1994	bait_104	chr1	10025454	10034144	1999	bait_105	30960	27.9091	23.4638	24.7348	17.4677	30.6028	22.8359	17.2585	16.8542	0	16.7755	21.1528	24.5137
chr1	9995455	10002224	1994	bait_104	chr1	10034145	10036708	2000	bait_106	36587	15.5474	11.7636	13.9579	12.1472	8.84571	18.3549	10.6493	15.8028	0	10.0868	16.2604	14.7442
chr1	9995455	10002224	1994	bait_104	chr1	10160976	10166404	2034	bait_107	164851	7.82118	5.11298	14.7288	12.6981	13.2563	8.76933	8.66552	2.41327	0	5.75073	10.0183	11.5467
chr1	9995455	10002224	1994	bait_104	chr1	10295530	10302317	2072	bait_109	300084	5.07132	10.9807	9.27126	4.73146	5.80991	6.28445	4.75871	4.70203	0	3.36816	4.42337	9.31566
chr1	9995455	10002224	1994	bait_104	chr1	10385312	10400963	2095	bait_110	394298	11.5961	5.44884	7.79787	5.60349	1.07287	9.00428	2.96441	0.522441	0	1.50089	5.18159	8.85244
chr1	9995455	10002224	1994	bait_104	chr1	10429417	10433971	2104	bait_111	432855	12.186	5.63885	23.9338	5.90537	6.91751	16.291	10.6727	7.15594	0	6.29583	14.3445	16.981
chr1	9995455	10002224	1994	bait_104	chr1	10433972	10449962	2105	bait_112	443128	4.38302	1.29594	6.66984	4.48295	6.98736	7.97046	4.62696	0.496527	0	1.51221	5.51147	2.1895
chr1	9995455	10002224	1994	bait_104	chr1	10457726	10459528	2110	bait_113	459788	2.59074	3.44905	1.97569	1.70046	1.07345	4.84513	3.23081	3.06497	0	9.04862	9.21978	7.5873
chr1	9995455	10002224	1994	bait_104	chr1	10471160	10475570	2113	bait_114	474526	6.51504	0	3.56834	6.20278	1.06988	4.92794	6.38456	3.1035	0	1.51093	2.25454	3.96408
chr1	9995455	10002224	1994	bait_104	chr1	10721167	10727517	2166	bait_118	725503	5.33131	0	6.37337	5.5924	0.891728	4.00842	0	0	0	1.3636	0.51828	4.55245
chr1	9995455	10002224	1994	bait_104	chr1	10897652	10906316	2187	bait_121	903145	0.543125	0	2.31312	3.91773	0	2.13597	0	0	0	1.20382	0	7.31854
chr1	10025454	10034144	1999	bait_105	chr1	1756542	1759319	336	.	-8271868	0	0	0	0	0	5.69749	0	0	0	0	0	0
chr1	10025454	10034144	1999	bait_105	chr1	9645483	9650746	1937	.	-381684	2.80247	1.35699	1.81015	2.0645	5.49107	0.526285	0.346696	2.07073	3.364	1.21747	2.10687	2.85765
chr1	10025454	10034144	1999	bait_105	chr1	9777646	9779771	1951	.	-251090	4.67315	1.76829	1.58234	2.077	6.9495	2.21807	2.6013	4.06577	4.58113	2.27669	3.68512	2.41323
chr1	10025454	10034144	1999	bait_105	chr1	9819384	9821017	1961	.	-209598	2.04102	1.84381	2.79424	1.5079	2.13551	0.566881	1.34345	2.80051	5.62317	2.29784	1.6258	3.1206
chr1	10025454	10034144	1999	bait_105	chr1	9858313	9876917	1968	.	-162184	6.14011	2.03281	2.92908	2.31719	4.27081	5.69952	1.89673	1.54968	2.89112	2.81836	2.26036	3.13343
chr1	10025454	10034144	1999	bait_105	chr1	9961203	9964948	1984	.	-66723	2.86253	1.40797	2.69148	1.97835	6.25605	3.10855	2.42494	3.17865	3.32266	2.78916	1.8749	2.96425
chr1	10025454	10034144	1999	bait_105	chr1	10107159	10112942	2019	.	80252	2.55829	3.24642	2.69183	2.57624	6.06046	2.61608	5.85926	2.15713	4.06633	1.73491	2.53433	4.77794
chr1	10025454	10034144	1999	bait_105	chr1	10112943	10113140	2020	.	83243	0.763215	2.5875	1.15673	1.94532	3.44338	1.62108	5.07412	0.663163	2.69212	1.50937	1.60025	2.73427
chr1	10025454	10034144	1999	bait_105	chr1	10120219	10125874	2022	.	93248	1.78355	2.69634	3.26404	3.11971	4.88421	1.96888	6.72251	3.03174	3.42924	2.33633	2.49247	5.08189
chr1	10025454	10034144	1999	bait_105	chr1	10126675	10127420	2025	.	97249	1.56861	2.57649	1.56707	2.72968	4.11646	1.72635	5.19865	2.73566	4.58099	2.08483	1.44261	2.9055
chr1	10025454	10034144	1999	bait_105	chr1	10129153	10131041	2027	.	100298	1.39747	3.19061	2.16119	3.71494	4.39119	1.97894	6.38874	2.82325	5.15019	3.49809	1.94032	5.34673
chr1	10025454	10034144	1999	bait_105	chr1	10131042	10138734	2028	.	105089	2.29084	3.49914	2.95904	4.09222	6.68389	2.49455	5.10987	2.18206	4.54025	2.56462	3.81925	4.6823
chr1	10025454	10034144	1999	bait_105	chr1	10138735	10140525	2029	.	109831	1.95799	4.41113	3.05552	4.56752	5.57021	2.32683	8.19294	3.33401	6.3464	2.70502	3.203	4.76772
chr1	10025454	10034144	1999	bait_105	chr1	10155423	10157832	2032	.	126829	1.44401	2.52919	1.53395	3.27302	5.87295	1.55082	4.98051	1.29784	3.55569	2.55878	1.92592	3.03916
chr1	10025454	10034144	1999	bait_105	chr1	10157833	10160975	2033	.	129605	1.59339	3.39374	3.31777	2.5549	3.91263	2.98919	4.83402	1.32912	5.13459	3.46376	1.97906	3.39928
chr1	10025454	10034144	1999	bait_105	chr1	10241543	10242160	2054	.	212053	0.935504	5.01468	0.572622	1.40987	1.31737	0.985865	1.72353	1.50599	2.81265	2.57576	1.79262	0.936991
chr1	10025454	10034144	1999	bait_105	chr1	10302318	10306177	2073	.	274449	2.71791	5.29386	2.85782	2.67826	3.83362	2.48704	4.49494	2.43766	6.37572	3.15945	2.11033	3.69058
chr1	10025454	10034144	1999	bait_105	chr1	10323835	10326909	2079	.	295573	3.00131	4.03596	2.36658	2.37737	4.49501	2.00872	3.46245	2.62396	5.37754	2.75706	3.37708	5.15206
chr1	10025454	10034144	1999	bait_105	chr1	10330657	10338317	2084	.	304688	1.82992	5.20998	3.2832	2.85735	3.97044	3.89445	3.30121	1.67266	4.08381	1.23134	3.73101	3.85455
chr1	10025454	10034144	1999	bait_105	chr1	10338318	10339406	2085	.	309063	1.86615	6.00687	4.20989	2.51553	2.70528	2.377	4.2525	1.95074	2.74323	2.90202	1.41557	2.51603
chr1	10025454	10034144	1999	bait_105	chr1	10339466	10339766	2087	.	309817	2.65103	3.56373	4.22307	0.751559	0.911945	0.982062	3.07613	1.45037	6.63745	2.91011	2.24406	1.997
chr1	10025454	10034144	1999	bait_105	chr1	10415584	10416574	2100	.	386280	1.55638	4.52388	2.33301	1.86408	2.26534	1.59442	5.12481	3.39286	2.85545	3.28174	2.13838	3.57207
chr1	10034145	10036708	2000	bait_106	chr1	9858313	9876917	1968	.	-167811	4.77638	1.79151	3.53699	2.62618	4.76191	5.54983	2.074	1.5579	1.07681	2.96716	2.71077	3.67315
chr1	10034145	10036708	2000	bait_106	chr1	9891417	9893425	1973	.	-143005	1.75004	6.32871	1.06084	1.56095	1.0785	1.39033	2.81055	2.43712	3.89867	3.31053	2.86333	1.973
chr1	10034145	10036708	2000	bait_106	chr1	9918440	9925523	1980	.	-113445	2.54456	1.99446	2.57949	2.08747	2.61937	2.68074	1.72681	6.33737	3.56006	3.65916	3.43363	2.63217
chr1	10034145	10036708	2000	bait_106	chr1	9925524	9929281	1981	.	-108024	3.20982	3.82407	2.80963	2.10508	2.34214	2.96559	2.04067	5.13549	5.02175	4.0266	2.52988	2.23644
chr1	10034145	10036708	2000	bait_106	chr1	9929282	9930383	1982	.	-105594	1.29043	1.95795	1.54661	1.61079	2.03394	0.992753	1.33121	5.27892	2.4407	3.78186	1.79818	1.3655
chr1	10034145	10036708	2000	bait_106	chr1	10107159	10112942	2019	.	74624	2.38044	5.97717	5.68001	3.90899	6.69976	2.72738	6.00194	3.58503	5.86172	5.44595	4.23737	5.2217
chr1	10034145	10036708	2000	bait_106	chr1	10112943	10113140	2020	.	77615	1.05013	2.23159	1.97239	2.15366	2.86696	1.4237	5.22152	1.03086	3.50166	2.32288	2.3538	3.73451
chr1	10034145	10036708	2000	bait_106	chr1	10120219	10125874	2022	.	87620	2.59978	2.91775	3.24022	3.88308	4.44573	3.21948	6.16759	2.01982	3.39274	4.10731	3.49467	5.36252
chr1	10034145	10036708	2000	bait_106	chr1	10129153	10131041	2027	.	94671	2.24724	3.83244	3.06316	4.11378	4.34884	2.42087	5.20255	3.38419	4.69341	3.70894	3.24529	4.86056
chr1	10034145	10036708	2000	bait_106	chr1	10131042	10138734	2028	.	99462	2.31005	2.8283	2.73938	4.52791	4.72814	3.41908	5.50975	2.75055	2.42993	3.9269	3.63076	5.52873
chr1	10034145	10036708	2000	bait_106	chr1	10138735	10140525	2029	.	104204	2.46091	5.13067	3.38321	4.95743	5.53198	3.50174	5.32789	3.96702	5.19941	4.00248	4.66852	6.23269
chr1	10034145	10036708	2000	bait_106	chr1	10157833	10160975	2033	.	123978	1.95338	4.10583	3.26859	3.25062	6.03764	3.37593	3.81053	2.09923	3.52577	3.73243	4.28584	2.6191
chr1	10034145	10036708	2000	bait_106	chr1	10338318	10339406	2085	.	303436	4.51797	7.44864	3.49747	2.26245	3.04712	4.81792	2.17427	3.13862	4.1113	2.35959	3.56618	3.37835
chr1	10034145	10036708	2000	bait_106	chr1	10411866	10415583	2099	.	378298	2.99086	2.48116	1.44879	2.22223	2.27735	1.43285	2.56179	1.55525	3.63444	1.12264	2.98732	5.81371
chr1	10160976	10166404	2034	bait_107	chr1	9777646	9779771	1951	.	-384981	2.19961	1.62554	0.775512	1.92712	2.51647	5.35458	0.624449	1.49781	3.24476	2.25823	2.28083	1.63776
chr1	10160976	10166404	2034	bait_107	chr1	9793583	9796990	1955	.	-368403	1.19147	0	1.75862	1.83862	1.54092	2.82213	5.3321	0.412299	0.468308	2.7242	2.17456	0.350545
chr1	10160976	10166404	2034	bait_107	chr1	9858313	9876917	1968	.	-296075	3.17362	0.370839	1.92283	3.03993	3.00819	8.87727	5.68267	1.23772	0.0380766	1.72893	2.0363	1.26277
chr1	10160976	10166404	2034	bait_107	chr1	9876918	9884497	1969	.	-282982	5.90426	1.23775	2.1043	3.88353	2.50405	8.46875	7.30377	0.766704	1.36369	2.98336	2.93821	0.561461
chr1	10160976	10166404	2034	bait_107	chr1	9884498	9889237	1970	.	-276822	4.10722	0.755766	2.63006	3.46016	1.76614	6.32351	9.9901	0.373714	0.837759	3.37654	1.88452	1.89853
chr1	10160976	10166404	2034	bait_107	chr1	9889238	9890746	1971	.	-273698	4.45343	1.68869	2.59312	4.40485	2.07372	6.62789	7.98713	2.53955	0	2.88035	0.976828	1.87607
chr1	10160976	10166404	2034	bait_107	chr1	9925524	9929281	1981	.	-236287	4.43591	2.87654	1.90594	4.31799	3.90376	5.65155	7.6722	1.4116	2.63676	2.4584	4.81502	2.99772
chr1	10160976	10166404	2034	bait_107	chr1	9961203	9964948	1984	.	-200614	1.18872	0.872098	3.0354	4.59641	5.52866	3.87713	8.22995	1.21574	1.3699	1.11275	3.48676	5.26018
chr1	10160976	10166404	2034	bait_107	chr1	9964949	9973047	1985	.	-194692	1.61727	1.56707	2.27722	3.69795	5.06825	1.97781	3.91705	0.859625	3.59455	1.07334	1.9011	3.40288
chr1	10160976	10166404	2034	bait_107	chr1	9985485	9991691	1991	.	-175102	1.84813	2.91068	1.97999	3.70552	4.25658	2.16011	5.87639	0.776344	4.15691	2.33814	1.46864	3.96688
chr1	10160976	10166404	2034	bait_107	chr1	10002225	10005136	1995	.	-160009	1.84577	2.29114	2.09388	4.79738	2.93966	1.35548	5.04157	1.86294	3.38296	2.10761	3.3294	2.23348
chr1	10160976	10166404	2034	bait_107	chr1	10283942	10291127	2069	.	123845	2.30002	2.94409	2.71092	2.27998	3.58949	2.6901	3.13191	5.04064	2.94551	2.43949	2.98955	3.23538
chr1	10160976	10166404	2034	bait_107	chr1	10302318	10306177	2073	.	140558	2.91966	5.16425	3.68901	2.32449	5.85137	2.3577	3.62827	4.6703	2.59697	6.78156	2.87183	4.49597
chr1	10160976	10166404	2034	bait_107	chr1	10307640	10308753	2075	.	144507	2.19228	6.85903	2.1389	2.40657	2.02233	1.18406	2.7743	3.18647	1.59389	2.12151	2.77049	2.99511
chr1	10160976	10166404	2034	bait_107	chr1	10323835	10326909	2079	.	161682	4.72763	5.89211	4.77791	3.99731	5.56679	5.33404	6.83507	8.58535	4.73373	6.4781	4.48566	5.16237
chr1	10160976	10166404	2034	bait_107	chr1	10326910	10328304	2080	.	163917	4.8064	2.72284	5.06121	3.42731	3.02307	4.21239	5.46712	5.35203	2.62052	6.90516	2.3447	4.61294
chr1	10160976	10166404	2034	bait_107	chr1	10330657	10338317	2084	.	170797	4.25179	4.05452	5.96024	2.9553	3.40892	4.90895	5.11882	5.17512	5.45835	5.81763	3.81609	3.5637
chr1	10160976	10166404	2034	bait_107	chr1	10338318	10339406	2085	.	175172	3.58719	3.31835	5.69649	4.3868	3.50855	3.07472	7.44629	6.05517	0.837678	4.93615	3.68745	2.46393
chr1	10160976	10166404	2034	bait_107	chr1	10345782	10350997	2089	.	184700	1.74153	1.85723	3.79807	2.79377	5.05376	3.27297	4.6221	1.78511	2.50311	2.80736	1.78419	3.22248
chr1	10160976	10166404	2034	bait_107	chr1	10350998	10358256	2090	.	190937	3.98947	1.92261	4.87698	2.45233	4.96158	4.19022	5.12263	4.49623	4.01527	4.30816	1.85712	2.70145
chr1	10192130	10213010	2042	bait_108	chr1	9588031	9589734	1925	bait_1788	-613687	1.35182	0	2.92102	3.80924	0	5.7045	0	0	0	0	0	0
chr1	10192130	10213010	2042	bait_108	chr1	9821018	9822470	1962	bait_1792	-380826	8.02905	0	4.22682	5.99544	0	4.77357	0	0	0	0	0	0
chr1	10192130	10213010	2042	bait_108	chr1	9822471	9822681	1963	bait_1793	-379994	3.46007	0	2.49805	5.9881	0	6.79564	0	0	0	0	0	0
chr1	10192130	10213010	2042	bait_108	chr1	9822682	9827397	1964	bait_1794	-377530	1.38131	0	6.01172	1.75955	0	4.75558	0	0	0	0	0	0
chr1	10192130	10213010	2042	bait_108	chr1	9847993	9858312	1967	bait_1795	-349417	5.49349	0	4.04617	4.30693	0	2.74515	0	0	0	0	0	0
chr1	10192130	10213010	2042	bait_108	chr1	9893610	9904140	1975	bait_1796	-303695	3.14994	0	8.6798	5.24234	0	2.57994	0	0	0	0	0	0
chr1	10192130	10213010	2042	bait_108	chr1	9906930	9916712	1978	bait_1797	-290749	5.04262	0	10.143	11.7747	0	11.6145	0	0	0	0	0	0
chr1	10192130	10213010	2042	bait_108	chr1	9930384	9961202	1983	bait_1798	-256777	8.63539	0	6.3323	9.61634	0	7.33742	0	0	0	0	0	0
chr1	10192130	10213010	2042	bait_108	chr1	10025454	10034144	1999	bait_105	-172771	6.94669	0	25.8813	16.579	0	8.8231	0	0	0	0	0	0
chr1	10192130	10213010	2042	bait_108	chr1	10034145	10036708	2000	bait_106	-167143	16.8773	0	18.7153	17.2457	0	13.1591	0	0	0	0	0	0
chr1	10192130	10213010	2042	bait_108	chr1	10160976	10166404	2034	bait_107	-38880	8.7573	0	16.0154	6.04826	0	10.5179	0	0	0	0	0	0
chr1	10192130	10213010	2042	bait_108	chr1	10295530	10302317	2072	bait_109	96354	8.42451	0	21.6284	10.1174	0	17.8012	0	0	0	0	0	0
chr1	10192130	10213010	2042	bait_108	chr1	10385312	10400963	2095	bait_110	190568	2.45476	0	10.516	8.91476	0	6.23642	0	0	0	0	0	0
chr1	10192130	10213010	2042	bait_108	chr1	10429417	10433971	2104	bait_111	229124	11.983	0	25.7925	21.2006	0	19.1207	0	0	0	0	0	0
chr1	10192130	10213010	2042	bait_108	chr1	10433972	10449962	2105	bait_112	239397	1.1803	0	6.06384	6.78782	0	5.40458	0	0	0	0	0	0
chr1	10192130	10213010	2042	bait_108	chr1	10457726	10459528	2110	bait_113	256057	1.21805	0	2.02601	7.09993	0	7.32668	0	0	0	0	0	0
chr1	10192130	10213010	2042	bait_108	chr1	10471160	10475570	2113	bait_114	270795	2.98149	0	13.0204	15.2787	0	5.76851	0	0	0	0	0	0
chr1	10192130	10213010	2042	bait_108	chr1	10721167	10727517	2166	bait_118	521772	0	0	6.99547	0	0	1.05777	0	0	0	0	0	0
chr1	10192130	10213010	2042	bait_108	chr1	11247303	11261668	2254	bait_158	1051916	7.71807	0	0.429531	0	0	0.605436	0	0	0	0	0	0
chr1	10295530	10302317	2072	bait_109	chr1	10131042	10138734	2028	.	-164035	3.80668	3.29408	3.22151	2.13799	4.17166	2.42648	2.11149	5.83645	3.9494	2.54855	1.74908	0.834511
chr1	10295530	10302317	2072	bait_109	chr1	10138735	10140525	2029	.	-159293	4.31303	6.06956	3.10371	1.24575	4.46332	2.33808	3.19525	5.89449	2.33523	2.68349	2.28057	3.01651
chr1	10295530	10302317	2072	bait_109	chr1	10181440	10182322	2038	.	-117042	2.61083	4.06168	2.58466	2.26255	2.66859	2.66879	3.45768	4.06319	5.47304	2.68673	2.65731	3.031
chr1	10295530	10302317	2072	bait_109	chr1	10227511	10228381	2050	.	-70977	2.40458	3.97832	3.26564	2.39891	1.90353	1.62631	6.15404	4.12975	4.92527	1.96931	2.60438	3.76479
chr1	10385312	10400963	2095	bait_110	chr1	9643841	9645340	1935	.	-748547	0.89063	0.0442359	1.23757	0.206271	1.45277	5.5749	0	0	0.238727	1.43284	1.36905	0
chr1	10385312	10400963	2095	bait_110	chr1	9666574	9671554	1940	.	-724073	0.216784	0	0.58901	0.205426	0	0.338115	0	0	0	3.09852	5.51282	0.625027
chr1	10385312	10400963	2095	bait_110	chr1	9890747	9891416	1972	.	-502056	1.53028	0.165163	1.2434	1.61763	0	2.19583	5.00723	0.130695	0.349664	1.6047	0.511629	1.40289
chr1	10385312	10400963	2095	bait_110	chr1	10034145	10036708	2000	bait_106	-357711	1.06652	2.90795	2.45462	1.43498	1.76676	0.896122	0.850077	1.13975	6.58485	0.82906	1.48275	1.5739
chr1	10385312	10400963	2095	bait_110	chr1	11914135	11917576	2386	.	1522718	0	0	0	0	0	0	5.47492	0	0	0	0	0
chr1	10385312	10400963	2095	bait_110	chr6	160063345	160063534	682280	.		0	0	0	0	0	0	0	0	0	9.26273	0	0
chr1	10429417	10433971	2104	bait_111	chr1	9626354	9639424	1932	.	-798805	1.93028	1.30934	0.414661	1.95637	2.68821	7.5759	0	0	0	3.60263	1.99829	2.04588
chr1	10429417	10433971	2104	bait_111	chr1	9858313	9876917	1968	.	-564079	1.20542	1.28786	1.9679	0.602924	4.75524	8.83304	2.69008	0.064597	0.590507	3.01996	1.67109	3.26381
chr1	10429417	10433971	2104	bait_111	chr1	9876918	9884497	1969	.	-550986	0.223668	2.50515	2.99566	2.60905	1.72959	8.2445	4.56288	0.0719793	0	2.93233	2.58076	3.75931
chr1	10429417	10433971	2104	bait_111	chr1	9884498	9889237	1970	.	-544826	3.32233	1.63822	2.95073	2.57287	0.847584	7.47275	4.1709	0.0754211	0	5.03391	1.3647	2.01628
chr1	10429417	10433971	2104	bait_111	chr1	9889238	9890746	1971	.	-541702	1.4777	3.77311	2.65542	3.28071	1.40317	5.81418	3.17889	0.958227	1.55971	4.27473	1.35381	3.39305
chr1	10429417	10433971	2104	bait_111	chr1	10490176	10492073	2116	.	59431	5.13542	3.30849	4.91779	3.7366	5.56719	4.65549	5.06942	5.3713	6.58527	5.45359	2.33997	5.0079
chr1	10429417	10433971	2104	bait_111	chr1	10492074	10494039	2117	.	61363	6.42242	4.13945	6.04351	5.27052	6.61926	5.35428	6.28588	6.78804	9.08096	8.65827	3.57586	5.85703
chr1	10429417	10433971	2104	bait_111	chr1	10494040	10497825	2118	.	64239	4.37659	3.75252	3.6053	4.3864	4.46487	4.51473	3.95506	4.6321	6.21132	5.06869	2.43636	3.79605
chr1	10429417	10433971	2104	bait_111	chr1	10869256	10897651	2186	.	451760	1.42629	1.32816	1.8588	4.0528	6.44522	3.34654	0	0.588679	0.519199	2.01066	1.9723	1.38363
chr1	10429417	10433971	2104	bait_111	chr1	10906455	10909483	2189	.	476275	5.16684	1.7621	2.6937	1.19633	3.33329	4.11761	0.470464	0.111381	0.949764	1.31553	1.1334	0.839198
chr1	10429417	10433971	2104	bait_111	chr1	10909484	10917290	2190	.	481693	5.2416	2.15296	6.55796	4.61069	7.55464	7.83428	1.93377	1.74651	3.92115	5.95711	3.22152	5.59799
chr1	10429417	10433971	2104	bait_111	chr1	10933315	10941850	2194	.	505889	5.95543	1.5081	5.31024	3.01526	5.11553	7.10782	2.05999	2.79071	4.10695	4.2626	3.20547	3.39094
chr1	10429417	10433971	2104	bait_111	chr1	10941851	10946370	2195	.	512417	3.42601	1.52986	4.57204	3.0635	4.87654	6.00973	2.37947	1.22104	2.50882	4.33023	2.56569	3.99796
chr1	10429417	10433971	2104	bait_111	chr1	10946371	10949922	2196	.	516453	3.46112	1.1692	3.0052	2.18375	6.20664	3.42839	0.0635847	0.354549	2.52713	3.35894	2.82459	2.93058
chr1	10429417	10433971	2104	bait_111	chr1	10949923	10954103	2197	.	520319	2.06812	0	2.51418	1.76351	3.70125	5.52063	0.0633084	1.23607	0.565023	2.0878	1.93423	1.90353
chr1	10429417	10433971	2104	bait_111	chr1	10954104	10965157	2198	.	527937	2.10866	0.829854	2.30406	2.01867	4.40219	5.01466	0.531497	2.90311	1.03213	2.77916	2.2027	3.01041
chr1	10429417	10433971	2104	bait_111	chr1	11981857	11984082	2393	.	1551276	0	0	0.10944	0	0	0	5.43102	0	0	0	0	0
chr1	10429417	10433971	2104	bait_111	chr1	11984083	11984732	2394	.	1552714	0	0	0	0	0	0	6.4106	0	0	0	0	0
chr1	10429417	10433971	2104	bait_111	chr1	11993104	12005681	2396	.	1567699	0	0	0	0	0	0	5.50262	0	0	0	0	0
chr1	10429417	10433971	2104	bait_111	chr1	12005682	12020340	2397	.	1581317	0	0	0	0	0	0	9.57233	0	0	0	0	0
chr1	10429417	10433971	2104	bait_111	chr1	12020341	12026742	2398	.	1591848	0	0	0	0	0	0	6.60522	0	0	0	0	0
chr1	10429417	10433971	2104	bait_111	chr6	159729373	159731918	682173	.		0	0	0	0	0	0	0	0	0	16.4914	0	0
chr1	10429417	10433971	2104	bait_111	chr6	159731919	159734409	682174	.		0	0	0	0	0	0	0	0	0	16.4914	0	0
chr1	10429417	10433971	2104	bait_111	chr6	159808894	159810368	682201	.		0	0	0	0	0	0	0	0	0	16.4914	0	0
chr1	10429417	10433971	2104	bait_111	chr6	159854288	159855551	682213	.		0	0	0	0	0	0	0	0	0	9.26273	0	0
chr1	10429417	10433971	2104	bait_111	chr6	159888585	159889504	682216	.		0	0	0	0	0	0	0	0	0	9.26273	0	0
chr1	10429417	10433971	2104	bait_111	chr6	159925992	159926588	682227	.		0	0	0	0	0	0	0	0	0	9.26273	0	0
chr1	10429417	10433971	2104	bait_111	chr6	159934719	159935142	682230	.		0	0	0	0	0	0	0	0	0	9.26273	0	0
chr1	10429417	10433971	2104	bait_111	chr6	159935143	159939533	682231	.		0	0	0	0	0	0	0	0	0	9.26273	0	0
chr1	10429417	10433971	2104	bait_111	chr6	159947724	159948325	682233	.		0	0	0	0	0	0	0	0	0	9.26273	0	0
chr1	10429417	10433971	2104	bait_111	chr6	159952567	159960244	682238	.		0	0	0	0	0	0	0	0	0	9.26273	0	0
chr1	10429417	10433971	2104	bait_111	chr6	159962907	159963986	682240	.		0	0	0	0	0	0	0	0	0	9.26273	0	0
chr1	10429417	10433971	2104	bait_111	chr6	159963987	159966369	682241	.		0	0	0	0	0	0	0	0	0	16.4914	0	0
chr1	10429417	10433971	2104	bait_111	chr6	159972659	159975427	682244	.		0	0	0	0	0	0	0	0	0	9.26273	0	0
chr1	10429417	10433971	2104	bait_111	chr6	160014757	160015959	682262	.		0	0	0	0	0	0	0	0	0	9.26273	0	0
chr1	10429417	10433971	2104	bait_111	chr6	160047676	160051024	682277	.		0	0	0	0	0	0	0	0	0	9.26273	0	0
chr1	10429417	10433971	2104	bait_111	chr6	160063535	160070257	682281	.		0	0	0	0	0	0	0	0	0	9.26273	0	0
chr1	10429417	10433971	2104	bait_111	chr6	160070258	160071827	682282	.		0	0	0	0	0	0	0	0	0	16.4914	0	0
chr1	10429417	10433971	2104	bait_111	chr6	160071828	160074430	682283	.		0	0	0	0	0	0	0	0	0	9.26273	0	0
chr1	10429417	10433971	2104	bait_111	chr6	160074431	160087653	682284	.		0	0	0	0	0	0	0	0	0	23.9431	0	0
chr1	10429417	10433971	2104	bait_111	chr6	160096644	160097128	682287	.		0	0	0	0	0	0	0	0	0	9.26273	0	0
chr1	10433972	10449962	2105	bait_112	chr1	9858313	9876917	1968	.	-574352	1.71072	0.792285	0.910653	0.628652	0.385015	5.32896	0.447295	0	0	0	0	1.05085
chr1	10433972	10449962	2105	bait_112	chr1	9884498	9889237	1970	.	-555099	3.34378	0.144368	0.045108	1.43241	0.378519	4.17743	6.16874	0.184671	0	1.58743	1.12562	2.09235
chr1	10433972	10449962	2105	bait_112	chr1	9889238	9890746	1971	.	-551975	0.624398	2.21149	3.3583	0.609613	1.19439	5.08746	2.1708	0.1869	0	0.430896	3.26424	2.64951
chr1	10433972	10449962	2105	bait_112	chr1	10909484	10917290	2190	.	471420	3.27369	1.9388	2.81329	1.95984	6.42897	7.97278	1.34585	1.33523	1.43361	3.59159	4.74019	4.3695
chr1	10433972	10449962	2105	bait_112	chr1	10933315	10941850	2194	.	495616	2.94198	2.72265	4.93604	2.06602	5.37802	4.90624	0	0.223975	2.39288	3.16373	2.41264	1.39166
chr1	10433972	10449962	2105	bait_112	chr1	10946371	10949922	2196	.	506180	0.573826	1.37761	2.5709	2.112	1.4955	5.02934	0.913912	0	2.42398	3.23097	2.46758	1.91876
chr1	10433972	10449962	2105	bait_112	chr6	160070258	160071827	682282	.		0	0	0	0	0	0	0	0	0	11.9052	0	0
chr1	10457726	10459528	2110	bait_113	chr1	10851375	10852302	2184	.	393212	3.45416	2.83009	1.91796	5.38473	4.2319	4.27548	1.0324	2.54395	0.723204	0.236474	1.90569	2.28166
chr1	10457726	10459528	2110	bait_113	chr1	10909484	10917290	2190	.	454760	5.1098	3.83114	4.13209	3.05649	7.88663	7.38282	1.5695	1.85093	1.40606	3.44455	2.96283	3.07955
chr1	10457726	10459528	2110	bait_113	chr1	11946898	11974015	2391	.	1501830	0	0	0	0	0	0	5.82976	0	0	0	0	0
chr1	10457726	10459528	2110	bait_113	chr1	11984733	11993103	2395	.	1530291	0	0	0	0	0	0	5.94314	0	0	0	0	0
chr1	10457726	10459528	2110	bait_113	chr1	11993104	12005681	2396	.	1540766	0	0	0	0	0	0	5.98463	0	0	0	0	0
chr1	10457726	10459528	2110	bait_113	chr1	12005682	12020340	2397	.	1554384	0	0	0	0	0	0	6.03838	0	0	0	0	0
chr1	10457726	10459528	2110	bait_113	chr6	159841848	159854287	682212	.		0	0	0	0	0	0	0	0	0	9.26273	0	0
chr1	10457726	10459528	2110	bait_113	chr6	159947724	159948325	682233	.		0	0	0	0	0	0	0	0	0	9.26273	0	0
chr1	10457726	10459528	2110	bait_113	chr6	160040386	160047196	682275	.		0	0	0	0	0	0	0	0	0	9.26273	0	0
chr1	10457726	10459528	2110	bait_113	chr6	160070258	160071827	682282	.		0	0	0	0	0	0	0	0	0	9.26273	0	0
chr1	10457726	10459528	2110	bait_113	chr6	160074431	160087653	682284	.		0	0	0	0	0	0	0	0	0	16.4914	0	0
chr1	10457726	10459528	2110	bait_113	chr6	160088711	160096643	682286	.		0	0	0	0	0	0	0	0	0	9.26273	0	0
chr1	10471160	10475570	2113	bait_114	chr1	10851375	10852302	2184	.	378474	4.25466	2.48596	4.16084	4.08668	5.19885	2.84365	0.983789	2.0079	0.895049	2.33874	3.08451	5.32772
chr1	10471160	10475570	2113	bait_114	chr1	10909484	10917290	2190	.	440022	5.15995	2.41606	4.77225	3.78313	5.55108	6.19677	2.00114	1.95307	2.70251	4.30798	5.79966	6.61171
chr1	10471160	10475570	2113	bait_114	chr1	10933315	10941850	2194	.	464218	8.16198	1.09669	5.10704	4.27311	4.58952	3.99994	2.44119	3.54869	2.20875	6.2531	4.80796	4.53058
chr1	10471160	10475570	2113	bait_114	chr1	10966586	10969731	2200	.	494794	5.18362	2.71931	4.59813	2.40857	4.24826	2.58174	1.6826	3.35058	1.69592	3.62809	2.6443	1.83676
chr1	10471160	10475570	2113	bait_114	chr1	11005090	11025668	2204	bait_125	542014	4.68777	2.504	4.58866	2.68274	4.15933	1.2989	2.65049	1.85433	6.82402	1.32485	1.79896	3.32503
chr1	10471160	10475570	2113	bait_114	chr1	11818650	11819010	2369	.	1345465	0	0	0	0	0	0	5.64874	0	0	0	0	0
chr1	10471160	10475570	2113	bait_114	chr1	11853819	11857466	2374	.	1382278	0	0	0	0	0	0	6.81391	0	0	0	0	0
chr1	10471160	10475570	2113	bait_114	chr1	11862145	11862587	2377	.	1389001	0	0	0	0	0	0	6.85147	0	0	0	0	0
chr1	10471160	10475570	2113	bait_114	chr1	11867942	11871937	2379	.	1396575	0	0	0	0	0	0	6.89377	0	0	0	0	0
chr1	10471160	10475570	2113	bait_114	chr1	11871938	11876504	2380	.	1400856	0	0	0	0	0	0	5.91965	0	0	0	0	0
chr1	10471160	10475570	2113	bait_114	chr1	11876505	11882800	2381	.	1406288	0	0	0	0	0	0	5.94619	0	0	0	0	0
chr1	10471160	10475570	2113	bait_114	chr1	11917577	11919630	2387	.	1445239	0	0	0	0	0	0	5.11761	0	0	0	0	0
chr1	10471160	10475570	2113	bait_114	chr1	11919631	11920096	2388	.	1446499	0	0	0	0	0	0	5.12289	0	0.752426	0	0	0
chr1	10471160	10475570	2113	bait_114	chr1	11920097	11930065	2389	bait_193	1451716	0	0	0	0	0	0	5.56594	0	0	0	0	0
chr1	10471160	10475570	2113	bait_114	chr1	11930066	11946897	2390	bait_194	1465117	0	0	0	0	0	0	5.64394	0	0	0	0	0
chr1	10471160	10475570	2113	bait_114	chr1	11974016	11981856	2392	bait_196	1504571	0	0	0	0	0	0	7.16451	0	0	0	0	0
chr1	10471160	10475570	2113	bait_114	chr1	11981857	11984082	2393	.	1509605	0	0	0	0	0	0	16.3325	0	0	0	0	0
chr1	10471160	10475570	2113	bait_114	chr1	11984733	11993103	2395	.	1515553	0	0	0	0	0	0	10.8318	0	0	0	0	0
chr1	10471160	10475570	2113	bait_114	chr1	11993104	12005681	2396	.	1526028	0	0	0	0	0	0	5.45543	0	0	0	0	0
chr1	10471160	10475570	2113	bait_114	chr1	12005682	12020340	2397	.	1539646	0	0	0	0	0	0	9.89793	0	0	0	0	0
chr1	10471160	10475570	2113	bait_114	chr1	12020341	12026742	2398	.	1550177	0	0	0	0	0	0	11.0918	0	0	0	0	0
chr1	10471160	10475570	2113	bait_114	chr1	12026743	12031944	2399	.	1555979	0	0	0	0	0	0	8.88946	0	0	0	0	0
chr1	10471160	10475570	2113	bait_114	chr1	12031945	12037736	2400	.	1561476	0	0	0	0	0	0	8.92311	0	0	0	0	0
chr1	10471160	10475570	2113	bait_114	chr1	12054057	12055366	2402	.	1581347	0	0	0	0	0	0	6.79452	0	0	0	0	0
chr1	10471160	10475570	2113	bait_114	chr1	12070331	12075091	2405	.	1599346	0	0	0	0	0	0	6.88009	0	0	0	0	0
chr1	10471160	10475570	2113	bait_114	chr1	12081747	12089392	2408	.	1612205	0	0	0	0	0	0	6.941	0	0	0	0	0
chr1	10471160	10475570	2113	bait_114	chr1	26830184	26831082	5843	.	16357268	0	0	0	0	0	0	6.62384	0	0	0	0	0
chr1	10471160	10475570	2113	bait_114	chr6	159761248	159766772	682183	.		0	0	0	0	0	0	0	0	0	9.26273	0	0
chr1	10471160	10475570	2113	bait_114	chr6	159783346	159783994	682193	.		0	0	0	0	0	0	0	0	0	9.26273	0	0
chr1	10471160	10475570	2113	bait_114	chr6	159787565	159791583	682195	.		0	0	0	0	0	0	0	0	0	9.26273	0	0
chr1	10471160	10475570	2113	bait_114	chr6	159791584	159794430	682196	.		0	0	0	0	0	0	0	0	0	9.26273	0	0
chr1	10471160	10475570	2113	bait_114	chr6	159808894	159810368	682201	.		0	0	0	0	0	0	0	0	0	16.4914	0	0
chr1	10471160	10475570	2113	bait_114	chr6	159833811	159838364	682209	.		0	0	0	0	0	0	0	0	0	9.26273	0	0
chr1	10471160	10475570	2113	bait_114	chr6	159888585	159889504	682216	.		0	0	0	0	0	0	0	0	0	9.26273	0	0
chr1	10471160	10475570	2113	bait_114	chr6	159890915	159891498	682218	.		0	0	0	0	0	0	0	0	0	16.4914	0	0
chr1	10471160	10475570	2113	bait_114	chr6	159912550	159918128	682222	.		0	0	0	0	0	0	0	0	0	16.4914	0	0
chr1	10471160	10475570	2113	bait_114	chr6	159934719	159935142	682230	.		0	0	0	0	0	0	0	0	0	9.26273	0	0
chr1	10471160	10475570	2113	bait_114	chr6	159935143	159939533	682231	.		0	0	0	0	0	0	0	0	0	9.26273	0	0
chr1	10471160	10475570	2113	bait_114	chr6	159966370	159968474	682242	.		0	0	0	0	0	0	0	0	0	9.26273	0	0
chr1	10471160	10475570	2113	bait_114	chr6	159978168	159981558	682247	.		0	0	0	0	0	0	0	0	0	9.26273	0	0
chr1	10471160	10475570	2113	bait_114	chr6	159986667	159992186	682251	.		0	0	0	0	0	0	0	0	0	9.26273	0	0
chr1	10471160	10475570	2113	bait_114	chr6	159993224	159995619	682253	.		0	0	0	0	0	0	0	0	0	16.4914	0	0
chr1	10471160	10475570	2113	bait_114	chr6	160004941	160005100	682257	.		0	0	0	0	0	0	0	0	0	16.4914	0	0
chr1	10471160	10475570	2113	bait_114	chr6	160029805	160031153	682272	.		0	0	0	0	0	0	0	0	0	16.4914	0	0
chr1	10471160	10475570	2113	bait_114	chr6	160040386	160047196	682275	.		0	0	0	0	0	0	0	0	0	9.26273	0	0
chr1	10471160	10475570	2113	bait_114	chr6	160070258	160071827	682282	.		0	0	0	0	0	0	0	0	0	31.5772	0	0
chr1	10471160	10475570	2113	bait_114	chr6	160074431	160087653	682284	.		0	0	0	0	0	0	0	0	0	16.4914	0	0
chr1	10475571	10489368	2114	bait_115	chr1	10909484	10917290	2190	.	430918	1.74969	0.395188	8.70827	5.52768	5.65278	4.82904	3.6146	3.89648	3.29493	1.54169	6.19477	1.6919
chr1	10475571	10489368	2114	bait_115	chr1	11818650	11819010	2369	.	1336361	0	0	0	0	0	0	5.24274	0	0	0	0	0
chr1	10475571	10489368	2114	bait_115	chr1	11819011	11824085	2370	bait_185	1339079	0	0	0	0	0.176737	0	5.8402	0	0	0	0	0
chr1	10475571	10489368	2114	bait_115	chr1	11867942	11871937	2379	.	1387470	0	0	0	0	0	0	5.38077	0	0	0	0	0
chr1	10475571	10489368	2114	bait_115	chr1	11914135	11917576	2386	.	1433386	0	0	0	0	0	0	5.50299	0	0	0	0	0
chr1	10475571	10489368	2114	bait_115	chr1	11920097	11930065	2389	bait_193	1442612	0	0	0	0	0	0	7.57534	0	0	0	0	0
chr1	10671631	10684323	2159	bait_116	chr1	10514784	10520934	2120	.	-160118	4.18886	4.04078	4.62973	3.31236	4.62076	4.31086	7.1874	2.95171	3.35769	4.51992	2.52899	3.14052
chr1	10671631	10684323	2159	bait_116	chr1	10520935	10523066	2121	.	-155976	5.33809	2.26386	4.30611	4.41969	3.84437	3.3507	6.12635	2.16013	2.73314	3.7868	4.06447	4.21294
chr1	10671631	10684323	2159	bait_116	chr1	10529867	10530733	2127	.	-147677	2.15702	5.90241	3.52857	3.48196	2.25366	2.53268	2.66117	2.05323	4.76657	3.00397	2.29877	3.98759
chr1	10671631	10684323	2159	bait_116	chr1	10530734	10534058	2128	.	-145581	4.55575	2.49028	8.12795	3.74525	5.17584	4.32784	4.62731	3.41459	4.70681	8.63496	3.95869	11.5833
chr1	10671631	10684323	2159	bait_116	chr1	10534059	10536739	2129	.	-142578	2.50426	3.21568	5.85107	2.41947	3.85806	4.69786	4.26628	3.35136	4.62066	3.43185	2.56051	5.55029
chr1	10671631	10684323	2159	bait_116	chr1	10538624	10539916	2133	.	-138707	3.32724	2.00794	5.33345	2.9234	5.10402	3.48639	2.02159	1.62111	1.09356	6.73583	3.37907	5.97823
chr1	10671631	10684323	2159	bait_116	chr1	10664598	10668195	2157	.	-11580	2.86117	1.98789	5.24046	3.89486	5.99788	6.24344	4.10584	2.65165	2.07724	6.00527	3.09374	5.58312
chr1	10671631	10684323	2159	bait_116	chr1	10782942	10784329	2176	.	105659	4.26149	3.32682	4.84375	4.34115	5.30999	6.41582	3.78009	3.38741	2.25519	5.30273	2.75653	6.24105
chr1	10671631	10684323	2159	bait_116	chr1	10799863	10827273	2178	.	135591	3.69301	1.96121	3.31805	1.85726	4.59055	8.24731	2.18242	2.86719	1.92543	2.98499	3.29318	2.15201
chr1	10671631	10684323	2159	bait_116	chr1	10827274	10828605	2179	.	149963	3.68126	1.09677	4.27377	2.42339	3.27142	6.34629	1.09887	3.1414	2.12535	3.33995	3.49158	3.20534
chr1	10671631	10684323	2159	bait_116	chr1	10831532	10843787	2181	.	159683	2.91478	0.836902	4.25006	2.79017	4.38588	5.89206	1.19162	2.57221	2.25716	6.11149	3.74794	4.92626
chr1	10671631	10684323	2159	bait_116	chr1	10843788	10847930	2182	.	167882	4.84079	4.22498	5.68417	4.06174	5.10452	6.61607	2.01556	3.87422	2.92533	4.75263	3.74423	5.49818
chr1	10671631	10684323	2159	bait_116	chr1	10847931	10851374	2183	.	171676	4.57458	2.49194	6.85526	4.55509	4.75576	9.58312	3.17518	3.54334	2.98552	7.28355	2.32365	5.95184
chr1	10671631	10684323	2159	bait_116	chr1	10851375	10852302	2184	.	173862	6.30765	2.09252	7.37458	5.01702	6.53179	9.71356	2.65263	4.41096	4.22687	7.37686	3.22175	7.05115
chr1	10671631	10684323	2159	bait_116	chr1	10869256	10897651	2186	.	205477	2.05439	2.4684	4.59368	2.10789	3.58909	5.31345	3.55611	2.3277	2.21016	3.54845	2.86921	3.00236
chr1	10671631	10684323	2159	bait_116	chr1	10906455	10909483	2189	.	229992	3.88295	2.2168	2.76771	2.65343	3.1902	5.80068	1.53634	1.20337	1.17147	3.59016	3.54998	3.75116
chr1	10671631	10684323	2159	bait_116	chr1	10909484	10917290	2190	.	235410	8.17016	5.13822	9.54728	4.44512	7.68104	14.7575	4.92418	6.22898	1.81939	9.94035	6.37571	5.04254
chr1	10671631	10684323	2159	bait_116	chr1	10928332	10933314	2193	.	252846	3.25536	1.86916	4.19821	2.97475	3.23226	5.65653	2.46275	2.78198	0.675981	4.87166	4.26535	1.10367
chr1	10671631	10684323	2159	bait_116	chr1	10933315	10941850	2194	.	259606	5.72089	2.48469	7.8728	4.13988	6.37706	10.0804	1.40682	3.37733	1.29939	6.43625	6.05418	5.54007
chr1	10671631	10684323	2159	bait_116	chr1	10941851	10946370	2195	.	266134	3.7687	3.14709	3.60702	3.16092	4.09531	4.89144	2.60906	2.9027	0.703192	10.1403	4.51436	4.33461
chr1	10671631	10684323	2159	bait_116	chr1	10946371	10949922	2196	.	270170	4.14174	0.912387	6.98212	2.94674	3.48031	6.38889	1.85311	0.902137	0.185915	8.73055	2.62467	2.29427
chr1	10671631	10684323	2159	bait_116	chr1	10954104	10965157	2198	.	281654	3.12419	0.947057	2.69532	3.66413	2.94932	4.65122	0.807308	1.42213	1.38766	3.46139	4.10413	5.51066
chr1	10671631	10684323	2159	bait_116	chr1	10966586	10969731	2200	.	290182	2.93599	2.12234	4.32048	3.79181	3.76458	6.01075	1.59712	2.54339	1.42025	7.71907	5.32971	4.24612
chr1	10671631	10684323	2159	bait_116	chr1	11974016	11981856	2392	bait_196	1299959	0	0	0	0	0	0	5.81459	0	0	0	0	0
chr1	10671631	10684323	2159	bait_116	chr1	11981857	11984082	2393	.	1304993	0	0	0	0	0	0	10.9688	0	0	0	0	0
chr1	10671631	10684323	2159	bait_116	chr1	11984083	11984732	2394	.	1306431	0	0	0	0	0	0	6.06374	0	0	0	0	0
chr1	10671631	10684323	2159	bait_116	chr1	11993104	12005681	2396	.	1321416	0	0	0	0	0	0	6.11614	0	0	0	0	0
chr1	10671631	10684323	2159	bait_116	chr1	12005682	12020340	2397	.	1335034	0	0	0	0	0	0	7.80949	0	0	0	0	0
chr1	10671631	10684323	2159	bait_116	chr1	12020341	12026742	2398	.	1345565	0	0	0	0	0	0	9.53047	0	0	0	0	0
chr1	10671631	10684323	2159	bait_116	chr1	12026743	12031944	2399	.	1351367	0	0	0	0	0	0	6.22016	0	0	0	0	0
chr1	10671631	10684323	2159	bait_116	chr1	12031945	12037736	2400	.	1356864	0	0	0	0	0	0	6.23916	0	0	0	0	0
chr1	10671631	10684323	2159	bait_116	chr1	12054057	12055366	2402	.	1376735	0	0	0	0	0	0	11.4122	0	0	0	0	0
chr1	10671631	10684323	2159	bait_116	chr1	12055367	12067752	2403	.	1383583	0	0	0	0	0	0	6.33104	0	0	0.0141103	0	0
chr1	10671631	10684323	2159	bait_116	chr1	12067753	12070330	2404	.	1391065	0	0	0	0	0	0	8.0527	0	0	0	0	0
chr1	10671631	10684323	2159	bait_116	chr1	12077593	12081746	2407	.	1401693	0	0	0	0	0	0	22.213	0	0	0	0	0
chr1	10671631	10684323	2159	bait_116	chr1	12081747	12089392	2408	.	1407593	0	0	0	0	0	0	25.89	0	0	0	0	0
chr1	10671631	10684323	2159	bait_116	chr1	12089393	12096549	2409	.	1414994	0	0	0	0	0	0	20.5593	0	0	0	0	0
chr1	10671631	10684323	2159	bait_116	chr6	159889505	159890914	682217	.		0	0	0	0	0	0	0	0	0	9.26273	0	0
chr1	10671631	10684323	2159	bait_116	chr6	159891499	159907628	682219	.		0	0	0	0	0	0	0	0	0	16.4914	0	0
chr1	10671631	10684323	2159	bait_116	chr6	159978168	159981558	682247	.		0	0	0	0	0	0	0	0	0	9.26273	0	0
chr1	10671631	10684323	2159	bait_116	chr6	160008181	160010497	682259	.		0	0	0	0	0	0	0	0	0	9.26273	0	0
chr1	10671631	10684323	2159	bait_116	chr6	160047197	160047675	682276	.		0	0	0	0	0	0	0	0	0	9.26273	0	0
chr1	10671631	10684323	2159	bait_116	chr6	160074431	160087653	682284	.		0	0	0	0	0	0	0	0	0	9.26273	0	0
chr1	10690980	10707459	2161	bait_117	chr1	10524255	10529866	2126	.	-172159	2.85306	1.39503	1.56857	3.09647	2.23715	2.03997	1.71694	1.2029	3.50053	1.52392	1.25892	5.26594
chr1	10690980	10707459	2161	bait_117	chr1	10530734	10534058	2128	.	-166823	3.23782	2.42577	4.33042	3.43383	3.74144	3.80341	1.28045	1.57817	3.4026	3.16306	1.68865	6.05461
chr1	10690980	10707459	2161	bait_117	chr1	10534059	10536739	2129	.	-163820	2.67742	1.32178	4.00848	2.27613	2.61412	2.69015	1.62398	1.97441	1.26148	5.32196	1.41492	6.42742
chr1	10690980	10707459	2161	bait_117	chr1	10710842	10715227	2163	.	13815	3.73972	1.70398	4.77525	3.24626	6.01101	5.24759	2.18287	2.86863	2.76723	4.64649	3.17653	4.73863
chr1	10690980	10707459	2161	bait_117	chr1	10715228	10717465	2164	.	17127	3.24428	3.0993	3.74167	3.53936	4.63899	3.49731	2.94309	3.5015	1.87272	4.49178	3.73651	5.91662
chr1	10690980	10707459	2161	bait_117	chr1	10782942	10784329	2176	.	84416	5.54145	2.68801	7.79443	3.76435	5.82934	6.20432	2.22787	3.53125	4.96142	5.91929	3.98265	5.53497
chr1	10690980	10707459	2161	bait_117	chr1	10799863	10827273	2178	.	114349	3.19144	1.89409	3.36151	2.31967	5.01672	3.95597	1.06342	4.22134	1.20319	2.32965	1.95093	1.69615
chr1	10690980	10707459	2161	bait_117	chr1	10827274	10828605	2179	.	128720	3.49646	1.55477	2.98237	2.16921	5.00381	3.99464	1.22717	2.68928	0.980195	2.6617	1.42659	2.58973
chr1	10690980	10707459	2161	bait_117	chr1	10831532	10843787	2181	.	138440	3.39224	1.68322	4.43634	2.74635	5.16633	5.30777	1.33771	2.46749	3.36084	2.88458	3.36506	3.15505
chr1	10690980	10707459	2161	bait_117	chr1	10847931	10851374	2183	.	150433	3.52726	3.25452	4.24761	3.87394	7.5288	5.81963	2.96887	2.65507	3.09448	4.87912	4.74194	3.82418
chr1	10690980	10707459	2161	bait_117	chr1	10851375	10852302	2184	.	152619	4.31216	4.0649	4.32148	5.04217	5.7341	7.88498	3.01515	3.12159	3.67654	3.54667	3.47981	6.04015
chr1	10690980	10707459	2161	bait_117	chr1	10909484	10917290	2190	.	214168	5.7458	2.64669	6.71927	4.28012	4.55647	7.93591	4.27689	3.02568	2.23835	4.56422	2.90735	5.27143
chr1	10690980	10707459	2161	bait_117	chr1	10946371	10949922	2196	.	248927	2.3109	3.06389	3.46873	3.08886	4.15111	5.67004	1.43842	0.604478	0.647364	3.7467	1.58707	4.21122
chr1	10721167	10727517	2166	bait_118	chr1	10490176	10492073	2116	.	-233217	3.08859	2.04903	5.517	4.4075	3.29367	3.1632	1.6358	1.48603	0.42568	2.6943	1.94821	3.16101
chr1	10721167	10727517	2166	bait_118	chr1	10530734	10534058	2128	.	-191946	3.81259	3.98802	4.9243	2.99348	3.54032	4.93478	2.78693	1.96722	5.70365	4.19564	2.0822	6.85815
chr1	10721167	10727517	2166	bait_118	chr1	10715228	10717465	2164	.	-7995	4.08411	3.23574	5.18094	3.13711	4.09565	3.80839	6.9997	4.25432	2.94866	4.37574	2.84917	4.47451
chr1	10721167	10727517	2166	bait_118	chr1	10758906	10766045	2174	.	38134	3.20145	1.28243	4.67713	2.66081	3.54405	5.01634	5.63799	2.61324	2.95699	4.29864	2.86803	3.25143
chr1	10721167	10727517	2166	bait_118	chr1	10782942	10784329	2176	.	59294	5.03345	2.13536	6.20054	3.32942	5.04702	5.70218	7.87542	3.06532	2.80604	4.3958	3.18412	4.97221
chr1	10721167	10727517	2166	bait_118	chr1	10843788	10847930	2182	.	121517	3.3776	4.81019	4.22672	2.7488	4.13202	3.1849	5.08597	3.74903	3.33384	3.69168	3.21938	2.02744
chr1	10721167	10727517	2166	bait_118	chr1	10847931	10851374	2183	.	125311	4.23013	1.03222	3.62062	3.75032	4.14798	2.94803	5.98738	3.55507	1.26655	4.3886	3.19266	3.24766
chr1	10721167	10727517	2166	bait_118	chr1	10851375	10852302	2184	.	127497	4.02916	2.6261	3.70012	4.6552	5.19629	5.83263	6.1006	2.14411	4.72362	5.45481	4.28998	3.92585
chr1	10721167	10727517	2166	bait_118	chr1	10909484	10917290	2190	.	189045	5.45483	2.36351	5.99886	5.77264	5.81378	4.12677	4.02547	2.31414	3.45302	5.47914	3.01168	4.41133
chr1	10721167	10727517	2166	bait_118	chr1	13757874	13760039	2880	.	3034615	0	0	0	0	0	0	5.25963	0	0	0	0	0
chr1	10721167	10727517	2166	bait_118	chr1	14093263	14095787	2978	.	3370183	0	0	0	0	0	0	5.56666	0	0	0	0	0
chr1	10721167	10727517	2166	bait_118	chr1	14108105	14111272	2982	.	3385347	0	0	0	0	0	0	5.57989	0	0	0	0	0
chr1	10721167	10727517	2166	bait_118	chr1	14131790	14136404	2990	.	3409755	0	0	0	0	0	0	5.60107	0	0	0	0	0
chr1	10721167	10727517	2166	bait_118	chr1	14136405	14136893	2991	.	3412307	0	0	0	0	0	0	14.3168	0	0	0	0	0
chr1	10721167	10727517	2166	bait_118	chr1	14137978	14139282	2993	.	3414288	0	0	0	0	0	0	5.60499	0	0	0	0	0
chr1	10721167	10727517	2166	bait_118	chr1	14202446	14204050	3013	.	3478906	0	0	0	0	0	0	5.66036	0	0	0	0	0
chr1	10721167	10727517	2166	bait_118	chr1	14258568	14266573	3036	.	3538229	0	0	0	0	0	0	5.71038	0	0	0	0	0
chr1	10721167	10727517	2166	bait_118	chr1	14311374	14313404	3052	.	3588047	0	0	0	0	0	0	8.69399	0	0	0	0	0
chr1	10721167	10727517	2166	bait_118	chr1	14360810	14362728	3063	.	3637427	0	0	0	0	0	0	5.79236	0	0	0	0	0
chr1	10721167	10727517	2166	bait_118	chr1	14377282	14377621	3069	.	3653110	0	0	0	0	0	0	8.77271	0	0	0	0	0
chr1	10721167	10727517	2166	bait_118	chr1	14399554	14400308	3076	.	3675589	0	0	0	0	0	0	5.82337	0	0	0	0	0
chr1	10721167	10727517	2166	bait_118	chr1	14400671	14401272	3078	.	3676630	0	0	0	0	0	0	8.80085	0	0	0	0	0
chr1	10721167	10727517	2166	bait_118	chr1	14411627	14423210	3082	.	3693077	0	0	0	0	0	0	8.82043	0	0	0	0	0
chr1	10721167	10727517	2166	bait_118	chr1	14431954	14441899	3085	.	3712585	0	0	0	0	0	0	5.85315	0	0	0	0	0
chr1	10721167	10727517	2166	bait_118	chr1	14467861	14472638	3098	.	3745908	0	0	0	0	0	0	14.9888	0	0	0	0	0
chr1	10721167	10727517	2166	bait_118	chr1	14472639	14476890	3099	.	3750423	0	0	0	0	0	0	5.88332	0	0	0	0	0
chr1	10721167	10727517	2166	bait_118	chr1	14485296	14492492	3104	.	3764552	0	0	0	0	0	0	11.9512	0	0	0	0	0
chr1	10721167	10727517	2166	bait_118	chr1	14492493	14497972	3105	.	3770891	0	0	0	0	0	0	5.89953	0	0	0	0	0
chr1	10721167	10727517	2166	bait_118	chr1	14497973	14499264	3106	.	3774277	0	0	0	0	0	0	18.1412	0	0	0	0	0
chr1	10721167	10727517	2166	bait_118	chr1	14499265	14502408	3107	.	3776495	0	0	0	0	0	0	5.90396	0	0	0	0	0
chr1	10721167	10727517	2166	bait_118	chr1	14502409	14504681	3108	.	3779203	0	0	0	0	0	0	18.1525	0	0	0	0	0
chr1	10721167	10727517	2166	bait_118	chr1	14504682	14510932	3109	.	3783465	0	0	0	0	0	0	8.92662	0	0	0	0	0
chr1	10721167	10727517	2166	bait_118	chr1	14513452	14521777	3111	.	3793273	0	0	0	0	0	0	5.91717	0	0	0	0	0
chr1	10721167	10727517	2166	bait_118	chr1	14521778	14523346	3112	.	3798220	0	0	0	0	0	0	5.92105	0	0	0	0	0
chr1	10721167	10727517	2166	bait_118	chr1	14523347	14530694	3113	.	3802679	0	0	0	0	0	0	5.92455	0	0	0	0	0
chr1	10721167	10727517	2166	bait_118	chr1	14541668	14543353	3118	.	3818169	0	0	0	0	0	0	8.96677	0	0	0	0	0
chr1	10721167	10727517	2166	bait_118	chr1	14543354	14546259	3119	.	3820465	0	0	0	0	0	0	8.96942	0	0	0	0	0
chr1	10721167	10727517	2166	bait_118	chr1	14546354	14547025	3122	.	3822348	0	0	0	0	0	0	8.97158	0	0	0	0	0
chr1	10721167	10727517	2166	bait_118	chr1	14548169	14553990	3124	.	3826738	0	0	0	0	0	0	12.0465	0	0	0	0	0
chr1	10721167	10727517	2166	bait_118	chr1	14553991	14555410	3125	.	3830359	0	0	0	0	0	0	8.9808	0	0	0	0	0
chr1	10721167	10727517	2166	bait_118	chr1	14555411	14558721	3126	.	3832724	0	0	0	0	0	0	8.98351	0	0	0	0	0
chr1	10721167	10727517	2166	bait_118	chr1	14562092	14563597	3128	.	3838503	0	0	0	0	0	0	8.99014	0	0	0	0	0
chr1	10721167	10727517	2166	bait_118	chr1	14563598	14565032	3129	.	3839973	0	0	0	0	0	0	12.0666	0	0	0	0	0
chr1	10721167	10727517	2166	bait_118	chr1	14565033	14565538	3130	.	3840944	0	0	0	0	0	0	8.99294	0	0	0	0	0
chr1	10721167	10727517	2166	bait_118	chr1	14565539	14566530	3131	.	3841693	0	0	0	0	0	0	5.95499	0	0	0	0	0
chr1	10721167	10727517	2166	bait_118	chr1	14566531	14567097	3132	.	3842472	0	0	0	0	0	0	21.4358	0	0	0	0	0
chr1	10721167	10727517	2166	bait_118	chr1	14567098	14571507	3133	.	3844961	0	0	0	0	0	0	18.3019	0	0	0	0	0
chr1	10721167	10727517	2166	bait_118	chr1	14572659	14575840	3135	.	3849908	0	0	0	0	0	0	5.96137	0	0	0	0	0
chr1	10721167	10727517	2166	bait_118	chr1	14575841	14575994	3136	.	3851576	0	0	0	0	0	0	9.00511	0	0	0	0	0
chr1	10721167	10727517	2166	bait_118	chr1	14575995	14577769	3137	.	3852540	0	0	0	0	0	0	15.192	0	0	0	0	0
chr1	10721167	10727517	2166	bait_118	chr1	14577770	14581143	3138	.	3855115	0	0	0	0	0	0	9.00915	0	0	0	0	0
chr1	10721167	10727517	2166	bait_118	chr1	14581144	14583616	3139	.	3858038	0	0	0	0	0	0	9.01248	0	0	0	0	0
chr1	10721167	10727517	2166	bait_118	chr1	14583617	14586231	3140	.	3860582	0	0	0	0	0	0	44.0619	0	0	0	0	0
chr1	10721167	10727517	2166	bait_118	chr1	14587534	14594378	3143	.	3866614	0	0	0	0	0	0	27.855	0	0	0	0	0
chr1	10721167	10727517	2166	bait_118	chr1	14594379	14597305	3144	.	3871500	0	0	0	0	0	0	18.3615	0	0	0	0	0
chr1	10721167	10727517	2166	bait_118	chr1	14597306	14598047	3145	.	3873335	0	0	0	0	0	0	18.3656	0	0	0	0	0
chr1	10721167	10727517	2166	bait_118	chr1	14598048	14600589	3146	.	3874977	0	0	0	0	0	0	9.03177	0	0	0	0	0
chr1	10721167	10727517	2166	bait_118	chr1	14600590	14603908	3147	.	3877907	0	0	0	0	0	0	21.5286	0	0	0	0	0
chr1	10721167	10727517	2166	bait_118	chr1	14603909	14608005	3148	.	3881615	0	0	0	0	0	0	24.7066	0	0	0	0	0
chr1	10721167	10727517	2166	bait_118	chr1	14608006	14616269	3149	.	3887796	0	0	0	0	0	0	18.3979	0	0	0	0	0
chr1	10721167	10727517	2166	bait_118	chr1	14616270	14625227	3150	.	3896407	0	0	0	0	0	0	18.4171	0	0	0	0	0
chr1	10721167	10727517	2166	bait_118	chr1	14625228	14626312	3151	.	3901428	0	0	0	0	0	0	21.5895	0	0	0	0	0
chr1	10721167	10727517	2166	bait_118	chr1	14626313	14630834	3152	.	3904232	0	0	0	0	0	0	24.7759	0	0	0	0	0
chr1	10721167	10727517	2166	bait_118	chr1	14630835	14638361	3153	.	3910256	0	0	0	0	0	0	24.7907	0	0	0	0	0
chr1	10721167	10727517	2166	bait_118	chr1	14638362	14642483	3154	.	3916081	0	0	0	0	0	0	6.01226	0	0	0	0	0
chr1	10721167	10727517	2166	bait_118	chr1	14651851	14662391	3156	.	3932779	0	0	0	0	0	0	30.4743	0	0	0	0	0
chr1	10721167	10727517	2166	bait_118	chr1	14662392	14665922	3157	.	3939815	0	0	0	0	0	0	18.5132	0	0	0	0	0
chr1	10721167	10727517	2166	bait_118	chr1	14672916	14673334	3160	.	3948783	0	0	0	0	0	0	21.7115	0	0	0	0	0
chr1	10721167	10727517	2166	bait_118	chr1	14673335	14673985	3161	.	3949318	0	0	0	0	0	0	9.11552	0	0	0	0	0
chr1	10721167	10727517	2166	bait_118	chr1	14673986	14674588	3162	.	3949945	0	0	0	0	0	0	15.3729	0	0	0	0	0
chr1	10721167	10727517	2166	bait_118	chr1	14674589	14691137	3163	.	3958521	0	0	0	0	0	0	18.5543	0	0	0	0	0
chr1	10721167	10727517	2166	bait_118	chr1	14691138	14695054	3164	.	3968754	0	0	0	0	0	0	28.2175	0	0	0	0	0
chr1	10721167	10727517	2166	bait_118	chr1	14695055	14697504	3165	.	3971938	0	0	0	0	0	0	28.2518	0	0	0	0	0
chr1	10721167	10727517	2166	bait_118	chr1	14697505	14697743	3166	.	3973282	0	0	0	0	0	0	12.2655	0	0	0	0	0
chr1	10721167	10727517	2166	bait_118	chr1	14697744	14699630	3167	.	3974345	0	0	0	0	0	0	38.1107	0	0	0	0	0
chr1	10721167	10727517	2166	bait_118	chr1	14699631	14703421	3168	.	3977184	0	0	0	0	0	0	24.9875	0	0	0	0	0
chr1	10721167	10727517	2166	bait_118	chr1	14703422	14709581	3169	.	3982160	0	0	0	0	0	0	31.5411	0	0	0	0	0
chr1	10721167	10727517	2166	bait_118	chr1	14709582	14713225	3170	.	3987062	0	0	0	0	0	0	18.6167	0	0	0	0	0
chr1	10721167	10727517	2166	bait_118	chr1	14713226	14728397	3171	.	3996470	0	0	0	0	0	0	31.5319	0	0	0	0	0
chr1	10721167	10727517	2166	bait_118	chr1	14728398	14729931	3172	.	4004823	0	0	0	0	0	0	31.5266	0	0	0	0	0
chr1	10721167	10727517	2166	bait_118	chr1	14729932	14735926	3173	.	4008587	0	0	0	0	0	0	81.2664	0	0	0	0	0
chr1	10721167	10727517	2166	bait_118	chr1	14735927	14739765	3174	.	4013504	0	0	0	0	0	0	30.8279	0	0	0	0	0
chr1	10721167	10727517	2166	bait_118	chr1	14739766	14742380	3175	.	4016731	0	0	0	0	0	0	30.8258	0	0	0	0	0
chr1	10721167	10727517	2166	bait_118	chr1	14742381	14748062	3176	.	4020880	0	0	0	0	0	0	31.5164	0	0	0	0	0
chr1	10721167	10727517	2166	bait_118	chr6	159986667	159992186	682251	.		0	0	0	0	0	0	0	0	0	9.26273	0	0
chr1	10721167	10727517	2166	bait_118	chr6	160063535	160070257	682281	.		0	0	0	0	0	0	0	0	0	9.26273	0	0
chr1	10721167	10727517	2166	bait_118	chr6	160070258	160071827	682282	.		0	0	0	0	0	0	0	0	0	9.26273	0	0
chr1	10721167	10727517	2166	bait_118	chr6	160087654	160088710	682285	.		0	0	0	0	0	0	0	0	0	9.26273	0	0
chr1	10721167	10727517	2166	bait_118	chr6	160096644	160097128	682287	.		0	0	0	0	0	0	0	0	0	16.4914	0	0
chr1	10784330	10799862	2177	bait_119	chr1	10429417	10433971	2104	bait_111	-360402	2.79922	1.47092	6.51073	7.56755	7.86798	4.61019	3.8948	4.54116	4.93367	6.07265	8.87857	5.514
chr1	10784330	10799862	2177	bait_119	chr1	10471160	10475570	2113	bait_114	-318731	4.835	0.36158	4.88975	4.07463	3.67431	3.6202	2.74169	3.61861	4.49736	7.38222	9.06763	8.17291
chr1	10784330	10799862	2177	bait_119	chr1	10520935	10523066	2121	.	-270095	0.577435	5.61861	1.8285	2.97606	1.87169	3.4154	3.49187	0.451393	3.14487	4.15498	1.68262	1.71928
chr1	10784330	10799862	2177	bait_119	chr1	10523276	10523774	2124	.	-268571	3.73466	1.83595	2.36546	0.0562452	1.23565	0.957582	2.40832	1.23989	6.40357	2.42109	0.294945	2.57497
chr1	10784330	10799862	2177	bait_119	chr1	10530734	10534058	2128	.	-259700	2.27797	1.00272	4.59197	2.86619	2.45185	2.03864	3.39225	2.98341	4.09258	4.02545	0.910098	6.32156
chr1	10784330	10799862	2177	bait_119	chr1	10534059	10536739	2129	.	-256697	2.89931	0.325395	2.25628	2.28083	0.639209	2.01578	0.501747	2.05795	7.32702	2.33204	3.20645	3.38333
chr1	10784330	10799862	2177	bait_119	chr1	10538624	10539916	2133	.	-252826	2.21618	1.75391	2.75877	0.379359	2.393	4.52308	1.34533	2.03787	5.06904	5.67709	1.59386	1.63859
chr1	10784330	10799862	2177	bait_119	chr1	10671631	10684323	2159	bait_116	-114119	6.72341	1.27508	6.80915	4.09116	4.69707	12.1684	6.76155	2.97138	3.31968	6.53988	5.33026	6.23138
chr1	10784330	10799862	2177	bait_119	chr1	10690980	10707459	2161	bait_117	-92876	3.62635	1.41221	4.46516	2.38142	5.2123	6.73989	1.66955	2.60965	3.05441	3.84744	3.71071	3.05807
chr1	10784330	10799862	2177	bait_119	chr1	10721167	10727517	2166	bait_118	-67754	5.43872	1.46498	4.59113	4.15299	6.36665	8.17852	7.92291	0.891531	2.47262	6.8574	5.47944	4.66895
chr1	10784330	10799862	2177	bait_119	chr1	10847931	10851374	2183	.	57557	1.89649	0.40654	1.74774	1.56271	1.66883	2.40994	5.24032	2.56757	0.772149	1.35119	0.961954	1.84739
chr1	10784330	10799862	2177	bait_119	chr1	10897652	10906316	2187	bait_121	109888	4.64067	1.7048	4.3821	4.92612	4.13081	4.90732	3.66482	3.28063	3.19938	3.2527	4.42478	5.09613
chr1	10784330	10799862	2177	bait_119	chr1	14547026	14548168	3123	.	3755501	0	0	0	0	0	0	6.88879	0	0	0	0	0
chr1	10784330	10799862	2177	bait_119	chr1	14565033	14565538	3130	.	3773190	0	0	0	0	0	0	6.89669	0	0	0	0	0
chr1	10784330	10799862	2177	bait_119	chr1	14577770	14581143	3138	.	3787361	0	0	0	0	0	0	6.903	0	0	0	0	0
chr1	10784330	10799862	2177	bait_119	chr1	14603909	14608005	3148	.	3813861	0	0	0	0	0	0	6.91472	0	0	0	0	0
chr1	10784330	10799862	2177	bait_119	chr1	14626313	14630834	3152	.	3836478	0	0	0	0	0	0	6.92466	0	0	0	0	0
chr1	10784330	10799862	2177	bait_119	chr1	14662392	14665922	3157	.	3872061	0	0	0	0	0	0	6.94016	0	0	0	0	0
chr1	10784330	10799862	2177	bait_119	chr1	14673335	14673985	3161	.	3881564	0	0	0	0	0	0	6.94428	0	0	0	0	0
chr1	10784330	10799862	2177	bait_119	chr1	14695055	14697504	3165	.	3904184	0	0	0	0	0	0	11.3	0	0	0	0	0
chr1	10784330	10799862	2177	bait_119	chr1	14697505	14697743	3166	.	3905528	0	0	0	0	0	0	6.95461	0	0	0	0	0
chr1	10784330	10799862	2177	bait_119	chr1	14697744	14699630	3167	.	3906591	0	0	0	0	0	0	6.95506	0	0	0	0	0
chr1	10784330	10799862	2177	bait_119	chr1	14713226	14728397	3171	.	3928716	0	0	0	0	0	0	11.3196	0	0	0	0	0
chr1	10784330	10799862	2177	bait_119	chr1	14728398	14729931	3172	.	3937069	0	0	0	0	0	0	6.9681	0	0	0	0	0
chr1	10784330	10799862	2177	bait_119	chr1	14739766	14742380	3175	.	3948977	0	0	0	0	0	0	6.97316	0	0	0	0	0
chr1	10852303	10869255	2185	bait_120	chr1	10429417	10433971	2104	bait_111	-429085	6.5392	4.39304	9.66996	12.0966	11.5893	6.48868	2.52226	3.97375	4.36652	8.53344	4.36643	9.86356
chr1	10852303	10869255	2185	bait_120	chr1	10457726	10459528	2110	bait_113	-402152	3.13255	2.28315	3.30318	5.44987	4.6401	1.64864	1.78915	0.154552	3.23551	2.02091	2.57139	3.03361
chr1	10852303	10869255	2185	bait_120	chr1	10471160	10475570	2113	bait_114	-387414	7.8308	2.78585	10.4401	7.82752	9.61438	6.727	3.45796	3.97212	4.06156	5.31611	5.76942	6.3532
chr1	10852303	10869255	2185	bait_120	chr1	10490176	10492073	2116	.	-369654	3.09423	1.80996	3.46892	5.09504	5.34251	2.448	2.70279	2.27115	2.50205	2.28897	2.1854	4.43504
chr1	10852303	10869255	2185	bait_120	chr1	10492074	10494039	2117	.	-367722	4.58149	2.73365	7.84148	8.57365	3.96514	5.3245	1.78909	3.06115	3.69203	3.12735	2.8332	3.55949
chr1	10852303	10869255	2185	bait_120	chr1	10494040	10497825	2118	.	-364846	5.31955	2.71842	4.12078	5.71536	5.96615	4.68528	0.945046	3.86179	0.398783	0.738821	1.53504	2.71634
chr1	10852303	10869255	2185	bait_120	chr1	10497826	10514783	2119	.	-354474	2.2793	0.926471	5.4061	7.61024	4.48409	3.4195	2.61551	3.78617	3.61206	0.725988	3.39702	2.6572
chr1	10852303	10869255	2185	bait_120	chr1	10514784	10520934	2120	.	-342920	2.87467	1.71865	3.22612	3.50684	3.71951	3.3047	5.30943	2.16267	0.401589	3.78581	1.45143	2.58993
chr1	10852303	10869255	2185	bait_120	chr1	10520935	10523066	2121	.	-338778	5.68901	6.43632	4.50066	5.34636	5.57866	5.47256	7.18201	1.42756	3.51348	2.92375	3.25675	5.83026
chr1	10852303	10869255	2185	bait_120	chr1	10523276	10523774	2124	.	-337254	4.93214	2.56741	6.53433	2.27905	3.05434	4.32766	2.51312	1.42359	4.68993	2.12463	3.88868	3.3298
chr1	10852303	10869255	2185	bait_120	chr1	10529867	10530733	2127	.	-330479	1.51128	3.432	1.90421	3.98856	0.819273	3.70362	0.885019	0.749619	5.84096	2.86352	0.397632	5.72039
chr1	10852303	10869255	2185	bait_120	chr1	10530734	10534058	2128	.	-328383	4.80504	2.51693	7.74941	3.36755	3.57207	8.15684	1.63934	2.10037	3.44579	6.18989	2.54944	6.54059
chr1	10852303	10869255	2185	bait_120	chr1	10534059	10536739	2129	.	-325380	5.4704	1.65505	7.68261	3.93088	3.54129	5.8089	0.87534	1.39186	4.5853	3.62296	4.39897	4.01934
chr1	10852303	10869255	2185	bait_120	chr1	10537478	10538623	2132	.	-322728	3.3588	5.24047	3.65729	2.73973	0.80273	4.67	0.222359	0.741189	2.30906	2.04755	1.37179	3.21595
chr1	10852303	10869255	2185	bait_120	chr1	10538624	10539916	2133	.	-321509	6.11868	3.36136	4.92169	3.30072	1.807	5.73968	0.867855	0.175865	3.39994	2.04098	2.49852	5.60005
chr1	10852303	10869255	2185	bait_120	chr1	10587508	10588364	2146	.	-272843	7.08148	1.44562	2.04376	2.31981	2.48573	4.38461	0.763333	4.49305	3.04858	3.10733	2.64123	0.966772
chr1	10852303	10869255	2185	bait_120	chr1	10602435	10603476	2148	.	-257823	4.31959	3.59973	3.93684	3.61962	1.03413	2.03479	1.33068	2.99801	3.92462	5.036	2.49507	5.40568
chr1	10852303	10869255	2185	bait_120	chr1	10671631	10684323	2159	bait_116	-182802	6.76915	2.80908	8.03315	4.93857	4.1968	5.30894	2.35724	1.88614	1.18993	4.47578	2.74464	2.69573
chr1	10852303	10869255	2185	bait_120	chr1	10843788	10847930	2182	.	-14920	5.05696	3.87457	7.02914	4.43825	4.31948	4.7695	5.62913	4.8252	3.60292	5.48275	2.82389	3.44951
chr1	10852303	10869255	2185	bait_120	chr1	10847931	10851374	2183	.	-11126	6.40412	4.53207	7.74466	4.58093	6.94054	7.55148	9.23674	4.91871	3.96066	6.49051	5.13653	5.23811
chr1	10852303	10869255	2185	bait_120	chr1	14313405	14320047	3053	.	3455947	0	0	0	0	0	0	5.0479	0	0	0	0	0
chr1	10852303	10869255	2185	bait_120	chr1	14342829	14346468	3059	.	3483870	0	0	0	0	0	0	5.06155	0	0	0	0	0
chr1	10852303	10869255	2185	bait_120	chr1	14431954	14441899	3085	.	3576148	0	0	0	0	0	0	12.437	0	0	0	0	0
chr1	10852303	10869255	2185	bait_120	chr1	14455727	14456435	3091	.	3595302	0	0	0	0	0	0	8.76192	0	0	0	0	0
chr1	10852303	10869255	2185	bait_120	chr1	14459081	14459974	3093	.	3598749	0	0	0	0	0	0	8.76493	0	0	0	0	0
chr1	10852303	10869255	2185	bait_120	chr1	14467861	14472638	3098	.	3609471	0	0	0	0	0	0	5.12169	0	0	0	0	0
chr1	10852303	10869255	2185	bait_120	chr1	14497973	14499264	3106	.	3637840	0	0	0	0	0	0	5.135	0	0	0	0	0
chr1	10852303	10869255	2185	bait_120	chr1	14499265	14502408	3107	.	3640058	0	0	0	0	0	0	5.13603	0	0	0	0	0
chr1	10852303	10869255	2185	bait_120	chr1	14513452	14521777	3111	.	3656836	0	0	0	0	0	0	8.81526	0	0	0	0	0
chr1	10852303	10869255	2185	bait_120	chr1	14521778	14523346	3112	.	3661783	0	0	0	0	0	0	5.14614	0	0	0	0	0
chr1	10852303	10869255	2185	bait_120	chr1	14541668	14543353	3118	.	3681732	0	0	0	0	0	0	5.15538	0	0	0	0	0
chr1	10852303	10869255	2185	bait_120	chr1	14543354	14546259	3119	.	3684028	0	0	0	0	0	0	5.15644	0	0	0	0	0
chr1	10852303	10869255	2185	bait_120	chr1	14547026	14548168	3123	.	3686818	0	0	0	0	0	0	5.15773	0	0	0	0	0
chr1	10852303	10869255	2185	bait_120	chr1	14555411	14558721	3126	.	3696287	0	0	0	0	0	0	12.5887	0	0	0	0	0
chr1	10852303	10869255	2185	bait_120	chr1	14558722	14562091	3127	.	3699628	0	0	0	0	0	0	5.16362	0	0	0	0	0
chr1	10852303	10869255	2185	bait_120	chr1	14562092	14563597	3128	.	3702066	0	0	0	0	0	0	5.16474	0	0	0	0	0
chr1	10852303	10869255	2185	bait_120	chr1	14563598	14565032	3129	.	3703536	0	0	0	0	0	0	16.3768	0	0	0	0	0
chr1	10852303	10869255	2185	bait_120	chr1	14565033	14565538	3130	.	3704507	0	0	0	0	0	0	5.16586	0	0	0	0	0
chr1	10852303	10869255	2185	bait_120	chr1	14565539	14566530	3131	.	3705256	0	0	0	0	0	0	8.85662	0	0	0	0	0
chr1	10852303	10869255	2185	bait_120	chr1	14566531	14567097	3132	.	3706035	0	0	0	0	0	0	16.3809	0	0	0	0	0
chr1	10852303	10869255	2185	bait_120	chr1	14567098	14571507	3133	.	3708524	0	0	0	0	0	0	8.8594	0	0	0	0	0
chr1	10852303	10869255	2185	bait_120	chr1	14572659	14575840	3135	.	3713471	0	0	0	0	0	0	5.16997	0	0	0	0	0
chr1	10852303	10869255	2185	bait_120	chr1	14575841	14575994	3136	.	3715139	0	0	0	0	0	0	5.17073	0	0	0	0	0
chr1	10852303	10869255	2185	bait_120	chr1	14575995	14577769	3137	.	3716103	0	0	0	0	0	0	12.6132	0	0	0	0	0
chr1	10852303	10869255	2185	bait_120	chr1	14581144	14583616	3139	.	3721601	0	0	0	0	0	0	5.17369	0	0	0	0	0
chr1	10852303	10869255	2185	bait_120	chr1	14583617	14586231	3140	.	3724145	0	0	0	0	0	0	8.87262	0	0	0	0	0
chr1	10852303	10869255	2185	bait_120	chr1	14586240	14587533	3142	.	3726108	0	0	0	0	0	0	5.17575	0	0	0	0	0
chr1	10852303	10869255	2185	bait_120	chr1	14587534	14594378	3143	.	3730177	0	0	0	0	0	0	5.1776	0	0	0	0	0
chr1	10852303	10869255	2185	bait_120	chr1	14594379	14597305	3144	.	3735063	0	0	0	0	0	0	20.2465	0	0	0	0	0
chr1	10852303	10869255	2185	bait_120	chr1	14597306	14598047	3145	.	3736898	0	0	0	0	0	0	16.431	0	0	0	0	0
chr1	10852303	10869255	2185	bait_120	chr1	14600590	14603908	3147	.	3741470	0	0	0	0	0	0	20.2593	0	0	0	0	0
chr1	10852303	10869255	2185	bait_120	chr1	14603909	14608005	3148	.	3745178	0	0	0	0	0	0	12.649	0	0	0	0	0
chr1	10852303	10869255	2185	bait_120	chr1	14608006	14616269	3149	.	3751359	0	0	0	0	0	0	12.6566	0	0	0	0	0
chr1	10852303	10869255	2185	bait_120	chr1	14625228	14626312	3151	.	3764991	0	0	0	0	0	0	16.4763	0	0	0	0	0
chr1	10852303	10869255	2185	bait_120	chr1	14626313	14630834	3152	.	3767795	0	0	0	0	0	0	8.90927	0	0	0	0	0
chr1	10852303	10869255	2185	bait_120	chr1	14630835	14638361	3153	.	3773819	0	0	0	0	0	0	12.684	0	0	0	0	0
chr1	10852303	10869255	2185	bait_120	chr1	14651851	14662391	3156	.	3796342	0	0	0	0	0	0	8.93302	0	0	0	0	0
chr1	10852303	10869255	2185	bait_120	chr1	14662392	14665922	3157	.	3803378	0	0	0	0	0	0	5.21065	0	0	0	0	0
chr1	10852303	10869255	2185	bait_120	chr1	14672916	14673334	3160	.	3812346	0	0	0	0	0	0	8.94626	0	0	0	0	0
chr1	10852303	10869255	2185	bait_120	chr1	14673986	14674588	3162	.	3813508	0	0	0	0	0	0	8.94722	0	0	0	0	0
chr1	10852303	10869255	2185	bait_120	chr1	14674589	14691137	3163	.	3822084	0	0	0	0	0	0	5.219	0	0	0	0	0
chr1	10852303	10869255	2185	bait_120	chr1	14691138	14695054	3164	.	3832317	0	0	0	0	0	0	12.7547	0	0	0	0	0
chr1	10852303	10869255	2185	bait_120	chr1	14695055	14697504	3165	.	3835501	0	0	0	0	0	0	16.5885	0	0	0	0	0
chr1	10852303	10869255	2185	bait_120	chr1	14697744	14699630	3167	.	3837908	0	0	0	0	0	0	20.4501	0	0	0	0	0
chr1	10852303	10869255	2185	bait_120	chr1	14699631	14703421	3168	.	3840747	0	0	0	0	0	0	5.22729	0	0	0	0	0
chr1	10852303	10869255	2185	bait_120	chr1	14703422	14709581	3169	.	3845723	0	0	0	0	0	0	5.22949	0	0	0	0	0
chr1	10852303	10869255	2185	bait_120	chr1	14709582	14713225	3170	.	3850625	0	0	0	0	0	0	8.9777	0	0	0	0	0
chr1	10852303	10869255	2185	bait_120	chr1	14713226	14728397	3171	.	3860033	0	0	0	0	0	0	5.23581	0	0	0	0	0
chr1	10852303	10869255	2185	bait_120	chr1	14728398	14729931	3172	.	3868386	0	0	0	0	0	0	16.6401	0	0	0	0	0
chr1	10852303	10869255	2185	bait_120	chr1	14729932	14735926	3173	.	3872150	0	0	0	0	0	0	28.2453	0	0	0	0	0
chr1	10852303	10869255	2185	bait_120	chr1	14739766	14742380	3175	.	3880294	0	0	0	0	0	0	12.8119	0	0	0	0	0
chr1	10852303	10869255	2185	bait_120	chr1	14742381	14748062	3176	.	3884443	0	0	0	0	0	0	16.6652	0	0	0	0	0
chr1	10897652	10906316	2187	bait_121	chr1	10429417	10433971	2104	bait_111	-470290	2.67182	1.79368	3.34252	1.83876	3.85603	2.8539	1.25566	1.32062	2.28427	5.7183	2.91379	2.24908
chr1	10897652	10906316	2187	bait_121	chr1	10489369	10490175	2115	.	-412212	3.00267	5.65429	3.44877	4.82478	2.47531	2.71473	1.69233	2.86934	1.97393	2.67342	2.07455	1.40503
chr1	10897652	10906316	2187	bait_121	chr1	10490176	10492073	2116	.	-410859	4.16662	4.28924	9.30843	6.55044	7.62728	8.87546	3.1475	4.41262	6.18925	8.62018	6.43043	6.14561
chr1	10897652	10906316	2187	bait_121	chr1	10492074	10494039	2117	.	-408927	10.9271	6.99332	13.9138	6.22249	9.76488	9.17042	7.38761	5.99446	5.42554	6.01973	7.81974	7.85877
chr1	10897652	10906316	2187	bait_121	chr1	10494040	10497825	2118	.	-406051	8.6715	4.90506	9.94425	5.59533	7.53015	6.74313	5.17439	4.36965	3.26782	8.51683	7.7578	5.22839
chr1	10897652	10906316	2187	bait_121	chr1	10497826	10514783	2119	.	-395679	8.83437	7.47039	11.525	5.71254	9.07165	9.16224	7.67773	8.49785	5.99804	4.37841	5.48284	5.91437
chr1	10897652	10906316	2187	bait_121	chr1	10514784	10520934	2120	.	-384125	11.8376	5.95139	9.69642	4.71223	6.08328	11.4732	9.56029	3.676	4.45557	5.6356	7.28603	8.64479
chr1	10897652	10906316	2187	bait_121	chr1	10520935	10523066	2121	.	-379983	8.02815	4.61466	8.16062	5.72363	4.07866	7.79281	8.40375	6.14549	4.41436	5.10627	5.55481	7.30196
chr1	10897652	10906316	2187	bait_121	chr1	10523067	10523237	2122	.	-378832	3.77017	5.87625	5.7196	3.09679	1.13902	4.11598	4.31765	1.3221	1.84028	3.73118	4.26181	3.71491
chr1	10897652	10906316	2187	bait_121	chr1	10523276	10523774	2124	.	-378459	7.59316	6.5201	7.77346	3.09313	3.43946	7.44281	8.36903	5.61683	5.77687	9.87089	3.94527	8.51833
chr1	10897652	10906316	2187	bait_121	chr1	10523775	10524254	2125	.	-377969	4.12594	7.82908	6.38247	2.84153	2.82857	3.24968	3.34627	4.11435	5.07654	6.00661	3.93924	5.64313
chr1	10897652	10906316	2187	bait_121	chr1	10524255	10529866	2126	.	-374923	5.19878	3.94126	5.98455	1.87146	5.59875	5.83231	7.26126	3.12353	4.36372	4.57977	4.52128	4.42879
chr1	10897652	10906316	2187	bait_121	chr1	10529867	10530733	2127	.	-371684	7.43333	10.3677	4.60951	3.27186	3.67152	5.47439	3.75454	3.10072	4.33114	4.98702	5.09942	6.33757
chr1	10897652	10906316	2187	bait_121	chr1	10530734	10534058	2128	.	-369588	8.55145	7.6719	15.294	4.50478	6.46833	11.9434	6.65177	6.0026	8.474	8.67645	6.97379	10.3943
chr1	10897652	10906316	2187	bait_121	chr1	10534059	10536739	2129	.	-366585	5.79932	4.46299	7.49042	3.21808	4.21913	5.97241	4.16796	5.46662	5.62163	6.27182	5.64135	7.8467
chr1	10897652	10906316	2187	bait_121	chr1	10536740	10537007	2130	.	-365110	4.6694	4.44619	3.26879	2.72496	0.847519	3.65508	5.10248	5.44784	4.92757	6.24513	5.92828	3.93658
chr1	10897652	10906316	2187	bait_121	chr1	10537008	10537477	2131	.	-364741	4.30354	5.05381	3.87808	1.8089	1.6053	4.20703	5.58049	4.47053	1.78141	4.00966	3.48038	3.93236
chr1	10897652	10906316	2187	bait_121	chr1	10537478	10538623	2132	.	-363933	4.29173	4.43277	4.81007	3.4322	3.8826	5.04827	2.32188	3.04575	6.26942	3.99998	2.60648	5.42702
chr1	10897652	10906316	2187	bait_121	chr1	10538624	10539916	2133	.	-362714	6.84412	5.64551	6.73497	3.66214	5.39471	8.89919	5.54752	3.97242	2.35646	7.57808	4.65146	5.40821
chr1	10897652	10906316	2187	bait_121	chr1	10539917	10540393	2134	.	-361829	3.90812	1.57861	5.4142	3.40843	3.26595	5.01288	4.57876	3.96412	3.58682	3.97477	3.74068	3.18144
chr1	10897652	10906316	2187	bait_121	chr1	10540711	10553487	2136	.	-354885	5.21706	1.55003	3.15465	1.74829	1.81443	4.34095	0.695673	3.43644	2.31145	3.06275	2.25632	2.11114
chr1	10897652	10906316	2187	bait_121	chr1	10553488	10554513	2137	.	-347983	5.09303	2.56046	3.36633	2.13005	1.77266	3.44147	2.20928	3.37872	3.46514	3.39902	2.73823	2.71405
chr1	10897652	10906316	2187	bait_121	chr1	10554514	10567287	2138	.	-341083	3.30287	3.60372	5.34372	0.894655	1.98506	6.30697	1.76205	4.21931	3.40363	2.9302	3.21157	2.98383
chr1	10897652	10906316	2187	bait_121	chr1	10567288	10569866	2139	.	-333407	6.18526	4.08005	4.03425	2.22641	2.96856	4.27655	1.71727	8.29245	3.33452	4.84077	2.59922	3.23812
chr1	10897652	10906316	2187	bait_121	chr1	10587508	10588364	2146	.	-314048	8.37834	4.93052	4.83247	2.06482	1.56665	3.97125	3.11687	6.0913	3.15693	2.66894	2.4153	4.31864
chr1	10897652	10906316	2187	bait_121	chr1	10602435	10603476	2148	.	-299028	9.8293	5.2322	5.61105	3.69865	4.57999	8.89169	4.49686	6.68713	3.56238	5.79332	4.19606	5.38558
chr1	10897652	10906316	2187	bait_121	chr1	10611977	10614630	2152	.	-288680	4.03006	1.26463	3.85511	2.2117	2.95927	3.35499	1.78234	4.43531	5.1073	3.08851	2.39672	3.34442
chr1	10897652	10906316	2187	bait_121	chr1	10650434	10654696	2155	.	-249419	5.05943	3.49539	4.26729	2.29775	3.08051	6.16103	2.69586	4.95978	1.64847	5.06678	2.9703	3.62761
chr1	10897652	10906316	2187	bait_121	chr1	10664598	10668195	2157	.	-235587	4.94531	2.09702	4.17572	3.70937	3.8537	5.17231	3.1195	3.01758	1.96152	4.7556	3.93322	3.40648
chr1	10897652	10906316	2187	bait_121	chr1	10668196	10671630	2158	.	-232071	3.69777	1.33778	2.91042	3.3196	2.08521	6.63666	1.63125	3.30166	0.210162	4.37944	1.99512	0.719698
chr1	10897652	10906316	2187	bait_121	chr1	10909484	10917290	2190	.	11403	2.9737	1.60806	3.08206	2.61704	4.17886	4.58376	6.04829	2.32314	1.8394	3.485	2.29582	2.77641
chr1	10897652	10906316	2187	bait_121	chr1	13987489	13993827	2939	.	3088674	0	0	0	0	0	0	9.23322	0	0	0	0	0
chr1	10897652	10906316	2187	bait_121	chr1	14038848	14039888	2961	.	3137384	0	0	0	0	0	0	6.79849	0	0	0	0	0
chr1	10897652	10906316	2187	bait_121	chr1	14039889	14040287	2962	.	3138104	0	0	0	0	0	0	6.79946	0	0	0	0	0
chr1	10897652	10906316	2187	bait_121	chr1	14051374	14055481	2967	.	3151444	0	0	0	0	0	0	9.34538	0	0	0	0	0
chr1	10897652	10906316	2187	bait_121	chr1	14065334	14067390	2972	.	3164378	0	0	0	0	0	0	6.83451	0	0	0	0	0
chr1	10897652	10906316	2187	bait_121	chr1	14090471	14093262	2977	.	3189883	0	0	0	0	0	0	11.9844	0	0	0	0	0
chr1	10897652	10906316	2187	bait_121	chr1	14093263	14095787	2978	.	3192541	0	0	0	0	0	0	11.9902	0	0	0	0	0
chr1	10897652	10906316	2187	bait_121	chr1	14095788	14102029	2979	.	3196925	0	0	0	0	0	0	11.9997	0	0	0	0	0
chr1	10897652	10906316	2187	bait_121	chr1	14102030	14106247	2980	.	3202155	0	0	0	0	0	0	19.8469	0	0	0	0	0
chr1	10897652	10906316	2187	bait_121	chr1	14106248	14108104	2981	.	3205192	0	0	0	0	0	0	17.2301	0	0	0	0	0
chr1	10897652	10906316	2187	bait_121	chr1	14108105	14111272	2982	.	3207705	0	0	0	0	0	0	12.0232	0	0	0	0	0
chr1	10897652	10906316	2187	bait_121	chr1	14111273	14114779	2983	.	3211042	0	0	0	0	0	0	19.8777	0	0	0	0	0
chr1	10897652	10906316	2187	bait_121	chr1	14115482	14117384	2985	.	3214449	0	0	0	0	0	0	6.90064	0	0	0	0	0
chr1	10897652	10906316	2187	bait_121	chr1	14117385	14121527	2986	.	3217472	0	0	0	0	0	0	12.0445	0	0	0	0	0
chr1	10897652	10906316	2187	bait_121	chr1	14121528	14126486	2987	.	3222023	0	0	0	0	0	0	12.0543	0	0	0	0	0
chr1	10897652	10906316	2187	bait_121	chr1	14126487	14130812	2988	.	3226666	0	0	0	0	0	0	6.91664	0	0	0	0	0
chr1	10897652	10906316	2187	bait_121	chr1	14131790	14136404	2990	.	3232113	0	0	0	0	0	0	14.6859	0	0	0	0	0
chr1	10897652	10906316	2187	bait_121	chr1	14136405	14136893	2991	.	3234665	0	0	0	0	0	0	12.0817	0	0	0	0	0
chr1	10897652	10906316	2187	bait_121	chr1	14137978	14139282	2993	.	3236646	0	0	0	0	0	0	12.086	0	0	0	0	0
chr1	10897652	10906316	2187	bait_121	chr1	14161375	14164219	2999	.	3260813	0	0	0	0	0	0	14.76	0	0	0	0	0
chr1	10897652	10906316	2187	bait_121	chr1	14164220	14167048	3000	.	3263650	0	0	0	0	0	0	6.96478	0	0	0	0	0
chr1	10897652	10906316	2187	bait_121	chr1	14182597	14185286	3005	.	3281958	0	0	0	0	0	0	6.98844	0	0	0	0	0
chr1	10897652	10906316	2187	bait_121	chr1	14200292	14202445	3012	.	3299385	0	0	0	0	0	0	9.60236	0	0	0	0	0
chr1	10897652	10906316	2187	bait_121	chr1	14202446	14204050	3013	.	3301264	0	0	0	0	0	0	7.01326	0	0	0	0	0
chr1	10897652	10906316	2187	bait_121	chr1	14222426	14223681	3025	.	3321070	0	0	0	0	0	0	14.9136	0	0	0	0	0
chr1	10897652	10906316	2187	bait_121	chr1	14223682	14227868	3026	.	3323791	0	0	0	0	0	0	9.6438	0	0	0	0	0
chr1	10897652	10906316	2187	bait_121	chr1	14234920	14235322	3029	.	3333137	0	0	0	0	0	0	14.9441	0	0	0	0	0
chr1	10897652	10906316	2187	bait_121	chr1	14247010	14253225	3032	.	3348134	0	0	0	0	0	0	9.68487	0	0	0	0	0
chr1	10897652	10906316	2187	bait_121	chr1	14273013	14273570	3039	.	3371308	0	0	0	0	0	0	9.72373	0	0	0	0	0
chr1	10897652	10906316	2187	bait_121	chr1	14275877	14278908	3041	.	3375409	0	0	0	0	0	0	9.73058	0	0	0	0	0
chr1	10897652	10906316	2187	bait_121	chr1	14300962	14304479	3049	.	3400737	0	0	0	0	0	0	7.13926	0	0	0	0	0
chr1	10897652	10906316	2187	bait_121	chr1	14304508	14311373	3051	.	3405957	0	0	0	0	0	0	9.78139	0	0	0	0	0
chr1	10897652	10906316	2187	bait_121	chr1	14342829	14346468	3059	.	3442665	0	0	0	0	0	0	7.19143	0	0	0	0	0
chr1	10897652	10906316	2187	bait_121	chr1	14348792	14352704	3061	.	3448764	0	0	0	0	0	0	7.19897	0	0	0	0	0
chr1	10897652	10906316	2187	bait_121	chr1	14362729	14364760	3064	.	3461761	0	0	0	0	0	0	17.9842	0	0	0	0	0
chr1	10897652	10906316	2187	bait_121	chr1	14364761	14368210	3065	.	3464502	0	0	0	0	0	0	9.87768	0	0	0	0	0
chr1	10897652	10906316	2187	bait_121	chr1	14368211	14368457	3066	.	3466350	0	0	0	0	0	0	12.5673	0	0	0	0	0
chr1	10897652	10906316	2187	bait_121	chr1	14368458	14371061	3067	.	3467776	0	0	0	0	0	0	15.2777	0	0	0	0	0
chr1	10897652	10906316	2187	bait_121	chr1	14371062	14377281	3068	.	3472188	0	0	0	0	0	0	9.89022	0	0	0	0	0
chr1	10897652	10906316	2187	bait_121	chr1	14377282	14377621	3069	.	3475468	0	0	0	0	0	0	9.89556	0	0	0	0	0
chr1	10897652	10906316	2187	bait_121	chr1	14392546	14394443	3074	.	3491511	0	0	0	0	0	0	15.3353	0	0	0	0	0
chr1	10897652	10906316	2187	bait_121	chr1	14394444	14399553	3075	.	3495015	0	0	0	0	0	0	7.2558	0	0	0	0	0
chr1	10897652	10906316	2187	bait_121	chr1	14400671	14401272	3078	.	3498988	0	0	0	0	0	0	12.6334	0	0	0	0	0
chr1	10897652	10906316	2187	bait_121	chr1	14411627	14423210	3082	.	3515435	0	0	0	0	0	0	7.28068	0	0	0	0	0
chr1	10897652	10906316	2187	bait_121	chr1	14431954	14441899	3085	.	3534943	0	0	0	0	0	0	15.4398	0	0	0	0	0
chr1	10897652	10906316	2187	bait_121	chr1	14441900	14448045	3086	.	3542989	0	0	0	0	0	0	7.31406	0	0	0	0	0
chr1	10897652	10906316	2187	bait_121	chr1	14448046	14449461	3087	.	3546770	0	0	0	0	0	0	7.31863	0	0	0	0	0
chr1	10897652	10906316	2187	bait_121	chr1	14454947	14455726	3090	.	3553353	0	0	0	0	0	0	7.32656	0	0	0	0	0
chr1	10897652	10906316	2187	bait_121	chr1	14455727	14456435	3091	.	3554097	0	0	0	0	0	0	10.0223	0	0	0	0	0
chr1	10897652	10906316	2187	bait_121	chr1	14456436	14459080	3092	.	3555774	0	0	0	0	0	0	7.32948	0	0	0	0	0
chr1	10897652	10906316	2187	bait_121	chr1	14459081	14459974	3093	.	3557544	0	0	0	0	0	0	10.0278	0	0	0	0	0
chr1	10897652	10906316	2187	bait_121	chr1	14465417	14467860	3097	.	3564655	0	0	0	0	0	0	18.2727	0	0	0	0	0
chr1	10897652	10906316	2187	bait_121	chr1	14467861	14472638	3098	.	3568266	0	0	0	0	0	0	10.0449	0	0	0	0	0
chr1	10897652	10906316	2187	bait_121	chr1	14483045	14485295	3103	.	3582186	0	0	0	0	0	0	7.36117	0	0	0	0	0
chr1	10897652	10906316	2187	bait_121	chr1	14485296	14492492	3104	.	3586910	0	0	0	0	0	0	7.36681	0	0	0	0	0
chr1	10897652	10906316	2187	bait_121	chr1	14492493	14497972	3105	.	3593249	0	0	0	0	0	0	15.5783	0	0	0	0	0
chr1	10897652	10906316	2187	bait_121	chr1	14497973	14499264	3106	.	3596635	0	0	0	0	0	0	12.8279	0	0	0	0	0
chr1	10897652	10906316	2187	bait_121	chr1	14499265	14502408	3107	.	3598853	0	0	0	0	0	0	10.0934	0	0	0	0	0
chr1	10897652	10906316	2187	bait_121	chr1	14502409	14504681	3108	.	3601561	0	0	0	0	0	0	15.5979	0	0	0	0	0
chr1	10897652	10906316	2187	bait_121	chr1	14504682	14510932	3109	.	3605823	0	0	0	0	0	0	12.846	0	0	0	0	0
chr1	10897652	10906316	2187	bait_121	chr1	14513452	14521777	3111	.	3615631	0	0	0	0	0	0	21.2079	0	0	0	0	0
chr1	10897652	10906316	2187	bait_121	chr1	14521778	14523346	3112	.	3620578	0	0	0	0	0	0	10.1276	0	0	0	0	0
chr1	10897652	10906316	2187	bait_121	chr1	14531760	14533079	3116	.	3630436	0	0	0	0	0	0	7.41854	0	0	0	0	0
chr1	10897652	10906316	2187	bait_121	chr1	14533080	14541667	3117	.	3635390	0	0	0	0	0	0	10.1508	0	0	0	0	0
chr1	10897652	10906316	2187	bait_121	chr1	14541668	14543353	3118	.	3640527	0	0	0	0	0	0	31.7701	0	0	0	0	0
chr1	10897652	10906316	2187	bait_121	chr1	14543354	14546259	3119	.	3642823	0	0	0	0	0	0	52.9133	0	0	0	0	0
chr1	10897652	10906316	2187	bait_121	chr1	14546354	14547025	3122	.	3644706	0	0	0	0	0	0	21.2984	0	0	0	0	0
chr1	10897652	10906316	2187	bait_121	chr1	14547026	14548168	3123	.	3645613	0	0	0	0	0	0	21.3012	0	0	0	0	0
chr1	10897652	10906316	2187	bait_121	chr1	14548169	14553990	3124	.	3649096	0	0	0	0	0	0	18.504	0	0	0	0	0
chr1	10897652	10906316	2187	bait_121	chr1	14553991	14555410	3125	.	3652717	0	0	0	0	0	0	10.1779	0	0	0	0	0
chr1	10897652	10906316	2187	bait_121	chr1	14555411	14558721	3126	.	3655082	0	0	0	0	0	0	26.9724	0	0	0	0	0
chr1	10897652	10906316	2187	bait_121	chr1	14558722	14562091	3127	.	3658423	0	0	0	0	0	0	12.9486	0	0	0	0	0
chr1	10897652	10906316	2187	bait_121	chr1	14562092	14563597	3128	.	3660861	0	0	0	0	0	0	27.0022	0	0	0	0	0
chr1	10897652	10906316	2187	bait_121	chr1	14563598	14565032	3129	.	3662331	0	0	0	0	0	0	21.3528	0	0	0	0	0
chr1	10897652	10906316	2187	bait_121	chr1	14565033	14565538	3130	.	3663302	0	0	0	0	0	0	29.9624	0	0	0	0	0
chr1	10897652	10906316	2187	bait_121	chr1	14565539	14566530	3131	.	3664051	0	0	0	0	0	0	21.3582	0	0	0	0	0
chr1	10897652	10906316	2187	bait_121	chr1	14566531	14567097	3132	.	3664830	0	0	0	0	0	0	12.961	0	0	0	0	0
chr1	10897652	10906316	2187	bait_121	chr1	14567098	14571507	3133	.	3667319	0	0	0	0	0	0	15.7515	0	0	0	0	0
chr1	10897652	10906316	2187	bait_121	chr1	14571508	14572658	3134	.	3670099	0	0	0	0	0	0	10.2049	0	0	0	0	0
chr1	10897652	10906316	2187	bait_121	chr1	14572659	14575840	3135	.	3672266	0	0	0	0	0	0	27.0384	0	0	0	0	0
chr1	10897652	10906316	2187	bait_121	chr1	14575995	14577769	3137	.	3674898	0	0	0	0	0	0	31.0529	0	0	0	0	0
chr1	10897652	10906316	2187	bait_121	chr1	14577770	14581143	3138	.	3677473	0	0	0	0	0	0	27.0714	0	0	0	0	0
chr1	10897652	10906316	2187	bait_121	chr1	14581144	14583616	3139	.	3680396	0	0	0	0	0	0	24.2395	0	0	0	0	0
chr1	10897652	10906316	2187	bait_121	chr1	14583617	14586231	3140	.	3682940	0	0	0	0	0	0	41.6064	0	0	0	0	0
chr1	10897652	10906316	2187	bait_121	chr1	14586240	14587533	3142	.	3684903	0	0	0	0	0	0	18.6006	0	0	0	0	0
chr1	10897652	10906316	2187	bait_121	chr1	14587534	14594378	3143	.	3688972	0	0	0	0	0	0	18.6115	0	0	0	0	0
chr1	10897652	10906316	2187	bait_121	chr1	14594379	14597305	3144	.	3693858	0	0	0	0	0	0	30.3466	0	0	0	0	0
chr1	10897652	10906316	2187	bait_121	chr1	14597306	14598047	3145	.	3695693	0	0	0	0	0	0	33.008	0	0	0	0	0
chr1	10897652	10906316	2187	bait_121	chr1	14598048	14600589	3146	.	3697335	0	0	0	0	0	0	18.634	0	0	0	0	0
chr1	10897652	10906316	2187	bait_121	chr1	14600590	14603908	3147	.	3700265	0	0	0	0	0	0	35.9165	0	0	0	0	0
chr1	10897652	10906316	2187	bait_121	chr1	14603909	14608005	3148	.	3703973	0	0	0	0	0	0	47.54	0	0	0	0	0
chr1	10897652	10906316	2187	bait_121	chr1	14608006	14616269	3149	.	3710154	0	0	0	0	0	0	21.4994	0	0	0	0	0
chr1	10897652	10906316	2187	bait_121	chr1	14616270	14625227	3150	.	3718765	0	0	0	0	0	0	18.6912	0	0	0	0	0
chr1	10897652	10906316	2187	bait_121	chr1	14625228	14626312	3151	.	3723786	0	0	0	0	0	0	31.0192	0	0	0	0	0
chr1	10897652	10906316	2187	bait_121	chr1	14626313	14630834	3152	.	3726590	0	0	0	0	0	0	21.5495	0	0	0	0	0
chr1	10897652	10906316	2187	bait_121	chr1	14630835	14638361	3153	.	3732614	0	0	0	0	0	0	21.5676	0	0	0	0	0
chr1	10897652	10906316	2187	bait_121	chr1	14642484	14651850	3155	.	3745183	0	0	0	0	0	0	7.55235	0	0	0	0	0
chr1	10897652	10906316	2187	bait_121	chr1	14651851	14662391	3156	.	3755137	0	0	0	0	0	0	21.6358	0	0	0	0	0
chr1	10897652	10906316	2187	bait_121	chr1	14662392	14665922	3157	.	3762173	0	0	0	0	0	0	13.1472	0	0	0	0	0
chr1	10897652	10906316	2187	bait_121	chr1	14672916	14673334	3160	.	3771141	0	0	0	0	0	0	15.9889	0	0	0	0	0
chr1	10897652	10906316	2187	bait_121	chr1	14673335	14673985	3161	.	3771676	0	0	0	0	0	0	13.1652	0	0	0	0	0
chr1	10897652	10906316	2187	bait_121	chr1	14674589	14691137	3163	.	3780879	0	0	0	0	0	0	13.1825	0	0	0	0	0
chr1	10897652	10906316	2187	bait_121	chr1	14691138	14695054	3164	.	3791112	0	0	0	0	0	0	33.4461	0	0	0	0	0
chr1	10897652	10906316	2187	bait_121	chr1	14695055	14697504	3165	.	3794296	0	0	0	0	0	0	27.49	0	0	0	0	0
chr1	10897652	10906316	2187	bait_121	chr1	14697505	14697743	3166	.	3795640	0	0	0	0	0	0	18.8942	0	0	0	0	0
chr1	10897652	10906316	2187	bait_121	chr1	14697744	14699630	3167	.	3796703	0	0	0	0	0	0	13.2122	0	0	0	0	0
chr1	10897652	10906316	2187	bait_121	chr1	14699631	14703421	3168	.	3799542	0	0	0	0	0	0	16.0529	0	0	0	0	0
chr1	10897652	10906316	2187	bait_121	chr1	14709582	14713225	3170	.	3809420	0	0	0	0	0	0	10.4176	0	0	0	0	0
chr1	10897652	10906316	2187	bait_121	chr1	14713226	14728397	3171	.	3818828	0	0	0	0	0	0	16.096	0	0	0	0	0
chr1	10897652	10906316	2187	bait_121	chr1	14728398	14729931	3172	.	3827181	0	0	0	0	0	0	27.6534	0	0	0	0	0
chr1	10897652	10906316	2187	bait_121	chr1	14729932	14735926	3173	.	3830945	0	0	0	0	0	0	21.8623	0	0	0	0	0
chr1	10897652	10906316	2187	bait_121	chr1	14739766	14742380	3175	.	3839089	0	0	0	0	0	0	24.777	0	0	0	0	0
chr1	10897652	10906316	2187	bait_121	chr1	14742381	14748062	3176	.	3843238	0	0	0	0	0	0	16.1504	0	0	0	0	0
chr1	10897652	10906316	2187	bait_121	chr6	159738202	159742114	682177	.		0	0	0	0	0	0	0	0	0	9.26273	0	0
chr1	10897652	10906316	2187	bait_121	chr6	159772611	159774262	682187	.		0	0	0	0	0	0	0	0	0	9.26273	0	0
chr1	10897652	10906316	2187	bait_121	chr6	159783101	159783345	682192	.		0	0	0	0	0	0	0	0	0	9.26273	0	0
chr1	10897652	10906316	2187	bait_121	chr6	159806390	159807507	682199	.		0	0	0	0	0	0	0	0	0	16.4914	0	0
chr1	10897652	10906316	2187	bait_121	chr6	159824326	159825700	682205	.		0	0	0	0	0	0	0	0	0	16.4914	0	0
chr1	10897652	10906316	2187	bait_121	chr6	159841848	159854287	682212	.		0	0	0	0	0	0	0	0	0	9.26273	0	0
chr1	10897652	10906316	2187	bait_121	chr6	159907629	159909482	682220	.		0	0	0	0	0	0	0	0	0	9.26273	0	0
chr1	10897652	10906316	2187	bait_121	chr6	159912550	159918128	682222	.		0	0	0	0	0	0	0	0	0	16.4914	0	0
chr1	10897652	10906316	2187	bait_121	chr6	159918303	159919344	682224	.		0	0	0	0	0	0	0	0	0	16.4914	0	0
chr1	10897652	10906316	2187	bait_121	chr6	159951660	159952566	682237	.		0	0	0	0	0	0	0	0	0	9.26273	0	0
chr1	10897652	10906316	2187	bait_121	chr6	159968475	159972658	682243	.		0	0	0	0	0	0	0	0	0	9.26273	0	0
chr1	10897652	10906316	2187	bait_121	chr6	159978168	159981558	682247	.		0	0	0	0	0	0	0	0	0	16.4914	0	0
chr1	10897652	10906316	2187	bait_121	chr6	159986667	159992186	682251	.		0	0	0	0	0	0	0	0	0	9.26273	0	0
chr1	10897652	10906316	2187	bait_121	chr6	159992187	159993223	682252	.		0	0	0	0	0	0	0	0	0	16.4914	0	0
chr1	10897652	10906316	2187	bait_121	chr6	160008181	160010497	682259	.		0	0	0	0	0	0	0	0	0	9.26273	0	0
chr1	10897652	10906316	2187	bait_121	chr6	160023523	160024511	682266	.		0	0	0	0	0	0	0	0	0	9.26273	0	0
chr1	10897652	10906316	2187	bait_121	chr6	160025170	160029804	682271	.		0	0	0	0	0	0	0	0	0	16.4914	0	0
chr1	10897652	10906316	2187	bait_121	chr6	160047197	160047675	682276	.		0	0	0	0	0	0	0	0	0	9.26273	0	0
chr1	10897652	10906316	2187	bait_121	chr6	160051025	160060442	682278	.		0	0	0	0	0	0	0	0	0	9.26273	0	0
chr1	10897652	10906316	2187	bait_121	chr6	160063535	160070257	682281	.		0	0	0	0	0	0	0	0	0	9.26273	0	0
chr1	10897652	10906316	2187	bait_121	chr6	160070258	160071827	682282	.		0	0	0	0	0	0	0	0	0	23.9431	0	0
chr1	10897652	10906316	2187	bait_121	chr6	160074431	160087653	682284	.		0	0	0	0	0	0	0	0	0	16.4914	0	0
chr1	10897652	10906316	2187	bait_121	chr6	160087654	160088710	682285	.		0	0	0	0	0	0	0	0	0	9.26273	0	0
chr1	10897652	10906316	2187	bait_121	chr6	160088711	160096643	682286	.		0	0	0	0	0	0	0	0	0	31.5772	0	0
chr1	10897652	10906316	2187	bait_121	chr6	160097129	160097648	682288	.		0	0	0	0	0	0	0	0	0	23.9431	0	0
chr1	10979386	10986777	2202	bait_123	chr1	10429417	10433971	2104	bait_111	-551387	5.60432	3.52809	5.49154	3.85629	4.14331	2.9366	2.89257	2.76057	8.01122	6.16417	2.80203	4.54298
chr1	10979386	10986777	2202	bait_123	chr1	10471160	10475570	2113	bait_114	-509716	4.64826	4.66688	5.98073	3.50863	3.12758	3.32192	6.13845	0.747012	4.86297	4.27371	5.90839	6.8001
chr1	10979386	10986777	2202	bait_123	chr1	10490176	10492073	2116	.	-491957	4.06552	3.16328	5.14958	3.2092	3.18596	0.917462	4.14519	2.95756	4.4443	3.36151	2.22371	2.13837
chr1	10979386	10986777	2202	bait_123	chr1	10492074	10494039	2117	.	-490025	2.61991	3.15297	4.53325	3.69975	4.99793	3.93033	3.31777	3.56938	3.54572	5.56119	3.84569	4.10126
chr1	10979386	10986777	2202	bait_123	chr1	10494040	10497825	2118	.	-487149	3.30551	5.58917	3.35008	2.21012	3.15657	1.45383	4.10976	2.33176	4.4121	1.95529	3.27012	4.08015
chr1	10979386	10986777	2202	bait_123	chr1	10497826	10514783	2119	.	-476777	3.94077	0.917972	3.83465	2.16335	2.52338	2.58057	3.23955	3.49577	7.05834	2.57975	3.73766	1.49094
chr1	10979386	10986777	2202	bait_123	chr1	10520935	10523066	2121	.	-461081	4.50862	4.53781	3.70075	3.48034	0.902662	0.397158	1.00015	6.47831	3.38948	3.16481	3.60909	3.24515
chr1	10979386	10986777	2202	bait_123	chr1	10523276	10523774	2124	.	-459556	2.45679	7.77495	1.14272	0.832725	0.900288	3.07625	3.13623	3.39843	2.56647	1.85504	2.07198	0.425186
chr1	10979386	10986777	2202	bait_123	chr1	10523775	10524254	2125	.	-459067	2.45413	1.55219	2.61896	0.461509	0.444757	1.3713	1.6733	0.631143	1.0574	1.85324	0.697356	5.19399
chr1	10979386	10986777	2202	bait_123	chr1	10530734	10534058	2128	.	-450685	4.40589	2.21811	4.14982	1.61723	3.48123	4.84403	3.08225	2.2044	5.88036	5.14422	3.01418	3.80846
chr1	10979386	10986777	2202	bait_123	chr1	10538624	10539916	2133	.	-443811	4.33753	5.16283	4.08206	1.59239	2.35674	1.84918	3.04006	2.17961	0.398928	3.05281	2.47509	4.39195
chr1	10979386	10986777	2202	bait_123	chr1	10539917	10540393	2134	.	-442926	2.366	5.15396	1.5528	0.450616	1.3438	0.833729	0.375574	5.06567	1.0362	1.20834	0.293215	2.52998
chr1	10979386	10986777	2202	bait_123	chr1	14026012	14026548	2953	.	3043199	0	0	0	0	0	0	8.71775	0	0	0	0	0
chr1	10979386	10986777	2202	bait_123	chr1	14102030	14106247	2980	.	3121057	0	0	0	0	0	0	8.82934	0	0	0	0	0
chr1	10979386	10986777	2202	bait_123	chr1	14126487	14130812	2988	.	3145568	0	0	0	0	0	0	5.96144	0	0	0	0	0
chr1	10979386	10986777	2202	bait_123	chr1	14311374	14313404	3052	.	3329308	0	0	0	0	0	0	6.13313	0	0	0	0	0
chr1	10979386	10986777	2202	bait_123	chr1	14467861	14472638	3098	.	3487168	0	0	0	0	0	0	6.27405	0	0	0	0	0
chr1	10979386	10986777	2202	bait_123	chr1	14541668	14543353	3118	.	3559429	0	0	0	0	0	0	9.41443	0	0	0	0	0
chr1	10979386	10986777	2202	bait_123	chr1	14577770	14581143	3138	.	3596375	0	0	0	0	0	0	6.36824	0	0	0	0	0
chr1	10979386	10986777	2202	bait_123	chr1	14581144	14583616	3139	.	3599299	0	0	0	0	0	0	6.37073	0	0	0	0	0
chr1	10979386	10986777	2202	bait_123	chr1	14598048	14600589	3146	.	3616237	0	0	0	0	0	0	6.38509	0	0	0	0	0
chr1	10979386	10986777	2202	bait_123	chr1	14600590	14603908	3147	.	3619168	0	0	0	0	0	0	9.48903	0	0	0	0	0
chr1	10979386	10986777	2202	bait_123	chr1	14603909	14608005	3148	.	3622876	0	0	0	0	0	0	9.49362	0	0	0	0	0
chr1	10979386	10986777	2202	bait_123	chr1	14662392	14665922	3157	.	3681076	0	0	0	0	0	0	15.915	0	0	0	0	0
chr1	10979386	10986777	2202	bait_123	chr1	14691138	14695054	3164	.	3710015	0	0	0	0	0	0	6.46356	0	0	0	0	0
chr1	10979386	10986777	2202	bait_123	chr5	138568659	138579485	621088	.		0	0	0	0	0	0	0	0	0	9.26273	0	0
chr1	10979386	10986777	2202	bait_123	chr5	138579486	138588528	621089	.		0	0	0	0	0	0	0	0	0	16.4914	0	0
chr1	10979386	10986777	2202	bait_123	chr5	138588956	138591955	621091	.		0	0	0	0	0	0	0	0	0	23.9431	0	0
chr1	10979386	10986777	2202	bait_123	chr5	138591956	138593955	621092	.		0	0	0	0	0	0	0	0	0	16.4914	0	0
chr1	10979386	10986777	2202	bait_123	chr5	138606193	138607181	621095	.		0	0	0	0	0	0	0	0	0	9.26273	0	0
chr1	10979386	10986777	2202	bait_123	chr5	138624812	138629203	621101	.		0	0	0	0	0	0	0	0	0	39.3653	0	0
chr1	10979386	10986777	2202	bait_123	chr5	138629204	138629500	621102	.		0	0	0	0	0	0	0	0	0	9.26273	0	0
chr1	10979386	10986777	2202	bait_123	chr5	138642517	138646157	621104	.		0	0	0	0	0	0	0	0	0	9.26273	0	0
chr1	10979386	10986777	2202	bait_123	chr5	138646158	138648126	621105	.		0	0	0	0	0	0	0	0	0	9.26273	0	0
chr1	10979386	10986777	2202	bait_123	chr5	138648127	138648538	621106	.		0	0	0	0	0	0	0	0	0	9.26273	0	0
chr1	10979386	10986777	2202	bait_123	chr5	138648539	138649752	621107	.		0	0	0	0	0	0	0	0	0	23.9431	0	0
chr1	10979386	10986777	2202	bait_123	chr5	138649753	138650110	621108	.		0	0	0	0	0	0	0	0	0	16.4914	0	0
chr1	10979386	10986777	2202	bait_123	chr5	138650111	138653443	621109	.		0	0	0	0	0	0	0	0	0	9.26273	0	0
chr1	10979386	10986777	2202	bait_123	chr5	138653556	138657276	621111	.		0	0	0	0	0	0	0	0	0	9.26273	0	0
chr1	10979386	10986777	2202	bait_123	chr5	138690033	138694158	621119	.		0	0	0	0	0	0	0	0	0	9.26273	0	0
chr1	10979386	10986777	2202	bait_123	chr5	138738621	138742692	621128	.		0	0	0	0	0	0	0	0	0	9.26273	0	0
chr1	10979386	10986777	2202	bait_123	chr5	138742693	138748560	621129	.		0	0	0	0	0	0	0	0	0	16.4914	0	0
chr1	10979386	10986777	2202	bait_123	chr5	138748561	138749365	621130	.		0	0	0	0	0	0	0	0	0	9.26273	0	0
chr1	10979386	10986777	2202	bait_123	chr5	138749366	138755717	621131	.		0	0	0	0	0	0	0	0	0	9.26273	0	0
chr1	10979386	10986777	2202	bait_123	chr5	138759848	138763418	621133	.		0	0	0	0	0	0	0	0	0	9.26273	0	0
chr1	10979386	10986777	2202	bait_123	chr5	138763419	138763862	621134	.		0	0	0	0	0	0	0	0	0	16.4914	0	0
chr1	10979386	10986777	2202	bait_123	chr5	138763863	138768424	621135	.		0	0	0	0	0	0	0	0	0	9.26273	0	0
chr1	10979386	10986777	2202	bait_123	chr5	138768425	138774509	621136	.		0	0	0	0	0	0	0	0	0	16.4914	0	0
chr1	10979386	10986777	2202	bait_123	chr5	139114526	139122962	621235	.		0	0	0	0	0	0	0	0	0	31.5772	0	0
chr1	10979386	10986777	2202	bait_123	chr5	139122963	139126761	621236	.		0	0	0	0	0	0	0	0	0	23.9431	0	0
chr1	10979386	10986777	2202	bait_123	chr5	139126762	139127544	621237	.		0	0	0	0	0	0	0	0	0	39.3653	0	0
chr1	10979386	10986777	2202	bait_123	chr5	139127545	139129897	621238	.		0	0	0	0	0	0	0	0	0	16.4914	0	0
chr1	10979386	10986777	2202	bait_123	chr5	139129898	139130830	621239	.		0	0	0	0	0	0	0	0	0	9.26273	0	0
chr1	10979386	10986777	2202	bait_123	chr5	139130831	139135089	621240	.		0	0	0	0	0	0	0	0	0	23.9431	0	0
chr1	10979386	10986777	2202	bait_123	chr5	139139363	139142707	621244	.		0	0	0	0	0	0	0	0	0	9.26273	0	0
chr1	10979386	10986777	2202	bait_123	chr5	139142708	139148997	621245	.		0	0	0	0	0	0	0	0	0	16.4914	0	0
chr1	10979386	10986777	2202	bait_123	chr5	139148998	139150869	621246	.		0	0	0	0	0	0	0	0	0	16.4914	0	0
chr1	10979386	10986777	2202	bait_123	chr5	139157132	139158480	621248	.		0	0	0	0	0	0	0	0	0	9.26273	0	0
chr1	10979386	10986777	2202	bait_123	chr5	139158481	139158804	621249	.		0	0	0	0	0	0	0	0	0	16.4914	0	0
chr1	10979386	10986777	2202	bait_123	chr5	139158805	139162394	621250	.		0	0	0	0	0	0	0	0	0	39.3653	0	0
chr1	10979386	10986777	2202	bait_123	chr5	139164356	139168143	621252	.		0	0	0	0	0	0	0	0	0	9.26273	0	0
chr1	10979386	10986777	2202	bait_123	chr5	139182873	139184038	621256	.		0	0	0	0	0	0	0	0	0	23.9431	0	0
chr1	10979386	10986777	2202	bait_123	chr5	139184039	139189240	621257	.		0	0	0	0	0	0	0	0	0	9.26273	0	0
chr1	10979386	10986777	2202	bait_123	chr5	139214631	139215072	621263	.		0	0	0	0	0	0	0	0	0	16.4914	0	0
chr1	10979386	10986777	2202	bait_123	chr5	139248363	139253362	621270	.		0	0	0	0	0	0	0	0	0	9.26273	0	0
chr1	10979386	10986777	2202	bait_123	chr5	139253363	139271768	621271	.		0	0	0	0	0	0	0	0	0	23.9431	0	0
chr1	10979386	10986777	2202	bait_123	chr5	139271769	139272027	621272	.		0	0	0	0	0	0	0	0	0	9.26273	0	0
chr1	10979386	10986777	2202	bait_123	chr5	139272028	139276519	621273	.		0	0	0	0	0	0	0	0	0	9.26273	0	0
chr1	10979386	10986777	2202	bait_123	chr5	139297788	139305440	621280	.		0	0	0	0	0	0	0	0	0	9.26273	0	0
chr1	10979386	10986777	2202	bait_123	chr5	139306754	139307029	621283	.		0	0	0	0	0	0	0	0	0	9.26273	0	0
chr1	10979386	10986777	2202	bait_123	chr5	139333464	139337041	621294	.		0	0	0	0	0	0	0	0	0	9.26273	0	0
chr1	10979386	10986777	2202	bait_123	chr5	139407084	139407645	621307	.		0	0	0	0	0	0	0	0	0	9.26273	0	0
chr1	10979386	10986777	2202	bait_123	chr6	159794431	159796061	682197	.		0	0	0	0	0	0	0	0	0	16.4914	0	0
chr1	10979386	10986777	2202	bait_123	chr6	159806390	159807507	682199	.		0	0	0	0	0	0	0	0	0	9.26273	0	0
chr1	10979386	10986777	2202	bait_123	chr6	159825701	159826679	682206	.		0	0	0	0	0	0	0	0	0	9.26273	0	0
chr1	10979386	10986777	2202	bait_123	chr6	159833811	159838364	682209	.		0	0	0	0	0	0	0	0	0	9.26273	0	0
chr1	10979386	10986777	2202	bait_123	chr6	159841554	159841847	682211	.		0	0	0	0	0	0	0	0	0	16.4914	0	0
chr1	10979386	10986777	2202	bait_123	chr6	159841848	159854287	682212	.		0	0	0	0	0	0	0	0	0	16.4914	0	0
chr1	10979386	10986777	2202	bait_123	chr6	159888585	159889504	682216	.		0	0	0	0	0	0	0	0	0	9.26273	0	0
chr1	10979386	10986777	2202	bait_123	chr6	159889505	159890914	682217	.		0	0	0	0	0	0	0	0	0	9.26273	0	0
chr1	10979386	10986777	2202	bait_123	chr6	159890915	159891498	682218	.		0	0	0	0	0	0	0	0	0	9.26273	0	0
chr1	10979386	10986777	2202	bait_123	chr6	159909483	159912549	682221	.		0	0	0	0	0	0	0	0	0	9.26273	0	0
chr1	10979386	10986777	2202	bait_123	chr6	159918129	159918302	682223	.		0	0	0	0	0	0	0	0	0	9.26273	0	0
chr1	10979386	10986777	2202	bait_123	chr6	159935143	159939533	682231	.		0	0	0	0	0	0	0	0	0	23.9431	0	0
chr1	10979386	10986777	2202	bait_123	chr6	159952567	159960244	682238	.		0	0	0	0	0	0	0	0	0	9.26273	0	0
chr1	10979386	10986777	2202	bait_123	chr6	159963987	159966369	682241	.		0	0	0	0	0	0	0	0	0	16.4914	0	0
chr1	10979386	10986777	2202	bait_123	chr6	159966370	159968474	682242	.		0	0	0	0	0	0	0	0	0	9.26273	0	0
chr1	10979386	10986777	2202	bait_123	chr6	159968475	159972658	682243	.		0	0	0	0	0	0	0	0	0	9.26273	0	0
chr1	10979386	10986777	2202	bait_123	chr6	159976596	159978167	682246	.		0	0	0	0	0	0	0	0	0	16.4914	0	0
chr1	10979386	10986777	2202	bait_123	chr6	159978168	159981558	682247	.		0	0	0	0	0	0	0	0	0	16.4914	0	0
chr1	10979386	10986777	2202	bait_123	chr6	160005101	160008180	682258	.		0	0	0	0	0	0	0	0	0	16.4914	0	0
chr1	10979386	10986777	2202	bait_123	chr6	160008181	160010497	682259	.		0	0	0	0	0	0	0	0	0	23.9431	0	0
chr1	10979386	10986777	2202	bait_123	chr6	160010498	160012206	682260	.		0	0	0	0	0	0	0	0	0	16.4914	0	0
chr1	10979386	10986777	2202	bait_123	chr6	160012207	160014756	682261	.		0	0	0	0	0	0	0	0	0	23.9431	0	0
chr1	10979386	10986777	2202	bait_123	chr6	160031154	160032247	682273	.		0	0	0	0	0	0	0	0	0	23.9431	0	0
chr1	10979386	10986777	2202	bait_123	chr6	160032248	160040385	682274	.		0	0	0	0	0	0	0	0	0	9.26273	0	0
chr1	10979386	10986777	2202	bait_123	chr6	160040386	160047196	682275	.		0	0	0	0	0	0	0	0	0	9.26273	0	0
chr1	10979386	10986777	2202	bait_123	chr6	160047197	160047675	682276	.		0	0	0	0	0	0	0	0	0	23.9431	0	0
chr1	10979386	10986777	2202	bait_123	chr6	160047676	160051024	682277	.		0	0	0	0	0	0	0	0	0	55.3265	0	0
chr1	10979386	10986777	2202	bait_123	chr6	160051025	160060442	682278	.		0	0	0	0	0	0	0	0	0	31.5772	0	0
chr1	10979386	10986777	2202	bait_123	chr6	160060443	160063344	682279	.		0	0	0	0	0	0	0	0	0	31.5772	0	0
chr1	10979386	10986777	2202	bait_123	chr6	160063345	160063534	682280	.		0	0	0	0	0	0	0	0	0	96.9271	0	0
chr1	10979386	10986777	2202	bait_123	chr6	160063535	160070257	682281	.		0	0	0	0	0	0	0	0	0	122.768	0	0
chr1	10979386	10986777	2202	bait_123	chr6	160070258	160071827	682282	.		0	0	0	0	0	0	0	0	0	149.125	0	0
chr1	10979386	10986777	2202	bait_123	chr6	160071828	160074430	682283	.		0	0	0	0	0	0	0	0	0	105.477	0	0
chr1	10979386	10986777	2202	bait_123	chr6	160074431	160087653	682284	.		0	0	0	0	0	0	0	0	0	140.287	0	0
chr1	10979386	10986777	2202	bait_123	chr6	160087654	160088710	682285	.		0	0	0	0	0	0	0	0	0	140.287	0	0
chr1	10979386	10986777	2202	bait_123	chr6	160088711	160096643	682286	.		0	0	0	0	0	0	0	0	0	184.943	0	0
chr1	10979386	10986777	2202	bait_123	chr6	160096644	160097128	682287	.		0	0	0	0	0	0	0	0	0	239.87	0	0
chr1	10979386	10986777	2202	bait_123	chr6	160097129	160097648	682288	.		0	0	0	0	0	0	0	0	0	140.287	0	0
chr1	10979386	10986777	2202	bait_123	chr6	160099181	160100557	682290	.		0	0	0	0	0	0	0	0	0	9.26273	0	0
chr1	10979386	10986777	2202	bait_123	chr6	160100656	160106861	682292	.		0	0	0	0	0	0	0	0	0	9.26273	0	0
chr1	10979386	10986777	2202	bait_123	chr6	160117332	160119416	682297	.		0	0	0	0	0	0	0	0	0	9.26273	0	0
chr1	10979386	10986777	2202	bait_123	chr6	160131836	160138797	682303	.		0	0	0	0	0	0	0	0	0	9.26273	0	0
chr1	10979386	10986777	2202	bait_123	chr6	160447301	160452013	682410	.		0	0	0	0	0	0	0	0	0	9.26273	0	0
chr1	11005090	11025668	2204	bait_125	chr1	7976032	7976354	1545	.	-3039186	0	0	0	0	0	0	6.01665	0	0	0	0	0
chr1	11005090	11025668	2204	bait_125	chr1	8001019	8006468	1548	.	-3011635	0	0	0	0	0	0	5.98923	0	0	0	0	0
chr1	11005090	11025668	2204	bait_125	chr1	10429417	10433971	2104	bait_111	-583685	9.95654	2.78882	6.74167	7.14313	11.3951	4.04547	8.01688	3.5056	7.04126	6.88596	4.32452	14.3229
chr1	11005090	11025668	2204	bait_125	chr1	10457726	10459528	2110	bait_113	-556752	3.4853	1.67949	3.4516	1.71251	4.25611	1.61994	5.30862	0.521241	3.30734	2.76372	3.06071	4.61726
chr1	11005090	11025668	2204	bait_125	chr1	10471160	10475570	2113	bait_114	-542014	11.4599	5.12161	11.1231	10.0162	12.3069	6.78856	11.5067	3.47443	10.1761	4.74399	7.39624	12.8416
chr1	11005090	11025668	2204	bait_125	chr1	10490176	10492073	2116	.	-524254	3.03168	6.07316	4.20893	2.6076	1.94128	1.00362	1.15981	0.948336	1.15898	0.926986	0.993605	3.64834
chr1	11005090	11025668	2204	bait_125	chr1	10520935	10523066	2121	.	-493378	3.49714	4.91714	3.41515	1.47446	1.23514	2.10909	1.86623	2.46939	1.12494	1.57252	1.47626	6.28038
chr1	11005090	11025668	2204	bait_125	chr1	10721167	10727517	2166	bait_118	-291037	5.1222	1.28064	2.41231	1.91603	2.40604	1.125	3.11011	0.518789	0.258544	2.32542	1.32251	2.79986
chr1	11005090	11025668	2204	bait_125	chr1	11098689	11103394	2217	bait_150	85663	1.55513	2.56251	1.68161	2.08116	2.27299	0.883076	4.3968	4.03251	5.98516	2.08445	1.31212	1.0984
chr1	11005090	11025668	2204	bait_125	chr1	11131140	11132118	2222	.	116250	1.02645	0.935345	0.495391	0.917739	1.05921	1.00924	5.22222	1.82319	0.453031	2.00651	0.58442	0.58153
chr1	11005090	11025668	2204	bait_125	chr1	11132236	11144021	2225	bait_151	122750	2.76428	2.72413	2.23683	2.91644	5.15841	2.30283	5.6448	4.08475	5.5037	3.24346	2.00366	2.62997
chr1	11005090	11025668	2204	bait_125	chr1	11150118	11152433	2229	bait_152	135897	1.79654	1.50852	1.23662	1.02765	3.4381	1.60847	5.09992	1.23309	1.73483	2.3676	0.451946	1.07721
chr1	11005090	11025668	2204	bait_125	chr1	11188254	11189408	2238	bait_155	173452	2.67241	2.7327	2.11279	3.06032	3.36402	1.15172	6.9613	3.08648	4.13324	2.66218	2.46541	3.33139
chr1	11005090	11025668	2204	bait_125	chr1	11247303	11261668	2254	bait_158	239107	4.32733	2.97217	3.42984	5.28487	5.71136	2.57916	5.68138	3.69947	10.7159	2.72023	3.98244	3.6442
chr1	11005090	11025668	2204	bait_125	chr1	11261669	11262642	2255	bait_159	246777	4.51163	6.20723	3.57926	6.94063	5.12958	1.29507	7.2569	3.82661	11.0417	3.56099	5.22727	4.96551
chr1	11005090	11025668	2204	bait_125	chr1	11479250	11479573	2302	bait_166	464033	1.75852	3.02051	4.7795	3.70472	1.20163	2.71526	1.6642	0.315167	2.26523	7.752	6.73046	5.12198
chr1	11005090	11025668	2204	bait_125	chr1	11594402	11607965	2326	.	585805	1.91016	1.91699	0.642225	2.29671	2.12302	7.19686	0.420848	3.43851	0.385327	5.38041	5.26537	2.48703
chr1	11005090	11025668	2204	bait_125	chr1	11618027	11618976	2329	.	603123	5.09145	1.0914	2.96559	1.76429	1.42991	4.10721	0.419014	0.440028	2.16185	2.71485	3.18151	0.46208
chr1	11005090	11025668	2204	bait_125	chr1	11618977	11620632	2330	.	604426	1.25148	0	1.76809	2.36236	2.176	1.13489	0	0.439785	0	5.52475	3.92056	1.81132
chr1	11005090	11025668	2204	bait_125	chr1	11623783	11627276	2332	.	610151	5.14912	0.294304	3.63434	1.2056	2.19212	3.36045	0.418165	1.61801	1.23796	4.60403	1.79647	1.82452
chr1	11005090	11025668	2204	bait_125	chr1	11640032	11640824	2335	.	625049	2.80764	0.289594	1.82975	2.43425	4.68452	9.41255	0.416185	0.435751	3.21595	6.68386	8.0077	3.41456
chr1	11005090	11025668	2204	bait_125	chr1	11644735	11645271	2337	.	629624	0.595649	2.01613	0.682654	0.671975	0.73987	1.9034	0	1.02646	0.367995	5.71746	3.31441	1.86905
chr1	11005090	11025668	2204	bait_125	chr1	11662697	11667718	2341	bait_173	649829	4.7383	0	2.05174	5.13942	6.03247	3.72184	4.91733	0	0.933865	4.50202	3.72154	7.39037
chr1	11005090	11025668	2204	bait_125	chr1	11675909	11690878	2344	bait_174	668015	9.33306	0.412378	4.75827	8.31252	8.82738	5.75028	1.83049	0	0	5.93913	3.03514	3.75324
chr1	11005090	11025668	2204	bait_125	chr1	11715302	11715820	2349	.	700182	1.42382	3.20733	1.38421	5.59685	0.020442	2.09877	0	0.419145	1.30361	6.24258	0	1.22312
chr1	11005090	11025668	2204	bait_125	chr1	11759328	11760426	2355	.	744498	0.663442	0	0.789422	1.40936	0	5.00728	0.394733	1.09849	0	3.20854	1.32964	2.1235
chr1	11005090	11025668	2204	bait_125	chr5	139114526	139122962	621235	.		0	0	0	0	0	0	0	0	0	20.0151	0	0
chr1	11005090	11025668	2204	bait_125	chr5	139122963	139126761	621236	.		0	0	0	0	0	0	0	0	0	20.0151	0	0
chr1	11005090	11025668	2204	bait_125	chr5	139129898	139130830	621239	.		0	0	0	0	0	0	0	0	0	20.0151	0	0
chr1	11005090	11025668	2204	bait_125	chr5	139130831	139135089	621240	.		0	0	0	0	0	0	0	0	0	11.9052	0	0
chr1	11005090	11025668	2204	bait_125	chr5	139150870	139157131	621247	.		0	0	0	0	0	0	0	0	0	11.9052	0	0
chr1	11005090	11025668	2204	bait_125	chr5	139158805	139162394	621250	.		0	0	0	0	0	0	0	0	0	20.0151	0	0
chr1	11005090	11025668	2204	bait_125	chr5	139162395	139164355	621251	.		0	0	0	0	0	0	0	0	0	20.0151	0	0
chr1	11005090	11025668	2204	bait_125	chr5	139184039	139189240	621257	.		0	0	0	0	0	0	0	0	0	11.9052	0	0
chr1	11005090	11025668	2204	bait_125	chr5	139205444	139210866	621261	.		0	0	0	0	0	0	0	0	0	11.9052	0	0
chr1	11005090	11025668	2204	bait_125	chr5	139230194	139232175	621268	.		0	0	0	0	0	0	0	0	0	11.9052	0	0
chr1	11005090	11025668	2204	bait_125	chr5	139232176	139248362	621269	.		0	0	0	0	0	0	0	0	0	20.0151	0	0
chr1	11005090	11025668	2204	bait_125	chr5	139248363	139253362	621270	.		0	0	0	0	0	0	0	0	0	20.0151	0	0
chr1	11005090	11025668	2204	bait_125	chr5	139253363	139271768	621271	.		0	0	0	0	0	0	0	0	0	11.9052	0	0
chr1	11005090	11025668	2204	bait_125	chr5	139271769	139272027	621272	.		0	0	0	0	0	0	0	0	0	11.9052	0	0
chr1	11005090	11025668	2204	bait_125	chr5	139276520	139277421	621274	.		0	0	0	0	0	0	0	0	0	20.0151	0	0
chr1	11005090	11025668	2204	bait_125	chr5	139287127	139289180	621278	.		0	0	0	0	0	0	0	0	0	11.9052	0	0
chr1	11005090	11025668	2204	bait_125	chr5	139306754	139307029	621283	.		0	0	0	0	0	0	0	0	0	20.0151	0	0
chr1	11005090	11025668	2204	bait_125	chr5	139307030	139311123	621284	.		0	0	0	0	0	0	0	0	0	11.9052	0	0
chr1	11005090	11025668	2204	bait_125	chr5	139311124	139317116	621285	.		0	0	0	0	0	0	0	0	0	11.9052	0	0
chr1	11005090	11025668	2204	bait_125	chr5	139319443	139320733	621288	.		0	0	0	0	0	0	0	0	0	11.9052	0	0
chr1	11005090	11025668	2204	bait_125	chr5	139322957	139328385	621290	.		0	0	0	0	0	0	0	0	0	11.9052	0	0
chr1	11005090	11025668	2204	bait_125	chr5	139350896	139363326	621298	.		0	0	0	0	0	0	0	0	0	11.9052	0	0
chr1	11005090	11025668	2204	bait_125	chr5	139384836	139395323	621302	.		0	0	0	0	0	0	0	0	0	11.9052	0	0
chr1	11025669	11053063	2205	bait_146	chr1	8321185	8322684	1624	.	-2717431	0	0	0	0	0	0	6.26646	0	0	0	0	0
chr1	11025669	11053063	2205	bait_146	chr1	8351585	8354822	1627	.	-2686162	0	0	0	0	0	0	13.2487	0	0	0	0	0
chr1	11025669	11053063	2205	bait_146	chr1	8361597	8362458	1629	.	-2677338	0	0	0	0	0	0	6.20519	0	0	0	0	0
chr1	11025669	11053063	2205	bait_146	chr1	8362459	8366778	1630	.	-2674747	0	0	0	0	0	0	10.8543	0	0	0	0	0
chr1	11025669	11053063	2205	bait_146	chr1	10490176	10492073	2116	.	-548241	5.14383	2.50226	3.87567	1.14232	5.59742	0.39714	2.2799	0.982553	4.0856	3.33254	2.71892	6.17008
chr1	11025669	11053063	2205	bait_146	chr1	10497826	10514783	2119	.	-533061	1.8271	0.555506	0.65805	1.48262	1.6305	0.385161	0	5.05368	0.454828	1.21453	2.16073	1.21898
chr1	11025669	11053063	2205	bait_146	chr1	10530734	10534058	2128	.	-506970	5.23349	2.9892	0.995869	1.05539	1.54975	1.01768	2.71094	1.46135	1.22212	2.4269	1.60758	2.56363
chr1	11025669	11053063	2205	bait_146	chr1	11218608	11220659	2246	.	180268	2.18329	1.23801	3.5225	3.51232	3.02374	2.05148	6.03756	3.37051	1.17626	1.9741	2.24263	2.72471
chr1	11025669	11053063	2205	bait_146	chr1	11454825	11460081	2298	.	418087	2.51218	0.488182	1.42664	1.43282	0.943032	5.08383	0.422174	2.19326	1.80744	1.48614	1.29723	2.51871
chr1	11025669	11053063	2205	bait_146	chr1	11567036	11572409	2323	.	530357	0.887956	0.028745	2.79213	1.85816	1.62216	3.51524	0.48533	0	0.455373	3.95012	5.11661	0.359497
chr1	11025669	11053063	2205	bait_146	chr1	11594402	11607965	2326	.	561818	5.28717	3.28042	8.23473	3.70953	2.6731	12.835	1.07684	2.14514	6.23347	7.33784	8.80925	6.31704
chr1	11025669	11053063	2205	bait_146	chr1	11618027	11618976	2329	.	579136	4.27509	2.62614	2.09227	3.82958	4.3101	5.37733	1.10406	0.455242	2.23189	5.08434	3.41985	2.92342
chr1	11025669	11053063	2205	bait_146	chr1	11618977	11620632	2330	.	580439	2.01613	1.91027	2.59024	2.92349	3.79357	6.40299	0	1.00752	3.22133	5.90659	3.42827	2.37375
chr1	11025669	11053063	2205	bait_146	chr1	11623783	11627276	2332	.	586164	5.54321	1.2309	3.64955	3.4122	5.99448	6.99339	1.75799	0	4.27368	8.47615	2.9262	2.39653
chr1	11025669	11053063	2205	bait_146	chr1	11627277	11637025	2333	.	592785	5.61261	0	4.23122	6.86731	8.8954	7.6115	2.45457	1.01664	3.26488	6.02194	10.5324	2.99068
chr1	11025669	11053063	2205	bait_146	chr1	11637026	11640031	2334	.	599163	2.65781	0	3.74037	1.24826	7.26403	9.3266	1.13512	0	1.31799	7.78326	2.45634	1.35864
chr1	11025669	11053063	2205	bait_146	chr1	11640032	11640824	2335	.	601062	12.9042	5.08123	11.225	12.7347	8.43937	11.0127	1.13805	0.45174	6.52902	14.8899	10.6861	4.84077
chr1	11025669	11053063	2205	bait_146	chr1	11640825	11644734	2336	.	603414	1.5544	1.25819	2.19183	3.04454	5.60905	5.64003	1.14166	0.451335	0	2.84718	0.933139	0
chr1	11025669	11053063	2205	bait_146	chr1	11644735	11645271	2337	.	605637	7.02732	2.73085	4.3334	4.01226	6.19685	2.64045	1.14508	0.450948	4.36692	4.46701	7.70347	1.37224
chr1	11025669	11053063	2205	bait_146	chr1	11657291	11661677	2339	.	620118	1.60309	0.594435	1.24615	2.18786	2.41993	5.28617	0	0	0.429336	2.12926	0.0258766	0.877011
chr1	11025669	11053063	2205	bait_146	chr1	11661678	11662696	2340	.	622821	2.77693	1.28858	3.90532	5.14058	7.55275	3.73932	1.17134	1.03796	5.55613	2.92932	3.12668	2.54182
chr1	11025669	11053063	2205	bait_146	chr1	11714301	11715301	2348	.	675435	2.39293	0	3.66485	0.939717	5.03813	4.11802	0	0.437082	0	0	1.04728	2.12244
chr1	11025669	11053063	2205	bait_146	chr1	11715302	11715820	2349	.	676195	0.587774	3.86317	3.66939	5.58921	4.42984	6.43137	0.545776	0.436919	3.54222	4.03397	2.19934	1.52023
chr1	11025669	11053063	2205	bait_146	chr1	11715821	11723332	2350	.	680211	3.06465	0	0.849125	6.18223	2.07714	4.15258	0.54733	0	0	1.47845	1.6236	4.08257
chr1	11025669	11053063	2205	bait_146	chr1	11723333	11733431	2351	.	689016	5.17938	3.05274	1.39997	2.43766	1.53393	4.7944	2.03067	0	0.401829	1.49372	1.64627	4.13338
chr1	11025669	11053063	2205	bait_146	chr1	11759328	11760426	2355	.	720511	2.57108	0	0.365898	2.55133	3.43762	5.0522	0.562941	1.80782	1.41362	1.54812	0.542101	5.75732
chr1	11025669	11053063	2205	bait_146	chr1	11766226	11770058	2358	.	728776	3.30688	0.639274	3.98294	1.51664	1.61878	5.74213	0.566162	0	0	1.56234	0.548071	0.42225
chr1	11025669	11053063	2205	bait_146	chr1	11773287	11777087	2361	.	735821	0.0516218	0	2.11063	6.08386	2.87089	3.94549	0	0.423828	0	0	1.14629	1.64596
chr1	11025669	11053063	2205	bait_146	chr5	139114526	139122962	621235	.		0	0	0	0	0	0	0	0	0	11.9052	0	0
chr1	11025669	11053063	2205	bait_146	chr5	139135090	139138066	621241	.		0	0	0	0	0	0	0	0	0	11.9052	0	0
chr1	11025669	11053063	2205	bait_146	chr5	139138067	139138741	621242	.		0	0	0	0	0	0	0	0	0	20.0151	0	0
chr1	11025669	11053063	2205	bait_146	chr5	139184039	139189240	621257	.		0	0	0	0	0	0	0	0	0	11.9052	0	0
chr1	11025669	11053063	2205	bait_146	chr5	139193044	139205443	621260	.		0	0	0	0	0	0	0	0	0	11.9052	0	0
chr1	11025669	11053063	2205	bait_146	chr5	139215073	139217349	621264	.		0	0	0	0	0	0	0	0	0	11.9052	0	0
chr1	11025669	11053063	2205	bait_146	chr5	139253363	139271768	621271	.		0	0	0	0	0	0	0	0	0	28.348	0	0
chr1	11025669	11053063	2205	bait_146	chr5	139271769	139272027	621272	.		0	0	0	0	0	0	0	0	0	20.0151	0	0
chr1	11025669	11053063	2205	bait_146	chr5	139276520	139277421	621274	.		0	0	0	0	0	0	0	0	0	20.0151	0	0
chr1	11025669	11053063	2205	bait_146	chr5	139277422	139283131	621275	.		0	0	0	0	0	0	0	0	0	28.348	0	0
chr1	11025669	11053063	2205	bait_146	chr5	139283132	139286520	621276	.		0	0	0	0	0	0	0	0	0	11.9052	0	0
chr1	11025669	11053063	2205	bait_146	chr5	139289181	139297787	621279	.		0	0	0	0	0	0	0	0	0	11.9052	0	0
chr1	11025669	11053063	2205	bait_146	chr5	139322957	139328385	621290	.		0	0	0	0	0	0	0	0	0	11.9052	0	0
chr1	11025669	11053063	2205	bait_146	chr5	139328386	139330666	621291	.		0	0	0	0	0	0	0	0	0	11.9052	0	0
chr1	11025669	11053063	2205	bait_146	chr5	139363327	139369819	621299	.		0	0	0	0	0	0	0	0	0	11.9052	0	0
chr1	11053064	11062918	2206	bait_149	chr1	8315819	8321184	1623	.	-2739489	0	0	0	0	0	0	11.7667	0	0	0	0	0
chr1	11053064	11062918	2206	bait_149	chr1	8321185	8322684	1624	.	-2736056	0	0	0	0	0	0	6.82658	0	0	0	0	0
chr1	11053064	11062918	2206	bait_149	chr1	8351585	8354822	1627	.	-2704787	0	0	0	0	0	0	6.7783	0	0	0	0	0
chr1	11053064	11062918	2206	bait_149	chr1	8362459	8366778	1630	.	-2693372	0	0	0	0	0	0	9.19166	0	0	0	0	0
chr1	11053064	11062918	2206	bait_149	chr1	11188254	11189408	2238	bait_155	130840	2.3704	3.1222	3.23107	1.74686	2.09693	1.2935	4.68137	2.3568	5.80285	2.7576	1.61452	1.92771
chr1	11053064	11062918	2206	bait_149	chr1	11216381	11218607	2245	.	159503	1.54627	2.91367	3.5836	3.32509	2.35785	2.51378	3.2235	2.41021	1.67277	3.09124	1.61797	5.23127
chr1	11053064	11062918	2206	bait_149	chr1	11227912	11240870	2249	.	176400	1.97649	1.1943	3.6507	2.31721	3.03955	2.18966	3.62652	5.4309	1.33749	1.51561	2.46736	3.17603
chr1	11053064	11062918	2206	bait_149	chr1	11261669	11262642	2255	bait_159	204165	2.08082	5.61357	3.58168	1.88738	1.99524	1.26214	3.98712	3.75547	8.34973	2.56471	4.70709	2.22626
chr1	11053064	11062918	2206	bait_149	chr1	11479250	11479573	2302	bait_166	421421	0.662596	3.51993	1.70457	1.09652	0.899644	1.82058	0.339529	0	4.18772	7.23535	1.02968	2.44023
chr1	11053064	11062918	2206	bait_149	chr1	11492373	11493874	2306	.	435133	2.41515	0	1.62528	1.25476	0.170732	2.46054	2.10657	1.12608	0.878875	5.36109	2.51115	1.2688
chr1	11053064	11062918	2206	bait_149	chr1	11552221	11556055	2318	.	496147	3.36908	0.534558	3.38656	1.43461	1.81123	4.21684	0	0.486374	0.909384	5.33289	2.32658	0.130818
chr1	11053064	11062918	2206	bait_149	chr1	11556056	11558866	2319	.	499470	0	2.17851	2.89317	1.86066	0.537145	3.79216	0	0	0.026725	7.62021	1.28497	0.527337
chr1	11053064	11062918	2206	bait_149	chr1	11558867	11559359	2320	.	501122	1.21872	0.535185	0.971684	1.44895	0.946873	2.05535	0	0	0.0248741	5.38292	1.80932	0.971225
chr1	11053064	11062918	2206	bait_149	chr1	11567036	11572409	2323	.	511732	4.08476	1.34084	2.4511	1.90698	0.964566	6.30732	0.0997581	0.481943	0.0128156	5.48914	3.55444	0.535324
chr1	11053064	11062918	2206	bait_149	chr1	11594402	11607965	2326	.	543193	4.3566	0.538055	5.49128	5.51675	3.53612	9.41809	4.76777	3.75568	6.91755	10.7234	4.40819	3.86076
chr1	11053064	11062918	2206	bait_149	chr1	11618027	11618976	2329	.	560511	6.54124	0.538142	5.06272	4.62258	4.76722	7.52759	0.659071	0.463977	3.21566	7.62683	3.25753	5.25304
chr1	11053064	11062918	2206	bait_149	chr1	11618977	11620632	2330	.	561814	6.55713	3.35997	3.87146	5.70466	1.53701	8.0973	1.97916	0.463424	2.0314	5.16726	0	3.985
chr1	11053064	11062918	2206	bait_149	chr1	11620633	11623782	2331	.	564217	5.89456	0	3.88901	1.17011	3.12271	3.34563	1.30472	0.462395	0.925286	5.18744	3.92373	1.07228
chr1	11053064	11062918	2206	bait_149	chr1	11623783	11627276	2332	.	567539	4.56477	0.538022	4.51682	5.21822	5.98518	9.87688	2.71139	0.460953	0.925677	11.1537	4.60688	2.19123
chr1	11053064	11062918	2206	bait_149	chr1	11627277	11637025	2333	.	574160	8.85845	4.46382	10.3668	5.27845	7.24606	11.1554	4.24612	0.458019	4.51836	15.7212	6.02376	3.43307
chr1	11053064	11062918	2206	bait_149	chr1	11637026	11640031	2334	.	580538	2.66783	0.537586	4.62555	3.18166	6.12082	7.25951	0.672136	0	0.926916	12.2721	2.09261	1.65363
chr1	11053064	11062918	2206	bait_149	chr1	11640032	11640824	2335	.	582437	8.9889	5.60114	13.9178	12.3037	11.6855	17.3044	5.08854	2.11635	4.55486	21.4239	7.52132	6.11996
chr1	11053064	11062918	2206	bait_149	chr1	11640825	11644734	2336	.	584789	6.11906	1.44534	4.03868	4.8211	6.16505	8.46093	0.0636535	0.453144	0.927225	8.79782	0.90569	0.580286
chr1	11053064	11062918	2206	bait_149	chr1	11644735	11645271	2337	.	587012	6.86275	1.4483	5.95498	2.69493	8.0203	8.4961	5.9285	1.26266	3.29451	14.2044	3.4116	4.15168
chr1	11053064	11062918	2206	bait_149	chr1	11661678	11662696	2340	.	604196	4.16329	4.63231	4.17899	4.41397	3.34102	8.17524	1.37837	0.44377	5.99366	6.38945	2.17578	4.26446
chr1	11053064	11062918	2206	bait_149	chr1	11675055	11675908	2343	.	617491	2.84698	0.535039	2.99356	4.50912	4.62697	1.11723	1.40236	0.437036	0.928158	5.62861	1.57067	4.35125
chr1	11053064	11062918	2206	bait_149	chr1	11675909	11690878	2344	bait_174	625403	4.79419	0.1962	3.25008	3.41842	6.27218	5.77817	0.494659	0	0.98608	6.12893	2.39936	4.99936
chr1	11053064	11062918	2206	bait_149	chr1	11703504	11711147	2346	.	649335	3.73483	1.5273	1.86789	4.13843	2.35218	5.7271	1.45897	1.29915	2.15466	3.19698	4.51156	1.82704
chr1	11053064	11062918	2206	bait_149	chr1	11711148	11714300	2347	.	654733	2.30401	3.74079	1.88369	5.38251	5.55427	2.25937	0.717366	0.417079	0.92657	0.0389613	0.995725	3.17792
chr1	11053064	11062918	2206	bait_149	chr1	11714301	11715301	2348	.	656810	0.946991	0.530696	2.53095	3.59042	3.62429	4.58336	2.26628	0.415926	0	5.02383	0.998397	3.88855
chr1	11053064	11062918	2206	bait_149	chr1	11715302	11715820	2349	.	657570	3.78363	0.530599	1.89199	5.40498	4.2695	6.42882	0.0241634	0	2.16499	2.36938	1.66599	5.34202
chr1	11053064	11062918	2206	bait_149	chr1	11715821	11723332	2350	.	661586	2.32876	3.76766	3.21502	3.61566	1.78914	5.23084	0.0219513	0	0	3.24966	2.376	3.91452
chr1	11053064	11062918	2206	bait_149	chr1	11723333	11733431	2351	.	670391	1.64644	0	6.08813	1.91685	5.68282	6.56811	0.0171011	0.408301	0.925208	1.56318	1.69642	1.8796
chr1	11053064	11062918	2206	bait_149	chr1	11773287	11777087	2361	.	717196	0.34129	0.522004	1.38722	1.45382	3.25795	1.91587	0	0.381141	0.919209	2.55009	2.56856	5.78109
chr1	11053064	11062918	2206	bait_149	chr1	14521778	14523346	3112	.	3464571	0	0	0	0	0	0	5.09395	0	0	0	0	0
chr1	11053064	11062918	2206	bait_149	chr1	14625228	14626312	3151	.	3567779	0	0	0	0	0	0	5.18109	0	0	0	0	0
chr1	11053064	11062918	2206	bait_149	chr1	14695055	14697504	3165	.	3638289	0	0	0	0	0	0	5.2394	0	0	0	0	0
chr1	11053064	11062918	2206	bait_149	chr5	139135090	139138066	621241	.		0	0	0	0	0	0	0	0	0	11.9052	0	0
chr1	11053064	11062918	2206	bait_149	chr5	139184039	139189240	621257	.		0	0	0	0	0	0	0	0	0	11.9052	0	0
chr1	11053064	11062918	2206	bait_149	chr5	139205444	139210866	621261	.		0	0	0	0	0	0	0	0	0	11.9052	0	0
chr1	11053064	11062918	2206	bait_149	chr5	139215073	139217349	621264	.		0	0	0	0	0	0	0	0	0	20.0151	0	0
chr1	11053064	11062918	2206	bait_149	chr5	139248363	139253362	621270	.		0	0	0	0	0	0	0	0	0	11.9052	0	0
chr1	11053064	11062918	2206	bait_149	chr5	139253363	139271768	621271	.		0	0	0	0	0	0	0	0	0	28.348	0	0
chr1	11053064	11062918	2206	bait_149	chr5	139271769	139272027	621272	.		0	0	0	0	0	0	0	0	0	28.348	0	0
chr1	11053064	11062918	2206	bait_149	chr5	139277422	139283131	621275	.		0	0	0	0	0	0	0	0	0	11.9052	0	0
chr1	11053064	11062918	2206	bait_149	chr5	139287127	139289180	621278	.		0	0	0	0	0	0	0	0	0	11.9052	0	0
chr1	11053064	11062918	2206	bait_149	chr5	139289181	139297787	621279	.		0	0	0	0	0	0	0	0	0	11.9052	0	0
chr1	11053064	11062918	2206	bait_149	chr5	139317320	139319442	621287	.		0	0	0	0	0	0	0	0	0	20.0151	0	0
chr1	11053064	11062918	2206	bait_149	chr5	139338367	139342359	621296	.		0	0	0	0	0	0	0	0	0	11.9052	0	0
chr1	11053064	11062918	2206	bait_149	chr5	139369820	139379527	621300	.		0	0	0	0	0	0	0	0	0	11.9052	0	0
chr1	11098689	11103394	2217	bait_150	chr1	8006469	8011891	1549	.	-3091861	0	0	0	0	0	0	11.2332	0	0	0	0	0
chr1	11098689	11103394	2217	bait_150	chr1	8314406	8315818	1622	.	-2785929	0	0	0	0	0	0	8.21312	0	0	0	0	0
chr1	11098689	11103394	2217	bait_150	chr1	8350726	8351584	1626	.	-2749886	0	0	0	0	0	0	8.14273	0	0	0	0	0
chr1	11098689	11103394	2217	bait_150	chr1	8351585	8354822	1627	.	-2747838	0	0	0	0	0	0	5.87467	0	0	0	0	0
chr1	11098689	11103394	2217	bait_150	chr1	8362459	8366778	1630	.	-2736423	0	0	0	0	0	0	12.7054	0	0	0	0	0
chr1	11098689	11103394	2217	bait_150	chr1	11062919	11065854	2207	.	-36655	2.65462	4.85319	2.36756	3.14396	2.19648	1.73011	3.14502	4.16207	5.68413	3.24001	3.27079	2.43752
chr1	11098689	11103394	2217	bait_150	chr1	11218608	11220659	2246	.	118592	1.1481	5.26888	2.82646	2.37329	2.67338	2.03904	6.41788	4.03036	3.80643	3.14767	3.00396	4.94866
chr1	11098689	11103394	2217	bait_150	chr1	11246066	11247302	2253	.	145643	1.21014	5.37093	1.31441	1.47912	0.729178	0.868687	2.04147	2.65007	1.49687	1.08239	1.55538	1.25873
chr1	11098689	11103394	2217	bait_150	chr1	11261669	11262642	2255	bait_159	161114	2.16622	8.8768	2.47311	1.99834	1.54124	0.817471	2.99893	2.12105	10.2338	1.48076	4.5351	2.49384
chr1	11098689	11103394	2217	bait_150	chr1	11594402	11607965	2326	.	500142	4.38218	1.71825	4.61057	1.25409	4.19441	5.7139	2.94333	2.66362	2.05748	7.15788	6.4949	6.01074
chr1	11098689	11103394	2217	bait_150	chr1	11640032	11640824	2335	.	539387	4.06517	4.68416	5.56579	6.95829	4.50665	3.57816	1.4195	2.84184	3.74014	8.46401	2.02177	4.65692
chr1	11098689	11103394	2217	bait_150	chr1	11644735	11645271	2337	.	543962	3.42881	2.53293	1.37037	1.78508	2.65618	0.711167	1.43086	1.16285	3.76471	7.74503	0.584848	1.88526
chr1	11098689	11103394	2217	bait_150	chr1	11675055	11675908	2343	.	574440	2.93378	4.17312	4.18807	4.29615	1.54454	0.746483	0.925829	1.20632	2.27604	1.2424	1.62139	6.21083
chr1	11098689	11103394	2217	bait_150	chr1	11675909	11690878	2344	bait_174	582352	4.02352	0.659596	2.62904	2.98601	1.00598	7.77932	0	0	0.913316	2.47522	2.16117	3.83466
chr1	11098689	11103394	2217	bait_150	chr1	11715302	11715820	2349	.	614520	2.41878	1.30844	2.1176	2.51251	1.6336	1.39617	0.391966	1.26202	3.24392	2.81455	2.31861	5.9406
chr1	11098689	11103394	2217	bait_150	chr1	11795879	11796766	2364	.	695281	1.17883	0.651065	1.77561	1.73098	0.421304	0	0	0.382249	2.59415	1.44908	0.719792	5.91952
chr1	11098689	11103394	2217	bait_150	chr5	139162395	139164355	621251	.		0	0	0	0	0	0	0	0	0	9.26273	0	0
chr1	11098689	11103394	2217	bait_150	chr5	139215073	139217349	621264	.		0	0	0	0	0	0	0	0	0	9.26273	0	0
chr1	11098689	11103394	2217	bait_150	chr5	139333464	139337041	621294	.		0	0	0	0	0	0	0	0	0	9.26273	0	0
chr1	11132236	11144021	2225	bait_151	chr1	7916720	7919187	1535	.	-3220175	0	0	0	0	0	0	5.76146	0	0	0	0	0
chr1	11132236	11144021	2225	bait_151	chr1	8001019	8006468	1548	.	-3134385	0	0	0	0	0	0	5.65157	0	0	0	0	0
chr1	11132236	11144021	2225	bait_151	chr1	8006469	8011891	1549	.	-3128948	0	0	0	0	0	0	12.5708	0	0	0	0	0
chr1	11132236	11144021	2225	bait_151	chr1	8034206	8037197	1558	.	-3102427	0	0	0	0	0	0	5.61004	0	0	0	0	0
chr1	11132236	11144021	2225	bait_151	chr1	8096953	8097833	1573	.	-3040735	0	0	0	0	0	0	5.52892	0	0	0	0	0
chr1	11132236	11144021	2225	bait_151	chr1	8222944	8227254	1605	.	-2913029	0	0	0	0	0	0	5.35691	0	0	0	0	0
chr1	11132236	11144021	2225	bait_151	chr1	8361597	8362458	1629	.	-2776101	0	0	0	0	0	0	7.2902	0	0	0	0	0
chr1	11132236	11144021	2225	bait_151	chr1	8362459	8366778	1630	.	-2773510	0	0	0	0	0	0	20.4109	0	0	0	0	0
chr1	11132236	11144021	2225	bait_151	chr1	11121818	11130294	2219	.	-12072	5.13896	3.54594	5.00771	3.84992	5.51171	5.95588	5.55142	3.80645	3.40228	4.79267	4.6613	4.21034
chr1	11132236	11144021	2225	bait_151	chr1	11130454	11131139	2221	.	-7332	4.48873	4.0396	4.47066	3.2927	3.5903	3.9543	5.98132	3.17734	3.30253	4.75483	3.74499	3.33018
chr1	11132236	11144021	2225	bait_151	chr1	11131140	11132118	2222	.	-6499	3.3151	4.80656	3.36211	2.92361	3.01693	3.03802	5.1752	3.01403	3.05517	3.89129	3.3041	2.4498
chr1	11132236	11144021	2225	bait_151	chr1	11186468	11188253	2237	.	49232	2.79212	5.22215	3.33341	2.66511	2.82164	3.01488	5.72755	3.57561	3.97158	3.98076	3.21926	3.66356
chr1	11132236	11144021	2225	bait_151	chr1	11189409	11190926	2239	.	52039	2.70273	4.24107	3.17501	2.69476	2.74627	2.25121	5.53061	3.39252	3.35411	3.86904	3.13314	2.83732
chr1	11132236	11144021	2225	bait_151	chr1	11191502	11192329	2241	.	53787	2.66985	3.5373	2.69577	2.27586	3.26971	2.6179	5.66486	3.17217	2.62472	3.50818	2.49615	2.86745
chr1	11132236	11144021	2225	bait_151	chr1	11212758	11216380	2244	.	76441	2.61605	3.76968	2.76808	1.71174	3.02537	2.04191	5.07196	3.29852	2.89419	2.50343	3.15354	2.5116
chr1	11132236	11144021	2225	bait_151	chr1	11216381	11218607	2245	.	79366	2.13101	4.15667	3.08737	1.43623	4.01883	3.07798	7.41377	3.87752	3.81051	4.65992	2.73102	4.34398
chr1	11132236	11144021	2225	bait_151	chr1	11218608	11220659	2246	.	81505	2.14087	6.35952	3.76973	1.97766	4.35129	3.38025	6.27535	4.9258	3.78756	5.0888	3.39051	3.4066
chr1	11132236	11144021	2225	bait_151	chr1	11220660	11225256	2247	.	84830	3.15284	3.49038	2.6463	1.91195	3.35566	1.89596	5.18038	5.78355	3.26035	3.02653	3.46005	3.77212
chr1	11132236	11144021	2225	bait_151	chr1	11567036	11572409	2323	.	431594	3.79584	2.40127	2.88437	0.925486	2.7698	4.5718	1.62258	1.41391	2.81535	5.03881	1.73131	0.34257
chr1	11132236	11144021	2225	bait_151	chr1	11594402	11607965	2326	.	463055	6.66105	4.02004	7.34571	3.53502	3.00362	13.1345	6.02047	5.67317	5.76041	8.17726	5.40972	6.51635
chr1	11132236	11144021	2225	bait_151	chr1	11618027	11618976	2329	.	480373	6.06804	3.67141	1.65053	2.16271	2.79223	4.87211	1.82446	3.1472	4.79586	11.4258	3.53978	2.09438
chr1	11132236	11144021	2225	bait_151	chr1	11618977	11620632	2330	.	481676	3.92377	4.70251	4.72499	2.46606	4.1896	1.94349	1.38526	1.86497	5.3877	4.32475	1.2319	2.88979
chr1	11132236	11144021	2225	bait_151	chr1	11620633	11623782	2331	.	484079	4.37384	3.20042	1.98601	0.547839	2.47895	3.55576	1.83965	0.404364	2.59845	5.72619	3.5712	1.01392
chr1	11132236	11144021	2225	bait_151	chr1	11623783	11627276	2332	.	487401	5.28391	3.22331	3.35948	2.50011	5.70578	8.58567	1.85325	2.20384	4.28331	7.67358	2.78228	2.52203
chr1	11132236	11144021	2225	bait_151	chr1	11627277	11637025	2333	.	494023	4.48335	3.26888	2.37293	2.84992	3.94786	6.85613	0.983841	1.27926	6.72225	4.91336	2.42189	2.15855
chr1	11132236	11144021	2225	bait_151	chr1	11637026	11640031	2334	.	500400	1.60883	2.30963	1.41462	0.566453	3.64094	5.48616	1.44194	1.29262	1.11762	4.04815	0.921828	2.59431
chr1	11132236	11144021	2225	bait_151	chr1	11640032	11640824	2335	.	502300	6.39829	5.45272	4.97099	5.22912	9.41293	6.24798	6.02493	2.59894	6.82481	13.5251	5.48002	3.88311
chr1	11132236	11144021	2225	bait_151	chr1	11644735	11645271	2337	.	506875	5.07897	4.41499	2.80325	1.11226	2.26176	2.07795	2.91797	0.995796	2.7107	5.53756	0.934849	1.81917
chr1	11132236	11144021	2225	bait_151	chr5	139122963	139126761	621236	.		0	0	0	0	0	0	0	0	0	16.4914	0	0
chr1	11132236	11144021	2225	bait_151	chr5	139126762	139127544	621237	.		0	0	0	0	0	0	0	0	0	23.9431	0	0
chr1	11132236	11144021	2225	bait_151	chr5	139130831	139135089	621240	.		0	0	0	0	0	0	0	0	0	16.4914	0	0
chr1	11132236	11144021	2225	bait_151	chr5	139148998	139150869	621246	.		0	0	0	0	0	0	0	0	0	9.26273	0	0
chr1	11132236	11144021	2225	bait_151	chr5	139157132	139158480	621248	.		0	0	0	0	0	0	0	0	0	9.26273	0	0
chr1	11132236	11144021	2225	bait_151	chr5	139162395	139164355	621251	.		0	0	0	0	0	0	0	0	0	9.26273	0	0
chr1	11132236	11144021	2225	bait_151	chr5	139164356	139168143	621252	.		0	0	0	0	0	0	0	0	0	9.26273	0	0
chr1	11132236	11144021	2225	bait_151	chr5	139182873	139184038	621256	.		0	0	0	0	0	0	0	0	0	23.9431	0	0
chr1	11132236	11144021	2225	bait_151	chr5	139184039	139189240	621257	.		0	0	0	0	0	0	0	0	0	9.26273	0	0
chr1	11132236	11144021	2225	bait_151	chr5	139205444	139210866	621261	.		0	0	0	0	0	0	0	0	0	9.26273	0	0
chr1	11132236	11144021	2225	bait_151	chr5	139214631	139215072	621263	.		0	0	0	0	0	0	0	0	0	9.26273	0	0
chr1	11132236	11144021	2225	bait_151	chr5	139232176	139248362	621269	.		0	0	0	0	0	0	0	0	0	9.26273	0	0
chr1	11132236	11144021	2225	bait_151	chr5	139305675	139306753	621282	.		0	0	0	0	0	0	0	0	0	9.26273	0	0
chr1	11132236	11144021	2225	bait_151	chr5	139306754	139307029	621283	.		0	0	0	0	0	0	0	0	0	9.26273	0	0
chr1	11132236	11144021	2225	bait_151	chr5	139311124	139317116	621285	.		0	0	0	0	0	0	0	0	0	9.26273	0	0
chr1	11150118	11152433	2229	bait_152	chr1	7992071	8001018	1547	.	-3154731	0	0	0	0	0	0	6.47579	0	0	0	0	0
chr1	11150118	11152433	2229	bait_152	chr1	8012956	8013997	1551	.	-3137799	0	0	0	0	0	0	6.45338	0	0	0	0	0
chr1	11150118	11152433	2229	bait_152	chr1	8013998	8017586	1552	.	-3135483	0	0	0	0	0	0	11.3776	0	0	0	0	0
chr1	11150118	11152433	2229	bait_152	chr1	8291863	8294097	1616	.	-2858295	0	0	0	0	0	0	6.06847	0	0	0	0	0
chr1	11150118	11152433	2229	bait_152	chr1	8315819	8321184	1623	.	-2832774	0	0	0	0	0	0	13.0404	0	0	0	0	0
chr1	11150118	11152433	2229	bait_152	chr1	8351585	8354822	1627	.	-2798072	0	0	0	0	0	0	8.27697	0	0	0	0	0
chr1	11150118	11152433	2229	bait_152	chr1	8354823	8361596	1628	.	-2793066	0	0	0	0	0	0	5.97433	0	0	0	0	0
chr1	11150118	11152433	2229	bait_152	chr1	8361597	8362458	1629	.	-2789248	0	0	0	0	0	0	8.25985	0	0	0	0	0
chr1	11150118	11152433	2229	bait_152	chr1	8362459	8366778	1630	.	-2786657	0	0	0	0	0	0	19.9996	0	0	0	0	0
chr1	11150118	11152433	2229	bait_152	chr1	11594402	11607965	2326	.	449908	5.46048	3.2163	7.34161	1.8362	4.90969	10.4427	1.67169	2.83623	4.83083	10.8183	3.47836	3.17806
chr1	11150118	11152433	2229	bait_152	chr1	11618027	11618976	2329	.	467226	2.98836	1.96102	1.13787	1.49636	2.6933	2.60334	1.73795	1.74569	4.96366	7.31529	1.92373	1.64729
chr1	11150118	11152433	2229	bait_152	chr1	11618977	11620632	2330	.	468529	2.48553	4.05071	0.402054	1.10348	2.24221	3.50281	1.25378	1.19097	1.3359	6.69834	2.4785	1.14934
chr1	11150118	11152433	2229	bait_152	chr1	11623783	11627276	2332	.	474254	2.52027	1.98612	1.56608	1.51893	3.20957	5.45196	0.361371	1.76317	3.10362	6.77906	0.908322	0.687515
chr1	11150118	11152433	2229	bait_152	chr1	11627277	11637025	2333	.	480876	2.56035	2.0096	2.92841	1.96581	0.97129	5.53678	1.78966	1.77943	2.21825	3.71529	3.12527	2.23367
chr1	11150118	11152433	2229	bait_152	chr1	11640032	11640824	2335	.	489153	7.17491	2.03873	2.98551	3.37697	6.39754	6.14838	2.35374	1.7995	3.16945	6.33088	2.5875	5.29673
chr1	11150118	11152433	2229	bait_152	chr1	11723333	11733431	2351	.	577107	1.31494	0.817906	1.94674	1.33964	0.643229	5.58475	0.942633	0	0.558221	1.0442	0.481296	0.784186
chr1	11150118	11152433	2229	bait_152	chr5	139114526	139122962	621235	.		0	0	0	0	0	0	0	0	0	9.26273	0	0
chr1	11150118	11152433	2229	bait_152	chr5	139135090	139138066	621241	.		0	0	0	0	0	0	0	0	0	9.26273	0	0
chr1	11150118	11152433	2229	bait_152	chr5	139138067	139138741	621242	.		0	0	0	0	0	0	0	0	0	9.26273	0	0
chr1	11150118	11152433	2229	bait_152	chr5	139248363	139253362	621270	.		0	0	0	0	0	0	0	0	0	9.26273	0	0
chr1	11150118	11152433	2229	bait_152	chr5	139276520	139277421	621274	.		0	0	0	0	0	0	0	0	0	9.26273	0	0
chr1	11150118	11152433	2229	bait_152	chr5	139307030	139311123	621284	.		0	0	0	0	0	0	0	0	0	9.26273	0	0
chr1	11150118	11152433	2229	bait_152	chr5	139322957	139328385	621290	.		0	0	0	0	0	0	0	0	0	9.26273	0	0
chr1	11168647	11186467	2236	bait_153	chr1	8303340	8306778	1620	.	-2872498	0	0	0	0	0	0	5.05965	0	0	0	0	0
chr1	11168647	11186467	2236	bait_153	chr1	8321185	8322684	1624	.	-2855622	0	0	0	0	0	0	7.65449	0	0	0	0	0
chr1	11168647	11186467	2236	bait_153	chr1	8351585	8354822	1627	.	-2824353	0	0	0	0	0	0	7.60754	0	0	0	0	0
chr1	11168647	11186467	2236	bait_153	chr1	8362459	8366778	1630	.	-2812938	0	0	0	0	0	0	12.8704	0	0	0	0	0
chr1	11168647	11186467	2236	bait_153	chr1	11188254	11189408	2238	bait_155	11274	2.946	5.12179	3.29023	2.89083	3.04636	2.62731	5.93648	2.60579	5.36586	4.59502	3.45711	3.36806
chr1	11168647	11186467	2236	bait_153	chr1	11189409	11190926	2239	.	12611	3.96599	5.09664	4.05068	5.07417	4.26344	4.42342	6.93159	5.00664	4.475	5.00481	5.26185	4.43618
chr1	11168647	11186467	2236	bait_153	chr1	11191502	11192329	2241	.	14359	3.48739	3.27653	3.82525	3.74395	3.17962	4.40549	6.01146	3.57041	3.01678	4.13668	3.75938	4.31995
chr1	11168647	11186467	2236	bait_153	chr1	11594402	11607965	2326	.	423627	4.57434	1.35828	6.87497	2.4684	3.2549	13.0798	1.26243	5.36036	4.78595	6.44511	4.0643	6.73374
chr1	11168647	11186467	2236	bait_153	chr1	11618027	11618976	2329	.	440945	4.78781	5.63345	1.59089	2.57181	2.94974	3.68153	3.84604	2.11792	3.28362	4.70548	1.20223	0.733633
chr1	11168647	11186467	2236	bait_153	chr1	11623783	11627276	2332	.	447973	4.87411	3.47398	2.0445	4.04887	4.84831	5.09679	2.57235	2.69544	4.14998	4.77785	2.19109	3.38516
chr1	11168647	11186467	2236	bait_153	chr1	11640032	11640824	2335	.	462871	5.05639	1.45845	4.00514	4.69483	4.04589	7.71208	4.73656	1.64237	3.40641	6.31058	2.26611	2.32386
chr1	11168647	11186467	2236	bait_153	chr1	11661678	11662696	2340	.	484630	0.228671	1.51153	1.76915	2.82688	0.965112	5.07142	1.41877	2.26871	0.397549	1.17854	0	0.785754
chr1	11168647	11186467	2236	bait_153	chr5	139306754	139307029	621283	.		0	0	0	0	0	0	0	0	0	9.26273	0	0
chr1	11188254	11189408	2238	bait_155	chr1	7937608	7938667	1540	.	-3250693	0	0	0	0	0	0	6.08755	0	0	0	0	0
chr1	11188254	11189408	2238	bait_155	chr1	8001019	8006468	1548	.	-3185087	0	0	0	0	0	0	10.7645	0	0	0	0	0
chr1	11188254	11189408	2238	bait_155	chr1	8006469	8011891	1549	.	-3179651	0	0	0	0	0	0	8.36158	0	0	0	0	0
chr1	11188254	11189408	2238	bait_155	chr1	8017587	8018262	1553	.	-3170906	0	0	0	0	0	0	5.98524	0	0	0	0	0
chr1	11188254	11189408	2238	bait_155	chr1	8038980	8040737	1561	.	-3148972	0	0	0	0	0	0	5.95675	0	0	0	0	0
chr1	11188254	11189408	2238	bait_155	chr1	8083870	8085342	1569	.	-3104225	0	0	0	0	0	0	5.89814	0	0	0	0	0
chr1	11188254	11189408	2238	bait_155	chr1	8303340	8306778	1620	.	-2883772	0	0	0	0	0	0	5.59934	0	0	0	0	0
chr1	11188254	11189408	2238	bait_155	chr1	8321185	8322684	1624	.	-2866896	0	0	0	0	0	0	7.80066	0	0	0	0	0
chr1	11188254	11189408	2238	bait_155	chr1	8350726	8351584	1626	.	-2837676	0	0	0	0	0	0	9.983	0	0	0	0	0
chr1	11188254	11189408	2238	bait_155	chr1	8351585	8354822	1627	.	-2835627	0	0	0	0	0	0	7.74193	0	0	0	0	0
chr1	11188254	11189408	2238	bait_155	chr1	8354823	8361596	1628	.	-2830621	0	0	0	0	0	0	12.2202	0	0	0	0	0
chr1	11188254	11189408	2238	bait_155	chr1	8361597	8362458	1629	.	-2826803	0	0	0	0	0	0	7.72527	0	0	0	0	0
chr1	11188254	11189408	2238	bait_155	chr1	8362459	8366778	1630	.	-2824212	0	0	0	0	0	0	12.202	0	0	0	0	0
chr1	11188254	11189408	2238	bait_155	chr1	11062919	11065854	2207	.	-124444	2.60594	4.31905	3.6772	3.77315	2.81939	2.69497	5.04465	2.72023	1.56274	2.56299	3.2936	3.36467
chr1	11188254	11189408	2238	bait_155	chr1	11079701	11080008	2210	.	-108976	1.50791	2.59143	2.73176	2.64975	1.6389	1.84018	6.12353	1.76972	2.46194	1.94007	2.07227	2.90202
chr1	11188254	11189408	2238	bait_155	chr1	11095330	11098688	2216	.	-91822	1.87247	3.35004	2.72096	2.88721	1.06178	1.55569	5.39875	2.41819	1.31746	2.04797	3.15874	3.91971
chr1	11188254	11189408	2238	bait_155	chr1	11121818	11130294	2219	.	-62775	3.47379	3.1831	4.14348	2.6214	2.79997	4.55036	6.01748	3.07801	3.21903	4.1425	3.4233	4.45815
chr1	11188254	11189408	2238	bait_155	chr1	11130454	11131139	2221	.	-58034	2.32684	2.91799	3.11073	2.6306	2.75077	2.34705	5.27574	2.65369	2.09256	2.51552	3.20519	2.67244
chr1	11188254	11189408	2238	bait_155	chr1	11131140	11132118	2222	.	-57202	2.28311	3.13125	3.1631	2.42985	2.50778	2.37182	5.74866	3.19006	3.11419	3.94433	3.69176	3.32455
chr1	11188254	11189408	2238	bait_155	chr1	11490587	11492372	2305	.	302649	2.20054	1.08051	0.950845	1.01947	0.729183	5.10959	0.409428	1.42988	1.49277	2.9269	0.40426	2.1805
chr1	11188254	11189408	2238	bait_155	chr1	11499048	11502284	2309	.	311835	3.42175	2.66226	1.8661	0.513239	1.25091	4.03526	0.93827	0.822644	0.854538	5.67287	1.55303	0.611576
chr1	11188254	11189408	2238	bait_155	chr1	11567036	11572409	2323	.	380892	3.68016	3.3156	1.03313	1.11009	1.57197	2.55434	2.30397	1.783	2.34224	5.00728	0.783881	1.58949
chr1	11188254	11189408	2238	bait_155	chr1	11594402	11607965	2326	.	412353	6.07667	8.2741	4.01402	2.94728	2.07784	10.2985	4.29122	3.16089	4.08453	8.15232	6.734	4.9275
chr1	11188254	11189408	2238	bait_155	chr1	11618027	11618976	2329	.	429671	5.95088	4.23283	4.94608	3.08936	4.19161	4.15985	3.08853	1.991	3.15513	5.26094	3.02201	3.98203
chr1	11188254	11189408	2238	bait_155	chr1	11618977	11620632	2330	.	430974	3.87546	1.59422	2.82503	1.5659	3.37572	2.57247	1.77274	1.68513	4.25743	5.27838	2.28322	3.61572
chr1	11188254	11189408	2238	bait_155	chr1	11623783	11627276	2332	.	436699	6.06634	3.8343	1.85993	4.48365	3.01207	10.0248	1.79849	2.99987	4.31004	8.18284	3.86505	2.55334
chr1	11188254	11189408	2238	bait_155	chr1	11627277	11637025	2333	.	443320	3.18174	2.5098	3.28113	2.54861	3.90384	8.32689	2.27276	0.533319	4.37058	3.61396	1.61952	1.88254
chr1	11188254	11189408	2238	bait_155	chr1	11637026	11640031	2334	.	449698	2.42436	2.10035	0.964784	1.64371	3.10803	3.1142	1.00142	1.12211	1.69431	5.05629	2.39789	1.56624
chr1	11188254	11189408	2238	bait_155	chr1	11640032	11640824	2335	.	451597	5.86077	2.55923	4.09944	5.72834	4.41942	7.10116	3.26137	2.41434	5.62578	6.03255	3.60438	5.0107
chr1	11188254	11189408	2238	bait_155	chr1	11759328	11760426	2355	.	571046	3.2353	1.58526	2.57402	3.37105	1.4088	3.0512	0.742556	2.14442	6.19835	3.61363	1.67966	2.93396
chr1	11188254	11189408	2238	bait_155	chr5	139114526	139122962	621235	.		0	0	0	0	0	0	0	0	0	9.26273	0	0
chr1	11188254	11189408	2238	bait_155	chr5	139130831	139135089	621240	.		0	0	0	0	0	0	0	0	0	16.4914	0	0
chr1	11188254	11189408	2238	bait_155	chr5	139135090	139138066	621241	.		0	0	0	0	0	0	0	0	0	9.26273	0	0
chr1	11188254	11189408	2238	bait_155	chr5	139139363	139142707	621244	.		0	0	0	0	0	0	0	0	0	9.26273	0	0
chr1	11188254	11189408	2238	bait_155	chr5	139164356	139168143	621252	.		0	0	0	0	0	0	0	0	0	9.26273	0	0
chr1	11188254	11189408	2238	bait_155	chr5	139232176	139248362	621269	.		0	0	0	0	0	0	0	0	0	9.26273	0	0
chr1	11188254	11189408	2238	bait_155	chr5	139248363	139253362	621270	.		0	0	0	0	0	0	0	0	0	9.26273	0	0
chr1	11188254	11189408	2238	bait_155	chr5	139253363	139271768	621271	.		0	0	0	0	0	0	0	0	0	9.26273	0	0
chr1	11188254	11189408	2238	bait_155	chr5	139271769	139272027	621272	.		0	0	0	0	0	0	0	0	0	9.26273	0	0
chr1	11188254	11189408	2238	bait_155	chr5	139306754	139307029	621283	.		0	0	0	0	0	0	0	0	0	9.26273	0	0
chr1	11188254	11189408	2238	bait_155	chr5	139307030	139311123	621284	.		0	0	0	0	0	0	0	0	0	9.26273	0	0
chr1	11188254	11189408	2238	bait_155	chr5	139328386	139330666	621291	.		0	0	0	0	0	0	0	0	0	9.26273	0	0
chr1	11188254	11189408	2238	bait_155	chr5	139350896	139363326	621298	.		0	0	0	0	0	0	0	0	0	9.26273	0	0
chr1	11188254	11189408	2238	bait_155	chr5	139369820	139379527	621300	.		0	0	0	0	0	0	0	0	0	9.26273	0	0
chr1	11188254	11189408	2238	bait_155	chr5	139379528	139384835	621301	.		0	0	0	0	0	0	0	0	0	9.26273	0	0
chr1	11225257	11227911	2248	bait_157	chr1	10429417	10433971	2104	bait_111	-794890	8.56404	0	3.43043	5.26551	5.86866	1.53278	6.49472	0.195916	0.389103	4.64877	0.0730083	1.50763
chr1	11225257	11227911	2248	bait_157	chr1	10457726	10459528	2110	bait_113	-767957	0.261275	5.12685	3.38396	0.0117676	1.94135	0	0	2.00577	0.419973	0.413344	1.77503	1.50636
chr1	11225257	11227911	2248	bait_157	chr1	10471160	10475570	2113	bait_114	-753219	6.2031	2.76803	7.04852	1.61015	1.93687	6.87019	0.342434	2.0062	0.436789	0.427623	5.4276	5.01869
chr1	11225257	11227911	2248	bait_157	chr1	10897652	10906316	2187	bait_121	-324600	5.11124	0.806354	4.18636	3.32098	1.45613	0.307615	0.570552	1.67585	1.97254	0.645775	0.405145	1.2013
chr1	11225257	11227911	2248	bait_157	chr1	11005090	11025668	2204	bait_125	-211205	5.59985	13.5239	7.97379	7.73026	7.30046	4.54769	6.93189	12.5098	10.1586	4.43914	6.66941	6.09407
chr1	11225257	11227911	2248	bait_157	chr1	11025669	11053063	2205	bait_146	-187218	14.7605	12.6193	15.5863	16.0809	12.1431	10.7635	20.3741	8.62284	5.79081	6.16214	11.1898	11.2643
chr1	11225257	11227911	2248	bait_157	chr1	11053064	11062918	2206	bait_149	-168593	16.4384	9.38555	9.62842	14.0251	12.977	14.8808	17.9385	4.43115	3.25341	7.7512	11.9743	14.2318
chr1	11225257	11227911	2248	bait_157	chr1	11098689	11103394	2217	bait_150	-125542	13.0167	23.1174	13.1609	16.8623	11.0655	5.91973	23.127	19.5419	15.5555	14.2507	12.9348	21.4698
chr1	11225257	11227911	2248	bait_157	chr1	11132236	11144021	2225	bait_151	-88455	21.8525	47.2546	26.1435	21.9006	26.8684	28.6731	32.8986	30.4754	23.8859	29.9084	24.2081	26.0078
chr1	11225257	11227911	2248	bait_157	chr1	11150118	11152433	2229	bait_152	-75308	14.2425	15.2517	7.12632	9.65783	15.3637	14.6609	13.9005	8.61499	6.51343	17.7748	6.762	7.02537
chr1	11225257	11227911	2248	bait_157	chr1	11168647	11186467	2236	bait_153	-49027	12.9048	15.3462	12.2911	9.03753	12.6412	15.0131	14.1285	9.45047	6.91985	13.2229	11.3594	9.0046
chr1	11225257	11227911	2248	bait_157	chr1	11188254	11189408	2238	bait_155	-37753	18.1047	31.2063	20.9548	15.5796	11.6474	16.5927	21.5256	21.2398	14.826	25.0648	14.0331	20.7952
chr1	11225257	11227911	2248	bait_157	chr1	11247303	11261668	2254	bait_158	27902	18.418	35.1269	24.6486	23.1679	24.1808	19.3362	20.5196	26.4878	16.5412	19.7246	18.9707	19.109
chr1	11225257	11227911	2248	bait_157	chr1	11261669	11262642	2255	bait_159	35572	13.0814	36.0427	15.4016	19.5878	12.8555	7.85752	14.2511	18.4425	14.1755	16.0508	15.7537	15.5021
chr1	11225257	11227911	2248	bait_157	chr1	11262643	11265829	2256	bait_161	37652	1.63764	14.9717	1.83021	3.44996	1.98777	1.15069	4.19959	3.01021	2.82321	2.45633	3.92517	2.34411
chr1	11225257	11227911	2248	bait_157	chr1	11469567	11479249	2301	bait_165	247824	12.1319	14.7872	9.06383	6.62501	10.3807	10.1202	8.95582	2.4452	1.70731	8.73827	8.5355	7.86708
chr1	11225257	11227911	2248	bait_157	chr1	11479250	11479573	2302	bait_166	252828	11.1141	16.505	14.3337	14.2553	9.42007	15.5521	6.74548	6.87432	4.22206	16.9235	6.62227	12.4868
chr1	11225257	11227911	2248	bait_157	chr1	11662697	11667718	2341	bait_173	438624	9.44076	0	15.1202	11.1327	4.42032	10.5864	0.581545	0	0.718444	10.4853	8.23836	11.1244
chr1	11225257	11227911	2248	bait_157	chr1	11675909	11690878	2344	bait_174	456810	13.0613	0	8.1319	9.88974	9.0607	9.40075	6.59057	0	0	5.40051	6.99141	16.0819
chr1	11225257	11227911	2248	bait_157	chr1	11733432	11737240	2352	bait_178	508752	5.10309	0.7976	4.21166	8.92228	6.37088	4.05713	2.0159	0	0	3.90634	7.4657	7.25178
chr1	11225257	11227911	2248	bait_157	chr1	11760427	11766074	2356	bait_179	536667	5.25343	0	4.34278	1.54431	1.81256	1.39987	0.533916	0	0	3.99863	1.62536	2.83517
chr1	11225257	11227911	2248	bait_157	chr1	11777088	11791184	2362	bait_180	557552	3.6173	0	7.58176	6.10383	1.83142	17.3563	3.76497	0	0	7.8955	0.308637	5.9779
chr1	11225257	11227911	2248	bait_157	chr1	11819011	11824085	2370	bait_185	594964	3.72828	0	4.59575	1.57569	5.16898	2.89154	3.87261	0.44127	0	2.29935	6.4812	6.17201
chr1	11225257	11227911	2248	bait_157	chr1	11857467	11860750	2375	bait_189	632525	2.03533	0	0	1.58943	1.88458	6.24532	0	0	0	4.27567	1.70347	0.112738
chr1	11225257	11227911	2248	bait_157	chr1	11930066	11946897	2390	bait_194	711898	2.09449	0	6.84689	0.0808191	1.92242	4.87156	2.20378	0	0	0.467172	1.7493	1.50144
chr1	11225257	11227911	2248	bait_157	chr1	11974016	11981856	2392	bait_196	751352	0.277696	0	5.169	0.032309	0.207174	1.51803	2.22584	0	0	0	3.55479	3.20951
chr1	11247303	11261668	2254	bait_158	chr1	7764449	7766240	1500	.	-3489141	0	0	0	0	0	0	7.27222	0	0	0	0	0
chr1	11247303	11261668	2254	bait_158	chr1	7976032	7976354	1545	.	-3278292	0	0	0	0	0	0	7.00718	0	0	0	0	0
chr1	11247303	11261668	2254	bait_158	chr1	7992071	8001018	1547	.	-3257941	0	0	0	0	0	0	12.1649	0	0	0	0	0
chr1	11247303	11261668	2254	bait_158	chr1	8001019	8006468	1548	.	-3250742	0	0	0	0	0	0	20.0621	0	0	0	0	0
chr1	11247303	11261668	2254	bait_158	chr1	8006469	8011891	1549	.	-3245305	0	0	0	0	0	0	12.1377	0	0	0	0	0
chr1	11247303	11261668	2254	bait_158	chr1	8011892	8012955	1550	.	-3242062	0	0	0	0	0	0	6.96018	0	0	0	0	0
chr1	11247303	11261668	2254	bait_158	chr1	8012956	8013997	1551	.	-3241009	0	0	0	0	0	0	22.6869	0	0	0	0	0
chr1	11247303	11261668	2254	bait_158	chr1	8013998	8017586	1552	.	-3238693	0	0	0	0	0	0	17.3742	0	0	0	0	0
chr1	11247303	11261668	2254	bait_158	chr1	8017587	8018262	1553	.	-3236561	0	0	0	0.769411	0	0	17.3677	0	0	0	0	0
chr1	11247303	11261668	2254	bait_158	chr1	8018263	8018878	1554	.	-3235915	0	0	0	0	0	0	6.95216	0	0	0	0	0
chr1	11247303	11261668	2254	bait_158	chr1	8018879	8019815	1555	.	-3235138	0	0	0	0	0	0	17.3634	0	0	0	0	0
chr1	11247303	11261668	2254	bait_158	chr1	8019816	8021037	1556	.	-3234059	0	0	0	0	0	0	20.0047	0	0	0	0	0
chr1	11247303	11261668	2254	bait_158	chr1	8034206	8037197	1558	.	-3218784	0	0	0	0	0	0	6.92975	0	0	0	0	0
chr1	11247303	11261668	2254	bait_158	chr1	8037198	8038492	1559	.	-3216640	0	0	0	0	0	0	9.48809	0	0	0	0	0
chr1	11247303	11261668	2254	bait_158	chr1	8038980	8040737	1561	.	-3214627	0	0	0	0	0	0	14.6783	0	0	0	0	0
chr1	11247303	11261668	2254	bait_158	chr1	8110350	8118489	1578	.	-3140066	0	0	0	0	0	0	14.4821	0	0	0	0	0
chr1	11247303	11261668	2254	bait_158	chr1	8252875	8259633	1609	.	-2998231	0	0	0	0	0	0	9.09616	0	0	0	0	0
chr1	11247303	11261668	2254	bait_158	chr1	8261106	8262030	1611	.	-2992917	0	0	0	0	0	0	9.08632	0	0	0	0	0
chr1	11247303	11261668	2254	bait_158	chr1	8297643	8303239	1618	.	-2954044	0	0	0	0	0	0	11.4841	0	0	0	0	0
chr1	11247303	11261668	2254	bait_158	chr1	8303340	8306778	1620	.	-2949426	0	0	0	0	0	0	16.4659	0	0	0	0	0
chr1	11247303	11261668	2254	bait_158	chr1	8314406	8315818	1622	.	-2939373	0	0	0	0	0	0	24.0019	0	0	0	0	0
chr1	11247303	11261668	2254	bait_158	chr1	8315819	8321184	1623	.	-2935984	0	0	0	0	0	0	26.5287	0	0	0	0	0
chr1	11247303	11261668	2254	bait_158	chr1	8321185	8322684	1624	.	-2932551	0	0	0	0	0	0	16.4106	0	0	0	0	0
chr1	11247303	11261668	2254	bait_158	chr1	8350726	8351584	1626	.	-2903330	0	0	0	0	0	0	18.8099	0	0	0	0	0
chr1	11247303	11261668	2254	bait_158	chr1	8351585	8354822	1627	.	-2901282	0	0	0	0	0	0	32.349	0	0	0	0	0
chr1	11247303	11261668	2254	bait_158	chr1	8354823	8361596	1628	.	-2896276	0	0	0	0	0	0	18.7831	0	0	0	0	0
chr1	11247303	11261668	2254	bait_158	chr1	8361597	8362458	1629	.	-2892458	0	0	0	0	0	0	28.7458	0	0	0	0	0
chr1	11247303	11261668	2254	bait_158	chr1	8362459	8366778	1630	.	-2889867	0	0	0	0	0	0	46.809	0	0	0	0	0
chr1	11247303	11261668	2254	bait_158	chr1	11005090	11025668	2204	bait_125	-239106	1.97132	1.08568	1.6392	2.6335	2.33076	0.819184	3.20096	1.92433	6.0644	1.53625	2.02389	1.68553
chr1	11247303	11261668	2254	bait_158	chr1	11062919	11065854	2207	.	-190099	2.96883	4.96002	3.8186	3.95224	3.53556	2.84532	6.92806	3.40892	7.20715	3.10423	5.91043	3.13857
chr1	11247303	11261668	2254	bait_158	chr1	11079701	11080008	2210	.	-174631	1.25073	2.43423	2.79184	1.96213	3.95448	1.09582	5.03919	2.20442	4.22199	2.12612	2.74718	3.4526
chr1	11247303	11261668	2254	bait_158	chr1	11095330	11098688	2216	.	-157476	2.42158	4.64158	3.90554	2.6352	3.91409	2.49178	6.07965	3.38414	1.14584	3.34835	4.77868	3.45082
chr1	11247303	11261668	2254	bait_158	chr1	11240871	11242951	2250	.	-12574	2.78674	4.19565	3.56582	3.10215	3.76473	2.71848	5.02484	4.15025	3.43705	2.17222	3.24704	3.11728
chr1	11247303	11261668	2254	bait_158	chr1	11242952	11246021	2251	.	-9999	3.62847	5.85683	4.91143	4.55737	5.6134	3.04052	6.52412	5.15861	4.81138	3.80291	4.30758	3.95664
chr1	11247303	11261668	2254	bait_158	chr1	11594402	11607965	2326	.	346698	6.78507	6.01743	8.63556	6.54323	3.75662	10.3294	8.64522	6.47571	7.28223	6.49363	8.10975	9.88111
chr1	11247303	11261668	2254	bait_158	chr1	11618027	11618976	2329	.	364016	6.50082	3.88062	4.89672	4.87787	5.53364	4.71249	3.69173	3.4399	7.07146	7.32429	4.82598	4.73141
chr1	11247303	11261668	2254	bait_158	chr1	11618977	11620632	2330	.	365319	4.15226	3.50185	3.57508	5.47209	6.84458	4.42506	4.17567	2.02359	5.47663	6.85525	3.8693	5.52086
chr1	11247303	11261668	2254	bait_158	chr1	11620633	11623782	2331	.	367722	3.5305	2.01274	3.87119	4.64866	5.27665	3.54954	5.16915	2.60001	2.93946	3.999	3.25992	4.02286
chr1	11247303	11261668	2254	bait_158	chr1	11623783	11627276	2332	.	371044	9.54048	3.56122	7.88076	5.27649	7.29413	7.08111	4.72966	5.64621	5.55731	7.97592	4.59935	4.82672
chr1	11247303	11261668	2254	bait_158	chr1	11627277	11637025	2333	.	377666	9.74055	5.28977	9.25141	10.9608	8.45655	7.90276	5.31756	3.56347	7.88084	7.60548	7.12512	6.11678
chr1	11247303	11261668	2254	bait_158	chr1	11637026	11640031	2334	.	384043	7.67567	2.88689	7.90722	4.29308	8.61145	9.79952	3.42401	3.314	3.5805	9.84738	4.44171	5.40499
chr1	11247303	11261668	2254	bait_158	chr1	11640032	11640824	2335	.	385943	13.4759	9.89783	13.2588	13.5147	15.4425	11.6365	10.1926	8.15993	14.5794	22.0468	14.0138	16.3465
chr1	11247303	11261668	2254	bait_158	chr1	11640825	11644734	2336	.	388294	7.02871	2.52428	6.19342	6.48084	7.31866	7.11756	4.45707	2.43852	2.09691	5.74443	1.86312	2.01447
chr1	11247303	11261668	2254	bait_158	chr1	11644735	11645271	2337	.	390518	7.07706	7.71438	5.93658	8.42701	9.1225	4.46707	9.2265	4.63005	6.39472	8.93548	6.66664	6.32856
chr1	11247303	11261668	2254	bait_158	chr1	11661678	11662696	2340	.	407702	4.39053	3.50555	3.80998	5.86592	5.21134	4.02713	3.14021	3.18523	2.71141	2.94414	2.63814	2.87741
chr1	11247303	11261668	2254	bait_158	chr1	11667719	11675054	2342	.	416901	2.67624	1.9003	3.02285	2.26114	2.90278	3.4594	1.26074	1.67194	1.24968	2.03744	2.70824	5.0126
chr1	11247303	11261668	2254	bait_158	chr1	11711148	11714300	2347	.	458239	3.01589	3.01344	4.74563	2.8453	5.13671	2.4388	0.896064	1.81663	1.35427	2.77984	0.861516	4.59408
chr1	11247303	11261668	2254	bait_158	chr1	11714301	11715301	2348	.	460316	2.6394	1.67212	4.0915	4.90905	3.61857	3.90314	4.13977	1.17169	1.35935	2.79282	0.865795	6.49571
chr1	11247303	11261668	2254	bait_158	chr1	11715302	11715820	2349	.	461076	3.03922	2.56792	4.43912	4.21853	3.62517	4.2882	1.91144	1.1732	2.4556	5.64905	1.91044	7.47508
chr1	11247303	11261668	2254	bait_158	chr1	11715821	11723332	2350	.	465091	2.67382	0.85782	5.88652	3.56786	4.43295	3.20581	2.47102	1.50631	3.05853	2.82262	3.07588	7.04941
chr1	11247303	11261668	2254	bait_158	chr1	11723333	11733431	2351	.	473897	6.60772	2.64297	3.21258	3.99442	3.73639	5.62421	1.43095	3.66232	4.34456	4.02012	3.54766	7.18194
chr1	11247303	11261668	2254	bait_158	chr5	139157132	139158480	621248	.		0	0	0	0	0	0	0	0	0	9.26273	0	0
chr1	11247303	11261668	2254	bait_158	chr5	139277422	139283131	621275	.		0	0	0	0	0	0	0	0	0	9.26273	0	0
chr1	11247303	11261668	2254	bait_158	chr5	139297788	139305440	621280	.		0	0	0	0	0	0	0	0	0	9.26273	0	0
chr1	11247303	11261668	2254	bait_158	chr5	139311124	139317116	621285	.		0	0	0	0	0	0	0	0	0	9.26273	0	0
chr1	11247303	11261668	2254	bait_158	chr5	139410106	139410519	621309	.		0	0	0	0	0	0	0	0	0	9.26273	0	0
chr1	11261669	11262642	2255	bait_159	chr1	7773213	7778314	1503	.	-3486392	0	0	0	0	0	0	5.46211	0	0	0	0	0
chr1	11261669	11262642	2255	bait_159	chr1	7779721	7780309	1505	.	-3482140	0	0	0	0	0	0	10.0875	0	0	0	0	0
chr1	11261669	11262642	2255	bait_159	chr1	7869567	7870628	1518	.	-3392058	0	0	0	0	0	0	5.35091	0	0	0	0	0
chr1	11261669	11262642	2255	bait_159	chr1	7932835	7937607	1539	.	-3326934	0	0	0	0	0	0	5.27276	0	0	0	0	0
chr1	11261669	11262642	2255	bait_159	chr1	7938668	7944096	1541	.	-3320773	0	0	0	0	0	0	9.76751	0	0	0	0	0
chr1	11261669	11262642	2255	bait_159	chr1	7944752	7948055	1543	.	-3315752	0	0	0	0	0	0	12.0395	0	0	0	0	0
chr1	11261669	11262642	2255	bait_159	chr1	7976032	7976354	1545	.	-3285962	0	0	0	0	0	0	14.2528	0	0	0	0	0
chr1	11261669	11262642	2255	bait_159	chr1	7976355	7992070	1546	.	-3277943	0	0	0	0	0	0	7.4338	0	0	0	0	0
chr1	11261669	11262642	2255	bait_159	chr1	7992071	8001018	1547	.	-3265611	0	0	0	0	0	0	18.7862	0	0	0	0	0
chr1	11261669	11262642	2255	bait_159	chr1	8001019	8006468	1548	.	-3258412	0	0	0	0	0	0	31.3599	0	0	0	0	0
chr1	11261669	11262642	2255	bait_159	chr1	8006469	8011891	1549	.	-3252975	0	0	0	0	0	0	31.3642	0	0	0	0	0
chr1	11261669	11262642	2255	bait_159	chr1	8011892	8012955	1550	.	-3249732	0	0	0	0	0	0	7.38759	0	0	0	0	0
chr1	11261669	11262642	2255	bait_159	chr1	8012956	8013997	1551	.	-3248679	0	0	0	0	0	0	25.6555	0	0	0	0	0
chr1	11261669	11262642	2255	bait_159	chr1	8013998	8017586	1552	.	-3246363	0	0	0	0	0	0	21.0171	0	0	0	0	0
chr1	11261669	11262642	2255	bait_159	chr1	8017587	8018262	1553	.	-3244231	0	0	0	0	0	0	21.0083	0	0	0	0	0
chr1	11261669	11262642	2255	bait_159	chr1	8018263	8018878	1554	.	-3243585	0	0	0	0	0	0	5.17102	0	0	0	0	0
chr1	11261669	11262642	2255	bait_159	chr1	8018879	8019815	1555	.	-3242808	0	0	0	0	0	0	23.3112	0	0	0	0	0
chr1	11261669	11262642	2255	bait_159	chr1	8019816	8021037	1556	.	-3241729	0	0	0	0	0	0	35.0558	0	0	0	0	0
chr1	11261669	11262642	2255	bait_159	chr1	8021038	8034205	1557	.	-3234534	0	0	0	0	0	0	23.2728	0	0	0	0	0
chr1	11261669	11262642	2255	bait_159	chr1	8034206	8037197	1558	.	-3226454	0	0	0	0	0	0	5.14987	0	0	0	0	0
chr1	11261669	11262642	2255	bait_159	chr1	8037198	8038492	1559	.	-3224310	0	0	0	0	0	0	11.8147	0	0	0	0	0
chr1	11261669	11262642	2255	bait_159	chr1	8038493	8038979	1560	.	-3223419	0	0	0	0	0	0	5.14611	0	0	0	0	0
chr1	11261669	11262642	2255	bait_159	chr1	8038980	8040737	1561	.	-3222297	0	0	0	0	0	0	16.3418	0	0	0	0	0
chr1	11261669	11262642	2255	bait_159	chr1	8040738	8042953	1562	.	-3220310	0	0	0	0	0	0	11.8048	0	0	0	0	0
chr1	11261669	11262642	2255	bait_159	chr1	8058964	8073431	1564	.	-3195958	0	0	0	0	0	0	5.112	0	0	0	0	0
chr1	11261669	11262642	2255	bait_159	chr1	8076290	8077086	1566	.	-3185467	0	0	0	0	0	0	5.09891	0	0	0	0	0
chr1	11261669	11262642	2255	bait_159	chr1	8077927	8083869	1568	.	-3181257	0	0	0	0	0	0	7.27411	0	0	0	0	0
chr1	11261669	11262642	2255	bait_159	chr1	8083870	8085342	1569	.	-3177549	0	0	0	0	0	0	9.47281	0	0	0	0	0
chr1	11261669	11262642	2255	bait_159	chr1	8085343	8089510	1570	.	-3174729	0	0	0	0	0	0	7.26319	0	0	0	0	0
chr1	11261669	11262642	2255	bait_159	chr1	8089511	8096189	1571	.	-3169305	0	0	0	0	0	0	9.45553	0	0	0	0	0
chr1	11261669	11262642	2255	bait_159	chr1	8110350	8118489	1578	.	-3147736	0	0	0	0	0	0	18.3436	0	0	0	0	0
chr1	11261669	11262642	2255	bait_159	chr1	8149283	8157048	1582	.	-3108990	0	0	0	0	0	0	11.5237	0	0	0	0	0
chr1	11261669	11262642	2255	bait_159	chr1	8167426	8170603	1587	.	-3093141	0	0	0	0	0	0	9.29418	0	0	0	0	0
chr1	11261669	11262642	2255	bait_159	chr1	8172515	8178821	1589	.	-3086487	0	0	0	0	0	0	7.1139	0	0	0	0	0
chr1	11261669	11262642	2255	bait_159	chr1	8179702	8182031	1591	.	-3081289	0	0	0	0	0	0	7.105	0	0	0	0	0
chr1	11261669	11262642	2255	bait_159	chr1	8250315	8250802	1607	.	-3011597	0	0	0	0	0	0	9.11795	0	0	0	0	0
chr1	11261669	11262642	2255	bait_159	chr1	8250803	8252874	1608	.	-3010317	0	0	0	0	0	0	15.618	0	0	0	0	0
chr1	11261669	11262642	2255	bait_159	chr1	8252875	8259633	1609	.	-3005901	0	0	0	0	0	0	9.1055	0	0	0	0	0
chr1	11261669	11262642	2255	bait_159	chr1	8259634	8261105	1610	.	-3001786	0	0	0	0	0	0	11.2455	0	0	0	0	0
chr1	11261669	11262642	2255	bait_159	chr1	8261106	8262030	1611	.	-3000587	0	0	0	0	0	0	11.2423	0	0	0	0	0
chr1	11261669	11262642	2255	bait_159	chr1	8297643	8303239	1618	.	-2961714	0	0	0	0	0	0	9.00832	0	0	0	0	0
chr1	11261669	11262642	2255	bait_159	chr1	8303340	8306778	1620	.	-2957096	0	0	0	0	0	0	13.272	0	0	0	0	0
chr1	11261669	11262642	2255	bait_159	chr1	8306779	8314405	1621	.	-2951563	0	0	0	0	0	0	19.751	0	0	0	0	0
chr1	11261669	11262642	2255	bait_159	chr1	8314406	8315818	1622	.	-2947043	0	0	0	0	0	0	26.293	0	0	0	0	0
chr1	11261669	11262642	2255	bait_159	chr1	8315819	8321184	1623	.	-2943654	0	0	0	0	0	0	30.7026	0	0	0	0	0
chr1	11261669	11262642	2255	bait_159	chr1	8321185	8322684	1624	.	-2940221	0	0	0	0	0	0	21.8778	0	0	0	0	0
chr1	11261669	11262642	2255	bait_159	chr1	8350726	8351584	1626	.	-2911000	0	0	0	0	0	0	26.0828	0	0	0	0	0
chr1	11261669	11262642	2255	bait_159	chr1	8351585	8354822	1627	.	-2908952	0	0	0	0	0	0	37.1361	0	0	0	0	0
chr1	11261669	11262642	2255	bait_159	chr1	8354823	8361596	1628	.	-2903946	0	0	0	0	0	0	26.0386	0	0	0	0	0
chr1	11261669	11262642	2255	bait_159	chr1	8361597	8362458	1629	.	-2900128	0	0	0	0	0	0	39.2682	0	0	0	0	0
chr1	11261669	11262642	2255	bait_159	chr1	8362459	8366778	1630	.	-2897537	0	0	0	0	0	0	59.1828	0	0	0	0	0
chr1	11261669	11262642	2255	bait_159	chr1	11062919	11065854	2207	.	-197769	2.48578	6.3509	3.00588	2.68835	4.02513	2.23877	4.4071	4.70314	5.94533	3.94728	6.33422	5.06025
chr1	11261669	11262642	2255	bait_159	chr1	11095330	11098688	2216	.	-165146	1.67382	4.88285	3.04901	2.31315	1.946	1.3194	4.01825	4.06939	5.87488	1.54535	5.15337	3.46901
chr1	11261669	11262642	2255	bait_159	chr1	11098689	11103394	2217	bait_150	-161114	0.99698	3.97803	1.31242	0.968738	0.998227	0.48736	1.96003	1.71355	5.94325	0.866918	2.4995	1.52936
chr1	11261669	11262642	2255	bait_159	chr1	11594402	11607965	2326	.	339028	5.69651	5.32678	7.0552	5.92247	2.90503	8.67972	4.25105	7.39833	7.03699	5.60315	8.07091	8.88134
chr1	11261669	11262642	2255	bait_159	chr1	11618027	11618976	2329	.	356346	5.0908	1.60974	4.49278	4.88515	2.0819	3.50845	3.5023	3.99761	6.02001	7.59188	5.20829	4.4844
chr1	11261669	11262642	2255	bait_159	chr1	11618977	11620632	2330	.	357649	5.11415	2.77644	5.04732	3.12342	3.42811	2.8327	3.85025	2.9073	3.00452	3.91167	2.61712	6.19083
chr1	11261669	11262642	2255	bait_159	chr1	11620633	11623782	2331	.	360052	2.09313	2.798	4.02162	2.71999	3.80337	4.26964	0.793154	2.3873	3.02527	5.56628	3.40341	3.23889
chr1	11261669	11262642	2255	bait_159	chr1	11623783	11627276	2332	.	363374	7.55572	4.41864	8.24415	5.46842	6.78282	6.58709	2.59436	3.50841	3.90374	6.4652	4.50881	5.9462
chr1	11261669	11262642	2255	bait_159	chr1	11627277	11637025	2333	.	369996	7.03088	5.52279	5.26441	5.3455	7.30015	4.4068	4.35605	5.02408	6.24629	4.88918	5.72798	5.35896
chr1	11261669	11262642	2255	bait_159	chr1	11637026	11640031	2334	.	376373	5.11127	3.92342	5.09286	2.87259	4.36427	7.25414	2.04722	1.94372	1.52881	5.40904	2.01535	4.75647
chr1	11261669	11262642	2255	bait_159	chr1	11640032	11640824	2335	.	378273	11.553	7.4352	12.0037	10.573	7.47354	5.68945	6.30254	8.21032	11.291	8.53884	9.14621	11.0684
chr1	11261669	11262642	2255	bait_159	chr1	11644735	11645271	2337	.	382848	8.04551	6.44713	4.91394	3.16206	1.91331	3.81723	3.81091	3.10512	4.57151	6.83721	5.08731	3.1333
chr1	11261669	11262642	2255	bait_159	chr1	11661678	11662696	2340	.	400032	4.44079	3.84881	3.42416	6.37669	4.6628	2.48382	4.01059	4.15738	1.62521	4.87217	3.28877	7.3425
chr1	11261669	11262642	2255	bait_159	chr1	11675055	11675908	2343	.	413326	4.26182	2.58047	3.27383	4.75089	3.22404	5.00395	2.28773	2.72342	3.00839	3.68277	0.939766	6.02293
chr1	11261669	11262642	2255	bait_159	chr1	11675909	11690878	2344	bait_174	421238	3.67325	0.754324	2.70271	2.98595	3.38271	2.81091	0.619159	0	1.30685	2.00724	2.16172	5.89148
chr1	11261669	11262642	2255	bait_159	chr1	11711148	11714300	2347	.	450569	5.14435	3.99986	3.00805	1.98417	3.96858	2.44317	0.683285	1.35574	2.77601	0.895994	2.51669	3.7419
chr1	11261669	11262642	2255	bait_159	chr1	11714301	11715301	2348	.	452646	2.08681	1.76458	5.00205	4.42191	3.5545	2.87423	1.76232	1.36096	1.83164	2.17643	1.91651	5.36902
chr1	11261669	11262642	2255	bait_159	chr1	11715302	11715820	2349	.	453406	4.77935	3.24725	4.67406	4.14858	4.43469	2.46127	1.7657	2.30997	4.32301	4.56728	3.17285	6.21039
chr1	11261669	11262642	2255	bait_159	chr1	11715821	11723332	2350	.	457421	2.11512	4.06754	5.06647	4.47618	2.3202	3.78248	4.24298	2.99346	3.32048	2.66355	4.54132	6.26754
chr1	11261669	11262642	2255	bait_159	chr1	11723333	11733431	2351	.	466227	5.36247	4.15447	5.89132	3.14899	4.56693	4.78691	3.89994	2.03791	7.21302	4.19702	4.99424	9.03222
chr1	11261669	11262642	2255	bait_159	chr1	11737241	11739621	2353	.	476276	2.6134	4.67276	2.55961	2.94594	1.99537	3.04946	1.47052	2.07683	3.98569	2.29992	2.6927	5.2326
chr1	11261669	11262642	2255	bait_159	chr1	11759328	11760426	2355	.	497722	4.90675	2.76646	2.70531	2.23405	2.08834	4.16529	0.75554	2.1591	2.51797	1.91906	0.871042	5.0348
chr1	11261669	11262642	2255	bait_159	chr1	11766226	11770058	2358	.	505987	2.81923	0.862732	3.1163	2.86338	3.51542	5.24784	1.1614	1.15507	2.031	1.95291	0.590001	3.37164
chr1	11261669	11262642	2255	bait_159	chr5	139276520	139277421	621274	.		0	0	0	0	0	0	0	0	0	9.26273	0	0
chr1	11261669	11262642	2255	bait_159	chr5	139406739	139407083	621306	.		0	0	0	0	0	0	0	0	0	9.26273	0	0
chr1	11262643	11265829	2256	bait_161	chr1	7944752	7948055	1543	.	-3317832	0	0	0	0	0	0	5.95935	0	0	0	0	0
chr1	11262643	11265829	2256	bait_161	chr1	7976032	7976354	1545	.	-3288043	0	0	0	0	0	0	5.93211	0	0	0	0	0
chr1	11262643	11265829	2256	bait_161	chr1	7992071	8001018	1547	.	-3267691	0	0	0	0	0	0	5.91338	0	0	0	0	0
chr1	11262643	11265829	2256	bait_161	chr1	8001019	8006468	1548	.	-3260492	0	0	0	1.03024	0	0	14.7404	0	0	0	0	0
chr1	11262643	11265829	2256	bait_161	chr1	8006469	8011891	1549	.	-3255056	0	0	0	0	0	0	8.8112	0	0	0	0	0
chr1	11262643	11265829	2256	bait_161	chr1	8011892	8012955	1550	.	-3251812	0	0	0	0	0	0	5.89869	0	0	0	0	0
chr1	11262643	11265829	2256	bait_161	chr1	8012956	8013997	1551	.	-3250759	0	0	0	0	0	0	8.80535	0	0	0	0	0
chr1	11262643	11265829	2256	bait_161	chr1	8013998	8017586	1552	.	-3248444	0	0	0	0	0	0	11.7446	0	0	0	0	0
chr1	11262643	11265829	2256	bait_161	chr1	8017587	8018262	1553	.	-3246311	0	0	0	0	0	0	17.697	0	0	0	0	0
chr1	11262643	11265829	2256	bait_161	chr1	8021038	8034205	1557	.	-3236614	0	0	0	0	0	0	8.78605	0	0	0	0	0
chr1	11262643	11265829	2256	bait_161	chr1	8038980	8040737	1561	.	-3224377	0	0	0	0	0	0	14.6596	0	0	0	0	0
chr1	11262643	11265829	2256	bait_161	chr1	8083870	8085342	1569	.	-3179630	0	0	0	0	0	0	8.70752	0	0	0	0	0
chr1	11262643	11265829	2256	bait_161	chr1	8110350	8118489	1578	.	-3149816	0	0	0	0	0	0	14.4901	0	0	0	0	0
chr1	11262643	11265829	2256	bait_161	chr1	8149283	8157048	1582	.	-3111070	0	0	0	0	0	0	5.76567	0	0	0	0	0
chr1	11262643	11265829	2256	bait_161	chr1	8297643	8303239	1618	.	-2963795	0	0	0	0	0	0	14.0509	0	0	0	0	0
chr1	11262643	11265829	2256	bait_161	chr1	8303340	8306778	1620	.	-2959177	0	0	0	0	0	0	5.61612	0	0	0	0	0
chr1	11262643	11265829	2256	bait_161	chr1	8314406	8315818	1622	.	-2949124	0	0	0	0	0	0	5.60599	0	0	0	0	0
chr1	11262643	11265829	2256	bait_161	chr1	8315819	8321184	1623	.	-2945734	0	0	0	0	0	0	16.8581	0	0	0	0	0
chr1	11262643	11265829	2256	bait_161	chr1	8321185	8322684	1624	.	-2942301	0	0	0	0	0	0	11.1693	0	0	0	0	0
chr1	11262643	11265829	2256	bait_161	chr1	8350726	8351584	1626	.	-2913081	0	0	0	0	0	0	8.3227	0	0	0	0	0
chr1	11262643	11265829	2256	bait_161	chr1	8351585	8354822	1627	.	-2911032	0	0	0	0	0	0	19.6069	0	0	0	0	0
chr1	11262643	11265829	2256	bait_161	chr1	8354823	8361596	1628	.	-2906026	0	0	0	0	0	0	13.9095	0	0	0	0	0
chr1	11262643	11265829	2256	bait_161	chr1	8361597	8362458	1629	.	-2902208	0	0	0	0	0	0	16.7303	0	0	0	0	0
chr1	11262643	11265829	2256	bait_161	chr1	8362459	8366778	1630	.	-2899617	0	0	0	0	0	0	31.2518	0	0	0	0	0
chr1	11262643	11265829	2256	bait_161	chr1	8366779	8368175	1631	.	-2896759	0	0	0	0	0	0	5.55274	0	0	0	0	0
chr1	11262643	11265829	2256	bait_161	chr1	11062919	11065854	2207	.	-199849	1.22391	5.55737	1.8234	4.23087	2.33026	2.93695	4.4308	1.10278	2.82359	1.69703	3.62903	1.2412
chr1	11262643	11265829	2256	bait_161	chr1	11095330	11098688	2216	.	-167227	0.965296	5.19527	2.64017	2.0036	1.94579	0.539073	3.00893	2.38167	2.96888	0.0976122	3.75957	3.82196
chr1	11262643	11265829	2256	bait_161	chr1	11098689	11103394	2217	bait_150	-163194	0.685594	2.57275	0.691669	0.762226	0.825222	0.392469	1.59004	1.47156	5.12659	1.48473	0.780268	0.791379
chr1	11262643	11265829	2256	bait_161	chr1	11479250	11479573	2302	bait_166	215176	0.16435	2.31888	1.0422	0.259757	1.42731	0.406068	1.36164	0.275721	5.65959	1.48248	0.500646	0.932382
chr1	11262643	11265829	2256	bait_161	chr1	11594402	11607965	2326	.	336948	1.19953	4.19957	4.45839	2.60866	0.735891	5.60308	4.51028	2.94554	0.183361	2.77332	4.80405	7.79572
chr1	11262643	11265829	2256	bait_161	chr1	11618027	11618976	2329	.	354266	3.00828	2.93554	3.44853	5.14078	0.758868	0.539986	2.92116	1.74284	2.55058	1.3566	3.05235	2.11254
chr1	11262643	11265829	2256	bait_161	chr1	11627277	11637025	2333	.	367915	3.1285	2.0844	2.35907	4.32081	1.51242	1.90886	1.854	1.7881	0.880268	1.39693	2.67795	5.1308
chr1	11262643	11265829	2256	bait_161	chr1	11640032	11640824	2335	.	376192	3.86539	3.63118	7.01892	8.69332	5.91121	3.544	3.72796	2.49273	2.65766	2.20739	3.2485	5.22334
chr1	11262643	11265829	2256	bait_161	chr1	11644735	11645271	2337	.	380767	3.24023	5.8389	3.70565	2.95745	1.55007	1.22717	3.13561	2.5138	0.894646	1.43367	1.78846	1.55983
chr1	11262643	11265829	2256	bait_161	chr1	11661678	11662696	2340	.	397951	0.840111	5.51838	2.54947	3.09025	5.21124	2.85748	1.99859	1.88216	0.91205	0.0707188	1.87066	3.84175
chr1	11262643	11265829	2256	bait_161	chr1	11675909	11690878	2344	bait_174	419158	2.5737	0.616313	0.821821	2.46235	6.91325	4.13979	0.971265	0	0	1.45465	1.69917	3.65873
chr1	11262643	11265829	2256	bait_161	chr1	11714301	11715301	2348	.	450565	1.59902	1.44062	0.285898	1.82799	2.67608	2.24755	2.23906	0	2.98055	0.0275104	0.538457	6.01323
chr1	11262643	11265829	2256	bait_161	chr1	11715302	11715820	2349	.	451325	0.935095	3.7264	3.60523	2.92013	2.67917	2.25045	0.337986	1.28275	0.954137	0.764896	0.539043	5.11894
chr1	11262643	11265829	2256	bait_161	chr1	11715821	11723332	2350	.	455341	3.86103	2.56868	2.8957	1.32868	1.74364	3.18611	2.97371	2.04287	0.956642	0.0231075	2.72146	6.98621
chr1	11267924	11278647	2259	bait_162	chr1	10471160	10475570	2113	bait_114	-799920	0	0.565952	0.897559	5.51734	0	0	1.65128	0	0	3.40974	3.32394	0
chr1	11267924	11278647	2259	bait_162	chr1	11025669	11053063	2205	bait_146	-233919	5.78144	4.37061	9.23537	6.70126	0.250205	4.401	3.15347	1.07124	1.2038	2.40833	6.50804	4.78147
chr1	11267924	11278647	2259	bait_162	chr1	11053064	11062918	2206	bait_149	-215294	3.87564	1.73364	7.26139	4.1503	3.24922	7.26972	2.9331	1.72924	0	2.24561	4.45786	3.6638
chr1	11267924	11278647	2259	bait_162	chr1	11098689	11103394	2217	bait_150	-172244	4.96385	5.9391	4.2944	5.72572	3.23833	3.28785	6.47527	2.80079	5.63204	2.48674	7.9706	4.53296
chr1	11267924	11278647	2259	bait_162	chr1	11132236	11144021	2225	bait_151	-135157	5.48042	8.29943	12.3965	8.71997	8.97404	7.54405	4.63202	4.78694	6.4747	2.53808	5.31338	4.38689
chr1	11267924	11278647	2259	bait_162	chr1	11150118	11152433	2229	bait_152	-122010	1.33132	2.85245	3.35894	2.38512	2.76896	2.30652	5.84375	1.60892	2.00886	2.30274	3.76706	0.832915
chr1	11267924	11278647	2259	bait_162	chr1	11188254	11189408	2238	bait_155	-84454	4.08129	5.25825	5.70788	5.24738	2.91394	3.5495	2.54922	2.86451	3.77698	3.20463	2.68367	4.41849
chr1	11267924	11278647	2259	bait_162	chr1	11247303	11261668	2254	bait_158	-18800	8.39176	10.5433	10.3335	7.89691	4.96165	6.68137	4.50555	7.35166	13.6064	5.1405	10.3413	7.90129
chr1	11267924	11278647	2259	bait_162	chr1	11261669	11262642	2255	bait_159	-11130	10.7566	24.0992	11.5429	12.9394	4.9233	5.28161	14.6706	9.76948	16.5737	7.60568	13.6869	11.147
chr1	11267924	11278647	2259	bait_162	chr1	11262643	11265829	2256	bait_161	-9049	1.22208	8.61798	1.94492	3.47505	0.962316	0.745463	5.25835	1.16614	2.36165	0.841705	2.68729	2.03909
chr1	11267924	11278647	2259	bait_162	chr1	11469567	11479249	2301	bait_165	201123	4.32149	3.98625	13.1247	6.56882	5.82011	6.22133	4.24026	2.376	1.12691	5.21264	8.18798	11.2539
chr1	11267924	11278647	2259	bait_162	chr1	11479250	11479573	2302	bait_166	206126	8.15357	10.7017	18.7552	8.8414	3.80851	8.28521	5.91332	2.41858	2.67875	7.87341	7.51746	8.69692
chr1	11267924	11278647	2259	bait_162	chr1	11662697	11667718	2341	bait_173	391922	4.19059	0	4.16533	5.66324	1.10465	5.87268	2.38519	0	0	2.38137	2.30346	6.77329
chr1	11267924	11278647	2259	bait_162	chr1	11675909	11690878	2344	bait_174	410108	4.33709	0.843695	20.2658	11.4502	11.3037	7.10044	3.6351	0	1.3706	2.44916	5.96825	9.57098
chr1	11267924	11278647	2259	bait_162	chr1	11733432	11737240	2352	bait_178	462051	6.01153	0.83371	8.04692	4.04734	1.18798	2.50387	2.63872	0	0	3.92715	3.80607	3.5105
chr1	11267924	11278647	2259	bait_162	chr1	11819011	11824085	2370	bait_185	548263	2.54608	0	7.86251	4.49904	3.78527	3.96216	0.262889	0	0	0.242873	4.21418	3.842
chr1	11267924	11278647	2259	bait_162	chr1	11974016	11981856	2392	bait_196	704651	0	0	6.37019	3.70971	0	2.00375	0.108632	0	0	0.0868292	1.54	4.32954
chr1	11469567	11479249	2301	bait_165	chr1	11062919	11065854	2207	.	-410021	1.77143	4.27862	4.11629	1.68717	2.86241	2.86757	1.24077	3.3579	1.67413	8.12135	3.38223	5.53065
chr1	11469567	11479249	2301	bait_165	chr1	11095330	11098688	2216	.	-377399	2.00071	1.64051	1.06725	1.24254	0.292327	2.25483	1.55276	2.55274	0.953754	5.72378	0.704982	1.52977
chr1	11469567	11479249	2301	bait_165	chr1	11152434	11158959	2230	.	-318711	2.30327	1.3959	2.45044	1.01876	1.87872	3.30045	1.6435	2.23657	0.84019	5.32773	1.01096	1.28165
chr1	11469567	11479249	2301	bait_165	chr1	11188254	11189408	2238	bait_155	-285577	1.60022	2.07739	1.03087	0.481261	0.659746	2.02453	0.392173	1.33757	3.18992	5.52204	0.534685	1.85078
chr1	11469567	11479249	2301	bait_165	chr1	11240871	11242951	2250	.	-232497	5.67774	2.45099	3.08941	2.15267	1.64571	3.13116	2.49678	2.10415	1.89035	6.12803	1.51293	4.05336
chr1	11469567	11479249	2301	bait_165	chr1	11261669	11262642	2255	bait_159	-212252	1.79507	5.45148	2.66009	1.34007	0.373937	1.31807	1.67616	1.96045	3.81412	1.62449	0.793268	2.17434
chr1	11469567	11479249	2301	bait_165	chr1	11280526	11281691	2261	.	-193299	4.53042	3.03141	3.73047	2.38119	1.45343	2.6784	1.52678	3.58926	1.18417	3.1186	1.48803	7.73729
chr1	11469567	11479249	2301	bait_165	chr1	11281692	11283863	2262	.	-191630	3.29103	3.35619	5.45542	3.07277	1.75407	3.23037	2.45177	7.07668	3.68665	4.67314	1.9374	5.56881
chr1	11469567	11479249	2301	bait_165	chr1	11290600	11291016	2264	.	-183600	2.46327	2.87182	2.78196	3.628	3.82861	2.5106	2.32625	2.71197	1.86057	5.41279	1.68485	5.33422
chr1	11469567	11479249	2301	bait_165	chr1	11291017	11294688	2265	.	-181555	6.07485	3.1729	8.04007	4.30737	3.95306	6.61946	5.27092	5.6099	2.64278	8.61593	5.13205	9.66596
chr1	11469567	11479249	2301	bait_165	chr1	11294689	11299282	2266	.	-177422	3.40795	3.431	3.52088	2.29508	2.84091	5.43634	2.22988	2.97141	0.756356	3.11608	1.75743	5.42862
chr1	11469567	11479249	2301	bait_165	chr1	11299283	11317279	2267	.	-166127	6.11907	1.70128	4.41129	2.57008	3.7182	5.22947	1.64458	1.83965	0.700942	4.57379	1.89131	4.30627
chr1	11469567	11479249	2301	bait_165	chr1	11326858	11328719	2270	.	-146619	5.26086	4.57198	7.88556	2.60526	3.91611	7.11263	1.57407	3.08418	3.55302	4.24687	3.17918	6.89413
chr1	11469567	11479249	2301	bait_165	chr1	11333126	11340685	2272	.	-137502	5.41226	3.99876	8.87644	3.76937	5.72358	5.15226	2.13488	4.37953	1.97066	4.44694	3.33599	6.47689
chr1	11469567	11479249	2301	bait_165	chr1	11340686	11342954	2273	.	-132588	2.16723	1.77617	5.41313	1.22503	3.47644	3.57799	1.54014	3.08671	0.533104	4.03552	2.21537	4.46235
chr1	11469567	11479249	2301	bait_165	chr1	11342955	11344698	2274	.	-130581	3.55042	3.52224	3.39274	3.0095	2.78319	5.78647	1.2	2.22557	1.27608	3.05336	1.94362	3.75752
chr1	11469567	11479249	2301	bait_165	chr1	11346291	11357778	2277	.	-122373	3.57674	2.07438	3.37174	3.77517	2.8035	5.37896	1.24145	2.60123	1.73204	2.83358	1.89952	3.31323
chr1	11469567	11479249	2301	bait_165	chr1	11374616	11375723	2281	.	-99238	2.6063	2.84301	4.99365	3.12258	4.04326	3.87651	7.57027	3.70617	1.59819	4.95149	1.90039	4.86696
chr1	11469567	11479249	2301	bait_165	chr1	11376072	11377512	2283	.	-97616	5.3842	2.38354	4.7888	3.47123	3.86565	6.59502	6.19505	3.65006	0.900516	4.86364	2.88098	3.74532
chr1	11469567	11479249	2301	bait_165	chr1	11377513	11384423	2284	.	-93440	3.59456	6.10583	2.20122	2.6085	2.45452	4.05927	7.09156	4.86423	2.20552	3.04769	3.0158	2.1735
chr1	11469567	11479249	2301	bait_165	chr1	11454825	11460081	2298	.	-16955	3.47241	2.1039	4.19006	2.7115	2.71492	3.28158	4.47275	3.56465	1.96796	5.05236	2.37472	3.80267
chr1	11469567	11479249	2301	bait_165	chr1	11479574	11489822	2303	.	10290	3.85905	2.51123	4.62622	2.99277	4.45896	5.20531	4.34541	1.7877	1.90224	5.27978	2.68431	3.62954
chr1	11469567	11479249	2301	bait_165	chr1	11539264	11552220	2317	.	71334	3.19716	3.44936	4.1408	2.34555	3.6411	5.30647	4.58449	5.49967	1.07748	4.13564	2.345	5.00307
chr1	11469567	11479249	2301	bait_165	chr1	11552221	11556055	2318	.	79730	4.43497	3.31138	5.17851	3.21115	5.09151	5.37628	6.60686	5.6512	2.0599	7.65624	3.07534	5.89782
chr1	11469567	11479249	2301	bait_165	chr1	11556056	11558866	2319	.	83053	4.8905	1.99293	5.1471	2.58269	4.15729	6.17045	6.36853	4.16302	0.911655	5.39522	1.75221	5.6463
chr1	11469567	11479249	2301	bait_165	chr1	11567036	11572409	2323	.	95315	4.57839	2.32202	4.34067	3.67786	3.36878	4.6198	6.18399	5.89717	2.00453	5.86668	3.0856	4.15813
chr1	11469567	11479249	2301	bait_165	chr1	11572410	11585679	2324	.	104637	4.0023	1.73962	4.40091	2.58192	3.44065	5.91679	2.46886	5.13199	1.44833	3.27865	1.38371	3.14068
chr1	11469567	11479249	2301	bait_165	chr1	11585680	11594401	2325	.	115633	2.05967	1.94737	2.905	0.830069	2.3972	5.04463	4.28096	1.97768	1.10636	2.65298	1.47305	2.39691
chr1	11469567	11479249	2301	bait_165	chr1	11594402	11607965	2326	.	126776	8.22633	6.72459	13.7281	5.58019	5.61784	15.87	19.1364	11.2128	5.13449	9.65149	7.56588	17.3205
chr1	11469567	11479249	2301	bait_165	chr1	11618027	11618976	2329	.	144094	6.31247	3.3195	7.89089	3.98893	4.99367	6.80431	10.1365	7.46293	2.76514	8.71928	4.79095	11.6048
chr1	11469567	11479249	2301	bait_165	chr1	11618977	11620632	2330	.	145397	5.20741	3.0645	7.00013	5.26064	3.87768	7.9326	9.55205	6.5358	2.79119	7.96369	3.14788	9.61912
chr1	11469567	11479249	2301	bait_165	chr1	11620633	11623782	2331	.	147800	6.10511	1.74374	5.99978	1.67773	4.84054	5.59268	6.10533	1.36962	0.609701	5.61271	2.13501	6.44877
chr1	11469567	11479249	2301	bait_165	chr1	11623783	11627276	2332	.	151122	8.34999	3.19168	8.3342	5.82823	6.68027	7.90171	9.95381	8.80209	2.90513	12.0812	4.7546	12.6597
chr1	11469567	11479249	2301	bait_165	chr1	11627277	11637025	2333	.	157743	9.21558	8.97143	8.39896	3.95732	5.21606	11.7914	13.1386	8.774	3.42556	10.1544	3.46539	14.2871
chr1	11469567	11479249	2301	bait_165	chr1	11637026	11640031	2334	.	164121	5.16056	2.54848	8.60495	2.53075	3.34985	12.6975	8.34253	3.09136	0.986647	7.77596	2.28474	6.33295
chr1	11469567	11479249	2301	bait_165	chr1	11640032	11640824	2335	.	166020	10.9429	7.96911	14.4224	6.48931	5.02623	10.1649	19.1373	11.7672	4.4433	12.9176	6.28275	20.3256
chr1	11469567	11479249	2301	bait_165	chr1	11640825	11644734	2336	.	168372	3.80914	3.24908	4.13903	1.84368	1.62472	7.86693	7.30715	2.17917	0.213464	4.34903	2.06646	5.14951
chr1	11469567	11479249	2301	bait_165	chr1	11644735	11645271	2337	.	170595	5.8613	4.97103	3.86037	1.43603	1.10069	4.06048	7.41309	3.5461	1.03105	4.707	2.10055	6.57813
chr1	11469567	11479249	2301	bait_165	chr1	11661678	11662696	2340	.	187779	1.30811	1.33807	2.5104	2.4671	1.70918	1.86327	5.74597	3.13001	0.241068	3.01849	1.7339	4.88384
chr1	11469567	11479249	2301	bait_165	chr1	11703504	11711147	2346	.	232918	2.01879	2.45565	2.02439	1.18932	1.46043	4.82452	3.0991	2.93561	1.0161	1.40602	0.831418	5.04835
chr1	11469567	11479249	2301	bait_165	chr1	11711148	11714300	2347	.	238316	1.57109	3.3354	3.18866	1.22585	2.09832	2.99127	4.13385	0.980535	0.0382042	2.1078	0.856943	5.16678
chr1	11469567	11479249	2301	bait_165	chr1	11715302	11715820	2349	.	241153	2.38384	2.54643	2.5571	3.1324	2.12917	4.51243	5.51755	1.36798	1.9601	2.85053	2.17085	4.88553
chr1	11469567	11479249	2301	bait_165	chr1	11715821	11723332	2350	.	245169	3.58547	2.1855	2.84067	2.08559	1.17152	3.09745	3.93994	3.51667	0.663964	2.53551	2.42191	6.02333
chr1	11469567	11479249	2301	bait_165	chr1	11723333	11733431	2351	.	253974	4.37083	3.11711	2.73483	3.33374	0.670208	2.98449	5.8443	3.6261	1.10826	2.63721	2.10371	5.14867
chr1	11469567	11479249	2301	bait_165	chr1	26621809	26625950	5795	.	15149472	0	0	0	0	0	0	13.8777	0	0	0	0	0
chr1	11469567	11479249	2301	bait_165	chr1	26625951	26634517	5796	.	15155826	0	0	0	0	0	0	33.6389	0	0	0	0	0
chr1	11469567	11479249	2301	bait_165	chr1	26634518	26635597	5797	.	15160650	0	0	0	0	0	0	18.6637	0	0	0	0	0
chr1	11469567	11479249	2301	bait_165	chr1	26635598	26639372	5798	.	15163077	0	0	0	0	0	0	28.3001	0	0	0	0	0
chr1	11469567	11479249	2301	bait_165	chr1	26639373	26644043	5799	.	15167300	0	0	0	0	0	0	38.6316	0	0	0	0	0
chr1	11469567	11479249	2301	bait_165	chr1	26644044	26648702	5800	.	15171965	0	0	0	0	0	0	38.6354	0	0	0	0	0
chr1	11469567	11479249	2301	bait_165	chr1	26648703	26651921	5801	.	15175904	0	0	0	0	0	0	79.0205	0	0	0	0	0
chr1	11469567	11479249	2301	bait_165	chr1	26651922	26655457	5802	.	15179282	0	0	0	0	0	0	27.6047	0	0	0	0	0
chr1	11469567	11479249	2301	bait_165	chr1	26655458	26663294	5803	.	15184968	0	0	0	0	0	0	23.4768	0	0	0	0	0
chr1	11469567	11479249	2301	bait_165	chr1	26663295	26666417	5804	.	15190448	0	0	0	0	0	0	28.2964	0	0	0	0	0
chr1	11469567	11479249	2301	bait_165	chr1	26666418	26677763	5805	.	15197683	0	0	0	0	0	0	27.6022	0	0	0	0	0
chr1	11469567	11479249	2301	bait_165	chr1	26677764	26681432	5806	.	15205190	0	0	0	0	0	0	28.2944	0	0	0	0	0
chr1	11469567	11479249	2301	bait_165	chr1	26681433	26682669	5807	.	15207643	0	0	0	0	0	0	68.9118	0	0	0	0	0
chr1	11469567	11479249	2301	bait_165	chr1	26682670	26689132	5808	.	15211493	0	0	0	0	0	0	27.6003	0	0	0	0	0
chr1	11469567	11479249	2301	bait_165	chr1	26689133	26690882	5809	.	15215600	0	0	0	0	0	0	28.2929	0	0	0	0	0
chr1	11469567	11479249	2301	bait_165	chr1	26690883	26691247	5810	.	15216657	0	0	0	0	0	0	94.3841	0	0	0	0	0
chr1	11469567	11479249	2301	bait_165	chr1	26691566	26701252	5812	.	15222001	0	0	0	0	0	0	38.6767	0	0	0	0	0
chr1	11469567	11479249	2301	bait_165	chr1	26701253	26702404	5813	.	15227421	0	0	0	0	0	0	63.8695	0	0	0	0	0
chr1	11469567	11479249	2301	bait_165	chr1	26702405	26706963	5814	.	15230276	0	0	0	0	0	0	28.2909	0	0	0	0	0
chr1	11469567	11479249	2301	bait_165	chr1	26706964	26713176	5815	.	15235662	0	0	0	0	0	0	13.904	0	0	0	0	0
chr1	11469567	11479249	2301	bait_165	chr1	26713177	26719326	5816	.	15241844	0	0	0	0	0	0	9.15844	0	0	0	0	0
chr1	11469567	11479249	2301	bait_165	chr1	26719327	26727631	5817	.	15249071	0	0	0	0	0	0	18.6989	0	0	0	0	0
chr1	11469567	11479249	2301	bait_165	chr1	26727632	26735963	5818	.	15257390	0	0	0	0	0	0	27.5941	0	0	0	0	0
chr1	11469567	11479249	2301	bait_165	chr1	26735964	26742533	5819	.	15264841	0	0	0	0	0	0	13.9129	0	0	0	0	0
chr1	11469567	11479249	2301	bait_165	chr1	26742534	26744685	5820	.	15269202	0	0	0	0	0	0	23.5407	0	0	0	0	0
chr1	11469567	11479249	2301	bait_165	chr1	26744686	26745487	5821	.	15270679	0	0	0	0	0	0	28.2855	0	0	0	0	0
chr1	11469567	11479249	2301	bait_165	chr1	26745488	26750453	5822	.	15273563	0	0	0	0	0	0	28.2851	0	0	0	0	0
chr1	11469567	11479249	2301	bait_165	chr1	26750454	26751459	5823	.	15276549	0	0	0	0	0	0	48.7672	0	0	0	0	0
chr1	11469567	11479249	2301	bait_165	chr1	26751460	26752914	5824	.	15277779	0	0	0	0	0	0	43.7375	0	0	0	0	0
chr1	11469567	11479249	2301	bait_165	chr1	26752915	26761564	5825	.	15282832	0	0	0	0	0	0	38.7267	0	0	0	0	0
chr1	11469567	11479249	2301	bait_165	chr1	26761565	26764454	5826	.	15288602	0	0	0	0	0	0	33.7343	0	0	0	0	0
chr1	11469567	11479249	2301	bait_165	chr1	26764455	26767694	5827	.	15291667	0	0	0	0	0	0	18.7159	0	0	0	0	0
chr1	11469567	11479249	2301	bait_165	chr1	26767695	26768565	5828	.	15293722	0	0	0	0	0	0	28.2823	0	0	0	0	0
chr1	11469567	11479249	2301	bait_165	chr1	26768566	26778622	5829	.	15299186	0	0	0	0	0	0	23.5367	0	0	0	0	0
chr1	11469567	11479249	2301	bait_165	chr1	26778623	26779329	5830	.	15304568	0	0	0	0	0	0	38.7445	0	0	0	0	0
chr1	11469567	11479249	2301	bait_165	chr1	26779387	26782115	5832	.	15306343	0	0	0	0	0	0	23.5711	0	0	0	0	0
chr1	11469567	11479249	2301	bait_165	chr1	26782116	26783857	5833	.	15308579	0	0	0	0	0	0	28.2803	0	0	0	0	0
chr1	11469567	11479249	2301	bait_165	chr1	26783858	26785538	5834	.	15310290	0	0	0	0	0	0	33.7498	0	0	0	0	0
chr1	11469567	11479249	2301	bait_165	chr1	26785539	26785961	5835	.	15311342	0	0	0	0	0	0	48.8031	0	0	0	0	0
chr1	11469567	11479249	2301	bait_165	chr1	26785962	26789242	5836	.	15313194	0	0	0	0	0	0	43.7702	0	0	0	0	0
chr1	11469567	11479249	2301	bait_165	chr1	26789243	26794543	5837	.	15317485	0	0	0	0	0	0	74.1616	0	0	0	0	0
chr1	11469567	11479249	2301	bait_165	chr1	26794544	26797079	5838	.	15321404	0	0	0	0	0	0	94.5942	0	0	0	0	0
chr1	11469567	11479249	2301	bait_165	chr1	26797080	26800756	5839	.	15324510	0	0	0	0	0	0	28.2782	0	0	0	0	0
chr1	11469567	11479249	2301	bait_165	chr1	26800757	26821307	5840	.	15336624	0	0	0	0	0	0	18.734	0	0	0	0	0
chr1	11469567	11479249	2301	bait_165	chr1	26821308	26828461	5841	.	15350477	0	0	0	0	0	0	23.5562	0	0	0	0	0
chr1	11469567	11479249	2301	bait_165	chr1	26828462	26830183	5842	.	15354915	0	0	0	0	0	0	9.18213	0	0	0	0	0
chr1	11469567	11479249	2301	bait_165	chr1	26830184	26831082	5843	.	15356225	0	0	0	0	0	0	18.7414	0	0	0	0	0
chr1	11469567	11479249	2301	bait_165	chr1	26831083	26832537	5844	.	15357402	0	0	0	0	0	0	38.7877	0	0	0	0	0
chr1	11469567	11479249	2301	bait_165	chr1	26832538	26835019	5845	.	15359371	0	0	0	0	0	0	33.7849	0	0	0	0	0
chr1	11469567	11479249	2301	bait_165	chr1	26835020	26848337	5846	.	15367271	0	0	0	0	0	0	13.9439	0	0	0	0	0
chr1	11469567	11479249	2301	bait_165	chr1	26848338	26850501	5847	.	15375012	0	0	0	0	0	0	13.9462	0	0	0	0	0
chr1	11469567	11479249	2301	bait_165	chr1	26850502	26859524	5848	.	15380605	0	0	0	0	0	0	9.18749	0	0	0	0	0
chr1	11469567	11479249	2301	bait_165	chr1	26859525	26861547	5849	.	15386128	0	0	0	0	0	0	18.7533	0	0	0	0	0
chr1	11469567	11479249	2301	bait_165	chr1	26861548	26867773	5850	.	15390253	0	0	0	0	0	0	38.8145	0	0	0	0	0
chr1	11469567	11479249	2301	bait_165	chr1	26867774	26879035	5851	.	15398997	0	0	0	0	0	0	13.9534	0	0	0	0	0
chr1	11469567	11479249	2301	bait_165	chr1	26879036	26880918	5852	.	15405569	0	0	0	0	0	0	13.9554	0	0	0	0	0
chr1	11469567	11479249	2301	bait_165	chr1	26880919	26884208	5853	.	15408156	0	0	0	0	0	0	28.8329	0	0	0	0	0
chr1	11469567	11479249	2301	bait_165	chr1	26884209	26885905	5854	.	15410649	0	0	0	0	0	0	13.9569	0	0	0	0	0
chr1	11469567	11479249	2301	bait_165	chr1	26885906	26889213	5855	.	15413152	0	0	0	0	0	0	23.6123	0	0	0	0	0
chr1	11469567	11479249	2301	bait_165	chr1	26895937	26902208	5857	.	15424665	0	0	0	0	0	0	18.7687	0	0	0	0	0
chr1	11469567	11479249	2301	bait_165	chr1	26902209	26903278	5858	.	15428336	0	0	0	0	0	0	13.9623	0	0	0	0	0
chr1	11479250	11479573	2302	bait_166	chr1	11095330	11098688	2216	.	-382402	3.0769	2.90168	2.56572	1.11907	1.47614	2.97298	0	0.91675	1.66657	5.27046	0.812509	3.89747
chr1	11479250	11479573	2302	bait_166	chr1	11131140	11132118	2222	.	-347782	1.45633	1.00198	1.22416	1.24798	1.32585	3.3048	0.827944	0.399818	2.59463	7.25099	0.944537	1.52519
chr1	11479250	11479573	2302	bait_166	chr1	11189409	11190926	2239	.	-289244	2.20861	1.80576	1.5678	0.993894	2.02521	2.91369	2.0812	2.13603	2.65176	5.59175	0.576839	2.02357
chr1	11479250	11479573	2302	bait_166	chr1	11216381	11218607	2245	.	-261917	3.33878	1.93838	1.55957	1.63625	0.943349	5.21556	1.31028	1.10546	1.55425	4.693	1.15484	3.12585
chr1	11479250	11479573	2302	bait_166	chr1	11227912	11240870	2249	.	-245020	2.41622	2.42664	2.96861	3.33935	3.44018	7.49474	2.76081	2.28099	1.44915	3.48132	1.91894	3.42986
chr1	11479250	11479573	2302	bait_166	chr1	11240871	11242951	2250	.	-237500	4.9962	2.34419	4.28362	1.8109	3.0901	4.40398	4.03662	2.21907	1.04646	5.06993	2.20022	3.57557
chr1	11479250	11479573	2302	bait_166	chr1	11242952	11246021	2251	.	-234925	3.24271	2.62849	3.40502	1.78558	0.821429	4.1032	2.88857	2.19768	1.38527	5.29924	1.993	4.87341
chr1	11479250	11479573	2302	bait_166	chr1	11261669	11262642	2255	bait_159	-217256	1.55465	4.20753	2.0125	1.23351	0.771005	0.612231	0.975703	2.94565	6.83043	1.8714	1.27519	3.35112
chr1	11479250	11479573	2302	bait_166	chr1	11281692	11283863	2262	.	-196634	5.74945	2.69308	5.85489	2.71358	3.78359	5.19767	3.22204	5.37582	2.46546	5.32596	3.44203	6.19891
chr1	11479250	11479573	2302	bait_166	chr1	11283864	11290599	2263	.	-192180	4.43446	2.62525	6.23497	2.30423	3.49325	4.85105	3.13364	1.48414	2.75966	2.6123	2.11393	3.70446
chr1	11479250	11479573	2302	bait_166	chr1	11290600	11291016	2264	.	-188603	3.77989	2.30941	5.38929	2.73971	2.51134	1.35823	2.20162	2.50799	3.06143	4.36916	2.06435	4.99449
chr1	11479250	11479573	2302	bait_166	chr1	11291017	11294688	2265	.	-186559	5.40274	4.75035	7.61839	4.06679	5.64813	5.72094	6.24851	3.97175	4.12568	7.70927	4.9905	9.0447
chr1	11479250	11479573	2302	bait_166	chr1	11294689	11299282	2266	.	-182426	4.16151	2.47652	5.85394	2.95081	4.93769	5.16855	3.37071	2.43205	1.63084	5.3644	2.11932	5.04948
chr1	11479250	11479573	2302	bait_166	chr1	11299283	11317279	2267	.	-171130	5.13442	1.61003	5.41532	3.50264	5.83998	6.55265	2.32609	3.32178	1.51645	3.90786	2.2207	4.29487
chr1	11479250	11479573	2302	bait_166	chr1	11326858	11328719	2270	.	-151623	6.33036	1.39387	9.2211	4.90577	5.57403	7.33397	2.86566	2.97188	3.32693	5.14624	3.26954	8.00872
chr1	11479250	11479573	2302	bait_166	chr1	11333126	11340685	2272	.	-142506	5.88597	4.02079	8.72985	3.31676	5.50065	6.85121	3.68666	3.72542	3.70913	6.33268	3.27983	6.15178
chr1	11479250	11479573	2302	bait_166	chr1	11346291	11357778	2277	.	-127377	3.19733	0.672103	4.6959	2.53006	4.56962	6.20458	1.72965	1.22595	1.99019	3.39851	2.02448	3.7708
chr1	11479250	11479573	2302	bait_166	chr1	11359955	11361177	2279	.	-118845	2.58288	2.01661	5.32785	2.53001	4.09237	3.24553	2.24992	1.61167	1.61064	3.59108	2.34142	4.13247
chr1	11479250	11479573	2302	bait_166	chr1	11374616	11375723	2281	.	-104242	3.55661	1.73085	5.86416	4.04436	4.17845	5.20916	6.46252	3.51576	2.20264	5.19747	2.97843	6.13617
chr1	11479250	11479573	2302	bait_166	chr1	11376072	11377512	2283	.	-102619	5.78187	1.85154	4.6562	2.75739	4.6619	6.26813	6.91598	2.2775	2.82217	7.16751	2.6536	5.5842
chr1	11479250	11479573	2302	bait_166	chr1	11377513	11384423	2284	.	-98443	4.38834	5.24894	1.54099	2.61568	3.91101	4.1652	8.39802	4.53405	2.91301	3.92204	2.61183	1.72879
chr1	11479250	11479573	2302	bait_166	chr1	11499048	11502284	2309	.	21255	3.0826	1.20484	2.70622	2.06645	3.63257	5.02273	4.22245	1.76888	1.07554	3.65226	1.96302	2.73637
chr1	11479250	11479573	2302	bait_166	chr1	11539264	11552220	2317	.	66331	4.41179	2.86271	4.8585	2.37076	2.88152	4.59371	6.01561	3.32915	2.31262	4.62595	3.34509	4.51035
chr1	11479250	11479573	2302	bait_166	chr1	11552221	11556055	2318	.	74727	5.3315	2.21686	6.74126	2.9817	5.34609	6.14759	6.21349	3.71787	2.82471	6.41203	3.67392	5.69026
chr1	11479250	11479573	2302	bait_166	chr1	11556056	11558866	2319	.	78050	6.68199	2.86325	4.07541	3.22607	4.17942	6.44753	6.07569	2.48677	1.56822	5.20339	1.71304	6.44597
chr1	11479250	11479573	2302	bait_166	chr1	11558867	11559359	2320	.	79702	3.89513	2.65461	3.04256	1.99013	3.31201	3.53419	4.23256	3.33182	1.77539	3.6106	2.45225	6.70841
chr1	11479250	11479573	2302	bait_166	chr1	11559360	11563183	2321	.	81860	3.37274	1.29602	3.37581	2.36896	3.06493	3.7473	4.1449	2.40477	1.01906	4.65238	2.38403	6.48822
chr1	11479250	11479573	2302	bait_166	chr1	11567036	11572409	2323	.	90311	6.32988	1.86779	4.76917	3.21614	3.53769	6.7186	5.50191	5.57867	1.68009	5.32373	2.8383	6.00764
chr1	11479250	11479573	2302	bait_166	chr1	11572410	11585679	2324	.	99633	4.93355	2.24771	4.30166	2.56178	3.85855	4.94926	3.87782	5.07912	1.49147	5.22237	1.96898	4.11875
chr1	11479250	11479573	2302	bait_166	chr1	11594402	11607965	2326	.	121772	9.7182	6.50673	15.096	6.77169	6.60011	17.7798	20.3778	10.2616	6.18249	11.9936	7.45848	19.5788
chr1	11479250	11479573	2302	bait_166	chr1	11618027	11618976	2329	.	139090	8.67054	4.59544	9.60979	6.26009	6.56053	8.36907	11.7693	6.48998	4.21359	9.28074	4.03805	10.5659
chr1	11479250	11479573	2302	bait_166	chr1	11618977	11620632	2330	.	140393	7.37048	2.8599	6.77566	4.47723	4.66082	10.5606	12.0827	4.61185	3.65132	7.39269	3.95719	11.4852
chr1	11479250	11479573	2302	bait_166	chr1	11620633	11623782	2331	.	142796	3.90576	3.35317	7.19244	3.59607	4.30307	9.31663	7.20859	2.5112	2.54416	7.72729	1.87789	9.58588
chr1	11479250	11479573	2302	bait_166	chr1	11623783	11627276	2332	.	146118	8.67862	4.59988	10.4584	5.27941	7.08903	13.0517	12.6049	6.77399	3.19854	10.3953	4.79842	13.4288
chr1	11479250	11479573	2302	bait_166	chr1	11627277	11637025	2333	.	152740	7.12077	8.14385	10.9939	4.49654	6.11227	9.24989	12.3587	5.99735	2.73845	11.3179	3.16846	12.645
chr1	11479250	11479573	2302	bait_166	chr1	11637026	11640031	2334	.	159117	9.81322	3.28178	8.79194	2.62264	2.93805	9.66111	13.3475	4.1171	1.66869	11.5763	3.05862	8.83679
chr1	11479250	11479573	2302	bait_166	chr1	11640032	11640824	2335	.	161017	13.1933	7.48231	16.4748	6.89467	8.77514	15.4327	23.5183	11.8157	5.58888	16.5851	6.98387	26.4223
chr1	11479250	11479573	2302	bait_166	chr1	11640825	11644734	2336	.	163368	5.35928	2.88967	5.26823	3.61267	3.19364	7.17864	8.806	2.84811	2.01299	5.37731	1.96821	5.75538
chr1	11479250	11479573	2302	bait_166	chr1	11644735	11645271	2337	.	165592	7.81222	3.42728	3.98687	2.6112	1.8361	4.07328	8.71513	4.26719	2.98717	5.45879	2.93252	8.50087
chr1	11479250	11479573	2302	bait_166	chr1	11714301	11715301	2348	.	235390	2.29567	2.01536	2.81658	1.97921	2.18889	2.69759	5.13545	1.00842	2.15213	3.87717	1.65163	3.80346
chr1	11479250	11479573	2302	bait_166	chr1	11715302	11715820	2349	.	236150	3.26364	2.9645	4.46309	4.04432	2.84709	3.88519	6.62743	1.01129	1.76751	2.0134	1.83079	6.02165
chr1	11479250	11479573	2302	bait_166	chr1	11715821	11723332	2350	.	240165	2.67451	1.75821	2.69259	1.83709	1.21659	3.47625	5.55171	2.67366	2.19775	2.31478	2.04953	3.61951
chr1	11479250	11479573	2302	bait_166	chr1	26621809	26625950	5795	.	15144468	0	0	0	0	0	0	27.6095	0	0	0	0	0
chr1	11479250	11479573	2302	bait_166	chr1	26625951	26634517	5796	.	15150823	0	0	0	0	0	0	28.3018	0	0	0	0	0
chr1	11479250	11479573	2302	bait_166	chr1	26634518	26635597	5797	.	15155646	0	0	0	0	0	0	27.608	0	0	0	0	0
chr1	11479250	11479573	2302	bait_166	chr1	26635598	26639372	5798	.	15158074	0	0	0	0	0	0	86.1255	0	0	0	0	0
chr1	11479250	11479573	2302	bait_166	chr1	26639373	26644043	5799	.	15162297	0	0	0	0	0	0	22.5257	0	0	0	0	0
chr1	11479250	11479573	2302	bait_166	chr1	26644044	26648702	5800	.	15166962	0	0	0	0	0	0	42.0387	0	0	0	0	0
chr1	11479250	11479573	2302	bait_166	chr1	26648703	26651921	5801	.	15170901	0	0	0	0	0	0	86.1499	0	0	0	0	0
chr1	11479250	11479573	2302	bait_166	chr1	26651922	26655457	5802	.	15174278	0	0	0	0	0	0	28.2986	0	0	0	0	0
chr1	11479250	11479573	2302	bait_166	chr1	26655458	26663294	5803	.	15179965	0	0	0	0	0	0	28.2978	0	0	0	0	0
chr1	11479250	11479573	2302	bait_166	chr1	26663295	26666417	5804	.	15185445	0	0	0	0	0	0	101.003	0	0	0	0	0
chr1	11479250	11479573	2302	bait_166	chr1	26666418	26677763	5805	.	15192679	0	0	0	0	0	0	27.6029	0	0	0	0	0
chr1	11479250	11479573	2302	bait_166	chr1	26677764	26681432	5806	.	15200187	0	0	0	0	0	0	145.716	0	0	0	0	0
chr1	11479250	11479573	2302	bait_166	chr1	26681433	26682669	5807	.	15202640	0	0	0	0	0	0	56.7036	0	0	0	0	0
chr1	11479250	11479573	2302	bait_166	chr1	26682670	26689132	5808	.	15206490	0	0	0	0	0	0	28.2942	0	0	0	0	0
chr1	11479250	11479573	2302	bait_166	chr1	26689133	26690882	5809	.	15210596	0	0	0	0	0	0	28.2936	0	0	0	0	0
chr1	11479250	11479573	2302	bait_166	chr1	26690883	26691247	5810	.	15211654	0	0	0	0	0	0	86.2272	0	0	0	0	0
chr1	11479250	11479573	2302	bait_166	chr1	26691248	26691565	5811	.	15211995	0	0	0	0	0	0	8.62995	0	0	0	0	0
chr1	11479250	11479573	2302	bait_166	chr1	26691566	26701252	5812	.	15216998	0	0	0	0	0	0	51.831	0	0	0	0	0
chr1	11479250	11479573	2302	bait_166	chr1	26701253	26702404	5813	.	15222417	0	0	0	0	0	0	42.0904	0	0	0	0	0
chr1	11479250	11479573	2302	bait_166	chr1	26702405	26706963	5814	.	15225273	0	0	0	0	0	0	28.2916	0	0	0	0	0
chr1	11479250	11479573	2302	bait_166	chr1	26706964	26713176	5815	.	15230659	0	0	0	0	0	0	26.6814	0	0	0	0	0
chr1	11479250	11479573	2302	bait_166	chr1	26713177	26719326	5816	.	15236840	0	0	0	0	0	0	37.2506	0	0	0	0	0
chr1	11479250	11479573	2302	bait_166	chr1	26719327	26727631	5817	.	15244068	0	0	0	0	0	0	28.2891	0	0	0	0	0
chr1	11479250	11479573	2302	bait_166	chr1	26727632	26735963	5818	.	15252386	0	0	0	0	0	0	28.2879	0	0	0	0	0
chr1	11479250	11479573	2302	bait_166	chr1	26735964	26742533	5819	.	15259837	0	0	0	0	0	0	17.8982	0	0	0	0	0
chr1	11479250	11479573	2302	bait_166	chr1	26742534	26744685	5820	.	15264198	0	0	0	0	0	0	28.2863	0	0	0	0	0
chr1	11479250	11479573	2302	bait_166	chr1	26744686	26745487	5821	.	15265675	0	0	0	0	0	0	37.2744	0	0	0	0	0
chr1	11479250	11479573	2302	bait_166	chr1	26745488	26750453	5822	.	15268559	0	0	0	0	0	0	13.2511	0	0	0	0	0
chr1	11479250	11479573	2302	bait_166	chr1	26750454	26751459	5823	.	15271545	0	0	0	0	0	0	27.5922	0	0	0	0	0
chr1	11479250	11479573	2302	bait_166	chr1	26751460	26752914	5824	.	15272776	0	0	0	0	0	0	42.1373	0	0	0	0	0
chr1	11479250	11479573	2302	bait_166	chr1	26752915	26761564	5825	.	15277828	0	0	0	0	0	0	42.142	0	0	0	0	0
chr1	11479250	11479573	2302	bait_166	chr1	26761565	26764454	5826	.	15283598	0	0	0	0	0	0	26.6743	0	0	0	0	0
chr1	11479250	11479573	2302	bait_166	chr1	26764455	26767694	5827	.	15286663	0	0	0	0	0	0	27.5901	0	0	0	0	0
chr1	11479250	11479573	2302	bait_166	chr1	26767695	26768565	5828	.	15288719	0	0	0	0	0	0	32.4526	0	0	0	0	0
chr1	11479250	11479573	2302	bait_166	chr1	26768566	26778622	5829	.	15294183	0	0	0	0	0	0	51.919	0	0	0	0	0
chr1	11479250	11479573	2302	bait_166	chr1	26778623	26779329	5830	.	15299565	0	0	0	0	0	0	22.5912	0	0	0	0	0
chr1	11479250	11479573	2302	bait_166	chr1	26779387	26782115	5832	.	15301340	0	0	0	0	0	0	51.9271	0	0	0	0	0
chr1	11479250	11479573	2302	bait_166	chr1	26782116	26783857	5833	.	15303575	0	0	0	0	0	0	66.6574	0	0	0	0	0
chr1	11479250	11479573	2302	bait_166	chr1	26783858	26785538	5834	.	15305287	0	0	0	0	0	0	27.5876	0	0	0	0	0
chr1	11479250	11479573	2302	bait_166	chr1	26785539	26785961	5835	.	15306339	0	0	0	0	0	0	28.2806	0	0	0	0	0
chr1	11479250	11479573	2302	bait_166	chr1	26785962	26789242	5836	.	15308191	0	0	0	0	0	0	81.4641	0	0	0	0	0
chr1	11479250	11479573	2302	bait_166	chr1	26789243	26794543	5837	.	15312482	0	0	0	0	0	0	28.2798	0	0	0	0	0
chr1	11479250	11479573	2302	bait_166	chr1	26794544	26797079	5838	.	15316400	0	0	0	0	0	0	91.3767	0	0	0	0	0
chr1	11479250	11479573	2302	bait_166	chr1	26797080	26800756	5839	.	15319507	0	0	0	0	0	0	27.5857	0	0	0	0	0
chr1	11479250	11479573	2302	bait_166	chr1	26800757	26821307	5840	.	15331621	0	0	0	0	0	0	27.5841	0	0	0	0	0
chr1	11479250	11479573	2302	bait_166	chr1	26821308	26828461	5841	.	15345473	0	0	0	0	0	0	22.6194	0	0	0	0	0
chr1	11479250	11479573	2302	bait_166	chr1	26828462	26830183	5842	.	15349911	0	0	0	0	0	0	13.2761	0	0	0	0	0
chr1	11479250	11479573	2302	bait_166	chr1	26830184	26831082	5843	.	15351222	0	0	0	0	0	0	22.6221	0	0	0	0	0
chr1	11479250	11479573	2302	bait_166	chr1	26831083	26832537	5844	.	15352399	0	0	0	0	0	0	37.3457	0	0	0	0	0
chr1	11479250	11479573	2302	bait_166	chr1	26832538	26835019	5845	.	15354367	0	0	0	0	0	0	37.3473	0	0	0	0	0
chr1	11479250	11479573	2302	bait_166	chr1	26835020	26848337	5846	.	15362267	0	0	0	0	0	0	13.2799	0	0	0	0	0
chr1	11479250	11479573	2302	bait_166	chr1	26848338	26850501	5847	.	15370008	0	0	0	0	0	0	22.6373	0	0	0	0	0
chr1	11479250	11479573	2302	bait_166	chr1	26850502	26859524	5848	.	15375602	0	0	0	0	0	0	26.885	0	0	0	0	0
chr1	11479250	11479573	2302	bait_166	chr1	26859525	26861547	5849	.	15381125	0	0	0	0	0	0	22.6322	0	0	0	0	0
chr1	11479250	11479573	2302	bait_166	chr1	26861548	26867773	5850	.	15385249	0	0	0	0	0	0	32.5218	0	0	0	0	0
chr1	11479250	11479573	2302	bait_166	chr1	26867774	26879035	5851	.	15393993	0	0	0	0	0	0	26.8826	0	0	0	0	0
chr1	11479250	11479573	2302	bait_166	chr1	26879036	26880918	5852	.	15400566	0	0	0	0	0	0	26.8817	0	0	0	0	0
chr1	11479250	11479573	2302	bait_166	chr1	26880919	26884208	5853	.	15403152	0	0	0	0	0	0	22.6472	0	0	0	0	0
chr1	11479250	11479573	2302	bait_166	chr1	26884209	26885905	5854	.	15405646	0	0	0	0	0	0	13.2932	0	0	0	0	0
chr1	11479250	11479573	2302	bait_166	chr1	26885906	26889213	5855	.	15408148	0	0	0	0	0	0	27.5738	0	0	0	0	0
chr1	11479250	11479573	2302	bait_166	chr1	26889214	26895936	5856	.	15413164	0	0	0	0	0	0	17.9599	0	0	0	0	0
chr1	11479250	11479573	2302	bait_166	chr1	26895937	26902208	5857	.	15419661	0	0	0	0	0	0	17.9624	0	0	0	0	0
chr1	11479250	11479573	2302	bait_166	chr1	26903279	26911575	5859	.	15428016	0	0	0	0	0	0	17.9658	0	0	0	0	0
chr1	11479250	11479573	2302	bait_166	chr1	26949687	26958908	5864	.	15474886	0	0	0	0	0	0	17.9845	0	0	0	0	0
chr1	11479250	11479573	2302	bait_166	chr1	26960728	26961687	5866	.	15481796	0	0	0	0	0	0	8.68759	0	0	0	0	0
chr1	11479250	11479573	2302	bait_166	chr1	27035717	27039153	5882	.	15558024	0	0	0	0	0	0	8.70371	0	0	0	0	0
chr1	11479250	11479573	2302	bait_166	chr1	27137965	27141313	5904	.	15660228	0	0	0	0	0	0	8.72523	0	0	0	0	0
chr1	11479250	11479573	2302	bait_166	chr5	139114526	139122962	621235	.		0	0	0	0	0	0	0	0	0	9.26273	0	0
chr1	11479250	11479573	2302	bait_166	chr5	139122963	139126761	621236	.		0	0	0	0	0	0	0	0	0	9.26273	0	0
chr1	11479250	11479573	2302	bait_166	chr5	139276520	139277421	621274	.		0	0	0	0	0	0	0	0	0	9.26273	0	0
chr1	11479250	11479573	2302	bait_166	chr5	139277422	139283131	621275	.		0	0	0	0	0	0	0	0	0	23.9431	0	0
chr1	11479250	11479573	2302	bait_166	chr5	139330667	139332922	621292	.		0	0	0	0	0	0	0	0	0	9.26273	0	0
chr1	11479250	11479573	2302	bait_166	chr5	139350896	139363326	621298	.		0	0	0	0	0	0	0	0	0	9.26273	0	0
chr1	11645272	11657290	2338	bait_172	chr1	11005090	11025668	2204	bait_125	-635902	2.23139	0	0	4.83822	5.88106	2.57138	0.45092	0	0	4.29218	0.302053	3.58707
chr1	11645272	11657290	2338	bait_172	chr1	11025669	11053063	2205	bait_146	-611915	6.27825	0	1.1426	6.44838	4.96371	4.82791	2.27498	0	0	4.1647	4.79758	2.4193
chr1	11645272	11657290	2338	bait_172	chr1	11053064	11062918	2206	bait_149	-593290	2.11517	0	3.94585	2.93607	9.8106	3.49816	3.1853	0	0	5.07504	3.73435	4.5329
chr1	11645272	11657290	2338	bait_172	chr1	11062919	11065854	2207	.	-586894	1.35568	0	1.89747	3.70173	3.87322	4.12487	2.89582	0	0	7.14987	1.53125	1.74092
chr1	11645272	11657290	2338	bait_172	chr1	11098689	11103394	2217	bait_150	-550239	0.379404	0	0.472958	2.76741	3.85906	3.21452	0	0	0	2.01399	3.50756	5.38283
chr1	11645272	11657290	2338	bait_172	chr1	11132236	11144021	2225	bait_151	-513152	1.88087	0	1.55572	2.61558	3.61189	2.48616	4.61027	0	0	3.61357	3.30604	5.128
chr1	11645272	11657290	2338	bait_172	chr1	11188254	11189408	2238	bait_155	-462450	4.90962	0	2.50477	2.39669	3.26504	2.63566	1.84044	0	0	2.5196	1.58896	5.73033
chr1	11645272	11657290	2338	bait_172	chr1	11242952	11246021	2251	.	-406794	3.27092	0	2.33973	2.99118	7.38689	1.59649	1.28287	0	0	1.17191	0.343331	2.86149
chr1	11645272	11657290	2338	bait_172	chr1	11247303	11261668	2254	bait_158	-396795	12.0626	0	6.37647	10.2881	7.68449	4.14458	2.96817	0	0	4.33679	3.28194	9.68267
chr1	11645272	11657290	2338	bait_172	chr1	11261669	11262642	2255	bait_159	-389125	7.14173	0	7.35946	9.45174	9.04937	4.85811	7.30581	0	0	9.60564	8.7835	15.2516
chr1	11645272	11657290	2338	bait_172	chr1	11262643	11265829	2256	bait_161	-387045	0.870768	0	1.61087	2.04272	2.28778	1.12126	1.58176	0	0	0.917776	0.814596	5.88598
chr1	11645272	11657290	2338	bait_172	chr1	11265830	11267806	2257	.	-384463	1.11124	0	2.23484	1.89981	5.32754	4.34798	0	0	0	4.27816	0.349878	0.445457
chr1	11645272	11657290	2338	bait_172	chr1	11469567	11479249	2301	bait_165	-176873	6.45295	0	1.59044	2.75398	1.68737	1.36056	6.36721	0	0	2.26388	3.02175	3.51294
chr1	11645272	11657290	2338	bait_172	chr1	11479250	11479573	2302	bait_166	-171869	5.49258	0	2.66534	3.5629	2.45443	1.96057	9.33741	0	0	4.02664	3.60703	8.09439
chr1	11645272	11657290	2338	bait_172	chr1	26764455	26767694	5827	.	15114794	0	0	0	0	0	0	14.042	0	0	0	0	0
chr1	11645272	11657290	2338	bait_172	chr1	26794544	26797079	5838	.	15144531	0	0	0	0	0	0	8.11854	0	0	0	0	0
chr1	11645272	11657290	2338	bait_172	chr1	26797080	26800756	5839	.	15147637	0	0	0	0	0	0	8.11887	0	0	0	0	0
chr1	11662697	11667718	2341	bait_173	chr1	11005090	11025668	2204	bait_125	-649828	5.19416	0	2.28873	5.02659	5.87544	2.96704	3.86124	0	0	3.46874	3.55075	7.3866
chr1	11662697	11667718	2341	bait_173	chr1	11025669	11053063	2205	bait_146	-625841	4.96772	0	2.5319	3.48674	4.24212	5.5138	0	0	0	0.966227	2.29349	2.22996
chr1	11662697	11667718	2341	bait_173	chr1	11053064	11062918	2206	bait_149	-607216	3.27581	0	3.13341	3.36414	5.00274	6.86737	2.08928	0	0	4.68483	3.97906	6.41381
chr1	11662697	11667718	2341	bait_173	chr1	11062919	11065854	2207	.	-600821	5.47315	0	4.52913	6.09004	4.42589	2.07155	2.48217	0	0	7.87195	1.68579	5.72818
chr1	11662697	11667718	2341	bait_173	chr1	11080431	11085990	2213	.	-581997	1.36861	0	1.2955	1.12494	2.05052	5.41005	0.197825	0	0	0.652223	2.28377	1.75799
chr1	11662697	11667718	2341	bait_173	chr1	11095330	11098688	2216	.	-568198	6.85167	0	1.82965	5.15725	2.72728	4.58597	1.60024	0	0	4.25498	0.998963	4.67735
chr1	11662697	11667718	2341	bait_173	chr1	11218608	11220659	2246	.	-445574	2.19893	0	3.80503	2.17459	1.63937	4.10604	2.54021	0	0	1.05864	1.2712	5.74271
chr1	11662697	11667718	2341	bait_173	chr1	11220660	11225256	2247	.	-442249	5.34283	0	4.79449	3.55735	2.76998	4.07355	0.73959	0	0	2.15648	0.806326	3.14017
chr1	11662697	11667718	2341	bait_173	chr1	11227912	11240870	2249	.	-430816	2.70586	0	2.24568	5.39936	6.98225	2.41693	1.27024	0	0	4.4958	1.69761	4.92825
chr1	11662697	11667718	2341	bait_173	chr1	11240871	11242951	2250	.	-423296	3.24724	0	4.07961	3.40224	3.23036	3.8876	3.67171	0	0	0.536977	1.66725	7.44786
chr1	11662697	11667718	2341	bait_173	chr1	11242952	11246021	2251	.	-420721	3.82953	0	3.0994	4.31338	5.59359	2.84464	0.233402	0	0	4.39229	2.13241	6.74986
chr1	11662697	11667718	2341	bait_173	chr1	11261669	11262642	2255	bait_159	-403052	4.52543	0	6.05911	5.64593	3.44441	2.65261	4.23177	0	0	3.22009	3.74442	8.78074
chr1	11662697	11667718	2341	bait_173	chr1	11281692	11283863	2262	.	-382430	3.45467	0	3.64123	5.22706	4.54847	4.44328	2.74715	0	0	5.12689	3.29641	7.42107
chr1	11662697	11667718	2341	bait_173	chr1	11291017	11294688	2265	.	-372355	3.3545	0	5.28333	2.97497	3.89581	6.77181	3.23324	0	0	3.3493	2.30539	6.05056
chr1	11662697	11667718	2341	bait_173	chr1	11326858	11328719	2270	.	-337419	6.60701	0	2.77187	2.67305	3.05158	3.44826	2.41527	0	0	2.54792	1.31015	2.92242
chr1	11662697	11667718	2341	bait_173	chr1	11675055	11675908	2343	.	10274	4.48904	0	4.68291	3.28957	3.90409	4.80049	6.84668	0	0	3.62295	3.05564	5.40759
chr1	11662697	11667718	2341	bait_173	chr1	11675909	11690878	2344	bait_174	18186	5.36311	0	3.32967	3.08365	4.74364	6.76075	5.49506	0	0	4.86976	2.96384	4.96112
chr1	11662697	11667718	2341	bait_173	chr1	11714301	11715301	2348	.	49594	4.41287	0	4.20377	2.83867	5.3405	4.17646	6.16718	0	0	3.35045	2.20843	5.33365
chr1	11662697	11667718	2341	bait_173	chr1	11715302	11715820	2349	.	50354	5.47846	0	5.03821	3.94685	4.70658	4.06287	6.8291	0	0	3.82742	2.84008	6.28822
chr1	11662697	11667718	2341	bait_173	chr1	11715821	11723332	2350	.	54369	3.07716	0	3.94972	3.49395	3.71006	3.45003	5.72645	0	0	3.06924	2.44993	5.21316
chr1	11662697	11667718	2341	bait_173	chr1	11723333	11733431	2351	.	63175	4.86235	0	5.82167	5.22225	4.37556	5.47995	5.37682	0	0	2.55356	3.10373	5.84432
chr1	11662697	11667718	2341	bait_173	chr1	11888816	11893230	2384	.	225816	3.83539	0	1.91394	2.15044	1.66651	2.15712	2.91925	0	0	5.09187	2.95276	2.63627
chr1	11662697	11667718	2341	bait_173	chr1	26625951	26634517	5796	.	14965027	0	0	0	0	0	0	5.39165	0	0	0	0	0
chr1	11662697	11667718	2341	bait_173	chr1	26634518	26635597	5797	.	14969850	0	0	0	0	0	0	5.39231	0	0	0	0	0
chr1	11662697	11667718	2341	bait_173	chr1	26635598	26639372	5798	.	14972278	0	0	0	0	0	0	10.3286	0	0	0	0	0
chr1	11662697	11667718	2341	bait_173	chr1	26651922	26655457	5802	.	14988482	0	0	0	0	0	0	30.7292	0	0	0	0	0
chr1	11662697	11667718	2341	bait_173	chr1	26663295	26666417	5804	.	14999649	0	0	0	0	0	0	10.335	0	0	0	0	0
chr1	11662697	11667718	2341	bait_173	chr1	26666418	26677763	5805	.	15006883	0	0	0	0	0	0	15.3331	0	0	0	0	0
chr1	11662697	11667718	2341	bait_173	chr1	26677764	26681432	5806	.	15014391	0	0	0	0	0	0	10.3384	0	0	0	0	0
chr1	11662697	11667718	2341	bait_173	chr1	26681433	26682669	5807	.	15016844	0	0	0	0	0	0	10.339	0	0	0	0	0
chr1	11662697	11667718	2341	bait_173	chr1	26682670	26689132	5808	.	15020694	0	0	0	0	0	0	5.39924	0	0	0	0	0
chr1	11662697	11667718	2341	bait_173	chr1	26689133	26690882	5809	.	15024800	0	0	0	0	0	0	30.7525	0	0	0	0	0
chr1	11662697	11667718	2341	bait_173	chr1	26690883	26691247	5810	.	15025858	0	0	0	0	0	0	10.3411	0	0	0	0	0
chr1	11662697	11667718	2341	bait_173	chr1	26691566	26701252	5812	.	15031202	0	0	0	0	0	0	10.3423	0	0	0	0	0
chr1	11662697	11667718	2341	bait_173	chr1	26701253	26702404	5813	.	15036621	0	0	0	0	0	0	25.4271	0	0	0	0	0
chr1	11662697	11667718	2341	bait_173	chr1	26702405	26706963	5814	.	15039477	0	0	0	0	0	0	28.3171	0	0	0	0	0
chr1	11662697	11667718	2341	bait_173	chr1	26706964	26713176	5815	.	15044863	0	0	0	0	0	0	10.3455	0	0	0	0	0
chr1	11662697	11667718	2341	bait_173	chr1	26713177	26719326	5816	.	15051044	0	0	0	0	0	0	15.3476	0	0	0	0	0
chr1	11662697	11667718	2341	bait_173	chr1	26719327	26727631	5817	.	15058272	0	0	0	0	0	0	10.3486	0	0	0	0	0
chr1	11662697	11667718	2341	bait_173	chr1	26727632	26735963	5818	.	15066590	0	0	0	0	0	0	15.3527	0	0	0	0	0
chr1	11662697	11667718	2341	bait_173	chr1	26735964	26742533	5819	.	15074041	0	0	0	0	0	0	10.3522	0	0	0	0	0
chr1	11662697	11667718	2341	bait_173	chr1	26744686	26745487	5821	.	15079879	0	0	0	0	0	0	15.3571	0	0	0	0	0
chr1	11662697	11667718	2341	bait_173	chr1	26745488	26750453	5822	.	15082763	0	0	0	0	0	0	10.3543	0	0	0	0	0
chr1	11662697	11667718	2341	bait_173	chr1	26750454	26751459	5823	.	15085749	0	0	0	0	0	0	5.40808	0	0	0	0	0
chr1	11662697	11667718	2341	bait_173	chr1	26751460	26752914	5824	.	15086980	0	0	0	0	0	0	20.4018	0	0	0	0	0
chr1	11662697	11667718	2341	bait_173	chr1	26752915	26761564	5825	.	15092032	0	0	0	0	0	0	5.40893	0	0	0	0	0
chr1	11662697	11667718	2341	bait_173	chr1	26761565	26764454	5826	.	15097802	0	0	0	0	0	0	15.363	0	0	0	0	0
chr1	11662697	11667718	2341	bait_173	chr1	26764455	26767694	5827	.	15100867	0	0	0	0	0	0	15.364	0	0	0	0	0
chr1	11662697	11667718	2341	bait_173	chr1	26767695	26768565	5828	.	15102923	0	0	0	0	0	0	10.3589	0	0	0	0	0
chr1	11662697	11667718	2341	bait_173	chr1	26768566	26778622	5829	.	15108387	0	0	0	0	0	0	15.3664	0	0	0	0	0
chr1	11662697	11667718	2341	bait_173	chr1	26778623	26779329	5830	.	15113769	0	0	0	0	0	0	25.4737	0	0	0	0	0
chr1	11662697	11667718	2341	bait_173	chr1	26779387	26782115	5832	.	15115544	0	0	0	0	0	0	5.41212	0	0	0	0	0
chr1	11662697	11667718	2341	bait_173	chr1	26782116	26783857	5833	.	15117779	0	0	0	0	0	0	10.3624	0	0	0	0	0
chr1	11662697	11667718	2341	bait_173	chr1	26783858	26785538	5834	.	15119491	0	0	0	0	0	0	15.3701	0	0	0	0	0
chr1	11662697	11667718	2341	bait_173	chr1	26785539	26785961	5835	.	15120543	0	0	0	0	0	0	25.5979	0	0	0	0	0
chr1	11662697	11667718	2341	bait_173	chr1	26785962	26789242	5836	.	15122395	0	0	0	0	0	0	5.41305	0	0	0	0	0
chr1	11662697	11667718	2341	bait_173	chr1	26789243	26794543	5837	.	15126686	0	0	0	0	0	0	20.4201	0	0	0	0	0
chr1	11662697	11667718	2341	bait_173	chr1	26794544	26797079	5838	.	15130604	0	0	0	0	0	0	20.4222	0	0	0	0	0
chr1	11662697	11667718	2341	bait_173	chr1	26797080	26800756	5839	.	15133711	0	0	0	0	0	0	15.3747	0	0	0	0	0
chr1	11662697	11667718	2341	bait_173	chr1	26821308	26828461	5841	.	15159677	0	0	0	0	0	0	10.372	0	0	0	0	0
chr1	11662697	11667718	2341	bait_173	chr1	26828462	26830183	5842	.	15164115	0	0	0	0	0	0	10.3731	0	0	0	0	0
chr1	11662697	11667718	2341	bait_173	chr1	26830184	26831082	5843	.	15165426	0	0	0	0	0	0	15.3851	0	0	0	0	0
chr1	11662697	11667718	2341	bait_173	chr1	26831083	26832537	5844	.	15166603	0	0	0	0	0	0	36.0237	0	0	0	0	0
chr1	11662697	11667718	2341	bait_173	chr1	26832538	26835019	5845	.	15168571	0	0	0	0	0	0	15.3861	0	0	0	0	0
chr1	11662697	11667718	2341	bait_173	chr1	26848338	26850501	5847	.	15184212	0	0	0	0	0	0	10.3777	0	0	0	0	0
chr1	11662697	11667718	2341	bait_173	chr1	26859525	26861547	5849	.	15195329	0	0	0	0	0	0	10.3802	0	0	0	0	0
chr1	11662697	11667718	2341	bait_173	chr1	26861548	26867773	5850	.	15199453	0	0	0	0	0	0	10.3812	0	0	0	0	0
chr1	11662697	11667718	2341	bait_173	chr1	26867774	26879035	5851	.	15208197	0	0	0	0	0	0	20.4536	0	0	0	0	0
chr1	11662697	11667718	2341	bait_173	chr1	26879036	26880918	5852	.	15214770	0	0	0	0	0	0	36.0591	0	0	0	0	0
chr1	11662697	11667718	2341	bait_173	chr1	26880919	26884208	5853	.	15217356	0	0	0	0	0	0	10.3853	0	0	0	0	0
chr1	11662697	11667718	2341	bait_173	chr1	26884209	26885905	5854	.	15219850	0	0	0	0	0	0	25.5198	0	0	0	0	0
chr1	11662697	11667718	2341	bait_173	chr1	26885906	26889213	5855	.	15222352	0	0	0	0	0	0	10.3865	0	0	0	0	0
chr1	11662697	11667718	2341	bait_173	chr1	26895937	26902208	5857	.	15233865	0	0	0	0	0	0	5.42811	0	0	0	0	0
chr1	11662697	11667718	2341	bait_173	chr1	26903279	26911575	5859	.	15242220	0	0	0	0	0	0	15.4101	0	0	0	0	0
chr1	11662697	11667718	2341	bait_173	chr1	26911576	26938146	5860	.	15259654	0	0	0	0	0	0	5.43159	0	0	0	0	0
chr1	11662697	11667718	2341	bait_173	chr1	26942801	26949686	5863	.	15281036	0	0	0	0	0	0	10.3999	0	0	0	0	0
chr1	11675909	11690878	2344	bait_174	chr1	11005090	11025668	2204	bait_125	-668014	6.9457	0	3.89531	5.90251	4.9305	2.08031	0.765225	0	0	4.28875	1.84162	2.58532
chr1	11675909	11690878	2344	bait_174	chr1	11053064	11062918	2206	bait_149	-625402	4.34109	0	2.64419	3.05975	5.81551	4.77025	0.345977	0	0	5.43995	1.67567	5.23473
chr1	11675909	11690878	2344	bait_174	chr1	11062919	11065854	2207	.	-619007	3.9143	0	3.65293	4.14578	7.33121	6.16212	4.1363	0	0	5.91679	3.38679	5.24857
chr1	11675909	11690878	2344	bait_174	chr1	11065855	11070616	2208	.	-615158	2.56807	0	0.90806	2.55218	2.59185	3.06925	0.554707	0	0	2.69777	1.63429	5.21887
chr1	11675909	11690878	2344	bait_174	chr1	11095330	11098688	2216	.	-586384	3.05759	0	3.99901	6.02267	3.5458	3.35902	1.81647	0	0	1.86997	3.19661	3.65118
chr1	11675909	11690878	2344	bait_174	chr1	11121818	11130294	2219	.	-557337	4.10761	0	2.73851	2.31049	5.50188	1.8761	2.38482	0	0	4.61513	3.5698	4.11901
chr1	11675909	11690878	2344	bait_174	chr1	11130454	11131139	2221	.	-552597	2.86495	0	5.35931	3.21841	2.82881	1.45645	0.525815	0	0	2.44282	0.984038	2.84152
chr1	11675909	11690878	2344	bait_174	chr1	11216381	11218607	2245	.	-465899	3.87687	0	6.77787	5.6198	3.2319	2.53571	2.56319	0	0	3.8807	1.62958	5.15953
chr1	11675909	11690878	2344	bait_174	chr1	11218608	11220659	2246	.	-463760	3.85656	0	5.32935	3.48231	3.21621	3.62354	2.55132	0	0	2.06656	1.6214	7.48206
chr1	11675909	11690878	2344	bait_174	chr1	11220660	11225256	2247	.	-460435	5.40173	0	2.61993	5.12271	2.76298	3.96841	2.53286	0	0	4.45834	2.4578	3.43981
chr1	11675909	11690878	2344	bait_174	chr1	11227912	11240870	2249	.	-449002	2.73547	0	5.13828	6.67959	3.53221	2.42204	1.41558	0	0	3.14574	2.39019	3.35736
chr1	11675909	11690878	2344	bait_174	chr1	11240871	11242951	2250	.	-441482	7.24214	0	3.73862	4.09142	3.46918	2.71209	1.8997	0	0	4.88435	2.76689	3.8256
chr1	11675909	11690878	2344	bait_174	chr1	11242952	11246021	2251	.	-438907	6.66893	0	4.13927	5.27768	3.03308	1.39075	0.460691	0	0	1.9575	2.74891	5.42283
chr1	11675909	11690878	2344	bait_174	chr1	11247303	11261668	2254	bait_158	-428908	3.63906	0	2.32316	4.14273	4.09069	4.07439	0.936853	0	0	3.49023	2.03714	6.48032
chr1	11675909	11690878	2344	bait_174	chr1	11261669	11262642	2255	bait_159	-421238	5.67433	0	4.48689	5.68865	3.39153	1.97101	1.41559	0	0	3.09686	3.86678	9.8971
chr1	11675909	11690878	2344	bait_174	chr1	11278648	11280525	2260	.	-403807	3.73099	0	2.98561	3.71383	0.688706	1.25031	0.837903	0	0	1.31764	1.75037	5.006
chr1	11675909	11690878	2344	bait_174	chr1	11280526	11281691	2261	.	-402285	1.58148	0	5.74578	3.33797	2.76002	2.11006	2.20308	0	0	2.81486	2.11267	2.548
chr1	11675909	11690878	2344	bait_174	chr1	11281692	11283863	2262	.	-400616	4.14841	0	2.95749	6.69454	3.50551	3.02868	4.22046	0	0	1.78561	3.66131	5.47951
chr1	11675909	11690878	2344	bait_174	chr1	11290600	11291016	2264	.	-392585	4.05079	0	4.01552	4.31693	1.97241	1.75689	1.23685	0	0	4.34081	0.697413	5.37352
chr1	11675909	11690878	2344	bait_174	chr1	11291017	11294688	2265	.	-390541	3.58624	0	7.16955	5.76278	3.78621	4.87084	1.6731	0	0	4.86608	4.75741	9.5322
chr1	11675909	11690878	2344	bait_174	chr1	11326858	11328719	2270	.	-355605	3.59891	0	2.23527	5.54568	5.90543	4.35208	1.51236	0	0	2.47469	2.84757	3.96722
chr1	11675909	11690878	2344	bait_174	chr1	11333126	11340685	2272	.	-346488	3.87778	0	5.53613	3.12774	3.9929	3.92608	1.87409	0	0	1.96223	3.45277	2.59171
chr1	11675909	11690878	2344	bait_174	chr1	11667719	11675054	2342	.	-12007	6.66288	0	8.00128	5.30065	6.14518	7.28346	8.7465	0	0	8.20617	4.49989	6.08504
chr1	11675909	11690878	2344	bait_174	chr1	11715302	11715820	2349	.	32168	3.92224	0	4.95066	2.9157	3.86943	3.43146	5.2758	0	0	2.93935	2.86654	3.94876
chr1	11675909	11690878	2344	bait_174	chr1	11715821	11723332	2350	.	36183	4.44501	0	3.98202	3.05294	2.94488	2.75811	5.05133	0	0	2.60874	3.26175	3.75496
chr1	11675909	11690878	2344	bait_174	chr1	11818650	11819010	2369	.	135437	4.07989	0	2.69077	1.59123	2.43049	1.44078	3.1068	0	0	6.47738	2.72502	1.72359
chr1	11675909	11690878	2344	bait_174	chr1	26635598	26639372	5798	.	14954092	0	0	0	0	0	0	28.7719	0	0	0	0	0
chr1	11675909	11690878	2344	bait_174	chr1	26639373	26644043	5799	.	14958315	0	0	0	0	0	0	9.19944	0	0	0	0	0
chr1	11675909	11690878	2344	bait_174	chr1	26651922	26655457	5802	.	14970296	0	0	0	0	0	0	13.9511	0	0	0	0	0
chr1	11675909	11690878	2344	bait_174	chr1	26655458	26663294	5803	.	14975983	0	0	0	0	0	0	18.7454	0	0	0	0	0
chr1	11675909	11690878	2344	bait_174	chr1	26663295	26666417	5804	.	14981463	0	0	0	0	0	0	13.9545	0	0	0	0	0
chr1	11675909	11690878	2344	bait_174	chr1	26666418	26677763	5805	.	14988697	0	0	0	0	0	0	18.7504	0	0	0	0	0
chr1	11675909	11690878	2344	bait_174	chr1	26677764	26681432	5806	.	14996205	0	0	0	0	0	0	9.2075	0	0	0	0	0
chr1	11675909	11690878	2344	bait_174	chr1	26682670	26689132	5808	.	15002508	0	0	0	0	0	0	9.20884	0	0	0	0	0
chr1	11675909	11690878	2344	bait_174	chr1	26689133	26690882	5809	.	15006614	0	0	0	0	0	0	28.3217	0	0	0	0	0
chr1	11675909	11690878	2344	bait_174	chr1	26690883	26691247	5810	.	15007672	0	0	0	0	0	0	18.7582	0	0	0	0	0
chr1	11675909	11690878	2344	bait_174	chr1	26691566	26701252	5812	.	15013016	0	0	0	0	0	0	13.9643	0	0	0	0	0
chr1	11675909	11690878	2344	bait_174	chr1	26701253	26702404	5813	.	15018435	0	0	0	0	0	0	13.9659	0	0	0	0	0
chr1	11675909	11690878	2344	bait_174	chr1	26702405	26706963	5814	.	15021291	0	0	0	0	0	0	9.21283	0	0	0	0	0
chr1	11675909	11690878	2344	bait_174	chr1	26713177	26719326	5816	.	15032858	0	0	0	0	0	0	9.21528	0	0	0	0	0
chr1	11675909	11690878	2344	bait_174	chr1	26719327	26727631	5817	.	15040086	0	0	0	0	0	0	13.9726	0	0	0	0	0
chr1	11675909	11690878	2344	bait_174	chr1	26727632	26735963	5818	.	15048404	0	0	0	0	0	0	9.21857	0	0	0	0	0
chr1	11675909	11690878	2344	bait_174	chr1	26742534	26744685	5820	.	15060216	0	0	0	0	0	0	23.6047	0	0	0	0	0
chr1	11675909	11690878	2344	bait_174	chr1	26751460	26752914	5824	.	15068794	0	0	0	0	0	0	28.3131	0	0	0	0	0
chr1	11675909	11690878	2344	bait_174	chr1	26752915	26761564	5825	.	15073846	0	0	0	0	0	0	13.9829	0	0	0	0	0
chr1	11675909	11690878	2344	bait_174	chr1	26761565	26764454	5826	.	15079616	0	0	0	0	0	0	13.9847	0	0	0	0	0
chr1	11675909	11690878	2344	bait_174	chr1	26768566	26778622	5829	.	15090201	0	0	0	0	0	0	18.7913	0	0	0	0	0
chr1	11675909	11690878	2344	bait_174	chr1	26778623	26779329	5830	.	15095583	0	0	0	0	0	0	28.3094	0	0	0	0	0
chr1	11675909	11690878	2344	bait_174	chr1	26779387	26782115	5832	.	15097358	0	0	0	0	0	0	18.7943	0	0	0	0	0
chr1	11675909	11690878	2344	bait_174	chr1	26782116	26783857	5833	.	15099593	0	0	0	0	0	0	18.7953	0	0	0	0	0
chr1	11675909	11690878	2344	bait_174	chr1	26783858	26785538	5834	.	15101305	0	0	0	0	0	0	28.3086	0	0	0	0	0
chr1	11675909	11690878	2344	bait_174	chr1	26785539	26785961	5835	.	15102357	0	0	0	0	0	0	18.7962	0	0	0	0	0
chr1	11675909	11690878	2344	bait_174	chr1	26789243	26794543	5837	.	15108500	0	0	0	0	0	0	23.6442	0	0	0	0	0
chr1	11675909	11690878	2344	bait_174	chr1	26794544	26797079	5838	.	15112418	0	0	0	0	0	0	48.9384	0	0	0	0	0
chr1	11675909	11690878	2344	bait_174	chr1	26797080	26800756	5839	.	15115525	0	0	0	0	0	0	27.6135	0	0	0	0	0
chr1	11675909	11690878	2344	bait_174	chr1	26800757	26821307	5840	.	15127639	0	0	0	0	0	0	23.6228	0	0	0	0	0
chr1	11675909	11690878	2344	bait_174	chr1	26828462	26830183	5842	.	15145929	0	0	0	0	0	0	9.23916	0	0	0	0	0
chr1	11675909	11690878	2344	bait_174	chr1	26831083	26832537	5844	.	15148417	0	0	0	0	0	0	18.8146	0	0	0	0	0
chr1	11675909	11690878	2344	bait_174	chr1	26832538	26835019	5845	.	15150385	0	0	0	0	0	0	27.6087	0	0	0	0	0
chr1	11675909	11690878	2344	bait_174	chr1	26848338	26850501	5847	.	15166026	0	0	0	0	0	0	9.24339	0	0	0	0	0
chr1	11675909	11690878	2344	bait_174	chr1	26850502	26859524	5848	.	15171620	0	0	0	0	0	0	9.24456	0	0	0	0	0
chr1	11675909	11690878	2344	bait_174	chr1	26859525	26861547	5849	.	15177143	0	0	0	0	0	0	28.2982	0	0	0	0	0
chr1	11675909	11690878	2344	bait_174	chr1	26861548	26867773	5850	.	15181267	0	0	0	0	0	0	18.8275	0	0	0	0	0
chr1	11675909	11690878	2344	bait_174	chr1	26867774	26879035	5851	.	15190011	0	0	0	0	0	0	28.2964	0	0	0	0	0
chr1	11675909	11690878	2344	bait_174	chr1	26879036	26880918	5852	.	15196584	0	0	0	0	0	0	27.1969	0	0	0	0	0
chr1	11675909	11690878	2344	bait_174	chr1	26880919	26884208	5853	.	15199170	0	0	0	0	0	0	38.9374	0	0	0	0	0
chr1	11675909	11690878	2344	bait_174	chr1	26884209	26885905	5854	.	15201664	0	0	0	0	0	0	23.6699	0	0	0	0	0
chr1	11675909	11690878	2344	bait_174	chr1	26885906	26889213	5855	.	15204166	0	0	0	0	0	0	23.6994	0	0	0	0	0
chr1	11675909	11690878	2344	bait_174	chr1	26889214	26895936	5856	.	15209182	0	0	0	0	0	0	9.25245	0	0	0	0	0
chr1	11675909	11690878	2344	bait_174	chr1	26895937	26902208	5857	.	15215679	0	0	0	0	0	0	33.931	0	0	0	0	0
chr1	11675909	11690878	2344	bait_174	chr1	26960728	26961687	5866	.	15277814	0	0	0	0	0	0	9.26681	0	0	0	0	0
chr1	11675909	11690878	2344	bait_174	chr1	26982942	26984193	5870	.	15300174	0	0	0	0	0	0	9.27147	0	0	0	0	0
chr1	11675909	11690878	2344	bait_174	chr1	26984194	26985153	5871	.	15301280	0	0	0	0	0	0	9.2717	0	0	0	0	0
chr1	11675909	11690878	2344	bait_174	chr1	27034458	27035291	5880	.	15351481	0	0	0	0	0	0	9.28216	0	0	0	0	0
chr1	11675909	11690878	2344	bait_174	chr5	139289181	139297787	621279	.		0	0	0	0	0	0	0	0	0	9.26273	0	0
chr1	11690879	11703503	2345	bait_175	chr1	11005090	11025668	2204	bait_125	-681812	1.55425	0	2.80182	4.96327	5.59395	4.28511	0.316966	0	0	2.11857	2.55099	3.90888
chr1	11690879	11703503	2345	bait_175	chr1	11025669	11053063	2205	bait_146	-657825	5.00212	0	3.50872	6.44364	8.02768	7.15177	2.12573	0	0	2.064	6.11019	3.81059
chr1	11690879	11703503	2345	bait_175	chr1	11053064	11062918	2206	bait_149	-639200	4.87041	0	4.21142	9.57097	6.97788	6.94742	1.17308	0	0	2.02102	4.14877	6.82852
chr1	11690879	11703503	2345	bait_175	chr1	11132236	11144021	2225	bait_151	-559062	2.01101	0	3.70675	4.18905	4.71087	8.7639	1.08412	0	0	3.54825	4.47494	3.38563
chr1	11690879	11703503	2345	bait_175	chr1	11168647	11186467	2236	bait_153	-519634	3.26337	0	1.5632	3.92523	1.76733	7.49762	1.78186	0	0	0.985609	0.147933	0.867986
chr1	11690879	11703503	2345	bait_175	chr1	11188254	11189408	2238	bait_155	-508360	6.12317	0	5.36395	5.80993	5.69754	4.29807	1.75126	0	0	5.81762	1.32667	5.74131
chr1	11690879	11703503	2345	bait_175	chr1	11247303	11261668	2254	bait_158	-442705	6.66631	0	7.72193	3.95069	8.7899	5.26828	2.23734	0	0	2.19413	2.34533	10.1745
chr1	11690879	11703503	2345	bait_175	chr1	11261669	11262642	2255	bait_159	-435035	8.57781	0	8.82775	7.40561	3.1622	5.17068	5.07867	0	0	6.61576	5.48843	14.3793
chr1	11690879	11703503	2345	bait_175	chr1	11469567	11479249	2301	bait_165	-222783	1.79723	0	2.71336	3.09446	2.14381	4.92099	2.56679	0	0	1.09644	1.43326	6.22308
chr1	11690879	11703503	2345	bait_175	chr1	11479250	11479573	2302	bait_166	-217779	2.04404	0	4.47411	2.41531	3.32426	5.08586	4.51271	0	0	4.22303	2.68639	9.76364
chr1	11690879	11703503	2345	bait_175	chr1	11662697	11667718	2341	bait_173	-31983	3.22223	0	4.07216	2.41943	3.00878	3.32918	3.5784	0	0	2.54041	2.59341	5.03374
chr1	11690879	11703503	2345	bait_175	chr1	26744686	26745487	5821	.	15047896	0	0	0	0	0	0	7.84316	0	0	0	0	0
chr1	11733432	11737240	2352	bait_178	chr1	11005090	11025668	2204	bait_125	-719957	3.13721	6.03328	3.61843	5.29758	4.17119	1.1032	0.480433	0	0	2.09704	1.76343	3.85047
chr1	11733432	11737240	2352	bait_178	chr1	11025669	11053063	2205	bait_146	-695970	3.02904	8.64729	3.48347	2	7.27526	3.91194	0.466495	0	0	2.03414	0.148574	2.66134
chr1	11733432	11737240	2352	bait_178	chr1	11053064	11062918	2206	bait_149	-677345	2.22663	3.3811	5.72511	7.25364	2.71809	4.27616	2.08078	0	0	3.5874	3.71252	4.66335
chr1	11733432	11737240	2352	bait_178	chr1	11062919	11065854	2207	.	-670949	3.73217	0	2.76106	5.16584	0.342405	2.20284	1.10956	0	0	1.83695	3.68854	2.40467
chr1	11733432	11737240	2352	bait_178	chr1	11098689	11103394	2217	bait_150	-634294	2.07859	8.38155	3.13622	2.18415	1.99956	3.02947	2.4774	0	0	3.37331	3.41872	6.40812
chr1	11733432	11737240	2352	bait_178	chr1	11132236	11144021	2225	bait_151	-597207	2.57731	13.3588	4.45348	5.11535	4.00298	3.65502	0.00179467	0	0	2.46722	2.79919	3.14471
chr1	11733432	11737240	2352	bait_178	chr1	11150118	11152433	2229	bait_152	-584060	1.90408	8.14425	1.45607	1.99065	1.84348	2.72731	1.77215	0	0	1.73646	1.67535	2.1962
chr1	11733432	11737240	2352	bait_178	chr1	11152434	11158959	2230	.	-579639	1.37494	0	1.6415	5.32382	1.15175	2.67371	1.81559	0	0	1.69359	2.507	2.16089
chr1	11733432	11737240	2352	bait_178	chr1	11168647	11186467	2236	bait_153	-557779	0.23942	5.59004	2.70482	2.57099	1.76117	1.46005	0	0	0	0	0.119555	0.934941
chr1	11733432	11737240	2352	bait_178	chr1	11188254	11189408	2238	bait_155	-546505	4.77349	7.95204	4.49993	3.91174	1.27422	3.6624	4.5297	0	0	2.26885	0.935152	4.58001
chr1	11733432	11737240	2352	bait_178	chr1	11227912	11240870	2249	.	-500945	2.95229	1.85185	3.65145	5.35841	4.20983	1.68664	2.34754	0	0	0.681998	1.0291	1.9343
chr1	11733432	11737240	2352	bait_178	chr1	11247303	11261668	2254	bait_158	-480850	6.99657	19.5006	3.46636	4.65832	2.33748	2.78163	2.6395	0	0	2.58271	1.84906	6.82724
chr1	11733432	11737240	2352	bait_178	chr1	11261669	11262642	2255	bait_159	-473180	6.87505	36.6999	5.90409	5.54379	6.75294	3.73403	6.06379	0	0	5.59708	6.60136	7.12598
chr1	11733432	11737240	2352	bait_178	chr1	11262643	11265829	2256	bait_161	-471100	0.615493	14.5285	0	1.02545	0.0824092	0	1.02889	0	0	1.96501	0.113791	2.07364
chr1	11733432	11737240	2352	bait_178	chr1	11291017	11294688	2265	.	-442483	6.04826	0	4.65239	3.58987	3.05424	1.4969	0.302051	0	0	1.42994	2.47281	7.40449
chr1	11733432	11737240	2352	bait_178	chr1	11469567	11479249	2301	bait_165	-260928	1.4285	7.51808	3.51788	1.74171	0.574318	3.35735	3.48075	0	0	1.33092	1.22196	1.20982
chr1	11733432	11737240	2352	bait_178	chr1	11479250	11479573	2302	bait_166	-255924	1.64677	22.1433	4.10787	1.25409	0.932697	2.18639	4.11053	0	0	4.3503	1.60116	2.55807
chr1	11733432	11737240	2352	bait_178	chr1	11662697	11667718	2341	bait_173	-70128	3.89531	0	4.36197	2.20018	2.5137	2.75125	3.37215	0	0	5.15203	1.46305	2.31854
chr1	11733432	11737240	2352	bait_178	chr1	26663295	26666417	5804	.	14929520	0	0	0	0	0	0	5.32651	0	0	0	0	0
chr1	11733432	11737240	2352	bait_178	chr1	26666418	26677763	5805	.	14936755	0	0	0	0	0	0	15.3652	0	0	0	0	0
chr1	11733432	11737240	2352	bait_178	chr1	26677764	26681432	5806	.	14944262	0	0	0	0	0	0	25.6223	0	0	0	0	0
chr1	11733432	11737240	2352	bait_178	chr1	26681433	26682669	5807	.	14946715	0	0	0	0	0	0	10.3141	0	0	0	0	0
chr1	11733432	11737240	2352	bait_178	chr1	26689133	26690882	5809	.	14954672	0	0	0	0	0	0	25.6209	0	0	0	0	0
chr1	11733432	11737240	2352	bait_178	chr1	26690883	26691247	5810	.	14955729	0	0	0	0	0	0	15.3708	0	0	0	0	0
chr1	11733432	11737240	2352	bait_178	chr1	26691566	26701252	5812	.	14961073	0	0	0	0	0	0	10.3169	0	0	0	0	0
chr1	11733432	11737240	2352	bait_178	chr1	26701253	26702404	5813	.	14966493	0	0	0	0	0	0	15.374	0	0	0	0	0
[truncated: 62,396 more rows]
