# Supplementary material for: GWAS and 3D chromatin mapping identifies multicancer risk genes associated with hormone-dependent cancers
Source: PLoS Genet. 2024 Nov 25;20(11):e1011490. doi: 10.1371/journal.pgen.1011490 (PMC11627375; doi:10.1371/journal.pgen.1011490)
Supplement: S8 Table — (XLSX) [file pgen.1011490.s013.xlsx]

## Sheet: S8 Table
mHDCR	ensgID	Gene_symbol	Biotype	Baited	Interactions_detected	mHDCR gene	COSMIC	Drug_target
mHDCR_1	ENSG00000197241	SLC2A7	protein_coding	TRUE	TRUE	FALSE	FALSE	FALSE
mHDCR_1	ENSG00000142583	SLC2A5	protein_coding	FALSE	FALSE	FALSE	FALSE	FALSE
mHDCR_1	ENSG00000180758	GPR157	protein_coding	TRUE	TRUE	FALSE	FALSE	FALSE
mHDCR_1	ENSG00000234546	LNCTAM34A	lncRNA	TRUE	TRUE	FALSE	FALSE	FALSE
mHDCR_1	ENSG00000228526	MIR34AHG	lncRNA	TRUE	TRUE	FALSE	FALSE	FALSE
mHDCR_1	ENSG00000049239	H6PD	protein_coding	TRUE	TRUE	FALSE	FALSE	FALSE
mHDCR_1	ENSG00000171621	SPSB1	protein_coding	TRUE	TRUE	FALSE	FALSE	FALSE
mHDCR_1	ENSG00000284652	BX323043.1	lncRNA	FALSE	FALSE	FALSE	FALSE	FALSE
mHDCR_1	ENSG00000284693	LINC02606	lncRNA	FALSE	FALSE	FALSE	FALSE	FALSE
mHDCR_1	ENSG00000235263	AL928921.1	lncRNA	FALSE	FALSE	FALSE	FALSE	FALSE
mHDCR_1	ENSG00000171612	SLC25A33	protein_coding	TRUE	TRUE	FALSE	FALSE	FALSE
mHDCR_1	ENSG00000188807	TMEM201	protein_coding	TRUE	TRUE	FALSE	FALSE	FALSE
mHDCR_1	ENSG00000171608	PIK3CD	protein_coding	TRUE	TRUE	FALSE	FALSE	TRUE
mHDCR_1	ENSG00000179840	PIK3CD-AS1	lncRNA	TRUE	TRUE	FALSE	FALSE	FALSE
mHDCR_1	ENSG00000231789	PIK3CD-AS2	lncRNA	TRUE	TRUE	FALSE	FALSE	FALSE
mHDCR_1	ENSG00000171603	CLSTN1	protein_coding	TRUE	TRUE	FALSE	FALSE	FALSE
mHDCR_1	ENSG00000223989	AL357140.1	lncRNA	TRUE	TRUE	FALSE	FALSE	FALSE
mHDCR_1	ENSG00000178585	CTNNBIP1	protein_coding	TRUE	TRUE	FALSE	FALSE	FALSE
mHDCR_1	ENSG00000285701	AL357140.4	lncRNA	TRUE	TRUE	FALSE	FALSE	FALSE
mHDCR_1	ENSG00000162441	LZIC	protein_coding	TRUE	TRUE	FALSE	FALSE	FALSE
mHDCR_1	ENSG00000228150	AL357140.2	lncRNA	TRUE	TRUE	FALSE	FALSE	FALSE
mHDCR_1	ENSG00000173614	NMNAT1	protein_coding	TRUE	TRUE	FALSE	FALSE	FALSE
mHDCR_1	ENSG00000241326	AL603962.1	lncRNA	FALSE	FALSE	FALSE	FALSE	FALSE
mHDCR_1	ENSG00000162444	RBP7	protein_coding	TRUE	TRUE	FALSE	FALSE	FALSE
mHDCR_1	ENSG00000130939	UBE4B	protein_coding	TRUE	TRUE	FALSE	FALSE	FALSE
mHDCR_1	ENSG00000054523	KIF1B	protein_coding	TRUE	TRUE	FALSE	FALSE	FALSE
mHDCR_1	ENSG00000284735	AL139424.3	lncRNA	TRUE	TRUE	FALSE	FALSE	FALSE
mHDCR_1	ENSG00000284642	AL139424.2	lncRNA	TRUE	TRUE	FALSE	FALSE	FALSE
mHDCR_1	ENSG00000142657	PGD	protein_coding	TRUE	TRUE	FALSE	FALSE	FALSE
mHDCR_1	ENSG00000251503	CENPS-CORT	protein_coding	TRUE	TRUE	FALSE	FALSE	FALSE
mHDCR_1	ENSG00000175279	CENPS	protein_coding	TRUE	TRUE	FALSE	FALSE	FALSE
mHDCR_1	ENSG00000271989	AL139424.1	lncRNA	TRUE	TRUE	FALSE	FALSE	FALSE
mHDCR_1	ENSG00000241563	CORT	protein_coding	TRUE	TRUE	FALSE	FALSE	FALSE
mHDCR_1	ENSG00000203469	AL354956.1	lncRNA	TRUE	TRUE	FALSE	FALSE	FALSE
mHDCR_1	ENSG00000160049	DFFA	protein_coding	TRUE	TRUE	FALSE	FALSE	FALSE
mHDCR_1	ENSG00000142655	PEX14	protein_coding	TRUE	TRUE	TRUE	FALSE	FALSE
mHDCR_1	ENSG00000287727	AL139423.2	lncRNA	FALSE	FALSE	FALSE	FALSE	FALSE
mHDCR_1	ENSG00000272078	AL139423.1	lncRNA	FALSE	FALSE	FALSE	FALSE	FALSE
mHDCR_1	ENSG00000130940	CASZ1	protein_coding	TRUE	TRUE	FALSE	FALSE	FALSE
mHDCR_1	ENSG00000175262	C1orf127	protein_coding	TRUE	TRUE	FALSE	FALSE	FALSE
mHDCR_1	ENSG00000120948	TARDBP	protein_coding	TRUE	TRUE	FALSE	FALSE	TRUE
mHDCR_1	ENSG00000009724	MASP2	protein_coding	TRUE	TRUE	FALSE	FALSE	TRUE
mHDCR_1	ENSG00000116649	SRM	protein_coding	TRUE	TRUE	FALSE	FALSE	FALSE
mHDCR_1	ENSG00000226849	AL109811.1	lncRNA	FALSE	FALSE	FALSE	FALSE	FALSE
mHDCR_1	ENSG00000230337	EXOSC10-AS1	lncRNA	TRUE	TRUE	FALSE	FALSE	FALSE
mHDCR_1	ENSG00000171824	EXOSC10	protein_coding	TRUE	TRUE	FALSE	FALSE	FALSE
mHDCR_1	ENSG00000198793	MTOR	protein_coding	TRUE	TRUE	FALSE	TRUE	TRUE
mHDCR_1	ENSG00000225602	MTOR-AS1	lncRNA	TRUE	TRUE	FALSE	FALSE	FALSE
mHDCR_1	ENSG00000171819	ANGPTL7	protein_coding	TRUE	TRUE	FALSE	FALSE	FALSE
mHDCR_1	ENSG00000120942	UBIAD1	protein_coding	TRUE	TRUE	FALSE	FALSE	FALSE
mHDCR_1	ENSG00000284646	AL031291.1	lncRNA	FALSE	FALSE	FALSE	FALSE	FALSE
mHDCR_1	ENSG00000204624	DISP3	protein_coding	TRUE	TRUE	FALSE	FALSE	FALSE
mHDCR_1	ENSG00000285833	AL590989.1	lncRNA	FALSE	FALSE	FALSE	FALSE	FALSE
mHDCR_1	ENSG00000235643	LINC01647	lncRNA	FALSE	FALSE	FALSE	FALSE	FALSE
mHDCR_1	ENSG00000284708	AL031731.1	lncRNA	FALSE	FALSE	FALSE	FALSE	FALSE
mHDCR_1	ENSG00000132879	FBXO44	protein_coding	TRUE	TRUE	FALSE	FALSE	FALSE
mHDCR_1	ENSG00000116661	FBXO2	protein_coding	TRUE	TRUE	FALSE	FALSE	FALSE
mHDCR_1	ENSG00000116663	FBXO6	protein_coding	TRUE	TRUE	FALSE	FALSE	FALSE
mHDCR_1	ENSG00000116670	MAD2L2	protein_coding	TRUE	TRUE	FALSE	FALSE	FALSE
mHDCR_1	ENSG00000162490	DRAXIN	protein_coding	TRUE	TRUE	FALSE	FALSE	FALSE
mHDCR_1	ENSG00000177674	AGTRAP	protein_coding	TRUE	TRUE	FALSE	FALSE	FALSE
mHDCR_1	ENSG00000215910	C1orf167	protein_coding	TRUE	TRUE	FALSE	FALSE	FALSE
mHDCR_1	ENSG00000177553	C1orf167-AS1	lncRNA	TRUE	TRUE	FALSE	FALSE	FALSE
mHDCR_1	ENSG00000177000	MTHFR	protein_coding	TRUE	TRUE	FALSE	FALSE	FALSE
mHDCR_1	ENSG00000011021	CLCN6	protein_coding	TRUE	TRUE	FALSE	FALSE	FALSE
mHDCR_1	ENSG00000175206	NPPA	protein_coding	TRUE	TRUE	FALSE	FALSE	FALSE
mHDCR_1	ENSG00000120937	NPPB	protein_coding	TRUE	TRUE	FALSE	FALSE	FALSE
mHDCR_1	ENSG00000285646	AL021155.4	lncRNA	TRUE	TRUE	FALSE	FALSE	FALSE
mHDCR_1	ENSG00000116685	KIAA2013	protein_coding	TRUE	TRUE	FALSE	FALSE	FALSE
mHDCR_1	ENSG00000083444	PLOD1	protein_coding	TRUE	TRUE	FALSE	FALSE	FALSE
mHDCR_1	ENSG00000287384	AL096840.2	lncRNA	TRUE	TRUE	FALSE	FALSE	FALSE
mHDCR_1	ENSG00000116688	MFN2	protein_coding	TRUE	TRUE	FALSE	FALSE	TRUE
mHDCR_2	ENSG00000171812	COL8A2	protein_coding	TRUE	TRUE	FALSE	FALSE	FALSE
mHDCR_2	ENSG00000054116	TRAPPC3	protein_coding	TRUE	TRUE	FALSE	FALSE	FALSE
mHDCR_2	ENSG00000116871	MAP7D1	protein_coding	TRUE	TRUE	FALSE	FALSE	FALSE
mHDCR_2	ENSG00000054118	THRAP3	protein_coding	TRUE	TRUE	FALSE	TRUE	FALSE
mHDCR_2	ENSG00000214193	SH3D21	protein_coding	TRUE	TRUE	FALSE	FALSE	FALSE
mHDCR_2	ENSG00000142694	EVA1B	protein_coding	TRUE	TRUE	FALSE	FALSE	FALSE
mHDCR_2	ENSG00000286379	AL591845.1	lncRNA	TRUE	TRUE	FALSE	FALSE	FALSE
mHDCR_2	ENSG00000196182	STK40	protein_coding	TRUE	TRUE	FALSE	FALSE	FALSE
mHDCR_2	ENSG00000181817	LSM10	protein_coding	TRUE	TRUE	FALSE	FALSE	FALSE
mHDCR_2	ENSG00000116885	OSCP1	protein_coding	TRUE	TRUE	FALSE	FALSE	FALSE
mHDCR_2	ENSG00000116898	MRPS15	protein_coding	TRUE	TRUE	FALSE	FALSE	FALSE
mHDCR_2	ENSG00000119535	CSF3R	protein_coding	TRUE	TRUE	FALSE	TRUE	TRUE
mHDCR_2	ENSG00000284705	AL596257.1	lncRNA	FALSE	FALSE	FALSE	FALSE	FALSE
mHDCR_2	ENSG00000284720	AC117945.2	lncRNA	TRUE	TRUE	FALSE	FALSE	FALSE
mHDCR_2	ENSG00000234481	AC117945.1	lncRNA	TRUE	TRUE	FALSE	FALSE	FALSE
mHDCR_2	ENSG00000163873	GRIK3	protein_coding	TRUE	TRUE	FALSE	FALSE	FALSE
mHDCR_2	ENSG00000284650	AL031430.1	lncRNA	FALSE	FALSE	FALSE	FALSE	FALSE
mHDCR_2	ENSG00000223944	AL353604.1	lncRNA	FALSE	FALSE	FALSE	FALSE	FALSE
mHDCR_2	ENSG00000233621	LINC01137	lncRNA	TRUE	TRUE	FALSE	FALSE	FALSE
mHDCR_2	ENSG00000163874	ZC3H12A	protein_coding	TRUE	TRUE	FALSE	FALSE	FALSE
mHDCR_2	ENSG00000163875	MEAF6	protein_coding	TRUE	TRUE	FALSE	FALSE	FALSE
mHDCR_2	ENSG00000163877	SNIP1	protein_coding	TRUE	TRUE	FALSE	FALSE	FALSE
mHDCR_2	ENSG00000163879	DNALI1	protein_coding	TRUE	TRUE	FALSE	FALSE	FALSE
mHDCR_2	ENSG00000134697	GNL2	protein_coding	TRUE	TRUE	FALSE	FALSE	FALSE
mHDCR_2	ENSG00000284748	AL513220.1	lncRNA	TRUE	TRUE	FALSE	FALSE	FALSE
mHDCR_2	ENSG00000169218	RSPO1	protein_coding	TRUE	TRUE	FALSE	FALSE	FALSE
mHDCR_2	ENSG00000116922	C1orf109	protein_coding	TRUE	TRUE	FALSE	FALSE	FALSE
mHDCR_2	ENSG00000134690	CDCA8	protein_coding	TRUE	TRUE	FALSE	FALSE	FALSE
mHDCR_2	ENSG00000183317	EPHA10	protein_coding	TRUE	TRUE	FALSE	FALSE	FALSE
mHDCR_2	ENSG00000185090	MANEAL	protein_coding	TRUE	TRUE	FALSE	FALSE	FALSE
mHDCR_2	ENSG00000233728	AL929472.3	lncRNA	TRUE	TRUE	FALSE	FALSE	FALSE
mHDCR_2	ENSG00000197982	C1orf122	protein_coding	TRUE	TRUE	FALSE	FALSE	FALSE
mHDCR_2	ENSG00000196449	YRDC	protein_coding	TRUE	TRUE	FALSE	FALSE	FALSE
mHDCR_2	ENSG00000188786	MTF1	protein_coding	TRUE	TRUE	FALSE	FALSE	TRUE
mHDCR_2	ENSG00000230955	AL929472.2	lncRNA	TRUE	TRUE	FALSE	FALSE	FALSE
mHDCR_2	ENSG00000204084	INPP5B	protein_coding	TRUE	TRUE	FALSE	FALSE	FALSE
mHDCR_2	ENSG00000183431	SF3A3	protein_coding	TRUE	TRUE	FALSE	FALSE	FALSE
mHDCR_2	ENSG00000183386	FHL3	protein_coding	TRUE	TRUE	FALSE	FALSE	FALSE
mHDCR_2	ENSG00000183520	UTP11	protein_coding	TRUE	TRUE	FALSE	FALSE	FALSE
mHDCR_2	ENSG00000185668	POU3F1	protein_coding	TRUE	TRUE	FALSE	FALSE	FALSE
mHDCR_2	ENSG00000224592	MIR3659HG	lncRNA	TRUE	TRUE	FALSE	FALSE	FALSE
mHDCR_2	ENSG00000284623	LINC02786	lncRNA	FALSE	FALSE	FALSE	FALSE	FALSE
mHDCR_2	ENSG00000286552	AL390839.1	lncRNA	FALSE	FALSE	FALSE	FALSE	FALSE
mHDCR_2	ENSG00000287987	AL390839.2	lncRNA	FALSE	FALSE	FALSE	FALSE	FALSE
mHDCR_2	ENSG00000237290	LINC01343	lncRNA	FALSE	FALSE	FALSE	FALSE	FALSE
mHDCR_2	ENSG00000238063	LINC01685	lncRNA	FALSE	FALSE	FALSE	FALSE	FALSE
mHDCR_2	ENSG00000284632	AL354702.1	lncRNA	FALSE	FALSE	FALSE	FALSE	FALSE
mHDCR_2	ENSG00000116954	RRAGC	protein_coding	TRUE	TRUE	FALSE	FALSE	FALSE
mHDCR_2	ENSG00000228436	AL139260.1	lncRNA	TRUE	TRUE	FALSE	FALSE	FALSE
mHDCR_2	ENSG00000214114	MYCBP	protein_coding	TRUE	TRUE	FALSE	FALSE	FALSE
mHDCR_2	ENSG00000273637	AL139260.2	lncRNA	TRUE	TRUE	FALSE	FALSE	FALSE
mHDCR_2	ENSG00000131233	GJA9	protein_coding	TRUE	TRUE	FALSE	FALSE	FALSE
mHDCR_2	ENSG00000274944	AL139260.3	protein_coding	TRUE	TRUE	FALSE	FALSE	FALSE
mHDCR_2	ENSG00000158315	RHBDL2	protein_coding	TRUE	TRUE	FALSE	FALSE	FALSE
mHDCR_2	ENSG00000174574	AKIRIN1	protein_coding	TRUE	TRUE	FALSE	FALSE	FALSE
mHDCR_2	ENSG00000168653	NDUFS5	protein_coding	TRUE	TRUE	FALSE	FALSE	FALSE
mHDCR_2	ENSG00000127603	MACF1	protein_coding	TRUE	TRUE	FALSE	FALSE	FALSE
mHDCR_3	ENSG00000285210	LINC02795	lncRNA	FALSE	FALSE	FALSE	FALSE	FALSE
mHDCR_3	ENSG00000122417	ODF2L	protein_coding	TRUE	TRUE	FALSE	FALSE	FALSE
mHDCR_3	ENSG00000137975	CLCA2	protein_coding	TRUE	TRUE	FALSE	FALSE	FALSE
mHDCR_3	ENSG00000016490	CLCA1	protein_coding	TRUE	TRUE	FALSE	FALSE	TRUE
mHDCR_3	ENSG00000016602	CLCA4	protein_coding	TRUE	TRUE	FALSE	FALSE	FALSE
mHDCR_3	ENSG00000236915	CLCA4-AS1	lncRNA	FALSE	FALSE	FALSE	FALSE	FALSE
mHDCR_3	ENSG00000261737	CLCA4-AS1	lncRNA	TRUE	TRUE	FALSE	FALSE	FALSE
mHDCR_3	ENSG00000097033	SH3GLB1	protein_coding	TRUE	TRUE	FALSE	FALSE	FALSE
mHDCR_3	ENSG00000284846	AL355981.1	lncRNA	FALSE	FALSE	FALSE	FALSE	FALSE
mHDCR_3	ENSG00000183291	SELENOF	protein_coding	TRUE	TRUE	FALSE	FALSE	FALSE
mHDCR_3	ENSG00000153936	HS2ST1	protein_coding	TRUE	TRUE	FALSE	FALSE	FALSE
mHDCR_3	ENSG00000267734	AL121989.1	lncRNA	FALSE	FALSE	FALSE	FALSE	FALSE
mHDCR_3	ENSG00000267561	AC093155.3	protein_coding	FALSE	FALSE	FALSE	FALSE	FALSE
mHDCR_3	ENSG00000267272	LINC01140	lncRNA	TRUE	TRUE	FALSE	FALSE	FALSE
mHDCR_3	ENSG00000284240	LINC02801	lncRNA	FALSE	FALSE	FALSE	FALSE	FALSE
mHDCR_3	ENSG00000143013	LMO4	protein_coding	TRUE	TRUE	FALSE	FALSE	FALSE
mHDCR_3	ENSG00000227290	LINC01364	lncRNA	FALSE	FALSE	FALSE	FALSE	FALSE
mHDCR_3	ENSG00000237505	PKN2-AS1	lncRNA	TRUE	TRUE	FALSE	FALSE	FALSE
mHDCR_3	ENSG00000286758	AL445438.1	lncRNA	TRUE	TRUE	FALSE	FALSE	FALSE
mHDCR_3	ENSG00000065243	PKN2	protein_coding	TRUE	TRUE	FALSE	FALSE	FALSE
mHDCR_3	ENSG00000137947	GTF2B	protein_coding	TRUE	TRUE	FALSE	FALSE	FALSE
mHDCR_3	ENSG00000137944	KYAT3	protein_coding	TRUE	TRUE	FALSE	FALSE	FALSE
mHDCR_3	ENSG00000213516	RBMXL1	protein_coding	TRUE	TRUE	FALSE	FALSE	FALSE
mHDCR_3	ENSG00000117226	GBP3	protein_coding	TRUE	TRUE	FALSE	FALSE	FALSE
mHDCR_3	ENSG00000117228	GBP1	protein_coding	TRUE	TRUE	FALSE	FALSE	TRUE
mHDCR_3	ENSG00000162645	GBP2	protein_coding	TRUE	TRUE	FALSE	FALSE	FALSE
mHDCR_3	ENSG00000286802	AC104459.1	lncRNA	TRUE	TRUE	FALSE	FALSE	FALSE
mHDCR_3	ENSG00000213512	GBP7	protein_coding	TRUE	TRUE	FALSE	FALSE	FALSE
mHDCR_3	ENSG00000284734	AC099063.4	lncRNA	TRUE	TRUE	FALSE	FALSE	FALSE
mHDCR_3	ENSG00000162654	GBP4	protein_coding	TRUE	TRUE	FALSE	FALSE	FALSE
mHDCR_3	ENSG00000237568	AC099063.1	lncRNA	TRUE	TRUE	FALSE	FALSE	FALSE
mHDCR_3	ENSG00000154451	GBP5	protein_coding	TRUE	TRUE	FALSE	FALSE	FALSE
mHDCR_3	ENSG00000183347	GBP6	protein_coding	TRUE	TRUE	FALSE	FALSE	FALSE
mHDCR_4	ENSG00000274020	LINC01138	lncRNA	FALSE	FALSE	FALSE	FALSE	FALSE
mHDCR_4	ENSG00000236334	PPIAL4G	protein_coding	FALSE	FALSE	FALSE	FALSE	FALSE
mHDCR_4	ENSG00000270629	NBPF14	protein_coding	FALSE	FALSE	FALSE	FALSE	FALSE
mHDCR_4	ENSG00000286019	NOTCH2NLB	protein_coding	FALSE	FALSE	FALSE	FALSE	FALSE
mHDCR_4	ENSG00000177144	NUDT4B	protein_coding	FALSE	FALSE	FALSE	FALSE	FALSE
mHDCR_4	ENSG00000178104	PDE4DIP	protein_coding	FALSE	FALSE	FALSE	TRUE	FALSE
mHDCR_4	ENSG00000254913	AC239802.1	lncRNA	FALSE	FALSE	FALSE	FALSE	FALSE
mHDCR_4	ENSG00000255148	AC239802.2	lncRNA	FALSE	FALSE	FALSE	FALSE	FALSE
mHDCR_4	ENSG00000254539	AC239804.1	lncRNA	FALSE	FALSE	FALSE	FALSE	FALSE
mHDCR_4	ENSG00000269713	NBPF9	protein_coding	FALSE	FALSE	FALSE	FALSE	FALSE
mHDCR_4	ENSG00000274265	AC245297.3	lncRNA	FALSE	FALSE	FALSE	FALSE	FALSE
mHDCR_4	ENSG00000272755	AC245297.2	lncRNA	FALSE	FALSE	FALSE	FALSE	FALSE
mHDCR_4	ENSG00000286219	NOTCH2NLC	protein_coding	FALSE	FALSE	FALSE	FALSE	FALSE
mHDCR_4	ENSG00000286185	AC242842.3	protein_coding	FALSE	FALSE	FALSE	FALSE	FALSE
mHDCR_4	ENSG00000271383	NBPF19	protein_coding	FALSE	FALSE	FALSE	FALSE	FALSE
mHDCR_4	ENSG00000263464	PPIAL4C	protein_coding	FALSE	FALSE	FALSE	FALSE	FALSE
mHDCR_4	ENSG00000275557	AC242842.1	lncRNA	FALSE	FALSE	FALSE	FALSE	FALSE
mHDCR_4	ENSG00000150337	FCGR1A	protein_coding	FALSE	FALSE	FALSE	FALSE	TRUE
mHDCR_4	ENSG00000233030	AC243772.2	lncRNA	TRUE	FALSE	FALSE	FALSE	FALSE
mHDCR_4	ENSG00000203814	H2BC18	protein_coding	TRUE	FALSE	FALSE	FALSE	FALSE
mHDCR_4	ENSG00000183598	H3C13	protein_coding	TRUE	FALSE	FALSE	FALSE	FALSE
mHDCR_4	ENSG00000270882	H4C14	protein_coding	TRUE	FALSE	FALSE	FALSE	FALSE
mHDCR_4	ENSG00000203811	H3C14	protein_coding	TRUE	TRUE	FALSE	FALSE	FALSE
mHDCR_4	ENSG00000203812	H2AC18	protein_coding	TRUE	TRUE	FALSE	FALSE	FALSE
mHDCR_4	ENSG00000272196	H2AC19	protein_coding	TRUE	TRUE	FALSE	FALSE	FALSE
mHDCR_4	ENSG00000203852	H3C15	protein_coding	TRUE	TRUE	FALSE	FALSE	FALSE
mHDCR_4	ENSG00000270276	H4C15	protein_coding	TRUE	FALSE	FALSE	FALSE	FALSE
mHDCR_4	ENSG00000264207	AC239868.1	lncRNA	TRUE	FALSE	FALSE	FALSE	FALSE
mHDCR_4	ENSG00000184678	H2BC21	protein_coding	TRUE	TRUE	FALSE	FALSE	FALSE
mHDCR_4	ENSG00000184260	H2AC20	protein_coding	TRUE	TRUE	FALSE	FALSE	FALSE
mHDCR_4	ENSG00000178096	BOLA1	protein_coding	TRUE	TRUE	FALSE	FALSE	FALSE
mHDCR_4	ENSG00000184270	H2AC21	protein_coding	TRUE	TRUE	FALSE	FALSE	FALSE
mHDCR_4	ENSG00000159164	SV2A	protein_coding	TRUE	TRUE	FALSE	FALSE	FALSE
mHDCR_4	ENSG00000143368	SF3B4	protein_coding	TRUE	TRUE	FALSE	FALSE	TRUE
mHDCR_4	ENSG00000014914	MTMR11	protein_coding	TRUE	TRUE	FALSE	FALSE	FALSE
mHDCR_4	ENSG00000264522	OTUD7B	protein_coding	TRUE	TRUE	FALSE	FALSE	FALSE
mHDCR_4	ENSG00000136631	VPS45	protein_coding	TRUE	TRUE	FALSE	FALSE	FALSE
mHDCR_4	ENSG00000285184	AC244033.2	lncRNA	TRUE	TRUE	FALSE	FALSE	FALSE
mHDCR_4	ENSG00000023902	PLEKHO1	protein_coding	TRUE	TRUE	FALSE	FALSE	FALSE
mHDCR_4	ENSG00000285554	AC242988.2	lncRNA	FALSE	FALSE	FALSE	FALSE	FALSE
mHDCR_4	ENSG00000143401	ANP32E	protein_coding	TRUE	TRUE	FALSE	FALSE	FALSE
mHDCR_4	ENSG00000118298	CA14	protein_coding	TRUE	TRUE	FALSE	FALSE	FALSE
mHDCR_4	ENSG00000276110	AC242988.1	lncRNA	TRUE	TRUE	FALSE	FALSE	FALSE
mHDCR_4	ENSG00000118292	C1orf54	protein_coding	TRUE	TRUE	FALSE	FALSE	FALSE
mHDCR_4	ENSG00000117362	APH1A	protein_coding	TRUE	TRUE	FALSE	FALSE	FALSE
mHDCR_4	ENSG00000159208	CIART	protein_coding	TRUE	TRUE	FALSE	FALSE	FALSE
mHDCR_4	ENSG00000266472	MRPS21	protein_coding	TRUE	TRUE	FALSE	FALSE	FALSE
mHDCR_4	ENSG00000117360	PRPF3	protein_coding	TRUE	TRUE	FALSE	FALSE	FALSE
mHDCR_4	ENSG00000163125	RPRD2	protein_coding	TRUE	TRUE	FALSE	FALSE	FALSE
mHDCR_4	ENSG00000143374	TARS2	protein_coding	TRUE	TRUE	FALSE	FALSE	FALSE
mHDCR_4	ENSG00000143369	ECM1	protein_coding	TRUE	TRUE	FALSE	FALSE	FALSE
mHDCR_4	ENSG00000228126	FALEC	lncRNA	TRUE	TRUE	FALSE	FALSE	FALSE
mHDCR_4	ENSG00000143382	ADAMTSL4	protein_coding	TRUE	TRUE	FALSE	FALSE	FALSE
mHDCR_4	ENSG00000237781	ADAMTSL4-AS2	lncRNA	TRUE	TRUE	FALSE	FALSE	FALSE
mHDCR_4	ENSG00000203804	ADAMTSL4-AS1	lncRNA	TRUE	TRUE	FALSE	FALSE	FALSE
mHDCR_4	ENSG00000143384	MCL1	protein_coding	TRUE	TRUE	FALSE	FALSE	TRUE
mHDCR_4	ENSG00000143420	ENSA	protein_coding	TRUE	TRUE	FALSE	FALSE	FALSE
mHDCR_4	ENSG00000143457	GOLPH3L	protein_coding	TRUE	TRUE	FALSE	FALSE	FALSE
mHDCR_4	ENSG00000143452	HORMAD1	protein_coding	TRUE	TRUE	FALSE	FALSE	FALSE
mHDCR_4	ENSG00000163131	CTSS	protein_coding	TRUE	TRUE	FALSE	FALSE	TRUE
mHDCR_4	ENSG00000143387	CTSK	protein_coding	TRUE	TRUE	FALSE	FALSE	TRUE
mHDCR_4	ENSG00000143437	ARNT	protein_coding	TRUE	TRUE	FALSE	TRUE	TRUE
mHDCR_4	ENSG00000283324	CTXND2	protein_coding	TRUE	TRUE	FALSE	FALSE	FALSE
mHDCR_4	ENSG00000143379	SETDB1	protein_coding	TRUE	TRUE	FALSE	TRUE	FALSE
mHDCR_4	ENSG00000259357	AL590133.2	lncRNA	FALSE	FALSE	FALSE	FALSE	FALSE
mHDCR_4	ENSG00000143418	CERS2	protein_coding	TRUE	TRUE	FALSE	FALSE	FALSE
mHDCR_4	ENSG00000231073	AL590133.1	lncRNA	TRUE	TRUE	FALSE	FALSE	FALSE
mHDCR_4	ENSG00000143412	ANXA9	protein_coding	TRUE	TRUE	FALSE	FALSE	FALSE
mHDCR_4	ENSG00000143409	MINDY1	protein_coding	TRUE	TRUE	FALSE	FALSE	FALSE
mHDCR_4	ENSG00000143363	PRUNE1	protein_coding	TRUE	TRUE	FALSE	FALSE	FALSE
mHDCR_4	ENSG00000163141	BNIPL	protein_coding	FALSE	FALSE	FALSE	FALSE	FALSE
mHDCR_4	ENSG00000143443	C1orf56	protein_coding	TRUE	TRUE	FALSE	FALSE	FALSE
mHDCR_4	ENSG00000197622	CDC42SE1	protein_coding	TRUE	TRUE	FALSE	FALSE	FALSE
mHDCR_4	ENSG00000213190	MLLT11	protein_coding	TRUE	TRUE	FALSE	TRUE	FALSE
mHDCR_4	ENSG00000143458	GABPB2	protein_coding	TRUE	TRUE	FALSE	FALSE	FALSE
mHDCR_4	ENSG00000261168	AL592424.1	lncRNA	TRUE	TRUE	FALSE	FALSE	FALSE
mHDCR_4	ENSG00000143434	SEMA6C	protein_coding	TRUE	TRUE	FALSE	FALSE	FALSE
mHDCR_4	ENSG00000163154	TNFAIP8L2	protein_coding	TRUE	TRUE	FALSE	FALSE	FALSE
mHDCR_4	ENSG00000163155	LYSMD1	protein_coding	TRUE	TRUE	FALSE	FALSE	FALSE
mHDCR_4	ENSG00000163156	SCNM1	protein_coding	TRUE	TRUE	FALSE	FALSE	FALSE
mHDCR_4	ENSG00000163157	TMOD4	protein_coding	TRUE	TRUE	FALSE	FALSE	FALSE
mHDCR_4	ENSG00000163159	VPS72	protein_coding	TRUE	TRUE	FALSE	FALSE	FALSE
mHDCR_4	ENSG00000143398	PIP5K1A	protein_coding	TRUE	TRUE	FALSE	FALSE	TRUE
mHDCR_4	ENSG00000159352	PSMD4	protein_coding	TRUE	TRUE	FALSE	FALSE	FALSE
mHDCR_4	ENSG00000232671	ZNF687-AS1	lncRNA	TRUE	TRUE	FALSE	FALSE	FALSE
mHDCR_4	ENSG00000143373	ZNF687	protein_coding	TRUE	TRUE	FALSE	FALSE	FALSE
mHDCR_4	ENSG00000143393	PI4KB	protein_coding	TRUE	TRUE	FALSE	FALSE	TRUE
mHDCR_4	ENSG00000273481	AL391069.2	lncRNA	TRUE	TRUE	FALSE	FALSE	FALSE
mHDCR_4	ENSG00000224645	AL391069.1	lncRNA	TRUE	TRUE	FALSE	FALSE	FALSE
mHDCR_4	ENSG00000237976	RFX5-AS1	lncRNA	TRUE	TRUE	FALSE	FALSE	FALSE
mHDCR_4	ENSG00000143390	RFX5	protein_coding	TRUE	TRUE	FALSE	FALSE	FALSE
mHDCR_4	ENSG00000143416	SELENBP1	protein_coding	TRUE	TRUE	FALSE	FALSE	FALSE
mHDCR_4	ENSG00000159377	PSMB4	protein_coding	TRUE	TRUE	FALSE	FALSE	FALSE
mHDCR_4	ENSG00000143442	POGZ	protein_coding	TRUE	TRUE	FALSE	FALSE	FALSE
mHDCR_4	ENSG00000143375	CGN	protein_coding	TRUE	TRUE	FALSE	FALSE	FALSE
mHDCR_4	ENSG00000143367	TUFT1	protein_coding	TRUE	TRUE	FALSE	FALSE	FALSE
mHDCR_4	ENSG00000232536	AL365436.2	lncRNA	TRUE	TRUE	FALSE	FALSE	FALSE
mHDCR_4	ENSG00000143376	SNX27	protein_coding	TRUE	TRUE	FALSE	FALSE	FALSE
mHDCR_4	ENSG00000250734	AL391335.1	lncRNA	TRUE	TRUE	FALSE	FALSE	FALSE
mHDCR_4	ENSG00000227045	AL589765.1	lncRNA	TRUE	TRUE	FALSE	FALSE	FALSE
mHDCR_4	ENSG00000178796	RIIAD1	protein_coding	TRUE	TRUE	FALSE	FALSE	FALSE
mHDCR_4	ENSG00000159409	CELF3	protein_coding	TRUE	TRUE	FALSE	FALSE	FALSE
mHDCR_4	ENSG00000269621	AL589765.7	lncRNA	FALSE	FALSE	FALSE	FALSE	FALSE
mHDCR_4	ENSG00000143450	OAZ3	protein_coding	TRUE	TRUE	FALSE	FALSE	FALSE
mHDCR_4	ENSG00000143436	MRPL9	protein_coding	TRUE	TRUE	FALSE	FALSE	FALSE
mHDCR_4	ENSG00000232937	AL589765.2	lncRNA	TRUE	TRUE	FALSE	FALSE	FALSE
mHDCR_4	ENSG00000268288	AL589765.5	lncRNA	TRUE	TRUE	FALSE	FALSE	FALSE
mHDCR_4	ENSG00000249602	AL589765.4	lncRNA	FALSE	FALSE	FALSE	FALSE	FALSE
mHDCR_4	ENSG00000182134	TDRKH	protein_coding	TRUE	TRUE	FALSE	FALSE	FALSE
mHDCR_4	ENSG00000203288	TDRKH-AS1	lncRNA	TRUE	TRUE	FALSE	FALSE	FALSE
mHDCR_4	ENSG00000269489	AL589765.6	lncRNA	TRUE	TRUE	FALSE	FALSE	FALSE
mHDCR_4	ENSG00000213171	LINGO4	protein_coding	TRUE	TRUE	FALSE	FALSE	FALSE
mHDCR_4	ENSG00000143365	RORC	protein_coding	TRUE	TRUE	FALSE	FALSE	FALSE
mHDCR_4	ENSG00000225556	C2CD4D	protein_coding	TRUE	TRUE	FALSE	FALSE	FALSE
mHDCR_4	ENSG00000234614	C2CD4D-AS1	lncRNA	TRUE	TRUE	FALSE	FALSE	FALSE
mHDCR_4	ENSG00000196407	THEM5	protein_coding	TRUE	TRUE	FALSE	FALSE	FALSE
mHDCR_4	ENSG00000285651	AL450992.2	lncRNA	FALSE	FALSE	FALSE	FALSE	FALSE
mHDCR_4	ENSG00000159445	THEM4	protein_coding	TRUE	TRUE	FALSE	FALSE	FALSE
mHDCR_4	ENSG00000286581	AL450992.3	lncRNA	FALSE	FALSE	FALSE	FALSE	FALSE
mHDCR_4	ENSG00000197747	S100A10	protein_coding	TRUE	TRUE	FALSE	FALSE	TRUE
mHDCR_4	ENSG00000229021	AL450992.1	lncRNA	TRUE	TRUE	FALSE	FALSE	FALSE
mHDCR_4	ENSG00000163191	S100A11	protein_coding	TRUE	TRUE	FALSE	FALSE	FALSE
mHDCR_4	ENSG00000182898	TCHHL1	protein_coding	TRUE	TRUE	FALSE	FALSE	FALSE
mHDCR_4	ENSG00000159450	TCHH	protein_coding	TRUE	TRUE	FALSE	FALSE	FALSE
mHDCR_4	ENSG00000226716	AL589986.1	lncRNA	TRUE	TRUE	FALSE	FALSE	FALSE
mHDCR_4	ENSG00000215853	RPTN	protein_coding	TRUE	TRUE	FALSE	FALSE	FALSE
mHDCR_5	ENSG00000186207	LCE5A	protein_coding	TRUE	TRUE	FALSE	FALSE	FALSE
mHDCR_5	ENSG00000169509	CRCT1	protein_coding	TRUE	TRUE	FALSE	FALSE	FALSE
mHDCR_5	ENSG00000185966	LCE3E	protein_coding	TRUE	TRUE	FALSE	FALSE	FALSE
mHDCR_5	ENSG00000163202	LCE3D	protein_coding	TRUE	TRUE	FALSE	FALSE	FALSE
mHDCR_5	ENSG00000244057	LCE3C	protein_coding	TRUE	TRUE	FALSE	FALSE	FALSE
mHDCR_5	ENSG00000187238	LCE3B	protein_coding	TRUE	TRUE	FALSE	FALSE	FALSE
mHDCR_5	ENSG00000185962	LCE3A	protein_coding	TRUE	TRUE	FALSE	FALSE	FALSE
mHDCR_5	ENSG00000187223	LCE2D	protein_coding	TRUE	TRUE	FALSE	FALSE	FALSE
mHDCR_5	ENSG00000187180	LCE2C	protein_coding	TRUE	TRUE	FALSE	FALSE	FALSE
mHDCR_5	ENSG00000159455	LCE2B	protein_coding	FALSE	FALSE	FALSE	FALSE	FALSE
mHDCR_5	ENSG00000187173	LCE2A	protein_coding	TRUE	TRUE	FALSE	FALSE	FALSE
mHDCR_5	ENSG00000187170	LCE4A	protein_coding	TRUE	TRUE	FALSE	FALSE	FALSE
mHDCR_5	ENSG00000198854	C1orf68	protein_coding	TRUE	TRUE	FALSE	FALSE	FALSE
mHDCR_5	ENSG00000203786	KPRP	protein_coding	TRUE	TRUE	FALSE	FALSE	FALSE
mHDCR_5	ENSG00000240386	LCE1F	protein_coding	TRUE	TRUE	FALSE	FALSE	FALSE
mHDCR_5	ENSG00000186226	LCE1E	protein_coding	TRUE	TRUE	FALSE	FALSE	FALSE
mHDCR_5	ENSG00000172155	LCE1D	protein_coding	TRUE	TRUE	FALSE	FALSE	FALSE
mHDCR_5	ENSG00000197084	LCE1C	protein_coding	TRUE	TRUE	FALSE	FALSE	FALSE
mHDCR_5	ENSG00000196734	LCE1B	protein_coding	TRUE	TRUE	FALSE	FALSE	FALSE
mHDCR_5	ENSG00000186844	LCE1A	protein_coding	TRUE	TRUE	FALSE	FALSE	FALSE
mHDCR_5	ENSG00000235942	LCE6A	protein_coding	TRUE	TRUE	FALSE	FALSE	FALSE
mHDCR_5	ENSG00000285946	AL162596.1	protein_coding	FALSE	FALSE	FALSE	FALSE	FALSE
mHDCR_5	ENSG00000163206	SMCP	protein_coding	TRUE	TRUE	FALSE	FALSE	FALSE
mHDCR_5	ENSG00000163207	IVL	protein_coding	TRUE	TRUE	FALSE	FALSE	FALSE
mHDCR_5	ENSG00000283227	SPRR5	protein_coding	TRUE	TRUE	FALSE	FALSE	FALSE
mHDCR_5	ENSG00000224308	LINC01527	lncRNA	TRUE	TRUE	FALSE	FALSE	FALSE
mHDCR_5	ENSG00000184148	SPRR4	protein_coding	TRUE	TRUE	FALSE	FALSE	FALSE
mHDCR_5	ENSG00000169474	SPRR1A	protein_coding	TRUE	TRUE	FALSE	FALSE	FALSE
mHDCR_5	ENSG00000163209	SPRR3	protein_coding	TRUE	TRUE	FALSE	FALSE	FALSE
mHDCR_5	ENSG00000169469	SPRR1B	protein_coding	TRUE	TRUE	FALSE	FALSE	FALSE
mHDCR_5	ENSG00000163216	SPRR2D	protein_coding	TRUE	TRUE	FALSE	FALSE	FALSE
mHDCR_5	ENSG00000241794	SPRR2A	protein_coding	FALSE	FALSE	FALSE	FALSE	FALSE
mHDCR_5	ENSG00000196805	SPRR2B	protein_coding	FALSE	FALSE	FALSE	FALSE	FALSE
mHDCR_5	ENSG00000203785	SPRR2E	protein_coding	FALSE	FALSE	FALSE	FALSE	FALSE
mHDCR_5	ENSG00000244094	SPRR2F	protein_coding	TRUE	TRUE	FALSE	FALSE	FALSE
mHDCR_5	ENSG00000159516	SPRR2G	protein_coding	TRUE	TRUE	FALSE	FALSE	FALSE
mHDCR_5	ENSG00000229699	AL161636.1	lncRNA	FALSE	FALSE	FALSE	FALSE	FALSE
mHDCR_5	ENSG00000203784	LELP1	protein_coding	TRUE	TRUE	FALSE	FALSE	FALSE
mHDCR_5	ENSG00000203783	PRR9	protein_coding	TRUE	TRUE	FALSE	FALSE	FALSE
mHDCR_5	ENSG00000203782	LORICRIN	protein_coding	TRUE	TRUE	FALSE	FALSE	FALSE
mHDCR_5	ENSG00000159527	PGLYRP3	protein_coding	TRUE	TRUE	FALSE	FALSE	FALSE
mHDCR_5	ENSG00000163218	PGLYRP4	protein_coding	TRUE	TRUE	FALSE	FALSE	FALSE
mHDCR_5	ENSG00000163220	S100A9	protein_coding	TRUE	TRUE	FALSE	FALSE	TRUE
mHDCR_5	ENSG00000163221	S100A12	protein_coding	TRUE	TRUE	FALSE	FALSE	FALSE
mHDCR_5	ENSG00000143546	S100A8	protein_coding	TRUE	TRUE	FALSE	FALSE	FALSE
mHDCR_5	ENSG00000184330	S100A7A	protein_coding	TRUE	TRUE	FALSE	FALSE	FALSE
mHDCR_5	ENSG00000197364	S100A7L2	protein_coding	FALSE	FALSE	FALSE	FALSE	FALSE
mHDCR_5	ENSG00000143556	S100A7	protein_coding	TRUE	TRUE	FALSE	TRUE	TRUE
mHDCR_5	ENSG00000238279	BX470102.1	lncRNA	TRUE	TRUE	FALSE	FALSE	FALSE
mHDCR_5	ENSG00000197956	S100A6	protein_coding	TRUE	TRUE	FALSE	FALSE	FALSE
mHDCR_5	ENSG00000196420	S100A5	protein_coding	TRUE	TRUE	FALSE	FALSE	FALSE
mHDCR_5	ENSG00000196154	S100A4	protein_coding	TRUE	TRUE	FALSE	FALSE	TRUE
mHDCR_5	ENSG00000188015	S100A3	protein_coding	TRUE	TRUE	FALSE	FALSE	FALSE
mHDCR_5	ENSG00000196754	S100A2	protein_coding	TRUE	TRUE	FALSE	FALSE	FALSE
mHDCR_5	ENSG00000285867	BX470102.2	lncRNA	FALSE	FALSE	FALSE	FALSE	FALSE
mHDCR_5	ENSG00000188643	S100A16	protein_coding	TRUE	TRUE	FALSE	FALSE	FALSE
mHDCR_5	ENSG00000189334	S100A14	protein_coding	TRUE	TRUE	FALSE	FALSE	FALSE
mHDCR_5	ENSG00000189171	S100A13	protein_coding	TRUE	TRUE	FALSE	FALSE	FALSE
mHDCR_5	ENSG00000160678	S100A1	protein_coding	TRUE	TRUE	FALSE	FALSE	TRUE
mHDCR_5	ENSG00000160679	CHTOP	protein_coding	TRUE	TRUE	FALSE	FALSE	FALSE
mHDCR_5	ENSG00000271853	AL162258.1	lncRNA	TRUE	TRUE	FALSE	FALSE	FALSE
mHDCR_5	ENSG00000272030	AL162258.2	lncRNA	TRUE	TRUE	FALSE	FALSE	FALSE
mHDCR_5	ENSG00000143553	SNAPIN	protein_coding	TRUE	TRUE	FALSE	FALSE	FALSE
mHDCR_5	ENSG00000143621	ILF2	protein_coding	TRUE	TRUE	FALSE	FALSE	FALSE
mHDCR_5	ENSG00000169418	NPR1	protein_coding	TRUE	TRUE	FALSE	FALSE	TRUE
mHDCR_5	ENSG00000143624	INTS3	protein_coding	TRUE	FALSE	FALSE	FALSE	FALSE
mHDCR_5	ENSG00000243613	AL513523.4	lncRNA	TRUE	FALSE	FALSE	FALSE	FALSE
mHDCR_5	ENSG00000233222	AL513523.3	lncRNA	TRUE	FALSE	FALSE	FALSE	FALSE
mHDCR_5	ENSG00000143554	SLC27A3	protein_coding	TRUE	FALSE	FALSE	FALSE	FALSE
mHDCR_5	ENSG00000143614	GATAD2B	protein_coding	TRUE	TRUE	FALSE	FALSE	FALSE
mHDCR_5	ENSG00000284738	AL358472.5	lncRNA	TRUE	TRUE	FALSE	FALSE	FALSE
mHDCR_5	ENSG00000198837	DENND4B	protein_coding	TRUE	TRUE	FALSE	FALSE	FALSE
mHDCR_5	ENSG00000160741	CRTC2	protein_coding	TRUE	TRUE	FALSE	FALSE	FALSE
mHDCR_5	ENSG00000143570	SLC39A1	protein_coding	TRUE	TRUE	FALSE	FALSE	FALSE
mHDCR_5	ENSG00000282386	AL358472.4	lncRNA	TRUE	TRUE	FALSE	FALSE	FALSE
mHDCR_5	ENSG00000273026	AL358472.3	lncRNA	TRUE	TRUE	FALSE	FALSE	FALSE
mHDCR_5	ENSG00000143578	CREB3L4	protein_coding	TRUE	TRUE	FALSE	FALSE	FALSE
mHDCR_5	ENSG00000143543	JTB	protein_coding	TRUE	TRUE	FALSE	FALSE	FALSE
mHDCR_5	ENSG00000272654	AL358472.2	lncRNA	TRUE	TRUE	FALSE	FALSE	FALSE
mHDCR_5	ENSG00000143545	RAB13	protein_coding	TRUE	TRUE	FALSE	FALSE	FALSE
mHDCR_5	ENSG00000177954	RPS27	protein_coding	TRUE	TRUE	FALSE	FALSE	FALSE
mHDCR_5	ENSG00000143552	NUP210L	protein_coding	TRUE	TRUE	FALSE	FALSE	FALSE
mHDCR_5	ENSG00000143549	TPM3	protein_coding	TRUE	TRUE	FALSE	TRUE	TRUE
mHDCR_5	ENSG00000163263	C1orf189	protein_coding	TRUE	TRUE	FALSE	FALSE	FALSE
mHDCR_5	ENSG00000143569	UBAP2L	protein_coding	TRUE	TRUE	FALSE	FALSE	FALSE
mHDCR_5	ENSG00000143612	C1orf43	protein_coding	TRUE	TRUE	FALSE	FALSE	FALSE
mHDCR_5	ENSG00000143575	HAX1	protein_coding	TRUE	TRUE	FALSE	FALSE	FALSE
mHDCR_5	ENSG00000143595	AQP10	protein_coding	TRUE	TRUE	FALSE	FALSE	FALSE
mHDCR_5	ENSG00000143515	ATP8B2	protein_coding	TRUE	TRUE	FALSE	FALSE	FALSE
mHDCR_5	ENSG00000160712	IL6R	protein_coding	TRUE	TRUE	FALSE	FALSE	TRUE
mHDCR_5	ENSG00000228013	IL6R-AS1	lncRNA	TRUE	TRUE	FALSE	FALSE	FALSE
mHDCR_5	ENSG00000273110	AL162591.2	lncRNA	FALSE	FALSE	FALSE	FALSE	FALSE
mHDCR_5	ENSG00000163239	TDRD10	protein_coding	TRUE	TRUE	FALSE	FALSE	FALSE
mHDCR_5	ENSG00000169291	SHE	protein_coding	TRUE	TRUE	FALSE	FALSE	FALSE
mHDCR_5	ENSG00000229780	UBE2Q1-AS1	lncRNA	TRUE	TRUE	FALSE	FALSE	FALSE
mHDCR_5	ENSG00000160714	UBE2Q1	protein_coding	TRUE	TRUE	FALSE	FALSE	FALSE
mHDCR_5	ENSG00000286391	AL592078.2	lncRNA	TRUE	TRUE	FALSE	FALSE	FALSE
mHDCR_5	ENSG00000160716	CHRNB2	protein_coding	TRUE	TRUE	FALSE	FALSE	TRUE
mHDCR_5	ENSG00000233875	AL592078.1	lncRNA	TRUE	TRUE	FALSE	FALSE	FALSE
mHDCR_5	ENSG00000160710	ADAR	protein_coding	TRUE	TRUE	FALSE	FALSE	TRUE
mHDCR_5	ENSG00000287064	AL606500.1	lncRNA	FALSE	FALSE	FALSE	FALSE	FALSE
mHDCR_5	ENSG00000143603	KCNN3	protein_coding	TRUE	TRUE	FALSE	FALSE	TRUE
mHDCR_5	ENSG00000163344	PMVK	protein_coding	TRUE	TRUE	FALSE	FALSE	FALSE
mHDCR_5	ENSG00000270361	AL451085.1	lncRNA	TRUE	TRUE	FALSE	FALSE	FALSE
mHDCR_5	ENSG00000163346	PBXIP1	protein_coding	TRUE	TRUE	FALSE	FALSE	FALSE
mHDCR_5	ENSG00000163348	PYGO2	protein_coding	TRUE	TRUE	FALSE	FALSE	FALSE
mHDCR_5	ENSG00000271380	AL451085.2	lncRNA	TRUE	TRUE	FALSE	FALSE	FALSE
mHDCR_5	ENSG00000160691	SHC1	protein_coding	TRUE	TRUE	FALSE	FALSE	TRUE
mHDCR_5	ENSG00000173207	CKS1B	protein_coding	TRUE	TRUE	FALSE	FALSE	FALSE
mHDCR_5	ENSG00000160688	FLAD1	protein_coding	TRUE	TRUE	FALSE	FALSE	FALSE
mHDCR_5	ENSG00000163352	LENEP	protein_coding	TRUE	TRUE	FALSE	FALSE	FALSE
mHDCR_5	ENSG00000160685	ZBTB7B	protein_coding	TRUE	TRUE	FALSE	FALSE	FALSE
mHDCR_5	ENSG00000163354	DCST2	protein_coding	TRUE	TRUE	FALSE	FALSE	FALSE
mHDCR_5	ENSG00000163357	DCST1	protein_coding	TRUE	TRUE	FALSE	FALSE	FALSE
mHDCR_5	ENSG00000232093	DCST1-AS1	lncRNA	TRUE	TRUE	FALSE	FALSE	FALSE
mHDCR_5	ENSG00000143537	ADAM15	protein_coding	TRUE	TRUE	FALSE	FALSE	TRUE
mHDCR_5	ENSG00000243364	EFNA4	protein_coding	TRUE	TRUE	FALSE	FALSE	FALSE
mHDCR_5	ENSG00000251246	AL691442.1	protein_coding	TRUE	TRUE	FALSE	FALSE	FALSE
mHDCR_5	ENSG00000143590	EFNA3	protein_coding	TRUE	TRUE	FALSE	FALSE	FALSE
mHDCR_5	ENSG00000169242	EFNA1	protein_coding	TRUE	TRUE	FALSE	FALSE	FALSE
mHDCR_5	ENSG00000169241	SLC50A1	protein_coding	TRUE	TRUE	FALSE	FALSE	FALSE
mHDCR_5	ENSG00000179085	DPM3	protein_coding	TRUE	TRUE	FALSE	FALSE	FALSE
mHDCR_5	ENSG00000163463	KRTCAP2	protein_coding	TRUE	TRUE	FALSE	FALSE	FALSE
mHDCR_5	ENSG00000163462	TRIM46	protein_coding	TRUE	TRUE	FALSE	FALSE	FALSE
mHDCR_5	ENSG00000273088	AL713999.1	protein_coding	TRUE	TRUE	FALSE	FALSE	FALSE
mHDCR_5	ENSG00000185499	MUC1	protein_coding	TRUE	TRUE	FALSE	TRUE	TRUE
mHDCR_5	ENSG00000231064	THBS3-AS1	lncRNA	TRUE	TRUE	FALSE	FALSE	FALSE
mHDCR_5	ENSG00000169231	THBS3	protein_coding	TRUE	TRUE	FALSE	FALSE	FALSE
mHDCR_5	ENSG00000173171	MTX1	protein_coding	TRUE	TRUE	FALSE	FALSE	FALSE
mHDCR_5	ENSG00000236263	AC234582.1	lncRNA	FALSE	FALSE	FALSE	FALSE	FALSE
mHDCR_5	ENSG00000177628	GBA	protein_coding	TRUE	FALSE	FALSE	FALSE	TRUE
mHDCR_5	ENSG00000160767	FAM189B	protein_coding	TRUE	FALSE	FALSE	FALSE	FALSE
mHDCR_5	ENSG00000116521	SCAMP3	protein_coding	TRUE	FALSE	FALSE	FALSE	FALSE
mHDCR_5	ENSG00000176444	CLK2	protein_coding	TRUE	FALSE	FALSE	FALSE	TRUE
mHDCR_5	ENSG00000143630	HCN3	protein_coding	TRUE	FALSE	FALSE	FALSE	TRUE
mHDCR_5	ENSG00000143627	PKLR	protein_coding	TRUE	FALSE	FALSE	FALSE	TRUE
mHDCR_5	ENSG00000160752	FDPS	protein_coding	TRUE	TRUE	FALSE	FALSE	TRUE
mHDCR_5	ENSG00000160753	RUSC1	protein_coding	TRUE	TRUE	FALSE	FALSE	FALSE
mHDCR_5	ENSG00000225855	RUSC1-AS1	lncRNA	TRUE	TRUE	FALSE	FALSE	FALSE
mHDCR_5	ENSG00000227773	ASH1L-IT1	lncRNA	FALSE	FALSE	FALSE	FALSE	FALSE
mHDCR_5	ENSG00000116539	ASH1L	protein_coding	TRUE	TRUE	FALSE	FALSE	FALSE
mHDCR_5	ENSG00000235919	ASH1L-AS1	lncRNA	TRUE	TRUE	FALSE	FALSE	FALSE
mHDCR_5	ENSG00000125459	MSTO1	protein_coding	TRUE	TRUE	FALSE	FALSE	FALSE
mHDCR_5	ENSG00000232519	AL353807.2	lncRNA	TRUE	TRUE	FALSE	FALSE	FALSE
mHDCR_5	ENSG00000287839	AL353807.5	lncRNA	FALSE	FALSE	FALSE	FALSE	FALSE
mHDCR_5	ENSG00000132676	DAP3	protein_coding	TRUE	TRUE	FALSE	FALSE	FALSE
mHDCR_5	ENSG00000163374	YY1AP1	protein_coding	TRUE	TRUE	FALSE	FALSE	FALSE
mHDCR_5	ENSG00000227673	AL162734.1	lncRNA	FALSE	FALSE	FALSE	FALSE	FALSE
mHDCR_5	ENSG00000116580	GON4L	protein_coding	TRUE	TRUE	FALSE	FALSE	FALSE
mHDCR_5	ENSG00000132718	SYT11	protein_coding	TRUE	TRUE	FALSE	FALSE	FALSE
mHDCR_5	ENSG00000143622	RIT1	protein_coding	TRUE	TRUE	FALSE	FALSE	FALSE
mHDCR_5	ENSG00000132680	KHDC4	protein_coding	TRUE	TRUE	FALSE	FALSE	FALSE
mHDCR_5	ENSG00000173080	RXFP4	protein_coding	TRUE	TRUE	FALSE	FALSE	FALSE
mHDCR_5	ENSG00000116584	ARHGEF2	protein_coding	TRUE	TRUE	FALSE	FALSE	TRUE
mHDCR_5	ENSG00000273002	ARHGEF2-AS2	lncRNA	TRUE	TRUE	FALSE	FALSE	FALSE
mHDCR_5	ENSG00000224276	ARHGEF2-AS1	lncRNA	TRUE	TRUE	FALSE	FALSE	FALSE
mHDCR_5	ENSG00000285677	AL355388.1	lncRNA	TRUE	TRUE	FALSE	FALSE	FALSE
mHDCR_5	ENSG00000163479	SSR2	protein_coding	TRUE	TRUE	FALSE	FALSE	FALSE
mHDCR_5	ENSG00000160803	UBQLN4	protein_coding	TRUE	TRUE	FALSE	FALSE	FALSE
mHDCR_5	ENSG00000116586	LAMTOR2	protein_coding	TRUE	TRUE	FALSE	FALSE	FALSE
mHDCR_5	ENSG00000132698	RAB25	protein_coding	TRUE	TRUE	FALSE	FALSE	FALSE
mHDCR_5	ENSG00000254726	MEX3A	protein_coding	TRUE	TRUE	FALSE	FALSE	FALSE
mHDCR_5	ENSG00000160789	LMNA	protein_coding	TRUE	TRUE	FALSE	TRUE	TRUE
mHDCR_5	ENSG00000196189	SEMA4A	protein_coding	TRUE	TRUE	FALSE	FALSE	FALSE
mHDCR_5	ENSG00000160785	SLC25A44	protein_coding	TRUE	TRUE	FALSE	FALSE	FALSE
mHDCR_5	ENSG00000260238	PMF1-BGLAP	protein_coding	TRUE	TRUE	FALSE	FALSE	FALSE
mHDCR_5	ENSG00000160783	PMF1	protein_coding	TRUE	TRUE	FALSE	FALSE	FALSE
mHDCR_5	ENSG00000242252	BGLAP	protein_coding	TRUE	TRUE	FALSE	FALSE	TRUE
mHDCR_5	ENSG00000160781	PAQR6	protein_coding	TRUE	TRUE	FALSE	FALSE	FALSE
mHDCR_5	ENSG00000198952	SMG5	protein_coding	TRUE	TRUE	FALSE	FALSE	FALSE
mHDCR_5	ENSG00000163472	TMEM79	protein_coding	TRUE	TRUE	FALSE	FALSE	FALSE
mHDCR_5	ENSG00000198715	GLMP	protein_coding	TRUE	TRUE	FALSE	FALSE	FALSE
mHDCR_5	ENSG00000189030	VHLL	protein_coding	TRUE	TRUE	FALSE	FALSE	FALSE
mHDCR_5	ENSG00000163467	TSACC	protein_coding	TRUE	TRUE	FALSE	FALSE	FALSE
mHDCR_5	ENSG00000163468	CCT3	protein_coding	TRUE	TRUE	FALSE	FALSE	FALSE
mHDCR_5	ENSG00000132677	RHBG	protein_coding	TRUE	TRUE	FALSE	FALSE	FALSE
mHDCR_5	ENSG00000237390	AL139130.1	lncRNA	FALSE	FALSE	FALSE	FALSE	FALSE
mHDCR_5	ENSG00000125462	MIR9-1HG	lncRNA	TRUE	TRUE	FALSE	FALSE	FALSE
mHDCR_5	ENSG00000116604	MEF2D	protein_coding	TRUE	TRUE	FALSE	FALSE	FALSE
mHDCR_5	ENSG00000260460	AL365181.1	lncRNA	TRUE	TRUE	FALSE	FALSE	FALSE
mHDCR_5	ENSG00000183856	IQGAP3	protein_coding	TRUE	TRUE	FALSE	FALSE	FALSE
mHDCR_5	ENSG00000187862	TTC24	protein_coding	TRUE	TRUE	FALSE	FALSE	FALSE
mHDCR_5	ENSG00000163382	NAXE	protein_coding	TRUE	TRUE	FALSE	FALSE	FALSE
mHDCR_5	ENSG00000160818	GPATCH4	protein_coding	TRUE	TRUE	FALSE	FALSE	FALSE
mHDCR_5	ENSG00000272971	AL365181.4	lncRNA	TRUE	TRUE	FALSE	FALSE	FALSE
mHDCR_5	ENSG00000132702	HAPLN2	protein_coding	TRUE	TRUE	FALSE	FALSE	FALSE
mHDCR_5	ENSG00000272068	AL365181.2	lncRNA	TRUE	TRUE	FALSE	FALSE	FALSE
mHDCR_5	ENSG00000132692	BCAN	protein_coding	TRUE	TRUE	FALSE	FALSE	FALSE
mHDCR_5	ENSG00000272405	AL365181.3	lncRNA	TRUE	TRUE	FALSE	FALSE	FALSE
mHDCR_5	ENSG00000229953	AL590666.2	lncRNA	TRUE	TRUE	FALSE	FALSE	FALSE
mHDCR_5	ENSG00000132688	NES	protein_coding	TRUE	TRUE	FALSE	FALSE	FALSE
mHDCR_5	ENSG00000285570	AL590666.4	lncRNA	FALSE	FALSE	FALSE	FALSE	FALSE
mHDCR_5	ENSG00000237588	AL590666.3	lncRNA	FALSE	FALSE	FALSE	FALSE	FALSE
mHDCR_5	ENSG00000143320	CRABP2	protein_coding	TRUE	TRUE	FALSE	FALSE	FALSE
mHDCR_5	ENSG00000223356	AL590666.1	lncRNA	TRUE	TRUE	FALSE	FALSE	FALSE
mHDCR_6	ENSG00000077152	UBE2T	protein_coding	TRUE	TRUE	FALSE	FALSE	FALSE
mHDCR_6	ENSG00000077157	PPP1R12B	protein_coding	TRUE	TRUE	FALSE	FALSE	FALSE
mHDCR_6	ENSG00000226862	AC104463.2	lncRNA	TRUE	TRUE	FALSE	FALSE	FALSE
mHDCR_6	ENSG00000225620	AC104463.1	lncRNA	FALSE	FALSE	FALSE	FALSE	FALSE
mHDCR_6	ENSG00000143858	SYT2	protein_coding	TRUE	TRUE	FALSE	FALSE	FALSE
mHDCR_6	ENSG00000117139	KDM5B	protein_coding	TRUE	TRUE	FALSE	FALSE	TRUE
mHDCR_6	ENSG00000260021	AC098934.2	lncRNA	TRUE	TRUE	FALSE	FALSE	FALSE
mHDCR_6	ENSG00000228288	PCAT6	lncRNA	TRUE	TRUE	FALSE	FALSE	FALSE
mHDCR_6	ENSG00000183155	RABIF	protein_coding	TRUE	TRUE	FALSE	FALSE	FALSE
mHDCR_6	ENSG00000117153	KLHL12	protein_coding	TRUE	TRUE	FALSE	FALSE	FALSE
mHDCR_6	ENSG00000159346	ADIPOR1	protein_coding	TRUE	TRUE	FALSE	FALSE	TRUE
mHDCR_6	ENSG00000159348	CYB5R1	protein_coding	TRUE	TRUE	FALSE	FALSE	FALSE
mHDCR_6	ENSG00000163444	TMEM183A	protein_coding	TRUE	TRUE	FALSE	FALSE	FALSE
mHDCR_6	ENSG00000143847	PPFIA4	protein_coding	TRUE	TRUE	FALSE	FALSE	FALSE
mHDCR_6	ENSG00000122180	MYOG	protein_coding	TRUE	TRUE	FALSE	FALSE	FALSE
mHDCR_6	ENSG00000163485	ADORA1	protein_coding	TRUE	TRUE	FALSE	FALSE	TRUE
mHDCR_6	ENSG00000234775	AC105940.2	lncRNA	TRUE	TRUE	FALSE	FALSE	FALSE
mHDCR_6	ENSG00000224671	AC105940.1	lncRNA	TRUE	TRUE	FALSE	FALSE	FALSE
mHDCR_6	ENSG00000133055	MYBPH	protein_coding	TRUE	TRUE	FALSE	FALSE	FALSE
mHDCR_6	ENSG00000133048	CHI3L1	protein_coding	TRUE	TRUE	FALSE	FALSE	TRUE
mHDCR_6	ENSG00000133063	CHIT1	protein_coding	FALSE	FALSE	FALSE	FALSE	TRUE
mHDCR_6	ENSG00000231507	LINC01353	lncRNA	FALSE	FALSE	FALSE	FALSE	FALSE
mHDCR_6	ENSG00000233791	LINC01136	lncRNA	TRUE	TRUE	FALSE	FALSE	FALSE
mHDCR_6	ENSG00000159388	BTG2	protein_coding	TRUE	TRUE	FALSE	TRUE	FALSE
mHDCR_6	ENSG00000122176	FMOD	protein_coding	TRUE	TRUE	FALSE	FALSE	FALSE
mHDCR_6	ENSG00000188783	PRELP	protein_coding	TRUE	TRUE	FALSE	FALSE	FALSE
mHDCR_6	ENSG00000188770	OPTC	protein_coding	TRUE	TRUE	FALSE	FALSE	FALSE
mHDCR_6	ENSG00000058668	ATP2B4	protein_coding	TRUE	TRUE	FALSE	FALSE	FALSE
mHDCR_6	ENSG00000122188	LAX1	protein_coding	TRUE	TRUE	FALSE	FALSE	FALSE
mHDCR_6	ENSG00000058673	ZC3H11A	protein_coding	TRUE	TRUE	FALSE	FALSE	FALSE
mHDCR_6	ENSG00000257315	ZBED6	protein_coding	TRUE	TRUE	FALSE	FALSE	FALSE
mHDCR_6	ENSG00000288644	AC114402.2	protein_coding	FALSE	FALSE	FALSE	FALSE	FALSE
mHDCR_6	ENSG00000182004	SNRPE	protein_coding	TRUE	TRUE	FALSE	FALSE	FALSE
mHDCR_6	ENSG00000286383	AC096645.1	lncRNA	TRUE	TRUE	FALSE	FALSE	FALSE
mHDCR_6	ENSG00000176754	LINC00303	lncRNA	FALSE	FALSE	FALSE	FALSE	FALSE
mHDCR_6	ENSG00000143842	SOX13	protein_coding	TRUE	TRUE	FALSE	FALSE	FALSE
mHDCR_6	ENSG00000286572	AL592146.2	lncRNA	TRUE	TRUE	FALSE	FALSE	FALSE
mHDCR_6	ENSG00000261065	AL592146.1	lncRNA	FALSE	FALSE	FALSE	FALSE	FALSE
mHDCR_6	ENSG00000143845	ETNK2	protein_coding	TRUE	TRUE	TRUE	FALSE	FALSE
mHDCR_6	ENSG00000230550	ERLNC1	lncRNA	TRUE	TRUE	FALSE	FALSE	FALSE
mHDCR_6	ENSG00000143839	REN	protein_coding	TRUE	TRUE	TRUE	FALSE	TRUE
mHDCR_6	ENSG00000170498	KISS1	protein_coding	TRUE	TRUE	TRUE	FALSE	FALSE
mHDCR_6	ENSG00000174567	GOLT1A	protein_coding	TRUE	TRUE	FALSE	FALSE	FALSE
mHDCR_6	ENSG00000231691	AL592114.3	lncRNA	TRUE	TRUE	FALSE	FALSE	FALSE
mHDCR_6	ENSG00000143850	PLEKHA6	protein_coding	TRUE	TRUE	FALSE	FALSE	FALSE
mHDCR_6	ENSG00000280924	LINC00628	lncRNA	FALSE	FALSE	FALSE	FALSE	FALSE
mHDCR_6	ENSG00000226330	AL606489.1	lncRNA	TRUE	TRUE	FALSE	FALSE	FALSE
mHDCR_6	ENSG00000158615	PPP1R15B	protein_coding	TRUE	TRUE	TRUE	FALSE	FALSE
mHDCR_6	ENSG00000133056	PIK3C2B	protein_coding	TRUE	TRUE	TRUE	FALSE	TRUE
mHDCR_6	ENSG00000198625	MDM4	protein_coding	TRUE	TRUE	TRUE	TRUE	TRUE
mHDCR_6	ENSG00000240710	AL512306.3	lncRNA	TRUE	TRUE	FALSE	FALSE	FALSE
mHDCR_6	ENSG00000170382	LRRN2	protein_coding	TRUE	TRUE	TRUE	FALSE	FALSE
mHDCR_6	ENSG00000240219	AL512306.2	lncRNA	FALSE	FALSE	FALSE	FALSE	FALSE
mHDCR_6	ENSG00000228153	AL161793.1	lncRNA	TRUE	TRUE	FALSE	FALSE	FALSE
mHDCR_6	ENSG00000163531	NFASC	protein_coding	TRUE	TRUE	TRUE	FALSE	FALSE
mHDCR_6	ENSG00000287197	AC096675.1	lncRNA	TRUE	TRUE	FALSE	FALSE	FALSE
mHDCR_6	ENSG00000184144	CNTN2	protein_coding	TRUE	TRUE	FALSE	FALSE	FALSE
mHDCR_6	ENSG00000174529	TMEM81	protein_coding	TRUE	TRUE	FALSE	FALSE	FALSE
mHDCR_6	ENSG00000117222	RBBP5	protein_coding	TRUE	TRUE	FALSE	FALSE	FALSE
mHDCR_6	ENSG00000133059	DSTYK	protein_coding	TRUE	TRUE	FALSE	FALSE	FALSE
mHDCR_6	ENSG00000133069	TMCC2	protein_coding	TRUE	TRUE	FALSE	FALSE	FALSE
mHDCR_6	ENSG00000225063	TMCC2-AS1	lncRNA	TRUE	TRUE	FALSE	FALSE	FALSE
mHDCR_6	ENSG00000163545	NUAK2	protein_coding	TRUE	TRUE	FALSE	FALSE	FALSE
mHDCR_6	ENSG00000162873	KLHDC8A	protein_coding	TRUE	TRUE	FALSE	FALSE	FALSE
mHDCR_6	ENSG00000226235	LEMD1-AS1	lncRNA	TRUE	TRUE	FALSE	FALSE	FALSE
mHDCR_6	ENSG00000186007	LEMD1	protein_coding	TRUE	TRUE	FALSE	FALSE	FALSE
mHDCR_6	ENSG00000224717	LEMD1-DT	lncRNA	TRUE	TRUE	FALSE	FALSE	FALSE
mHDCR_6	ENSG00000281406	BLACAT1	protein_coding	TRUE	TRUE	FALSE	FALSE	FALSE
mHDCR_6	ENSG00000117266	CDK18	protein_coding	TRUE	TRUE	FALSE	FALSE	FALSE
mHDCR_6	ENSG00000174514	MFSD4A	protein_coding	TRUE	TRUE	FALSE	FALSE	FALSE
mHDCR_6	ENSG00000158711	ELK4	protein_coding	TRUE	TRUE	FALSE	TRUE	FALSE
mHDCR_6	ENSG00000158715	SLC45A3	protein_coding	TRUE	TRUE	FALSE	TRUE	FALSE
mHDCR_6	ENSG00000069275	NUCKS1	protein_coding	TRUE	TRUE	FALSE	FALSE	FALSE
mHDCR_6	ENSG00000117280	RAB29	protein_coding	TRUE	TRUE	FALSE	FALSE	FALSE
mHDCR_6	ENSG00000285521	AC119673.1	lncRNA	TRUE	TRUE	FALSE	FALSE	FALSE
mHDCR_6	ENSG00000133065	SLC41A1	protein_coding	TRUE	TRUE	FALSE	FALSE	FALSE
mHDCR_6	ENSG00000286619	AC119673.2	lncRNA	TRUE	TRUE	FALSE	FALSE	FALSE
mHDCR_6	ENSG00000162877	PM20D1	protein_coding	TRUE	TRUE	FALSE	FALSE	FALSE
mHDCR_6	ENSG00000227687	AL713965.1	lncRNA	TRUE	TRUE	FALSE	FALSE	FALSE
mHDCR_6	ENSG00000174502	SLC26A9	protein_coding	TRUE	TRUE	FALSE	FALSE	FALSE
mHDCR_6	ENSG00000276600	RAB7B	protein_coding	FALSE	FALSE	FALSE	FALSE	FALSE
mHDCR_6	ENSG00000196188	CTSE	protein_coding	FALSE	FALSE	FALSE	FALSE	FALSE
mHDCR_6	ENSG00000263961	RHEX	protein_coding	FALSE	FALSE	FALSE	FALSE	FALSE
mHDCR_7	ENSG00000238246	AC069549.1	lncRNA	TRUE	TRUE	FALSE	FALSE	FALSE
mHDCR_7	ENSG00000287613	AC069549.2	lncRNA	FALSE	FALSE	FALSE	FALSE	FALSE
mHDCR_7	ENSG00000078114	NEBL	protein_coding	TRUE	TRUE	FALSE	FALSE	FALSE
mHDCR_7	ENSG00000231920	NEBL-AS1	lncRNA	TRUE	TRUE	FALSE	FALSE	FALSE
mHDCR_7	ENSG00000230109	LINC02643	lncRNA	FALSE	FALSE	FALSE	FALSE	FALSE
mHDCR_7	ENSG00000204682	MIR1915HG	lncRNA	TRUE	TRUE	FALSE	FALSE	FALSE
mHDCR_7	ENSG00000180592	SKIDA1	protein_coding	TRUE	TRUE	FALSE	FALSE	FALSE
mHDCR_7	ENSG00000078403	MLLT10	protein_coding	TRUE	TRUE	TRUE	TRUE	FALSE
mHDCR_7	ENSG00000286881	AL358780.1	lncRNA	TRUE	TRUE	FALSE	FALSE	FALSE
mHDCR_7	ENSG00000279623	AL359697.1	lncRNA	FALSE	FALSE	FALSE	FALSE	FALSE
mHDCR_7	ENSG00000136770	DNAJC1	protein_coding	TRUE	TRUE	TRUE	FALSE	FALSE
mHDCR_7	ENSG00000223601	EBLN1	protein_coding	FALSE	FALSE	FALSE	FALSE	FALSE
mHDCR_7	ENSG00000260205	AL157831.2	lncRNA	FALSE	FALSE	FALSE	FALSE	FALSE
mHDCR_7	ENSG00000286832	AL157831.3	lncRNA	FALSE	FALSE	FALSE	FALSE	FALSE
mHDCR_7	ENSG00000261671	AL158211.1	lncRNA	FALSE	FALSE	FALSE	FALSE	FALSE
mHDCR_7	ENSG00000148444	COMMD3	protein_coding	TRUE	TRUE	FALSE	FALSE	FALSE
mHDCR_7	ENSG00000269897	COMMD3-BMI1	protein_coding	TRUE	TRUE	FALSE	FALSE	FALSE
mHDCR_7	ENSG00000168283	BMI1	protein_coding	TRUE	TRUE	FALSE	FALSE	TRUE
mHDCR_7	ENSG00000272516	AL158211.4	lncRNA	FALSE	FALSE	FALSE	FALSE	FALSE
mHDCR_7	ENSG00000271981	AL158211.2	lncRNA	FALSE	FALSE	FALSE	FALSE	FALSE
mHDCR_7	ENSG00000272366	AL158211.3	lncRNA	TRUE	TRUE	FALSE	FALSE	FALSE
mHDCR_7	ENSG00000077327	SPAG6	protein_coding	TRUE	TRUE	FALSE	FALSE	FALSE
mHDCR_7	ENSG00000233451	AL513128.1	lncRNA	FALSE	FALSE	FALSE	FALSE	FALSE
mHDCR_7	ENSG00000286810	AL513128.3	lncRNA	FALSE	FALSE	FALSE	FALSE	FALSE
mHDCR_7	ENSG00000150867	PIP4K2A	protein_coding	TRUE	TRUE	FALSE	FALSE	TRUE
mHDCR_7	ENSG00000165309	ARMC3	protein_coding	TRUE	TRUE	FALSE	FALSE	FALSE
mHDCR_7	ENSG00000286924	AL139815.1	lncRNA	TRUE	TRUE	FALSE	FALSE	FALSE
mHDCR_7	ENSG00000148450	MSRB2	protein_coding	TRUE	TRUE	FALSE	FALSE	FALSE
mHDCR_7	ENSG00000168267	PTF1A	protein_coding	TRUE	TRUE	FALSE	FALSE	FALSE
mHDCR_7	ENSG00000224215	AL606469.1	lncRNA	TRUE	TRUE	FALSE	FALSE	FALSE
mHDCR_7	ENSG00000179133	C10orf67	protein_coding	TRUE	TRUE	FALSE	FALSE	FALSE
mHDCR_7	ENSG00000165312	OTUD1	protein_coding	TRUE	TRUE	FALSE	FALSE	FALSE
mHDCR_7	ENSG00000287124	AL512603.2	lncRNA	TRUE	TRUE	FALSE	FALSE	FALSE
mHDCR_7	ENSG00000286442	AL512603.1	lncRNA	FALSE	FALSE	FALSE	FALSE	FALSE
mHDCR_7	ENSG00000120549	KIAA1217	protein_coding	TRUE	TRUE	FALSE	FALSE	FALSE
mHDCR_8	ENSG00000287231	AL136119.1	lncRNA	FALSE	FALSE	FALSE	FALSE	FALSE
mHDCR_8	ENSG00000119927	GPAM	protein_coding	TRUE	TRUE	FALSE	FALSE	TRUE
mHDCR_8	ENSG00000119913	TECTB	protein_coding	TRUE	TRUE	FALSE	FALSE	FALSE
mHDCR_8	ENSG00000197142	ACSL5	protein_coding	TRUE	TRUE	FALSE	FALSE	FALSE
mHDCR_8	ENSG00000232934	AL157786.1	lncRNA	TRUE	TRUE	FALSE	FALSE	FALSE
mHDCR_8	ENSG00000023041	ZDHHC6	protein_coding	TRUE	TRUE	FALSE	FALSE	FALSE
mHDCR_8	ENSG00000151532	VTI1A	protein_coding	TRUE	TRUE	FALSE	TRUE	FALSE
mHDCR_8	ENSG00000233340	AL139120.1	lncRNA	TRUE	TRUE	FALSE	FALSE	FALSE
mHDCR_8	ENSG00000285676	AL158212.5	lncRNA	FALSE	FALSE	FALSE	FALSE	FALSE
mHDCR_8	ENSG00000260917	AL158212.3	lncRNA	FALSE	FALSE	FALSE	FALSE	FALSE
mHDCR_8	ENSG00000225292	AL158212.1	lncRNA	FALSE	FALSE	FALSE	FALSE	FALSE
mHDCR_8	ENSG00000148737	TCF7L2	protein_coding	TRUE	TRUE	TRUE	TRUE	FALSE
mHDCR_8	ENSG00000233547	AL158212.2	lncRNA	TRUE	TRUE	FALSE	FALSE	FALSE
mHDCR_8	ENSG00000286289	AL133482.1	lncRNA	FALSE	FALSE	FALSE	FALSE	FALSE
mHDCR_8	ENSG00000148702	HABP2	protein_coding	TRUE	TRUE	FALSE	FALSE	FALSE
mHDCR_8	ENSG00000197893	NRAP	protein_coding	TRUE	TRUE	FALSE	FALSE	FALSE
mHDCR_8	ENSG00000165806	CASP7	protein_coding	TRUE	TRUE	FALSE	FALSE	FALSE
mHDCR_8	ENSG00000234393	AL592546.2	lncRNA	TRUE	TRUE	FALSE	FALSE	FALSE
mHDCR_8	ENSG00000148735	PLEKHS1	protein_coding	TRUE	TRUE	FALSE	FALSE	FALSE
mHDCR_8	ENSG00000198924	DCLRE1A	protein_coding	TRUE	TRUE	FALSE	FALSE	FALSE
mHDCR_8	ENSG00000196865	NHLRC2	protein_coding	TRUE	TRUE	FALSE	FALSE	FALSE
mHDCR_8	ENSG00000287857	AL592546.3	lncRNA	FALSE	FALSE	FALSE	FALSE	FALSE
mHDCR_8	ENSG00000043591	ADRB1	protein_coding	TRUE	TRUE	FALSE	FALSE	TRUE
mHDCR_8	ENSG00000285540	AC022023.2	lncRNA	FALSE	FALSE	FALSE	FALSE	FALSE
mHDCR_8	ENSG00000165813	CCDC186	protein_coding	TRUE	TRUE	FALSE	FALSE	FALSE
mHDCR_8	ENSG00000095627	TDRD1	protein_coding	TRUE	TRUE	FALSE	FALSE	FALSE
mHDCR_8	ENSG00000165816	VWA2	protein_coding	TRUE	TRUE	FALSE	FALSE	FALSE
mHDCR_8	ENSG00000275024	AC005383.1	lncRNA	FALSE	FALSE	FALSE	FALSE	FALSE
mHDCR_8	ENSG00000169129	AFAP1L2	protein_coding	TRUE	TRUE	FALSE	FALSE	FALSE
mHDCR_8	ENSG00000099204	ABLIM1	protein_coding	TRUE	TRUE	FALSE	FALSE	FALSE
mHDCR_8	ENSG00000228484	AL137025.1	lncRNA	FALSE	FALSE	FALSE	FALSE	FALSE
mHDCR_8	ENSG00000151553	FAM160B1	protein_coding	TRUE	TRUE	FALSE	FALSE	FALSE
mHDCR_9	ENSG00000151923	TIAL1	protein_coding	TRUE	TRUE	FALSE	FALSE	FALSE
mHDCR_9	ENSG00000151929	BAG3	protein_coding	TRUE	TRUE	FALSE	FALSE	TRUE
mHDCR_9	ENSG00000198825	INPP5F	protein_coding	TRUE	TRUE	FALSE	FALSE	FALSE
mHDCR_9	ENSG00000197771	MCMBP	protein_coding	TRUE	TRUE	FALSE	FALSE	FALSE
mHDCR_9	ENSG00000107651	SEC23IP	protein_coding	TRUE	TRUE	FALSE	FALSE	FALSE
mHDCR_9	ENSG00000203805	PLPP4	protein_coding	TRUE	TRUE	FALSE	FALSE	FALSE
mHDCR_9	ENSG00000177234	LINC01561	lncRNA	TRUE	TRUE	FALSE	FALSE	FALSE
mHDCR_9	ENSG00000274461	AC023282.1	lncRNA	FALSE	FALSE	FALSE	FALSE	FALSE
mHDCR_9	ENSG00000227165	WDR11-AS1	lncRNA	TRUE	TRUE	FALSE	FALSE	FALSE
mHDCR_9	ENSG00000287936	AL391425.1	lncRNA	FALSE	FALSE	FALSE	FALSE	FALSE
mHDCR_9	ENSG00000120008	WDR11	protein_coding	TRUE	TRUE	FALSE	FALSE	FALSE
mHDCR_9	ENSG00000271670	AC010998.2	lncRNA	FALSE	FALSE	FALSE	FALSE	FALSE
mHDCR_9	ENSG00000227307	AC010998.1	lncRNA	FALSE	FALSE	FALSE	FALSE	FALSE
mHDCR_9	ENSG00000278484	AC010998.3	lncRNA	FALSE	FALSE	FALSE	FALSE	FALSE
mHDCR_9	ENSG00000227143	LINC01153	lncRNA	FALSE	FALSE	FALSE	FALSE	FALSE
mHDCR_9	ENSG00000066468	FGFR2	protein_coding	TRUE	TRUE	TRUE	TRUE	TRUE
mHDCR_9	ENSG00000223432	AC009988.1	lncRNA	FALSE	FALSE	FALSE	FALSE	FALSE
mHDCR_9	ENSG00000224250	AC025947.1	lncRNA	TRUE	TRUE	FALSE	FALSE	FALSE
mHDCR_9	ENSG00000107669	ATE1	protein_coding	TRUE	TRUE	FALSE	FALSE	TRUE
mHDCR_9	ENSG00000276742	AL731566.3	lncRNA	FALSE	FALSE	FALSE	FALSE	FALSE
mHDCR_9	ENSG00000273891	AL731566.2	lncRNA	FALSE	FALSE	FALSE	FALSE	FALSE
mHDCR_9	ENSG00000107672	NSMCE4A	protein_coding	TRUE	TRUE	FALSE	FALSE	FALSE
mHDCR_9	ENSG00000138162	TACC2	protein_coding	TRUE	TRUE	FALSE	FALSE	FALSE
mHDCR_9	ENSG00000285715	AC063960.1	lncRNA	FALSE	FALSE	FALSE	FALSE	FALSE
mHDCR_9	ENSG00000285973	AC063960.2	lncRNA	FALSE	FALSE	FALSE	FALSE	FALSE
mHDCR_9	ENSG00000138152	BTBD16	protein_coding	TRUE	TRUE	FALSE	FALSE	FALSE
mHDCR_9	ENSG00000107679	PLEKHA1	protein_coding	TRUE	TRUE	FALSE	FALSE	FALSE
mHDCR_9	ENSG00000254636	ARMS2	protein_coding	TRUE	TRUE	FALSE	FALSE	FALSE
mHDCR_9	ENSG00000166033	HTRA1	protein_coding	TRUE	TRUE	FALSE	FALSE	TRUE
mHDCR_9	ENSG00000285955	BX842242.1	lncRNA	TRUE	TRUE	FALSE	FALSE	FALSE
mHDCR_9	ENSG00000187908	DMBT1	protein_coding	TRUE	TRUE	FALSE	FALSE	FALSE
mHDCR_9	ENSG00000286135	AL603764.2	protein_coding	FALSE	FALSE	FALSE	FALSE	FALSE
mHDCR_9	ENSG00000183559	C10orf120	protein_coding	TRUE	TRUE	FALSE	FALSE	FALSE
mHDCR_9	ENSG00000138161	CUZD1	protein_coding	FALSE	FALSE	FALSE	FALSE	FALSE
mHDCR_9	ENSG00000213185	FAM24B	protein_coding	TRUE	FALSE	FALSE	FALSE	FALSE
mHDCR_9	ENSG00000203795	FAM24A	protein_coding	FALSE	FALSE	FALSE	FALSE	FALSE
mHDCR_9	ENSG00000119965	C10orf88	protein_coding	TRUE	FALSE	FALSE	FALSE	FALSE
mHDCR_9	ENSG00000179988	PSTK	protein_coding	TRUE	TRUE	FALSE	FALSE	FALSE
mHDCR_9	ENSG00000095574	IKZF5	protein_coding	TRUE	TRUE	FALSE	FALSE	FALSE
mHDCR_9	ENSG00000196177	ACADSB	protein_coding	TRUE	TRUE	FALSE	FALSE	FALSE
mHDCR_10	ENSG00000254468	AC069287.1	lncRNA	FALSE	FALSE	FALSE	FALSE	FALSE
mHDCR_10	ENSG00000255229	AC069287.3	lncRNA	FALSE	FALSE	FALSE	FALSE	FALSE
mHDCR_10	ENSG00000230724	LINC01001	lncRNA	FALSE	FALSE	FALSE	FALSE	FALSE
mHDCR_10	ENSG00000188076	SCGB1C1	protein_coding	TRUE	TRUE	FALSE	FALSE	FALSE
mHDCR_10	ENSG00000177947	ODF3	protein_coding	TRUE	TRUE	FALSE	FALSE	FALSE
mHDCR_10	ENSG00000254559	AC069287.2	lncRNA	TRUE	TRUE	FALSE	FALSE	FALSE
mHDCR_10	ENSG00000177951	BET1L	protein_coding	TRUE	TRUE	FALSE	FALSE	FALSE
mHDCR_10	ENSG00000177963	RIC8A	protein_coding	TRUE	TRUE	FALSE	FALSE	FALSE
mHDCR_10	ENSG00000142082	SIRT3	protein_coding	TRUE	TRUE	FALSE	FALSE	FALSE
mHDCR_10	ENSG00000185627	PSMD13	protein_coding	TRUE	TRUE	FALSE	FALSE	FALSE
mHDCR_10	ENSG00000174885	NLRP6	protein_coding	TRUE	TRUE	FALSE	FALSE	FALSE
mHDCR_10	ENSG00000255026	AC136475.3	lncRNA	TRUE	TRUE	FALSE	FALSE	FALSE
mHDCR_10	ENSG00000142102	PGGHG	protein_coding	TRUE	TRUE	FALSE	FALSE	FALSE
mHDCR_10	ENSG00000206013	IFITM5	protein_coding	TRUE	TRUE	FALSE	FALSE	FALSE
mHDCR_10	ENSG00000185201	IFITM2	protein_coding	TRUE	TRUE	FALSE	FALSE	FALSE
mHDCR_10	ENSG00000288681	AC136475.9	protein_coding	TRUE	TRUE	FALSE	FALSE	FALSE
mHDCR_10	ENSG00000185885	IFITM1	protein_coding	TRUE	TRUE	FALSE	FALSE	FALSE
mHDCR_10	ENSG00000254910	AC136475.2	lncRNA	TRUE	TRUE	FALSE	FALSE	FALSE
mHDCR_10	ENSG00000251661	AC136475.1	lncRNA	TRUE	TRUE	FALSE	FALSE	FALSE
mHDCR_10	ENSG00000142089	IFITM3	protein_coding	TRUE	TRUE	FALSE	FALSE	FALSE
mHDCR_10	ENSG00000255089	AC136475.4	lncRNA	TRUE	TRUE	FALSE	FALSE	FALSE
mHDCR_10	ENSG00000255328	AC136475.5	lncRNA	TRUE	TRUE	FALSE	FALSE	FALSE
mHDCR_10	ENSG00000270972	AC136475.7	lncRNA	FALSE	FALSE	FALSE	FALSE	FALSE
mHDCR_10	ENSG00000182272	B4GALNT4	protein_coding	TRUE	TRUE	FALSE	FALSE	FALSE
mHDCR_10	ENSG00000184363	PKP3	protein_coding	TRUE	TRUE	FALSE	FALSE	FALSE
mHDCR_10	ENSG00000185187	SIGIRR	protein_coding	TRUE	TRUE	FALSE	FALSE	FALSE
mHDCR_10	ENSG00000185101	ANO9	protein_coding	TRUE	TRUE	FALSE	FALSE	FALSE
mHDCR_10	ENSG00000174915	PTDSS2	protein_coding	TRUE	TRUE	FALSE	FALSE	FALSE
mHDCR_10	ENSG00000255237	AC138230.1	lncRNA	TRUE	TRUE	FALSE	FALSE	FALSE
mHDCR_10	ENSG00000023191	RNH1	protein_coding	TRUE	FALSE	FALSE	FALSE	FALSE
mHDCR_10	ENSG00000288033	AC137894.3	lncRNA	FALSE	FALSE	FALSE	FALSE	FALSE
mHDCR_10	ENSG00000254739	AC137894.1	lncRNA	TRUE	FALSE	FALSE	FALSE	FALSE
mHDCR_10	ENSG00000174775	HRAS	protein_coding	TRUE	FALSE	FALSE	TRUE	TRUE
mHDCR_10	ENSG00000161328	LRRC56	protein_coding	TRUE	FALSE	FALSE	FALSE	FALSE
mHDCR_10	ENSG00000254815	LMNTD2-AS1	lncRNA	TRUE	FALSE	FALSE	FALSE	FALSE
mHDCR_10	ENSG00000099849	RASSF7	protein_coding	TRUE	FALSE	FALSE	FALSE	FALSE
mHDCR_10	ENSG00000185522	LMNTD2	protein_coding	TRUE	FALSE	FALSE	FALSE	FALSE
mHDCR_10	ENSG00000247095	MIR210HG	lncRNA	TRUE	FALSE	FALSE	FALSE	FALSE
mHDCR_10	ENSG00000070047	PHRF1	protein_coding	TRUE	FALSE	FALSE	FALSE	FALSE
mHDCR_10	ENSG00000185507	IRF7	protein_coding	TRUE	FALSE	FALSE	FALSE	TRUE
mHDCR_10	ENSG00000099834	CDHR5	protein_coding	TRUE	FALSE	FALSE	FALSE	FALSE
mHDCR_10	ENSG00000070031	SCT	protein_coding	TRUE	FALSE	FALSE	FALSE	FALSE
mHDCR_10	ENSG00000069696	DRD4	protein_coding	TRUE	FALSE	FALSE	FALSE	TRUE
mHDCR_10	ENSG00000255158	AC131934.1	lncRNA	TRUE	FALSE	FALSE	FALSE	FALSE
mHDCR_10	ENSG00000177030	DEAF1	protein_coding	TRUE	TRUE	FALSE	FALSE	FALSE
mHDCR_10	ENSG00000177042	TMEM80	protein_coding	TRUE	TRUE	FALSE	FALSE	FALSE
mHDCR_10	ENSG00000177106	EPS8L2	protein_coding	TRUE	TRUE	FALSE	FALSE	FALSE
mHDCR_10	ENSG00000269915	AP006621.4	lncRNA	FALSE	FALSE	FALSE	FALSE	FALSE
mHDCR_10	ENSG00000177156	TALDO1	protein_coding	TRUE	TRUE	FALSE	FALSE	FALSE
mHDCR_10	ENSG00000177225	GATD1	protein_coding	TRUE	TRUE	FALSE	FALSE	FALSE
mHDCR_10	ENSG00000255284	AP006621.3	lncRNA	TRUE	TRUE	FALSE	FALSE	FALSE
mHDCR_10	ENSG00000255142	AP006621.2	lncRNA	TRUE	TRUE	FALSE	FALSE	FALSE
mHDCR_10	ENSG00000184524	CEND1	protein_coding	TRUE	TRUE	FALSE	FALSE	FALSE
mHDCR_10	ENSG00000177542	SLC25A22	protein_coding	TRUE	TRUE	FALSE	FALSE	FALSE
mHDCR_10	ENSG00000288675	AP006621.6	protein_coding	TRUE	TRUE	FALSE	FALSE	FALSE
mHDCR_10	ENSG00000177595	PIDD1	protein_coding	TRUE	TRUE	FALSE	FALSE	FALSE
mHDCR_10	ENSG00000177600	RPLP2	protein_coding	TRUE	TRUE	FALSE	FALSE	FALSE
mHDCR_10	ENSG00000177666	PNPLA2	protein_coding	TRUE	TRUE	FALSE	FALSE	FALSE
mHDCR_10	ENSG00000255108	AP006621.1	lncRNA	TRUE	TRUE	FALSE	FALSE	FALSE
mHDCR_10	ENSG00000177685	CRACR2B	protein_coding	TRUE	TRUE	FALSE	FALSE	FALSE
mHDCR_10	ENSG00000177697	CD151	protein_coding	TRUE	TRUE	FALSE	FALSE	TRUE
mHDCR_10	ENSG00000177700	POLR2L	protein_coding	TRUE	TRUE	FALSE	FALSE	FALSE
mHDCR_10	ENSG00000214063	TSPAN4	protein_coding	TRUE	TRUE	FALSE	FALSE	FALSE
mHDCR_10	ENSG00000250397	AP006623.1	lncRNA	TRUE	TRUE	FALSE	FALSE	FALSE
mHDCR_10	ENSG00000177830	CHID1	protein_coding	TRUE	TRUE	FALSE	FALSE	FALSE
mHDCR_10	ENSG00000183020	AP2A2	protein_coding	TRUE	TRUE	FALSE	FALSE	FALSE
mHDCR_10	ENSG00000184956	MUC6	protein_coding	TRUE	FALSE	FALSE	TRUE	FALSE
mHDCR_10	ENSG00000254872	LINC02688	lncRNA	FALSE	FALSE	FALSE	FALSE	FALSE
mHDCR_10	ENSG00000198788	MUC2	protein_coding	TRUE	FALSE	FALSE	FALSE	FALSE
mHDCR_10	ENSG00000215182	MUC5AC	protein_coding	FALSE	FALSE	FALSE	FALSE	FALSE
mHDCR_10	ENSG00000286275	AC061979.1	lncRNA	FALSE	FALSE	FALSE	FALSE	FALSE
mHDCR_10	ENSG00000117983	MUC5B	protein_coding	TRUE	TRUE	FALSE	FALSE	FALSE
mHDCR_10	ENSG00000255177	MUC5B-AS1	lncRNA	TRUE	TRUE	FALSE	FALSE	FALSE
mHDCR_10	ENSG00000078902	TOLLIP	protein_coding	TRUE	TRUE	FALSE	FALSE	FALSE
mHDCR_10	ENSG00000255153	TOLLIP-AS1	lncRNA	TRUE	TRUE	FALSE	FALSE	FALSE
mHDCR_10	ENSG00000287935	AC136297.1	lncRNA	FALSE	FALSE	FALSE	FALSE	FALSE
mHDCR_10	ENSG00000285985	LINC02689	lncRNA	FALSE	FALSE	FALSE	FALSE	FALSE
mHDCR_10	ENSG00000174672	BRSK2	protein_coding	TRUE	TRUE	FALSE	FALSE	FALSE
mHDCR_10	ENSG00000285581	AC091196.1	lncRNA	FALSE	FALSE	FALSE	FALSE	FALSE
mHDCR_10	ENSG00000182208	MOB2	protein_coding	FALSE	FALSE	FALSE	FALSE	FALSE
mHDCR_10	ENSG00000184545	DUSP8	protein_coding	TRUE	FALSE	FALSE	FALSE	FALSE
mHDCR_10	ENSG00000233930	KRTAP5-AS1	lncRNA	TRUE	FALSE	FALSE	FALSE	FALSE
mHDCR_10	ENSG00000205869	KRTAP5-1	protein_coding	TRUE	FALSE	FALSE	FALSE	FALSE
mHDCR_10	ENSG00000205867	KRTAP5-2	protein_coding	TRUE	FALSE	FALSE	FALSE	FALSE
mHDCR_10	ENSG00000196224	KRTAP5-3	protein_coding	FALSE	FALSE	FALSE	FALSE	FALSE
mHDCR_10	ENSG00000241598	KRTAP5-4	protein_coding	TRUE	FALSE	FALSE	FALSE	FALSE
mHDCR_10	ENSG00000185940	KRTAP5-5	protein_coding	TRUE	FALSE	FALSE	FALSE	FALSE
mHDCR_10	ENSG00000231487	AP006285.1	lncRNA	FALSE	FALSE	FALSE	FALSE	FALSE
mHDCR_10	ENSG00000205866	FAM99A	lncRNA	FALSE	FALSE	FALSE	FALSE	FALSE
mHDCR_10	ENSG00000205865	FAM99B	lncRNA	TRUE	FALSE	FALSE	FALSE	FALSE
mHDCR_10	ENSG00000227306	LINC02708	lncRNA	TRUE	FALSE	FALSE	FALSE	FALSE
mHDCR_10	ENSG00000205864	KRTAP5-6	protein_coding	TRUE	FALSE	FALSE	FALSE	FALSE
mHDCR_10	ENSG00000244242	IFITM10	protein_coding	TRUE	TRUE	FALSE	FALSE	FALSE
mHDCR_10	ENSG00000235027	AC068580.3	lncRNA	TRUE	TRUE	FALSE	FALSE	FALSE
mHDCR_10	ENSG00000117984	CTSD	protein_coding	TRUE	TRUE	FALSE	FALSE	TRUE
mHDCR_10	ENSG00000229512	AC068580.1	lncRNA	TRUE	TRUE	FALSE	FALSE	FALSE
mHDCR_10	ENSG00000250644	AC068580.4	protein_coding	TRUE	TRUE	FALSE	FALSE	FALSE
mHDCR_10	ENSG00000287484	AC068580.5	lncRNA	FALSE	FALSE	FALSE	FALSE	FALSE
mHDCR_10	ENSG00000230834	AC068580.2	lncRNA	FALSE	FALSE	FALSE	FALSE	FALSE
mHDCR_10	ENSG00000149043	SYT8	protein_coding	TRUE	TRUE	FALSE	FALSE	FALSE
mHDCR_10	ENSG00000130598	TNNI2	protein_coding	TRUE	TRUE	FALSE	FALSE	FALSE
mHDCR_10	ENSG00000130592	LSP1	protein_coding	TRUE	TRUE	FALSE	FALSE	FALSE
mHDCR_10	ENSG00000249086	AC051649.1	lncRNA	FALSE	FALSE	FALSE	FALSE	FALSE
mHDCR_10	ENSG00000283787	PRR33	protein_coding	TRUE	TRUE	FALSE	FALSE	FALSE
mHDCR_10	ENSG00000229671	LINC01150	lncRNA	TRUE	TRUE	FALSE	FALSE	FALSE
mHDCR_10	ENSG00000130595	TNNT3	protein_coding	TRUE	TRUE	FALSE	FALSE	FALSE
mHDCR_10	ENSG00000214026	MRPL23	protein_coding	TRUE	TRUE	FALSE	FALSE	FALSE
mHDCR_10	ENSG00000226416	MRPL23-AS1	lncRNA	TRUE	FALSE	FALSE	FALSE	FALSE
mHDCR_10	ENSG00000232987	LINC01219	lncRNA	TRUE	FALSE	FALSE	FALSE	FALSE
mHDCR_10	ENSG00000130600	H19	lncRNA	TRUE	FALSE	FALSE	FALSE	FALSE
mHDCR_10	ENSG00000240801	AC132217.1	lncRNA	TRUE	TRUE	FALSE	FALSE	FALSE
mHDCR_10	ENSG00000167244	IGF2	protein_coding	TRUE	TRUE	FALSE	FALSE	TRUE
mHDCR_10	ENSG00000099869	IGF2-AS	lncRNA	TRUE	TRUE	FALSE	FALSE	FALSE
mHDCR_10	ENSG00000284779	AC132217.2	protein_coding	FALSE	FALSE	FALSE	FALSE	FALSE
mHDCR_10	ENSG00000254647	INS	protein_coding	TRUE	TRUE	FALSE	FALSE	TRUE
mHDCR_10	ENSG00000129965	INS-IGF2	protein_coding	TRUE	TRUE	FALSE	FALSE	FALSE
mHDCR_10	ENSG00000180176	TH	protein_coding	TRUE	TRUE	FALSE	FALSE	TRUE
mHDCR_10	ENSG00000183734	ASCL2	protein_coding	TRUE	TRUE	FALSE	FALSE	FALSE
mHDCR_10	ENSG00000110665	C11orf21	protein_coding	TRUE	TRUE	FALSE	FALSE	FALSE
mHDCR_10	ENSG00000064201	TSPAN32	protein_coding	TRUE	TRUE	FALSE	FALSE	FALSE
mHDCR_10	ENSG00000110651	CD81	protein_coding	TRUE	TRUE	FALSE	FALSE	TRUE
mHDCR_10	ENSG00000238184	CD81-AS1	lncRNA	TRUE	TRUE	FALSE	FALSE	FALSE
mHDCR_10	ENSG00000184281	TSSC4	protein_coding	TRUE	TRUE	FALSE	FALSE	FALSE
mHDCR_10	ENSG00000230483	AC124057.1	lncRNA	TRUE	TRUE	FALSE	FALSE	FALSE
mHDCR_10	ENSG00000070985	TRPM5	protein_coding	TRUE	TRUE	FALSE	FALSE	FALSE
mHDCR_10	ENSG00000053918	KCNQ1	protein_coding	TRUE	TRUE	FALSE	FALSE	TRUE
mHDCR_10	ENSG00000269821	KCNQ1OT1	lncRNA	TRUE	TRUE	FALSE	FALSE	FALSE
mHDCR_10	ENSG00000229414	KCNQ1-AS1	lncRNA	TRUE	FALSE	FALSE	FALSE	FALSE
mHDCR_10	ENSG00000237941	KCNQ1DN	lncRNA	TRUE	FALSE	FALSE	FALSE	FALSE
mHDCR_10	ENSG00000129757	CDKN1C	protein_coding	TRUE	FALSE	FALSE	FALSE	FALSE
mHDCR_10	ENSG00000254827	SLC22A18AS	protein_coding	TRUE	FALSE	FALSE	FALSE	FALSE
mHDCR_10	ENSG00000110628	SLC22A18	protein_coding	TRUE	FALSE	FALSE	FALSE	FALSE
mHDCR_10	ENSG00000181649	PHLDA2	protein_coding	TRUE	FALSE	FALSE	FALSE	FALSE
mHDCR_10	ENSG00000183562	AC131971.1	lncRNA	TRUE	FALSE	FALSE	FALSE	FALSE
mHDCR_10	ENSG00000205531	NAP1L4	protein_coding	TRUE	FALSE	FALSE	FALSE	FALSE
mHDCR_10	ENSG00000247473	CARS1-AS1	lncRNA	TRUE	FALSE	FALSE	FALSE	FALSE
mHDCR_10	ENSG00000110619	CARS1	protein_coding	TRUE	FALSE	FALSE	FALSE	FALSE
mHDCR_10	ENSG00000285644	AC108448.3	lncRNA	TRUE	FALSE	FALSE	FALSE	FALSE
mHDCR_10	ENSG00000021762	OSBPL5	protein_coding	TRUE	TRUE	FALSE	FALSE	FALSE
mHDCR_10	ENSG00000234791	AC108448.1	lncRNA	TRUE	TRUE	FALSE	FALSE	FALSE
mHDCR_10	ENSG00000236301	MRGPRG-AS1	lncRNA	TRUE	TRUE	FALSE	FALSE	FALSE
mHDCR_10	ENSG00000182170	MRGPRG	protein_coding	TRUE	TRUE	FALSE	FALSE	FALSE
mHDCR_10	ENSG00000224513	AC109309.1	lncRNA	TRUE	TRUE	FALSE	FALSE	FALSE
mHDCR_10	ENSG00000184350	MRGPRE	protein_coding	FALSE	FALSE	FALSE	FALSE	FALSE
mHDCR_10	ENSG00000254592	AC123788.1	lncRNA	FALSE	FALSE	FALSE	FALSE	FALSE
mHDCR_10	ENSG00000005801	ZNF195	protein_coding	TRUE	TRUE	FALSE	FALSE	FALSE
mHDCR_10	ENSG00000254757	AC127526.1	lncRNA	FALSE	FALSE	FALSE	FALSE	FALSE
mHDCR_10	ENSG00000287906	AC127526.5	lncRNA	FALSE	FALSE	FALSE	FALSE	FALSE
mHDCR_10	ENSG00000287312	AC127526.4	lncRNA	FALSE	FALSE	FALSE	FALSE	FALSE
mHDCR_10	ENSG00000255367	AC127526.2	lncRNA	TRUE	FALSE	FALSE	FALSE	FALSE
mHDCR_10	ENSG00000167311	ART5	protein_coding	TRUE	TRUE	FALSE	FALSE	FALSE
mHDCR_10	ENSG00000129744	ART1	protein_coding	TRUE	TRUE	FALSE	FALSE	FALSE
mHDCR_10	ENSG00000129749	CHRNA10	protein_coding	TRUE	TRUE	FALSE	FALSE	FALSE
mHDCR_11	ENSG00000132746	ALDH3B2	protein_coding	TRUE	TRUE	FALSE	FALSE	FALSE
mHDCR_11	ENSG00000254447	OR7E11P	lncRNA	FALSE	FALSE	FALSE	FALSE	FALSE
mHDCR_11	ENSG00000251637	LINC02754	lncRNA	FALSE	FALSE	FALSE	FALSE	FALSE
mHDCR_11	ENSG00000110057	UNC93B1	protein_coding	TRUE	TRUE	FALSE	FALSE	FALSE
mHDCR_11	ENSG00000006534	ALDH3B1	protein_coding	TRUE	TRUE	FALSE	FALSE	FALSE
mHDCR_11	ENSG00000255306	AC004923.4	lncRNA	TRUE	TRUE	FALSE	FALSE	FALSE
mHDCR_11	ENSG00000110717	NDUFS8	protein_coding	TRUE	TRUE	FALSE	FALSE	FALSE
mHDCR_11	ENSG00000110719	TCIRG1	protein_coding	TRUE	TRUE	FALSE	FALSE	TRUE
mHDCR_11	ENSG00000255031	AP002807.1	lncRNA	FALSE	FALSE	FALSE	FALSE	FALSE
mHDCR_11	ENSG00000110721	CHKA	protein_coding	TRUE	TRUE	FALSE	FALSE	TRUE
mHDCR_11	ENSG00000255236	AP002992.1	lncRNA	TRUE	TRUE	FALSE	FALSE	FALSE
mHDCR_11	ENSG00000110066	KMT5B	protein_coding	TRUE	TRUE	FALSE	FALSE	FALSE
mHDCR_11	ENSG00000171067	C11orf24	protein_coding	TRUE	TRUE	FALSE	FALSE	FALSE
mHDCR_11	ENSG00000286369	AP002813.1	lncRNA	TRUE	TRUE	FALSE	FALSE	FALSE
mHDCR_11	ENSG00000162337	LRP5	protein_coding	TRUE	TRUE	FALSE	FALSE	TRUE
mHDCR_11	ENSG00000110075	PPP6R3	protein_coding	TRUE	TRUE	FALSE	FALSE	FALSE
mHDCR_11	ENSG00000260808	AP003096.1	lncRNA	FALSE	FALSE	FALSE	FALSE	FALSE
mHDCR_11	ENSG00000069482	GAL	protein_coding	TRUE	TRUE	FALSE	FALSE	FALSE
mHDCR_11	ENSG00000132749	TESMIN	protein_coding	TRUE	TRUE	FALSE	FALSE	FALSE
mHDCR_11	ENSG00000110090	CPT1A	protein_coding	TRUE	TRUE	FALSE	FALSE	TRUE
mHDCR_11	ENSG00000250508	LINC02701	lncRNA	TRUE	FALSE	FALSE	FALSE	FALSE
mHDCR_11	ENSG00000197345	MRPL21	protein_coding	TRUE	TRUE	FALSE	FALSE	FALSE
mHDCR_11	ENSG00000132740	IGHMBP2	protein_coding	TRUE	TRUE	FALSE	FALSE	FALSE
mHDCR_11	ENSG00000255741	AP000808.1	lncRNA	TRUE	TRUE	FALSE	FALSE	FALSE
mHDCR_11	ENSG00000172938	MRGPRD	protein_coding	TRUE	TRUE	FALSE	FALSE	TRUE
mHDCR_11	ENSG00000261625	AP003071.4	lncRNA	FALSE	FALSE	FALSE	FALSE	FALSE
mHDCR_11	ENSG00000261276	AP003071.3	lncRNA	FALSE	FALSE	FALSE	FALSE	FALSE
mHDCR_11	ENSG00000256508	MRGPRF-AS1	lncRNA	TRUE	TRUE	FALSE	FALSE	FALSE
mHDCR_11	ENSG00000172935	MRGPRF	protein_coding	TRUE	TRUE	FALSE	FALSE	FALSE
mHDCR_11	ENSG00000162341	TPCN2	protein_coding	TRUE	TRUE	FALSE	FALSE	FALSE
mHDCR_11	ENSG00000260895	AP003071.1	lncRNA	FALSE	FALSE	FALSE	FALSE	FALSE
mHDCR_11	ENSG00000284713	SMIM38	protein_coding	FALSE	FALSE	FALSE	FALSE	FALSE
mHDCR_11	ENSG00000261070	AP003071.2	lncRNA	FALSE	FALSE	FALSE	FALSE	FALSE
mHDCR_11	ENSG00000172927	MYEOV	protein_coding	TRUE	TRUE	TRUE	FALSE	FALSE
mHDCR_11	ENSG00000260877	AP005233.2	lncRNA	FALSE	FALSE	FALSE	FALSE	FALSE
mHDCR_11	ENSG00000259854	AP005233.1	lncRNA	FALSE	FALSE	FALSE	FALSE	FALSE
mHDCR_11	ENSG00000255980	AP000439.2	lncRNA	FALSE	FALSE	FALSE	FALSE	FALSE
mHDCR_11	ENSG00000255606	AP000439.1	lncRNA	FALSE	FALSE	FALSE	FALSE	FALSE
mHDCR_11	ENSG00000261347	AP000439.3	lncRNA	FALSE	FALSE	FALSE	FALSE	FALSE
mHDCR_11	ENSG00000255774	LINC02747	lncRNA	FALSE	FALSE	FALSE	FALSE	FALSE
mHDCR_11	ENSG00000285094	LINC01488	lncRNA	FALSE	FALSE	FALSE	FALSE	FALSE
mHDCR_11	ENSG00000110092	CCND1	protein_coding	TRUE	TRUE	TRUE	TRUE	TRUE
mHDCR_11	ENSG00000149716	LTO1	protein_coding	TRUE	TRUE	FALSE	FALSE	FALSE
mHDCR_11	ENSG00000162344	FGF19	protein_coding	TRUE	TRUE	FALSE	FALSE	FALSE
mHDCR_11	ENSG00000075388	FGF4	protein_coding	TRUE	TRUE	FALSE	FALSE	TRUE
mHDCR_11	ENSG00000186895	FGF3	protein_coding	TRUE	TRUE	FALSE	FALSE	FALSE
mHDCR_11	ENSG00000260348	AP007216.1	lncRNA	FALSE	FALSE	FALSE	FALSE	FALSE
mHDCR_11	ENSG00000260679	AP007216.2	lncRNA	FALSE	FALSE	FALSE	FALSE	FALSE
mHDCR_11	ENSG00000255191	AP003555.2	lncRNA	FALSE	FALSE	FALSE	FALSE	FALSE
mHDCR_11	ENSG00000254605	AP003555.1	lncRNA	FALSE	FALSE	FALSE	FALSE	FALSE
mHDCR_11	ENSG00000248844	LINC02753	lncRNA	TRUE	TRUE	FALSE	FALSE	FALSE
mHDCR_11	ENSG00000254417	LINC02584	lncRNA	TRUE	TRUE	FALSE	FALSE	FALSE
mHDCR_11	ENSG00000131620	ANO1	protein_coding	TRUE	TRUE	FALSE	FALSE	TRUE
mHDCR_11	ENSG00000255143	AP000879.2	lncRNA	FALSE	FALSE	FALSE	FALSE	FALSE
mHDCR_11	ENSG00000254902	ANO1-AS1	lncRNA	TRUE	TRUE	FALSE	FALSE	FALSE
mHDCR_11	ENSG00000168040	FADD	protein_coding	TRUE	TRUE	FALSE	TRUE	FALSE
mHDCR_11	ENSG00000254721	AP000879.1	lncRNA	TRUE	TRUE	FALSE	FALSE	FALSE
mHDCR_11	ENSG00000131626	PPFIA1	protein_coding	TRUE	TRUE	FALSE	FALSE	FALSE
mHDCR_11	ENSG00000254484	AP002336.1	lncRNA	FALSE	FALSE	FALSE	FALSE	FALSE
mHDCR_11	ENSG00000255539	AP002336.3	lncRNA	TRUE	TRUE	FALSE	FALSE	FALSE
mHDCR_11	ENSG00000254495	AP000487.2	lncRNA	TRUE	TRUE	FALSE	FALSE	FALSE
mHDCR_11	ENSG00000254604	AP002336.2	lncRNA	TRUE	TRUE	FALSE	FALSE	FALSE
mHDCR_11	ENSG00000085733	CTTN	protein_coding	TRUE	TRUE	FALSE	FALSE	FALSE
mHDCR_11	ENSG00000246889	AP000487.1	lncRNA	TRUE	TRUE	FALSE	FALSE	FALSE
mHDCR_11	ENSG00000227726	AP001271.1	lncRNA	FALSE	FALSE	FALSE	FALSE	FALSE
mHDCR_11	ENSG00000226627	SHANK2-AS1	lncRNA	TRUE	TRUE	FALSE	FALSE	FALSE
mHDCR_11	ENSG00000236262	SHANK2-AS2	lncRNA	TRUE	TRUE	FALSE	FALSE	FALSE
mHDCR_11	ENSG00000162105	SHANK2	protein_coding	TRUE	TRUE	FALSE	FALSE	FALSE
mHDCR_11	ENSG00000171671	SHANK2-AS3	lncRNA	TRUE	TRUE	FALSE	FALSE	FALSE
mHDCR_11	ENSG00000286708	AP003783.1	lncRNA	FALSE	FALSE	FALSE	FALSE	FALSE
mHDCR_12	ENSG00000152402	GUCY1A2	protein_coding	TRUE	TRUE	FALSE	FALSE	FALSE
mHDCR_12	ENSG00000261098	AP000766.1	lncRNA	FALSE	FALSE	FALSE	FALSE	FALSE
mHDCR_12	ENSG00000152404	CWF19L2	protein_coding	TRUE	TRUE	FALSE	FALSE	FALSE
mHDCR_12	ENSG00000137760	ALKBH8	protein_coding	TRUE	TRUE	FALSE	FALSE	FALSE
mHDCR_12	ENSG00000110675	ELMOD1	protein_coding	TRUE	TRUE	FALSE	FALSE	FALSE
mHDCR_12	ENSG00000170290	SLN	protein_coding	TRUE	TRUE	FALSE	FALSE	FALSE
mHDCR_12	ENSG00000110660	SLC35F2	protein_coding	TRUE	TRUE	FALSE	FALSE	FALSE
mHDCR_12	ENSG00000179331	RAB39A	protein_coding	TRUE	TRUE	FALSE	FALSE	FALSE
mHDCR_12	ENSG00000166266	CUL5	protein_coding	TRUE	TRUE	FALSE	FALSE	FALSE
mHDCR_12	ENSG00000288012	AP003307.1	lncRNA	TRUE	TRUE	FALSE	FALSE	FALSE
mHDCR_12	ENSG00000075239	ACAT1	protein_coding	TRUE	TRUE	FALSE	FALSE	FALSE
mHDCR_12	ENSG00000255467	AP002433.1	lncRNA	TRUE	TRUE	FALSE	FALSE	FALSE
mHDCR_12	ENSG00000285696	AP002433.2	lncRNA	FALSE	FALSE	FALSE	FALSE	FALSE
mHDCR_12	ENSG00000149308	NPAT	protein_coding	TRUE	TRUE	FALSE	FALSE	FALSE
mHDCR_12	ENSG00000149311	ATM	protein_coding	TRUE	TRUE	TRUE	TRUE	TRUE
mHDCR_12	ENSG00000166323	C11orf65	protein_coding	TRUE	TRUE	TRUE	FALSE	FALSE
mHDCR_12	ENSG00000178202	POGLUT3	protein_coding	TRUE	TRUE	TRUE	FALSE	FALSE
mHDCR_12	ENSG00000110723	EXPH5	protein_coding	TRUE	TRUE	FALSE	FALSE	FALSE
mHDCR_12	ENSG00000178105	DDX10	protein_coding	TRUE	TRUE	FALSE	TRUE	FALSE
mHDCR_12	ENSG00000255528	AP003123.1	lncRNA	FALSE	FALSE	FALSE	FALSE	FALSE
mHDCR_12	ENSG00000185742	C11orf87	protein_coding	TRUE	TRUE	FALSE	FALSE	FALSE
mHDCR_12	ENSG00000255028	AP003049.2	lncRNA	FALSE	FALSE	FALSE	FALSE	FALSE
mHDCR_13	ENSG00000178878	APOLD1	protein_coding	FALSE	FALSE	FALSE	FALSE	FALSE
mHDCR_13	ENSG00000213782	DDX47	protein_coding	TRUE	TRUE	FALSE	FALSE	FALSE
mHDCR_13	ENSG00000013588	GPRC5A	protein_coding	TRUE	TRUE	FALSE	FALSE	FALSE
mHDCR_13	ENSG00000247498	GPRC5D-AS1	lncRNA	TRUE	TRUE	FALSE	FALSE	FALSE
mHDCR_13	ENSG00000111291	GPRC5D	protein_coding	FALSE	FALSE	FALSE	FALSE	TRUE
mHDCR_13	ENSG00000256011	AC007688.3	lncRNA	TRUE	TRUE	FALSE	FALSE	FALSE
mHDCR_13	ENSG00000013583	HEBP1	protein_coding	TRUE	TRUE	FALSE	FALSE	FALSE
mHDCR_13	ENSG00000255621	AC023790.2	lncRNA	TRUE	TRUE	FALSE	FALSE	FALSE
mHDCR_13	ENSG00000084444	FAM234B	protein_coding	TRUE	TRUE	FALSE	FALSE	FALSE
mHDCR_13	ENSG00000111305	GSG1	protein_coding	TRUE	TRUE	FALSE	FALSE	FALSE
mHDCR_13	ENSG00000134531	EMP1	protein_coding	TRUE	TRUE	FALSE	FALSE	FALSE
mHDCR_13	ENSG00000286869	AC022276.1	lncRNA	FALSE	FALSE	FALSE	FALSE	FALSE
mHDCR_13	ENSG00000180861	LINC01559	lncRNA	TRUE	TRUE	FALSE	FALSE	FALSE
mHDCR_13	ENSG00000256306	AC007527.1	lncRNA	TRUE	TRUE	FALSE	FALSE	FALSE
mHDCR_13	ENSG00000277935	AC007527.2	lncRNA	FALSE	FALSE	FALSE	FALSE	FALSE
mHDCR_13	ENSG00000287928	AC007535.1	lncRNA	FALSE	FALSE	FALSE	FALSE	FALSE
mHDCR_13	ENSG00000273079	GRIN2B	protein_coding	TRUE	TRUE	FALSE	FALSE	TRUE
mHDCR_13	ENSG00000256084	AC092112.1	lncRNA	TRUE	TRUE	FALSE	FALSE	FALSE
mHDCR_13	ENSG00000171681	ATF7IP	protein_coding	TRUE	TRUE	TRUE	FALSE	FALSE
mHDCR_13	ENSG00000255649	AC008114.1	lncRNA	TRUE	TRUE	FALSE	FALSE	FALSE
mHDCR_13	ENSG00000256751	PLBD1-AS1	lncRNA	TRUE	TRUE	FALSE	FALSE	FALSE
mHDCR_13	ENSG00000121316	PLBD1	protein_coding	TRUE	TRUE	FALSE	FALSE	FALSE
mHDCR_13	ENSG00000214772	AC010168.1	lncRNA	TRUE	TRUE	FALSE	FALSE	FALSE
mHDCR_13	ENSG00000070019	GUCY2C	protein_coding	TRUE	TRUE	FALSE	FALSE	TRUE
mHDCR_13	ENSG00000261324	AC010168.2	lncRNA	TRUE	TRUE	FALSE	FALSE	FALSE
mHDCR_13	ENSG00000197837	H4-16	protein_coding	TRUE	TRUE	FALSE	FALSE	FALSE
mHDCR_13	ENSG00000246705	H2AJ	protein_coding	TRUE	TRUE	FALSE	FALSE	FALSE
mHDCR_13	ENSG00000084463	WBP11	protein_coding	TRUE	TRUE	FALSE	FALSE	FALSE
mHDCR_13	ENSG00000182993	C12orf60	protein_coding	TRUE	TRUE	FALSE	FALSE	FALSE
mHDCR_13	ENSG00000286107	AC007655.2	lncRNA	TRUE	TRUE	FALSE	FALSE	FALSE
mHDCR_13	ENSG00000179256	SMCO3	protein_coding	TRUE	TRUE	FALSE	FALSE	FALSE
mHDCR_13	ENSG00000256339	AC007655.1	lncRNA	TRUE	TRUE	FALSE	FALSE	FALSE
mHDCR_13	ENSG00000111339	ART4	protein_coding	TRUE	TRUE	FALSE	FALSE	FALSE
mHDCR_13	ENSG00000111341	MGP	protein_coding	TRUE	TRUE	FALSE	FALSE	TRUE
mHDCR_13	ENSG00000139055	ERP27	protein_coding	TRUE	TRUE	FALSE	FALSE	FALSE
mHDCR_13	ENSG00000111348	ARHGDIB	protein_coding	TRUE	TRUE	FALSE	FALSE	FALSE
mHDCR_13	ENSG00000139053	PDE6H	protein_coding	TRUE	TRUE	FALSE	FALSE	FALSE
mHDCR_13	ENSG00000255727	LINC01489	lncRNA	FALSE	FALSE	FALSE	FALSE	FALSE
mHDCR_13	ENSG00000256650	RERG-IT1	lncRNA	FALSE	FALSE	FALSE	FALSE	FALSE
mHDCR_13	ENSG00000255660	RERG-AS1	lncRNA	FALSE	FALSE	FALSE	FALSE	FALSE
mHDCR_13	ENSG00000134533	RERG	protein_coding	TRUE	TRUE	FALSE	FALSE	FALSE
mHDCR_13	ENSG00000151490	PTPRO	protein_coding	TRUE	TRUE	FALSE	FALSE	FALSE
mHDCR_13	ENSG00000151491	EPS8	protein_coding	FALSE	FALSE	FALSE	FALSE	FALSE
mHDCR_14	ENSG00000234428	AC023051.1	lncRNA	TRUE	TRUE	FALSE	FALSE	FALSE
mHDCR_14	ENSG00000123104	ITPR2	protein_coding	TRUE	TRUE	FALSE	FALSE	FALSE
mHDCR_14	ENSG00000064102	INTS13	protein_coding	TRUE	TRUE	FALSE	FALSE	FALSE
mHDCR_14	ENSG00000111790	FGFR1OP2	protein_coding	TRUE	TRUE	FALSE	FALSE	FALSE
mHDCR_14	ENSG00000247903	AC024896.1	lncRNA	TRUE	TRUE	FALSE	FALSE	FALSE
mHDCR_14	ENSG00000064115	TM7SF3	protein_coding	TRUE	TRUE	FALSE	FALSE	FALSE
mHDCR_14	ENSG00000152944	MED21	protein_coding	TRUE	TRUE	FALSE	FALSE	FALSE
mHDCR_14	ENSG00000275764	AC092747.4	lncRNA	FALSE	FALSE	FALSE	FALSE	FALSE
mHDCR_14	ENSG00000214700	C12orf71	protein_coding	TRUE	TRUE	FALSE	FALSE	FALSE
mHDCR_14	ENSG00000256226	AC092747.1	lncRNA	FALSE	FALSE	FALSE	FALSE	FALSE
mHDCR_14	ENSG00000211455	STK38L	protein_coding	TRUE	TRUE	FALSE	FALSE	FALSE
mHDCR_14	ENSG00000029153	ARNTL2	protein_coding	TRUE	TRUE	FALSE	FALSE	FALSE
mHDCR_14	ENSG00000245311	ARNTL2-AS1	lncRNA	TRUE	TRUE	FALSE	FALSE	FALSE
mHDCR_14	ENSG00000165935	SMCO2	protein_coding	TRUE	TRUE	FALSE	FALSE	FALSE
mHDCR_14	ENSG00000110841	PPFIBP1	protein_coding	TRUE	TRUE	FALSE	TRUE	FALSE
mHDCR_14	ENSG00000248100	AC087257.1	lncRNA	FALSE	FALSE	FALSE	FALSE	FALSE
mHDCR_14	ENSG00000174236	REP15	protein_coding	TRUE	TRUE	FALSE	FALSE	FALSE
mHDCR_14	ENSG00000276261	AC009509.4	lncRNA	FALSE	FALSE	FALSE	FALSE	FALSE
mHDCR_14	ENSG00000256504	AC009509.2	lncRNA	FALSE	FALSE	FALSE	FALSE	FALSE
mHDCR_14	ENSG00000256377	AC009509.1	lncRNA	TRUE	TRUE	FALSE	FALSE	FALSE
mHDCR_14	ENSG00000061794	MRPS35	protein_coding	TRUE	TRUE	FALSE	FALSE	FALSE
mHDCR_14	ENSG00000087448	KLHL42	protein_coding	TRUE	TRUE	FALSE	FALSE	FALSE
mHDCR_14	ENSG00000205693	MANSC4	protein_coding	TRUE	TRUE	FALSE	FALSE	FALSE
mHDCR_14	ENSG00000256747	AC009511.2	lncRNA	TRUE	TRUE	FALSE	FALSE	FALSE
mHDCR_14	ENSG00000256512	AC009511.1	lncRNA	TRUE	TRUE	FALSE	FALSE	FALSE
mHDCR_14	ENSG00000257042	AC008011.2	lncRNA	TRUE	TRUE	FALSE	FALSE	FALSE
mHDCR_14	ENSG00000087494	PTHLH	protein_coding	TRUE	TRUE	FALSE	FALSE	TRUE
mHDCR_14	ENSG00000278733	AC022079.2	lncRNA	FALSE	FALSE	FALSE	FALSE	FALSE
mHDCR_14	ENSG00000247934	AC022364.1	lncRNA	TRUE	TRUE	FALSE	FALSE	FALSE
mHDCR_14	ENSG00000123106	CCDC91	protein_coding	TRUE	TRUE	FALSE	FALSE	FALSE
mHDCR_14	ENSG00000273989	AC022079.1	lncRNA	FALSE	FALSE	FALSE	FALSE	FALSE
mHDCR_14	ENSG00000256513	AC022081.1	lncRNA	FALSE	FALSE	FALSE	FALSE	FALSE
mHDCR_14	ENSG00000064763	FAR2	protein_coding	TRUE	TRUE	FALSE	FALSE	FALSE
mHDCR_14	ENSG00000275278	AC012150.2	lncRNA	FALSE	FALSE	FALSE	FALSE	FALSE
mHDCR_14	ENSG00000257258	AC012150.1	lncRNA	FALSE	FALSE	FALSE	FALSE	FALSE
mHDCR_14	ENSG00000275476	AC009318.4	lncRNA	FALSE	FALSE	FALSE	FALSE	FALSE
mHDCR_14	ENSG00000257176	AC009318.1	lncRNA	TRUE	TRUE	FALSE	FALSE	FALSE
mHDCR_14	ENSG00000274315	AC009318.3	lncRNA	FALSE	FALSE	FALSE	FALSE	FALSE
mHDCR_14	ENSG00000273680	AC009318.2	lncRNA	FALSE	FALSE	FALSE	FALSE	FALSE
mHDCR_14	ENSG00000087502	ERGIC2	protein_coding	TRUE	TRUE	FALSE	FALSE	FALSE
mHDCR_14	ENSG00000257599	OVCH1-AS1	lncRNA	TRUE	FALSE	FALSE	FALSE	FALSE
mHDCR_14	ENSG00000187950	OVCH1	protein_coding	TRUE	TRUE	FALSE	FALSE	FALSE
mHDCR_14	ENSG00000257456	AC009320.1	lncRNA	TRUE	TRUE	FALSE	FALSE	FALSE
mHDCR_15	ENSG00000089169	RPH3A	protein_coding	FALSE	FALSE	FALSE	FALSE	FALSE
mHDCR_15	ENSG00000089127	OAS1	protein_coding	TRUE	FALSE	FALSE	FALSE	FALSE
mHDCR_15	ENSG00000111331	OAS3	protein_coding	TRUE	TRUE	FALSE	FALSE	FALSE
mHDCR_15	ENSG00000111335	OAS2	protein_coding	TRUE	TRUE	FALSE	FALSE	FALSE
mHDCR_15	ENSG00000257452	AC004551.1	lncRNA	TRUE	TRUE	FALSE	FALSE	FALSE
mHDCR_15	ENSG00000135144	DTX1	protein_coding	TRUE	TRUE	FALSE	FALSE	FALSE
mHDCR_15	ENSG00000111344	RASAL1	protein_coding	TRUE	TRUE	FALSE	FALSE	FALSE
mHDCR_15	ENSG00000186710	CFAP73	protein_coding	TRUE	TRUE	FALSE	FALSE	FALSE
mHDCR_15	ENSG00000123064	DDX54	protein_coding	TRUE	TRUE	FALSE	FALSE	FALSE
mHDCR_15	ENSG00000139405	RITA1	protein_coding	TRUE	TRUE	FALSE	FALSE	FALSE
mHDCR_15	ENSG00000257286	AC089999.1	lncRNA	TRUE	TRUE	FALSE	FALSE	FALSE
mHDCR_15	ENSG00000166578	IQCD	protein_coding	TRUE	TRUE	FALSE	FALSE	FALSE
mHDCR_15	ENSG00000186815	TPCN1	protein_coding	TRUE	TRUE	FALSE	FALSE	FALSE
mHDCR_15	ENSG00000277566	AC089999.2	lncRNA	FALSE	FALSE	FALSE	FALSE	FALSE
mHDCR_15	ENSG00000089060	SLC8B1	protein_coding	TRUE	TRUE	FALSE	FALSE	FALSE
mHDCR_15	ENSG00000151176	PLBD2	protein_coding	TRUE	TRUE	FALSE	FALSE	FALSE
mHDCR_15	ENSG00000135094	SDS	protein_coding	TRUE	TRUE	FALSE	FALSE	FALSE
mHDCR_15	ENSG00000139410	SDSL	protein_coding	TRUE	TRUE	FALSE	FALSE	FALSE
mHDCR_15	ENSG00000089116	LHX5	protein_coding	TRUE	TRUE	FALSE	FALSE	FALSE
mHDCR_15	ENSG00000257935	LHX5-AS1	lncRNA	TRUE	TRUE	FALSE	FALSE	FALSE
mHDCR_15	ENSG00000249550	LINC01234	lncRNA	FALSE	FALSE	FALSE	FALSE	FALSE
mHDCR_15	ENSG00000287229	AC009731.1	lncRNA	FALSE	FALSE	FALSE	FALSE	FALSE
mHDCR_15	ENSG00000257359	AC073863.1	lncRNA	TRUE	TRUE	FALSE	FALSE	FALSE
mHDCR_15	ENSG00000122965	RBM19	protein_coding	TRUE	TRUE	FALSE	FALSE	FALSE
mHDCR_15	ENSG00000257603	AC010183.1	lncRNA	FALSE	FALSE	FALSE	FALSE	FALSE
mHDCR_15	ENSG00000257997	AC010183.2	lncRNA	FALSE	FALSE	FALSE	FALSE	FALSE
mHDCR_15	ENSG00000257476	LINC02459	lncRNA	FALSE	FALSE	FALSE	FALSE	FALSE
mHDCR_15	ENSG00000089225	TBX5	protein_coding	TRUE	TRUE	FALSE	FALSE	FALSE
mHDCR_15	ENSG00000255399	TBX5-AS1	lncRNA	TRUE	TRUE	FALSE	FALSE	FALSE
mHDCR_15	ENSG00000258254	AC010177.1	lncRNA	FALSE	FALSE	FALSE	FALSE	FALSE
mHDCR_15	ENSG00000257817	AC026765.3	lncRNA	TRUE	TRUE	FALSE	FALSE	FALSE
mHDCR_15	ENSG00000135111	TBX3	protein_coding	TRUE	TRUE	FALSE	TRUE	FALSE
mHDCR_15	ENSG00000287982	AC026765.4	lncRNA	FALSE	FALSE	FALSE	FALSE	FALSE
mHDCR_15	ENSG00000257517	AC026765.2	lncRNA	FALSE	FALSE	FALSE	FALSE	FALSE
mHDCR_15	ENSG00000283459	AC009804.2	lncRNA	FALSE	FALSE	FALSE	FALSE	FALSE
mHDCR_15	ENSG00000257958	AC008125.1	lncRNA	FALSE	FALSE	FALSE	FALSE	FALSE
mHDCR_15	ENSG00000257519	AC078880.1	lncRNA	FALSE	FALSE	FALSE	FALSE	FALSE
mHDCR_15	ENSG00000271579	AC078880.3	lncRNA	FALSE	FALSE	FALSE	FALSE	FALSE
mHDCR_15	ENSG00000276308	AC078880.4	lncRNA	FALSE	FALSE	FALSE	FALSE	FALSE
mHDCR_15	ENSG00000276972	AC078880.5	lncRNA	FALSE	FALSE	FALSE	FALSE	FALSE
mHDCR_15	ENSG00000257726	AC078880.2	lncRNA	TRUE	TRUE	FALSE	FALSE	FALSE
mHDCR_15	ENSG00000258108	AC009803.2	lncRNA	FALSE	FALSE	FALSE	FALSE	FALSE
mHDCR_15	ENSG00000257407	AC009803.1	lncRNA	FALSE	FALSE	FALSE	FALSE	FALSE
mHDCR_15	ENSG00000257781	AC009387.1	lncRNA	FALSE	FALSE	FALSE	FALSE	FALSE
mHDCR_15	ENSG00000286991	AC012157.3	lncRNA	FALSE	FALSE	FALSE	FALSE	FALSE
mHDCR_15	ENSG00000257683	LINC02463	lncRNA	FALSE	FALSE	FALSE	FALSE	FALSE
mHDCR_15	ENSG00000258034	AC012157.2	lncRNA	TRUE	TRUE	FALSE	FALSE	FALSE
mHDCR_15	ENSG00000258337	AC130895.1	lncRNA	TRUE	TRUE	FALSE	FALSE	FALSE
mHDCR_15	ENSG00000123066	MED13L	protein_coding	TRUE	TRUE	FALSE	FALSE	FALSE
mHDCR_15	ENSG00000286354	AC079384.2	lncRNA	FALSE	FALSE	FALSE	FALSE	FALSE
mHDCR_15	ENSG00000258346	AC079384.1	lncRNA	FALSE	FALSE	FALSE	FALSE	FALSE
mHDCR_15	ENSG00000258018	LINC02457	lncRNA	FALSE	FALSE	FALSE	FALSE	FALSE
mHDCR_15	ENSG00000196668	LINC00173	lncRNA	TRUE	TRUE	FALSE	FALSE	FALSE
mHDCR_15	ENSG00000258102	MAP1LC3B2	protein_coding	TRUE	TRUE	FALSE	FALSE	FALSE
mHDCR_15	ENSG00000275898	AC125603.4	lncRNA	FALSE	FALSE	FALSE	FALSE	FALSE
mHDCR_15	ENSG00000258249	AC125603.3	lncRNA	TRUE	TRUE	FALSE	FALSE	FALSE
mHDCR_15	ENSG00000257883	AC125603.2	lncRNA	FALSE	FALSE	FALSE	FALSE	FALSE
mHDCR_15	ENSG00000257654	AC125603.1	lncRNA	FALSE	FALSE	FALSE	FALSE	FALSE
mHDCR_15	ENSG00000111412	SPRING1	protein_coding	TRUE	TRUE	FALSE	FALSE	FALSE
mHDCR_15	ENSG00000135119	RNFT2	protein_coding	TRUE	TRUE	FALSE	FALSE	FALSE
mHDCR_15	ENSG00000275467	AC083806.3	lncRNA	TRUE	FALSE	FALSE	FALSE	FALSE
mHDCR_15	ENSG00000135116	HRK	protein_coding	TRUE	TRUE	FALSE	FALSE	FALSE
mHDCR_15	ENSG00000174989	FBXW8	protein_coding	TRUE	TRUE	FALSE	FALSE	FALSE
mHDCR_15	ENSG00000274554	AC083806.2	lncRNA	FALSE	FALSE	FALSE	FALSE	FALSE
mHDCR_15	ENSG00000257279	AC127164.1	lncRNA	TRUE	TRUE	FALSE	FALSE	FALSE
mHDCR_15	ENSG00000277840	AC026368.1	lncRNA	FALSE	FALSE	FALSE	FALSE	FALSE
mHDCR_15	ENSG00000088992	TESC	protein_coding	TRUE	TRUE	FALSE	FALSE	FALSE
mHDCR_15	ENSG00000258285	TESC-AS1	lncRNA	TRUE	TRUE	FALSE	FALSE	FALSE
mHDCR_15	ENSG00000135108	FBXO21	protein_coding	TRUE	TRUE	FALSE	FALSE	FALSE
mHDCR_16	ENSG00000255814	LINC02439	lncRNA	FALSE	FALSE	FALSE	FALSE	FALSE
mHDCR_16	ENSG00000256149	AC087863.2	lncRNA	FALSE	FALSE	FALSE	FALSE	FALSE
mHDCR_16	ENSG00000139767	SRRM4	protein_coding	TRUE	TRUE	FALSE	FALSE	FALSE
mHDCR_16	ENSG00000286233	AC087885.1	lncRNA	FALSE	FALSE	FALSE	FALSE	FALSE
mHDCR_16	ENSG00000257095	AC084361.1	lncRNA	TRUE	TRUE	FALSE	FALSE	FALSE
mHDCR_16	ENSG00000256884	AC084880.4	lncRNA	TRUE	TRUE	FALSE	FALSE	FALSE
mHDCR_16	ENSG00000152137	HSPB8	protein_coding	TRUE	TRUE	FALSE	FALSE	FALSE
mHDCR_16	ENSG00000256609	AC084880.3	lncRNA	TRUE	FALSE	FALSE	FALSE	FALSE
mHDCR_16	ENSG00000256311	AC084880.2	lncRNA	TRUE	TRUE	FALSE	FALSE	FALSE
mHDCR_16	ENSG00000281196	LINC00934	lncRNA	FALSE	FALSE	FALSE	FALSE	FALSE
mHDCR_16	ENSG00000183273	CCDC60	protein_coding	TRUE	TRUE	FALSE	FALSE	FALSE
mHDCR_16	ENSG00000224982	TMEM233	protein_coding	TRUE	TRUE	FALSE	FALSE	FALSE
mHDCR_16	ENSG00000248636	AC002070.1	lncRNA	TRUE	TRUE	FALSE	FALSE	FALSE
mHDCR_16	ENSG00000111725	PRKAB1	protein_coding	TRUE	TRUE	FALSE	FALSE	FALSE
mHDCR_16	ENSG00000255692	AC002563.1	lncRNA	TRUE	TRUE	FALSE	FALSE	FALSE
mHDCR_16	ENSG00000122966	CIT	protein_coding	TRUE	TRUE	FALSE	FALSE	FALSE
mHDCR_16	ENSG00000135127	BICDL1	protein_coding	TRUE	TRUE	FALSE	FALSE	FALSE
mHDCR_16	ENSG00000111737	RAB35	protein_coding	TRUE	TRUE	FALSE	FALSE	FALSE
mHDCR_16	ENSG00000277283	AC004812.2	lncRNA	TRUE	TRUE	FALSE	FALSE	FALSE
mHDCR_16	ENSG00000089154	GCN1	protein_coding	TRUE	TRUE	FALSE	FALSE	FALSE
mHDCR_16	ENSG00000089157	RPLP0	protein_coding	TRUE	TRUE	FALSE	FALSE	FALSE
mHDCR_16	ENSG00000255857	PXN-AS1	lncRNA	TRUE	TRUE	FALSE	FALSE	FALSE
mHDCR_16	ENSG00000286067	AC004263.2	lncRNA	FALSE	FALSE	FALSE	FALSE	FALSE
mHDCR_16	ENSG00000275936	AC004263.1	lncRNA	FALSE	FALSE	FALSE	FALSE	FALSE
mHDCR_16	ENSG00000089159	PXN	protein_coding	TRUE	TRUE	FALSE	FALSE	FALSE
mHDCR_16	ENSG00000089163	SIRT4	protein_coding	TRUE	TRUE	FALSE	FALSE	FALSE
mHDCR_16	ENSG00000170890	PLA2G1B	protein_coding	TRUE	TRUE	TRUE	FALSE	TRUE
mHDCR_16	ENSG00000135097	MSI1	protein_coding	TRUE	TRUE	FALSE	FALSE	FALSE
mHDCR_16	ENSG00000256695	AC003982.1	lncRNA	FALSE	FALSE	FALSE	FALSE	FALSE
mHDCR_16	ENSG00000111775	COX6A1	protein_coding	TRUE	TRUE	FALSE	FALSE	FALSE
mHDCR_16	ENSG00000111780	AL021546.1	protein_coding	TRUE	TRUE	FALSE	FALSE	FALSE
mHDCR_16	ENSG00000170855	TRIAP1	protein_coding	TRUE	TRUE	TRUE	FALSE	FALSE
mHDCR_16	ENSG00000257218	GATC	protein_coding	TRUE	TRUE	TRUE	FALSE	FALSE
mHDCR_16	ENSG00000111786	SRSF9	protein_coding	TRUE	TRUE	FALSE	FALSE	FALSE
mHDCR_16	ENSG00000088986	DYNLL1	protein_coding	TRUE	TRUE	FALSE	FALSE	FALSE
mHDCR_16	ENSG00000248008	NRAV	lncRNA	TRUE	TRUE	FALSE	FALSE	FALSE
mHDCR_16	ENSG00000278344	AC063943.1	lncRNA	FALSE	FALSE	FALSE	FALSE	FALSE
mHDCR_16	ENSG00000110871	COQ5	protein_coding	TRUE	TRUE	FALSE	FALSE	FALSE
mHDCR_16	ENSG00000022840	RNF10	protein_coding	TRUE	TRUE	FALSE	FALSE	FALSE
mHDCR_16	ENSG00000288623	AC063943.2	protein_coding	TRUE	TRUE	FALSE	FALSE	FALSE
mHDCR_16	ENSG00000167272	POP5	protein_coding	TRUE	TRUE	FALSE	FALSE	FALSE
mHDCR_16	ENSG00000256008	AC125616.1	lncRNA	TRUE	TRUE	FALSE	FALSE	FALSE
mHDCR_16	ENSG00000157782	CABP1	protein_coding	TRUE	TRUE	FALSE	FALSE	FALSE
mHDCR_16	ENSG00000110917	MLEC	protein_coding	TRUE	TRUE	FALSE	FALSE	FALSE
mHDCR_16	ENSG00000256364	AC069234.2	lncRNA	TRUE	TRUE	FALSE	FALSE	FALSE
mHDCR_16	ENSG00000277423	AC069234.5	lncRNA	FALSE	FALSE	FALSE	FALSE	FALSE
mHDCR_16	ENSG00000276188	AC069234.4	lncRNA	TRUE	TRUE	FALSE	FALSE	FALSE
mHDCR_16	ENSG00000175970	UNC119B	protein_coding	TRUE	TRUE	FALSE	FALSE	FALSE
mHDCR_16	ENSG00000256569	AC069234.3	lncRNA	TRUE	TRUE	FALSE	FALSE	FALSE
mHDCR_16	ENSG00000122971	ACADS	protein_coding	TRUE	TRUE	FALSE	FALSE	FALSE
mHDCR_16	ENSG00000255946	AC069234.1	lncRNA	TRUE	TRUE	FALSE	FALSE	FALSE
mHDCR_16	ENSG00000157837	SPPL3	protein_coding	TRUE	TRUE	FALSE	FALSE	FALSE
mHDCR_16	ENSG00000286493	AC069214.1	lncRNA	TRUE	TRUE	FALSE	FALSE	FALSE
mHDCR_16	ENSG00000135100	HNF1A	protein_coding	TRUE	TRUE	FALSE	TRUE	FALSE
mHDCR_16	ENSG00000241388	HNF1A-AS1	lncRNA	TRUE	TRUE	FALSE	FALSE	FALSE
mHDCR_16	ENSG00000157895	C12orf43	protein_coding	TRUE	TRUE	FALSE	FALSE	FALSE
mHDCR_16	ENSG00000135114	OASL	protein_coding	TRUE	TRUE	FALSE	FALSE	FALSE
mHDCR_16	ENSG00000089041	P2RX7	protein_coding	TRUE	TRUE	FALSE	FALSE	TRUE
mHDCR_16	ENSG00000274029	AC069209.1	lncRNA	FALSE	FALSE	FALSE	FALSE	FALSE
mHDCR_16	ENSG00000286248	AC069209.2	lncRNA	FALSE	FALSE	FALSE	FALSE	FALSE
mHDCR_16	ENSG00000135124	P2RX4	protein_coding	TRUE	TRUE	FALSE	FALSE	TRUE
mHDCR_16	ENSG00000110931	CAMKK2	protein_coding	TRUE	TRUE	FALSE	FALSE	FALSE
mHDCR_16	ENSG00000089053	ANAPC5	protein_coding	TRUE	TRUE	FALSE	FALSE	FALSE
mHDCR_16	ENSG00000258435	AC048337.1	lncRNA	TRUE	TRUE	FALSE	FALSE	FALSE
mHDCR_16	ENSG00000170633	RNF34	protein_coding	TRUE	TRUE	FALSE	FALSE	FALSE
mHDCR_16	ENSG00000089094	KDM2B	protein_coding	TRUE	TRUE	FALSE	FALSE	FALSE
mHDCR_16	ENSG00000256742	KDM2B-DT	lncRNA	TRUE	FALSE	FALSE	FALSE	FALSE
mHDCR_16	ENSG00000276045	ORAI1	protein_coding	TRUE	TRUE	FALSE	FALSE	TRUE
mHDCR_16	ENSG00000139714	MORN3	protein_coding	TRUE	TRUE	FALSE	FALSE	FALSE
mHDCR_16	ENSG00000286586	AC084018.3	lncRNA	TRUE	TRUE	FALSE	FALSE	FALSE
mHDCR_16	ENSG00000188735	TMEM120B	protein_coding	TRUE	TRUE	FALSE	FALSE	FALSE
mHDCR_16	ENSG00000139725	RHOF	protein_coding	TRUE	TRUE	FALSE	FALSE	FALSE
mHDCR_16	ENSG00000272849	AC084018.1	lncRNA	TRUE	TRUE	FALSE	FALSE	FALSE
mHDCR_16	ENSG00000274292	AC084018.2	lncRNA	TRUE	TRUE	FALSE	FALSE	FALSE
mHDCR_16	ENSG00000212694	LINC01089	lncRNA	TRUE	TRUE	FALSE	FALSE	FALSE
mHDCR_16	ENSG00000139718	SETD1B	protein_coding	TRUE	TRUE	FALSE	TRUE	FALSE
mHDCR_16	ENSG00000256811	AC079360.1	lncRNA	TRUE	TRUE	FALSE	FALSE	FALSE
mHDCR_16	ENSG00000158104	HPD	protein_coding	TRUE	TRUE	FALSE	FALSE	TRUE
mHDCR_16	ENSG00000278084	AC069503.3	lncRNA	FALSE	FALSE	FALSE	FALSE	FALSE
mHDCR_16	ENSG00000287493	AC069503.4	lncRNA	TRUE	TRUE	FALSE	FALSE	FALSE
mHDCR_16	ENSG00000110801	PSMD9	protein_coding	TRUE	TRUE	FALSE	FALSE	FALSE
mHDCR_16	ENSG00000158023	CFAP251	protein_coding	TRUE	TRUE	FALSE	FALSE	FALSE
mHDCR_16	ENSG00000110987	BCL7A	protein_coding	TRUE	TRUE	FALSE	TRUE	FALSE
mHDCR_16	ENSG00000255856	AC069503.1	lncRNA	TRUE	TRUE	FALSE	FALSE	FALSE
mHDCR_16	ENSG00000256546	AC156455.1	lncRNA	FALSE	FALSE	FALSE	FALSE	FALSE
mHDCR_16	ENSG00000175727	MLXIP	protein_coding	TRUE	TRUE	FALSE	FALSE	FALSE
mHDCR_16	ENSG00000204671	IL31	protein_coding	TRUE	TRUE	FALSE	FALSE	TRUE
mHDCR_16	ENSG00000158113	LRRC43	protein_coding	TRUE	TRUE	FALSE	FALSE	FALSE
mHDCR_16	ENSG00000176383	B3GNT4	protein_coding	TRUE	TRUE	FALSE	FALSE	FALSE
mHDCR_16	ENSG00000184047	DIABLO	protein_coding	TRUE	TRUE	FALSE	FALSE	TRUE
mHDCR_16	ENSG00000284934	AC048338.2	protein_coding	TRUE	TRUE	FALSE	FALSE	FALSE
mHDCR_16	ENSG00000139719	VPS33A	protein_coding	TRUE	TRUE	FALSE	FALSE	FALSE
mHDCR_16	ENSG00000130779	CLIP1	protein_coding	TRUE	TRUE	FALSE	TRUE	FALSE
mHDCR_16	ENSG00000257097	CLIP1-AS1	lncRNA	FALSE	FALSE	FALSE	FALSE	FALSE
mHDCR_17	ENSG00000276644	DACH1	protein_coding	TRUE	TRUE	FALSE	FALSE	FALSE
mHDCR_17	ENSG00000204899	MZT1	protein_coding	TRUE	FALSE	FALSE	FALSE	FALSE
mHDCR_17	ENSG00000136122	BORA	protein_coding	TRUE	FALSE	FALSE	FALSE	FALSE
mHDCR_17	ENSG00000083520	DIS3	protein_coding	TRUE	TRUE	FALSE	FALSE	FALSE
mHDCR_17	ENSG00000083535	PIBF1	protein_coding	TRUE	TRUE	FALSE	FALSE	FALSE
mHDCR_17	ENSG00000102554	KLF5	protein_coding	TRUE	TRUE	FALSE	FALSE	TRUE
mHDCR_17	ENSG00000224853	LINC00393	lncRNA	FALSE	FALSE	FALSE	FALSE	FALSE
mHDCR_17	ENSG00000228295	LINC00392	lncRNA	FALSE	FALSE	FALSE	FALSE	FALSE
mHDCR_17	ENSG00000279463	AL159972.1	lncRNA	FALSE	FALSE	FALSE	FALSE	FALSE
mHDCR_17	ENSG00000118922	KLF12	protein_coding	FALSE	FALSE	FALSE	FALSE	FALSE
mHDCR_17	ENSG00000235532	LINC00402	lncRNA	FALSE	FALSE	FALSE	FALSE	FALSE
mHDCR_17	ENSG00000286330	AL353660.1	lncRNA	FALSE	FALSE	FALSE	FALSE	FALSE
mHDCR_17	ENSG00000177596	AL355390.1	lncRNA	TRUE	TRUE	FALSE	FALSE	FALSE
mHDCR_17	ENSG00000226240	LINC00381	lncRNA	TRUE	TRUE	FALSE	FALSE	FALSE
mHDCR_17	ENSG00000281167	AL355390.2	lncRNA	FALSE	FALSE	FALSE	FALSE	FALSE
mHDCR_17	ENSG00000236678	LINC00347	lncRNA	FALSE	FALSE	FALSE	FALSE	FALSE
mHDCR_18	ENSG00000100902	PSMA6	protein_coding	TRUE	TRUE	FALSE	FALSE	FALSE
mHDCR_18	ENSG00000258860	AL133163.2	lncRNA	FALSE	FALSE	FALSE	FALSE	FALSE
mHDCR_18	ENSG00000100906	NFKBIA	protein_coding	TRUE	TRUE	FALSE	FALSE	TRUE
mHDCR_18	ENSG00000259017	AL133163.3	lncRNA	FALSE	FALSE	FALSE	FALSE	FALSE
mHDCR_18	ENSG00000168348	INSM2	protein_coding	TRUE	TRUE	FALSE	FALSE	FALSE
mHDCR_18	ENSG00000174373	RALGAPA1	protein_coding	TRUE	TRUE	FALSE	FALSE	FALSE
mHDCR_18	ENSG00000100916	BRMS1L	protein_coding	TRUE	TRUE	FALSE	FALSE	FALSE
mHDCR_18	ENSG00000258938	AL162311.3	lncRNA	TRUE	TRUE	FALSE	FALSE	FALSE
mHDCR_18	ENSG00000257272	AL162311.1	lncRNA	FALSE	FALSE	FALSE	FALSE	FALSE
mHDCR_18	ENSG00000258342	AL133304.3	lncRNA	FALSE	FALSE	FALSE	FALSE	FALSE
mHDCR_18	ENSG00000257614	AL133304.1	lncRNA	TRUE	TRUE	FALSE	FALSE	FALSE
mHDCR_18	ENSG00000257826	AL133304.2	lncRNA	TRUE	TRUE	FALSE	FALSE	FALSE
mHDCR_18	ENSG00000257585	LINC00609	lncRNA	TRUE	TRUE	FALSE	FALSE	FALSE
mHDCR_18	ENSG00000259104	PTCSC3	lncRNA	TRUE	TRUE	FALSE	FALSE	FALSE
mHDCR_18	ENSG00000258844	AL162511.1	lncRNA	FALSE	FALSE	FALSE	FALSE	FALSE
mHDCR_18	ENSG00000151332	MBIP	protein_coding	TRUE	TRUE	FALSE	FALSE	FALSE
mHDCR_18	ENSG00000283098	AL132857.1	lncRNA	TRUE	TRUE	FALSE	FALSE	FALSE
mHDCR_18	ENSG00000229415	SFTA3	lncRNA	TRUE	TRUE	FALSE	FALSE	FALSE
mHDCR_18	ENSG00000253563	NKX2-1-AS1	lncRNA	TRUE	TRUE	FALSE	FALSE	FALSE
mHDCR_18	ENSG00000136352	NKX2-1	protein_coding	TRUE	TRUE	FALSE	TRUE	FALSE
mHDCR_18	ENSG00000136327	NKX2-8	protein_coding	TRUE	TRUE	FALSE	FALSE	FALSE
mHDCR_18	ENSG00000198807	PAX9	protein_coding	TRUE	TRUE	TRUE	FALSE	FALSE
mHDCR_18	ENSG00000258661	AL079303.1	lncRNA	TRUE	TRUE	FALSE	FALSE	FALSE
mHDCR_18	ENSG00000258690	AL162464.2	lncRNA	TRUE	TRUE	FALSE	FALSE	FALSE
mHDCR_18	ENSG00000258601	AL162464.1	lncRNA	FALSE	FALSE	FALSE	FALSE	FALSE
mHDCR_18	ENSG00000258827	AL079304.1	lncRNA	TRUE	TRUE	FALSE	FALSE	FALSE
mHDCR_18	ENSG00000258708	SLC25A21-AS1	lncRNA	TRUE	TRUE	FALSE	FALSE	FALSE
mHDCR_18	ENSG00000183032	SLC25A21	protein_coding	TRUE	TRUE	FALSE	FALSE	FALSE
mHDCR_18	ENSG00000151338	MIPOL1	protein_coding	TRUE	TRUE	FALSE	FALSE	FALSE
mHDCR_18	ENSG00000259087	AL121790.2	lncRNA	FALSE	FALSE	FALSE	FALSE	FALSE
mHDCR_18	ENSG00000258414	AL121790.1	lncRNA	FALSE	FALSE	FALSE	FALSE	FALSE
mHDCR_18	ENSG00000129514	FOXA1	protein_coding	TRUE	TRUE	FALSE	TRUE	TRUE
mHDCR_18	ENSG00000139865	TTC6	protein_coding	FALSE	FALSE	FALSE	FALSE	FALSE
mHDCR_18	ENSG00000259091	LINC00517	lncRNA	FALSE	FALSE	FALSE	FALSE	FALSE
mHDCR_18	ENSG00000258696	AL359233.1	lncRNA	TRUE	TRUE	FALSE	FALSE	FALSE
mHDCR_18	ENSG00000259048	AL392023.2	lncRNA	FALSE	FALSE	FALSE	FALSE	FALSE
mHDCR_18	ENSG00000258649	AL392023.1	lncRNA	FALSE	FALSE	FALSE	FALSE	FALSE
mHDCR_18	ENSG00000139874	SSTR1	protein_coding	TRUE	TRUE	FALSE	FALSE	FALSE
mHDCR_18	ENSG00000176435	CLEC14A	protein_coding	TRUE	TRUE	FALSE	FALSE	TRUE
mHDCR_18	ENSG00000259072	AL355835.1	lncRNA	TRUE	TRUE	FALSE	FALSE	FALSE
mHDCR_19	ENSG00000258490	AL049835.1	lncRNA	TRUE	TRUE	FALSE	FALSE	FALSE
mHDCR_19	ENSG00000172717	FAM71D	protein_coding	TRUE	TRUE	FALSE	FALSE	FALSE
mHDCR_19	ENSG00000072415	MPP5	protein_coding	TRUE	TRUE	FALSE	FALSE	FALSE
mHDCR_19	ENSG00000286319	AL135978.1	lncRNA	FALSE	FALSE	FALSE	FALSE	FALSE
mHDCR_19	ENSG00000100554	ATP6V1D	protein_coding	TRUE	TRUE	FALSE	FALSE	FALSE
mHDCR_19	ENSG00000134001	EIF2S1	protein_coding	TRUE	TRUE	FALSE	FALSE	TRUE
mHDCR_19	ENSG00000100558	PLEK2	protein_coding	TRUE	TRUE	FALSE	FALSE	FALSE
mHDCR_19	ENSG00000198133	TMEM229B	protein_coding	TRUE	TRUE	FALSE	FALSE	FALSE
mHDCR_19	ENSG00000054690	PLEKHH1	protein_coding	TRUE	TRUE	FALSE	FALSE	FALSE
mHDCR_19	ENSG00000100564	PIGH	protein_coding	TRUE	TRUE	FALSE	FALSE	FALSE
mHDCR_19	ENSG00000081181	ARG2	protein_coding	TRUE	TRUE	FALSE	FALSE	TRUE
mHDCR_19	ENSG00000286861	AL049779.4	lncRNA	FALSE	FALSE	FALSE	FALSE	FALSE
mHDCR_19	ENSG00000100568	VTI1B	protein_coding	TRUE	TRUE	FALSE	FALSE	FALSE
mHDCR_19	ENSG00000072042	RDH11	protein_coding	TRUE	TRUE	FALSE	FALSE	FALSE
mHDCR_19	ENSG00000139988	RDH12	protein_coding	TRUE	TRUE	FALSE	FALSE	FALSE
mHDCR_19	ENSG00000072121	ZFYVE26	protein_coding	TRUE	TRUE	FALSE	FALSE	FALSE
mHDCR_19	ENSG00000182185	RAD51B	protein_coding	TRUE	TRUE	TRUE	TRUE	FALSE
mHDCR_19	ENSG00000258837	AL133370.1	lncRNA	TRUE	TRUE	FALSE	FALSE	FALSE
mHDCR_19	ENSG00000287385	AL121820.3	lncRNA	FALSE	FALSE	FALSE	FALSE	FALSE
mHDCR_19	ENSG00000259038	AL121820.2	lncRNA	TRUE	TRUE	FALSE	FALSE	FALSE
mHDCR_19	ENSG00000258623	AL121820.1	lncRNA	TRUE	TRUE	FALSE	FALSE	FALSE
mHDCR_19	ENSG00000287167	AL133313.1	lncRNA	FALSE	FALSE	FALSE	FALSE	FALSE
mHDCR_19	ENSG00000287913	AL132986.1	lncRNA	FALSE	FALSE	FALSE	FALSE	FALSE
mHDCR_19	ENSG00000185650	ZFP36L1	protein_coding	TRUE	TRUE	FALSE	FALSE	FALSE
mHDCR_19	ENSG00000072110	ACTN1	protein_coding	TRUE	TRUE	FALSE	FALSE	FALSE
mHDCR_19	ENSG00000259062	ACTN1-AS1	lncRNA	TRUE	TRUE	FALSE	FALSE	FALSE
mHDCR_19	ENSG00000139990	DCAF5	protein_coding	TRUE	TRUE	FALSE	FALSE	FALSE
mHDCR_19	ENSG00000276063	AL391262.1	lncRNA	TRUE	TRUE	FALSE	FALSE	FALSE
mHDCR_19	ENSG00000081177	EXD2	protein_coding	TRUE	TRUE	FALSE	FALSE	FALSE
mHDCR_19	ENSG00000258957	AL359317.2	lncRNA	FALSE	FALSE	FALSE	FALSE	FALSE
mHDCR_19	ENSG00000100626	GALNT16	protein_coding	TRUE	TRUE	FALSE	FALSE	FALSE
mHDCR_19	ENSG00000258520	AL359317.1	lncRNA	TRUE	TRUE	FALSE	FALSE	FALSE
mHDCR_19	ENSG00000100632	ERH	protein_coding	TRUE	TRUE	FALSE	FALSE	FALSE
mHDCR_19	ENSG00000029364	SLC39A9	protein_coding	TRUE	TRUE	FALSE	FALSE	FALSE
mHDCR_19	ENSG00000286424	AL157996.2	lncRNA	TRUE	TRUE	FALSE	FALSE	FALSE
mHDCR_19	ENSG00000175985	PLEKHD1	protein_coding	TRUE	TRUE	FALSE	FALSE	FALSE
mHDCR_19	ENSG00000267909	CCDC177	protein_coding	FALSE	FALSE	FALSE	FALSE	FALSE
mHDCR_19	ENSG00000287310	AL133445.3	lncRNA	FALSE	FALSE	FALSE	FALSE	FALSE
mHDCR_19	ENSG00000100647	SUSD6	protein_coding	TRUE	TRUE	FALSE	FALSE	FALSE
mHDCR_19	ENSG00000273797	AL133445.2	lncRNA	FALSE	FALSE	FALSE	FALSE	FALSE
mHDCR_19	ENSG00000100650	SRSF5	protein_coding	TRUE	TRUE	FALSE	FALSE	FALSE
mHDCR_19	ENSG00000100652	SLC10A1	protein_coding	TRUE	TRUE	FALSE	FALSE	TRUE
mHDCR_19	ENSG00000198732	SMOC1	protein_coding	TRUE	TRUE	FALSE	FALSE	FALSE
mHDCR_19	ENSG00000100678	SLC8A3	protein_coding	FALSE	FALSE	FALSE	FALSE	FALSE
mHDCR_20	ENSG00000172575	RASGRP1	protein_coding	TRUE	TRUE	FALSE	FALSE	FALSE
mHDCR_20	ENSG00000175779	LINC02694	lncRNA	TRUE	TRUE	FALSE	FALSE	FALSE
mHDCR_20	ENSG00000259731	AC022929.1	lncRNA	FALSE	FALSE	FALSE	FALSE	FALSE
mHDCR_20	ENSG00000274281	AC022929.2	lncRNA	FALSE	FALSE	FALSE	FALSE	FALSE
mHDCR_20	ENSG00000259278	AC087878.1	lncRNA	FALSE	FALSE	FALSE	FALSE	FALSE
mHDCR_20	ENSG00000259345	AC013652.1	lncRNA	FALSE	FALSE	FALSE	FALSE	FALSE
mHDCR_20	ENSG00000259423	AC113146.1	lncRNA	FALSE	FALSE	FALSE	FALSE	FALSE
mHDCR_20	ENSG00000175746	C15orf54	lncRNA	TRUE	TRUE	FALSE	FALSE	FALSE
mHDCR_20	ENSG00000259447	AC013652.2	lncRNA	FALSE	FALSE	FALSE	FALSE	FALSE
mHDCR_20	ENSG00000259269	AC109630.1	lncRNA	FALSE	FALSE	FALSE	FALSE	FALSE
mHDCR_20	ENSG00000259390	AC022196.1	lncRNA	FALSE	FALSE	FALSE	FALSE	FALSE
mHDCR_20	ENSG00000137801	THBS1	protein_coding	TRUE	TRUE	FALSE	FALSE	TRUE
mHDCR_20	ENSG00000276107	AC037198.1	lncRNA	TRUE	TRUE	FALSE	FALSE	FALSE
mHDCR_20	ENSG00000278621	AC037198.2	lncRNA	FALSE	FALSE	FALSE	FALSE	FALSE
mHDCR_20	ENSG00000261136	AC023908.3	lncRNA	TRUE	TRUE	FALSE	FALSE	FALSE
mHDCR_20	ENSG00000150667	FSIP1	protein_coding	TRUE	TRUE	FALSE	FALSE	FALSE
mHDCR_20	ENSG00000259580	AC023908.2	lncRNA	FALSE	FALSE	FALSE	FALSE	FALSE
mHDCR_20	ENSG00000259432	AC023908.1	lncRNA	FALSE	FALSE	FALSE	FALSE	FALSE
mHDCR_20	ENSG00000166073	GPR176	protein_coding	TRUE	TRUE	FALSE	FALSE	TRUE
mHDCR_20	ENSG00000246863	GPR176-DT	lncRNA	TRUE	TRUE	FALSE	FALSE	FALSE
mHDCR_20	ENSG00000128829	EIF2AK4	protein_coding	TRUE	TRUE	FALSE	FALSE	FALSE
mHDCR_20	ENSG00000140319	SRP14	protein_coding	TRUE	TRUE	FALSE	FALSE	FALSE
mHDCR_20	ENSG00000248508	SRP14-AS1	lncRNA	TRUE	TRUE	FALSE	FALSE	FALSE
mHDCR_20	ENSG00000259584	AC021755.2	lncRNA	FALSE	FALSE	FALSE	FALSE	FALSE
mHDCR_20	ENSG00000275636	AC021755.3	lncRNA	FALSE	FALSE	FALSE	FALSE	FALSE
mHDCR_20	ENSG00000259409	BMF-AS1	lncRNA	FALSE	FALSE	FALSE	FALSE	FALSE
mHDCR_20	ENSG00000104081	BMF	protein_coding	TRUE	TRUE	FALSE	FALSE	FALSE
mHDCR_20	ENSG00000156970	BUB1B	protein_coding	TRUE	TRUE	FALSE	TRUE	FALSE
mHDCR_20	ENSG00000137843	PAK6	protein_coding	TRUE	TRUE	FALSE	FALSE	FALSE
mHDCR_20	ENSG00000273786	AC020658.4	lncRNA	FALSE	FALSE	FALSE	FALSE	FALSE
mHDCR_20	ENSG00000260648	AC020658.3	lncRNA	FALSE	FALSE	FALSE	FALSE	FALSE
mHDCR_20	ENSG00000176753	C15orf56	lncRNA	TRUE	TRUE	FALSE	FALSE	FALSE
mHDCR_20	ENSG00000230778	ANKRD63	protein_coding	TRUE	TRUE	FALSE	FALSE	FALSE
mHDCR_20	ENSG00000273855	AC020658.5	lncRNA	TRUE	TRUE	FALSE	FALSE	FALSE
mHDCR_20	ENSG00000259307	PLCB2-AS1	lncRNA	FALSE	FALSE	FALSE	FALSE	FALSE
mHDCR_20	ENSG00000137841	PLCB2	protein_coding	TRUE	TRUE	FALSE	FALSE	FALSE
mHDCR_20	ENSG00000259198	AC020658.2	lncRNA	TRUE	TRUE	FALSE	FALSE	FALSE
mHDCR_20	ENSG00000259330	INAFM2	protein_coding	TRUE	TRUE	FALSE	FALSE	FALSE
mHDCR_20	ENSG00000188549	CCDC9B	protein_coding	TRUE	TRUE	FALSE	FALSE	FALSE
mHDCR_20	ENSG00000233041	PHGR1	protein_coding	TRUE	TRUE	FALSE	FALSE	FALSE
mHDCR_20	ENSG00000140323	DISP2	protein_coding	TRUE	TRUE	FALSE	FALSE	FALSE
mHDCR_20	ENSG00000259368	AC013356.4	lncRNA	FALSE	FALSE	FALSE	FALSE	FALSE
mHDCR_20	ENSG00000128944	KNSTRN	protein_coding	TRUE	TRUE	FALSE	TRUE	FALSE
mHDCR_20	ENSG00000128928	IVD	protein_coding	TRUE	TRUE	FALSE	FALSE	FALSE
mHDCR_20	ENSG00000140320	BAHD1	protein_coding	TRUE	TRUE	FALSE	FALSE	FALSE
mHDCR_20	ENSG00000259364	AC013356.3	lncRNA	FALSE	FALSE	FALSE	FALSE	FALSE
mHDCR_20	ENSG00000259211	AC013356.2	lncRNA	TRUE	TRUE	FALSE	FALSE	FALSE
mHDCR_20	ENSG00000169105	CHST14	protein_coding	TRUE	TRUE	FALSE	FALSE	FALSE
mHDCR_20	ENSG00000259536	AC091045.1	lncRNA	TRUE	TRUE	FALSE	FALSE	FALSE
mHDCR_20	ENSG00000128891	CCDC32	protein_coding	TRUE	TRUE	FALSE	FALSE	FALSE
mHDCR_20	ENSG00000166133	RPUSD2	protein_coding	TRUE	TRUE	FALSE	FALSE	FALSE
mHDCR_20	ENSG00000137812	KNL1	protein_coding	TRUE	TRUE	FALSE	TRUE	FALSE
mHDCR_20	ENSG00000259254	AC022405.1	lncRNA	FALSE	FALSE	FALSE	FALSE	FALSE
mHDCR_20	ENSG00000245849	RAD51-AS1	lncRNA	TRUE	TRUE	FALSE	FALSE	FALSE
mHDCR_20	ENSG00000051180	RAD51	protein_coding	TRUE	TRUE	FALSE	FALSE	TRUE
mHDCR_20	ENSG00000137824	RMDN3	protein_coding	TRUE	TRUE	FALSE	FALSE	FALSE
mHDCR_20	ENSG00000137880	GCHFR	protein_coding	TRUE	TRUE	FALSE	FALSE	FALSE
mHDCR_20	ENSG00000188277	C15orf62	protein_coding	TRUE	TRUE	FALSE	FALSE	FALSE
mHDCR_20	ENSG00000166140	ZFYVE19	protein_coding	TRUE	TRUE	FALSE	FALSE	FALSE
mHDCR_20	ENSG00000104129	DNAJC17	protein_coding	TRUE	TRUE	FALSE	FALSE	FALSE
mHDCR_20	ENSG00000166143	PPP1R14D	protein_coding	TRUE	TRUE	FALSE	FALSE	FALSE
mHDCR_20	ENSG00000166145	SPINT1	protein_coding	TRUE	TRUE	FALSE	FALSE	TRUE
mHDCR_20	ENSG00000261183	SPINT1-AS1	lncRNA	TRUE	TRUE	FALSE	FALSE	FALSE
mHDCR_20	ENSG00000104140	RHOV	protein_coding	TRUE	TRUE	FALSE	FALSE	FALSE
mHDCR_20	ENSG00000274798	AC025166.1	lncRNA	TRUE	TRUE	FALSE	FALSE	FALSE
mHDCR_20	ENSG00000104142	VPS18	protein_coding	TRUE	TRUE	FALSE	FALSE	FALSE
mHDCR_20	ENSG00000251161	AC020661.1	lncRNA	TRUE	TRUE	FALSE	FALSE	FALSE
mHDCR_20	ENSG00000128917	DLL4	protein_coding	TRUE	TRUE	FALSE	FALSE	TRUE
mHDCR_20	ENSG00000128965	CHAC1	protein_coding	TRUE	TRUE	FALSE	FALSE	FALSE
mHDCR_20	ENSG00000259617	AC020661.3	lncRNA	FALSE	FALSE	FALSE	FALSE	FALSE
mHDCR_20	ENSG00000259463	AC020661.2	lncRNA	FALSE	FALSE	FALSE	FALSE	FALSE
mHDCR_20	ENSG00000259521	INO80-AS1	lncRNA	FALSE	FALSE	FALSE	FALSE	FALSE
mHDCR_20	ENSG00000280036	AC020661.4	lncRNA	FALSE	FALSE	FALSE	FALSE	FALSE
mHDCR_20	ENSG00000128908	INO80	protein_coding	TRUE	TRUE	FALSE	FALSE	FALSE
mHDCR_20	ENSG00000178997	EXD1	protein_coding	TRUE	TRUE	FALSE	FALSE	FALSE
mHDCR_20	ENSG00000187446	CHP1	protein_coding	TRUE	TRUE	FALSE	FALSE	FALSE
mHDCR_20	ENSG00000247556	OIP5-AS1	lncRNA	TRUE	TRUE	FALSE	FALSE	FALSE
mHDCR_20	ENSG00000285920	AC087721.2	protein_coding	TRUE	TRUE	FALSE	FALSE	FALSE
mHDCR_20	ENSG00000137804	NUSAP1	protein_coding	TRUE	TRUE	FALSE	FALSE	FALSE
mHDCR_20	ENSG00000104147	OIP5	protein_coding	TRUE	TRUE	FALSE	FALSE	FALSE
mHDCR_20	ENSG00000259396	AC087721.1	lncRNA	FALSE	FALSE	FALSE	FALSE	FALSE
mHDCR_20	ENSG00000137806	NDUFAF1	protein_coding	TRUE	TRUE	FALSE	FALSE	FALSE
mHDCR_20	ENSG00000137815	RTF1	protein_coding	TRUE	FALSE	FALSE	FALSE	FALSE
mHDCR_20	ENSG00000137825	ITPKA	protein_coding	TRUE	TRUE	FALSE	FALSE	FALSE
mHDCR_20	ENSG00000062524	LTK	protein_coding	TRUE	TRUE	FALSE	FALSE	FALSE
mHDCR_20	ENSG00000103932	RPAP1	protein_coding	TRUE	TRUE	FALSE	FALSE	FALSE
mHDCR_20	ENSG00000092445	TYRO3	protein_coding	TRUE	TRUE	FALSE	FALSE	TRUE
mHDCR_20	ENSG00000260926	AC016134.1	lncRNA	TRUE	TRUE	FALSE	FALSE	FALSE
mHDCR_20	ENSG00000174197	MGA	protein_coding	TRUE	TRUE	FALSE	FALSE	FALSE
mHDCR_20	ENSG00000260814	AC073657.1	lncRNA	TRUE	TRUE	FALSE	FALSE	FALSE
mHDCR_20	ENSG00000137802	MAPKBP1	protein_coding	TRUE	TRUE	FALSE	FALSE	FALSE
mHDCR_20	ENSG00000250379	AC020659.2	lncRNA	TRUE	TRUE	FALSE	FALSE	FALSE
mHDCR_20	ENSG00000243789	JMJD7	protein_coding	TRUE	TRUE	FALSE	FALSE	FALSE
mHDCR_20	ENSG00000168970	JMJD7-PLA2G4B	protein_coding	TRUE	TRUE	FALSE	FALSE	FALSE
mHDCR_20	ENSG00000243708	PLA2G4B	protein_coding	TRUE	TRUE	FALSE	FALSE	FALSE
mHDCR_20	ENSG00000174171	AC020659.1	lncRNA	TRUE	TRUE	FALSE	FALSE	FALSE
mHDCR_20	ENSG00000137877	SPTBN5	protein_coding	TRUE	TRUE	FALSE	FALSE	FALSE
mHDCR_20	ENSG00000278493	AC039056.2	lncRNA	FALSE	FALSE	FALSE	FALSE	FALSE
mHDCR_20	ENSG00000259883	EHD4-AS1	lncRNA	FALSE	FALSE	FALSE	FALSE	FALSE
mHDCR_20	ENSG00000103966	EHD4	protein_coding	TRUE	TRUE	FALSE	FALSE	FALSE
mHDCR_20	ENSG00000246740	PLA2G4E-AS1	lncRNA	TRUE	TRUE	FALSE	FALSE	FALSE
mHDCR_20	ENSG00000257797	AC039056.1	lncRNA	TRUE	TRUE	FALSE	FALSE	FALSE
mHDCR_20	ENSG00000188089	PLA2G4E	protein_coding	TRUE	TRUE	FALSE	FALSE	FALSE
mHDCR_20	ENSG00000159337	PLA2G4D	protein_coding	TRUE	TRUE	FALSE	FALSE	FALSE
mHDCR_21	ENSG00000140519	RHCG	protein_coding	TRUE	FALSE	FALSE	FALSE	FALSE
mHDCR_21	ENSG00000261478	AC013391.3	lncRNA	TRUE	FALSE	FALSE	FALSE	FALSE
mHDCR_21	ENSG00000259713	AC013391.2	lncRNA	TRUE	FALSE	FALSE	FALSE	FALSE
mHDCR_21	ENSG00000259218	LINC00928	lncRNA	FALSE	FALSE	FALSE	FALSE	FALSE
mHDCR_21	ENSG00000140534	TICRR	protein_coding	TRUE	TRUE	FALSE	FALSE	FALSE
mHDCR_21	ENSG00000259615	AC013391.1	lncRNA	TRUE	TRUE	FALSE	FALSE	FALSE
mHDCR_21	ENSG00000166813	KIF7	protein_coding	TRUE	TRUE	FALSE	FALSE	FALSE
mHDCR_21	ENSG00000166819	PLIN1	protein_coding	TRUE	TRUE	FALSE	FALSE	FALSE
mHDCR_21	ENSG00000166821	PEX11A	protein_coding	TRUE	TRUE	FALSE	FALSE	FALSE
mHDCR_21	ENSG00000140527	WDR93	protein_coding	TRUE	TRUE	FALSE	FALSE	FALSE
mHDCR_21	ENSG00000259561	AC079075.1	lncRNA	FALSE	FALSE	FALSE	FALSE	FALSE
mHDCR_21	ENSG00000166823	MESP1	protein_coding	TRUE	TRUE	FALSE	FALSE	FALSE
mHDCR_21	ENSG00000188095	MESP2	protein_coding	TRUE	TRUE	FALSE	FALSE	FALSE
mHDCR_21	ENSG00000166825	ANPEP	protein_coding	TRUE	TRUE	FALSE	FALSE	TRUE
mHDCR_21	ENSG00000157823	AP3S2	protein_coding	TRUE	TRUE	FALSE	FALSE	FALSE
mHDCR_21	ENSG00000242498	ARPIN	protein_coding	TRUE	TRUE	FALSE	FALSE	FALSE
mHDCR_21	ENSG00000250021	ARPIN-AP3S2	protein_coding	TRUE	TRUE	FALSE	FALSE	FALSE
mHDCR_21	ENSG00000140548	ZNF710	protein_coding	TRUE	TRUE	FALSE	FALSE	FALSE
mHDCR_21	ENSG00000273691	AC087284.1	lncRNA	FALSE	FALSE	FALSE	FALSE	FALSE
mHDCR_21	ENSG00000259291	ZNF710-AS1	lncRNA	FALSE	FALSE	FALSE	FALSE	FALSE
mHDCR_21	ENSG00000182054	IDH2	protein_coding	TRUE	TRUE	FALSE	TRUE	TRUE
mHDCR_21	ENSG00000259685	IDH2-DT	lncRNA	TRUE	TRUE	FALSE	FALSE	FALSE
mHDCR_21	ENSG00000185033	SEMA4B	protein_coding	TRUE	TRUE	FALSE	FALSE	FALSE
mHDCR_21	ENSG00000183208	GDPGP1	protein_coding	TRUE	TRUE	FALSE	FALSE	FALSE
mHDCR_21	ENSG00000185043	CIB1	protein_coding	TRUE	TRUE	FALSE	FALSE	TRUE
mHDCR_21	ENSG00000213471	TTLL13P	protein_coding	TRUE	TRUE	FALSE	FALSE	FALSE
mHDCR_21	ENSG00000182768	NGRN	protein_coding	TRUE	TRUE	FALSE	FALSE	FALSE
mHDCR_21	ENSG00000275674	AC091167.6	protein_coding	TRUE	TRUE	FALSE	FALSE	FALSE
mHDCR_21	ENSG00000275345	AC091167.5	lncRNA	FALSE	FALSE	FALSE	FALSE	FALSE
mHDCR_21	ENSG00000196391	ZNF774	protein_coding	TRUE	TRUE	FALSE	FALSE	FALSE
mHDCR_21	ENSG00000140575	IQGAP1	protein_coding	TRUE	TRUE	FALSE	FALSE	FALSE
mHDCR_21	ENSG00000259177	AC018946.1	lncRNA	FALSE	FALSE	FALSE	FALSE	FALSE
mHDCR_21	ENSG00000140577	CRTC3	protein_coding	TRUE	TRUE	FALSE	TRUE	FALSE
mHDCR_21	ENSG00000259212	AC103739.1	lncRNA	FALSE	FALSE	FALSE	FALSE	FALSE
mHDCR_21	ENSG00000259314	AC103739.2	lncRNA	FALSE	FALSE	FALSE	FALSE	FALSE
mHDCR_21	ENSG00000285560	AC103739.3	lncRNA	FALSE	FALSE	FALSE	FALSE	FALSE
mHDCR_21	ENSG00000278370	AC021422.1	lncRNA	FALSE	FALSE	FALSE	FALSE	FALSE
mHDCR_21	ENSG00000245479	LINC01585	lncRNA	FALSE	FALSE	FALSE	FALSE	FALSE
mHDCR_21	ENSG00000259736	CRTC3-AS1	lncRNA	TRUE	TRUE	FALSE	FALSE	FALSE
mHDCR_21	ENSG00000197299	BLM	protein_coding	TRUE	TRUE	FALSE	TRUE	FALSE
mHDCR_21	ENSG00000287061	AC124248.2	lncRNA	FALSE	FALSE	FALSE	FALSE	FALSE
mHDCR_21	ENSG00000259704	AC124248.1	lncRNA	FALSE	FALSE	FALSE	FALSE	FALSE
mHDCR_21	ENSG00000140564	FURIN	protein_coding	TRUE	TRUE	FALSE	FALSE	TRUE
mHDCR_21	ENSG00000182511	FES	protein_coding	TRUE	TRUE	FALSE	TRUE	FALSE
mHDCR_21	ENSG00000196547	MAN2A2	protein_coding	TRUE	TRUE	FALSE	FALSE	FALSE
mHDCR_21	ENSG00000259661	AC068831.3	lncRNA	FALSE	FALSE	FALSE	FALSE	FALSE
mHDCR_21	ENSG00000140553	UNC45A	protein_coding	TRUE	TRUE	FALSE	FALSE	FALSE
mHDCR_21	ENSG00000184508	HDDC3	protein_coding	TRUE	TRUE	FALSE	FALSE	FALSE
mHDCR_21	ENSG00000166965	RCCD1	protein_coding	TRUE	TRUE	TRUE	FALSE	FALSE
mHDCR_21	ENSG00000258384	RCCD1-AS1	lncRNA	TRUE	TRUE	FALSE	FALSE	FALSE
mHDCR_21	ENSG00000258725	PRC1-AS1	lncRNA	FALSE	FALSE	FALSE	FALSE	FALSE
mHDCR_21	ENSG00000198901	PRC1	protein_coding	TRUE	TRUE	TRUE	FALSE	TRUE
mHDCR_21	ENSG00000184056	VPS33B	protein_coding	TRUE	TRUE	TRUE	FALSE	FALSE
mHDCR_21	ENSG00000214432	VPS33B-DT	lncRNA	TRUE	TRUE	FALSE	FALSE	FALSE
mHDCR_21	ENSG00000278514	AC068831.5	lncRNA	TRUE	TRUE	FALSE	FALSE	FALSE
mHDCR_21	ENSG00000285661	AC127520.1	lncRNA	TRUE	TRUE	FALSE	FALSE	FALSE
mHDCR_21	ENSG00000185518	SV2B	protein_coding	TRUE	TRUE	FALSE	FALSE	FALSE
mHDCR_21	ENSG00000285883	AC123784.1	lncRNA	FALSE	FALSE	FALSE	FALSE	FALSE
mHDCR_21	ENSG00000258551	CRAT37	lncRNA	FALSE	FALSE	FALSE	FALSE	FALSE
mHDCR_21	ENSG00000258954	AC107958.3	lncRNA	FALSE	FALSE	FALSE	FALSE	FALSE
mHDCR_21	ENSG00000258765	AC107958.2	lncRNA	FALSE	FALSE	FALSE	FALSE	FALSE
mHDCR_21	ENSG00000176463	SLCO3A1	protein_coding	TRUE	TRUE	FALSE	FALSE	FALSE
mHDCR_21	ENSG00000258761	AC116903.1	lncRNA	TRUE	TRUE	FALSE	FALSE	FALSE
mHDCR_21	ENSG00000260661	AC116903.2	lncRNA	FALSE	FALSE	FALSE	FALSE	FALSE
mHDCR_21	ENSG00000140557	ST8SIA2	protein_coding	TRUE	TRUE	FALSE	FALSE	FALSE
mHDCR_21	ENSG00000259170	AC090985.2	lncRNA	TRUE	TRUE	FALSE	FALSE	FALSE
mHDCR_21	ENSG00000183643	C15orf32	lncRNA	TRUE	TRUE	FALSE	FALSE	FALSE
mHDCR_22	ENSG00000160551	TAOK1	protein_coding	TRUE	TRUE	FALSE	FALSE	FALSE
mHDCR_22	ENSG00000264808	AC068025.1	lncRNA	TRUE	TRUE	FALSE	FALSE	FALSE
mHDCR_22	ENSG00000264031	ABHD15-AS1	lncRNA	FALSE	FALSE	FALSE	FALSE	FALSE
mHDCR_22	ENSG00000168792	ABHD15	protein_coding	TRUE	TRUE	FALSE	FALSE	FALSE
mHDCR_22	ENSG00000167543	TP53I13	protein_coding	TRUE	TRUE	FALSE	FALSE	FALSE
mHDCR_22	ENSG00000264290	AC104564.3	lncRNA	TRUE	TRUE	FALSE	FALSE	FALSE
mHDCR_22	ENSG00000108262	GIT1	protein_coding	TRUE	TRUE	FALSE	FALSE	FALSE
mHDCR_22	ENSG00000264647	AC104564.4	lncRNA	TRUE	TRUE	FALSE	FALSE	FALSE
mHDCR_22	ENSG00000198720	ANKRD13B	protein_coding	TRUE	TRUE	FALSE	FALSE	FALSE
mHDCR_22	ENSG00000167549	CORO6	protein_coding	TRUE	TRUE	FALSE	FALSE	FALSE
mHDCR_22	ENSG00000264007	AC104564.2	lncRNA	TRUE	TRUE	FALSE	FALSE	FALSE
mHDCR_22	ENSG00000263370	AC104564.1	lncRNA	FALSE	FALSE	FALSE	FALSE	FALSE
mHDCR_22	ENSG00000265625	AC104564.5	lncRNA	TRUE	TRUE	FALSE	FALSE	FALSE
mHDCR_22	ENSG00000263657	AC023389.1	lncRNA	TRUE	TRUE	FALSE	FALSE	FALSE
mHDCR_22	ENSG00000141298	SSH2	protein_coding	TRUE	TRUE	FALSE	FALSE	FALSE
mHDCR_22	ENSG00000263477	AC104982.2	lncRNA	FALSE	FALSE	FALSE	FALSE	FALSE
mHDCR_22	ENSG00000176927	EFCAB5	protein_coding	TRUE	TRUE	FALSE	FALSE	FALSE
mHDCR_22	ENSG00000265289	AC104996.1	lncRNA	FALSE	FALSE	FALSE	FALSE	FALSE
mHDCR_22	ENSG00000126653	NSRP1	protein_coding	TRUE	TRUE	FALSE	FALSE	FALSE
mHDCR_22	ENSG00000266919	hsa-mir-423	lncRNA	TRUE	TRUE	FALSE	FALSE	FALSE
mHDCR_22	ENSG00000265394	AC104984.2	lncRNA	TRUE	TRUE	FALSE	FALSE	FALSE
mHDCR_22	ENSG00000265739	AC104984.3	lncRNA	TRUE	TRUE	FALSE	FALSE	FALSE
mHDCR_22	ENSG00000266987	AC104984.5	lncRNA	FALSE	FALSE	FALSE	FALSE	FALSE
mHDCR_22	ENSG00000264125	AC104984.1	lncRNA	FALSE	FALSE	FALSE	FALSE	FALSE
mHDCR_22	ENSG00000108576	SLC6A4	protein_coding	TRUE	TRUE	FALSE	FALSE	TRUE
mHDCR_22	ENSG00000266120	AC104984.4	lncRNA	TRUE	TRUE	FALSE	FALSE	FALSE
mHDCR_22	ENSG00000108578	BLMH	protein_coding	TRUE	TRUE	FALSE	FALSE	FALSE
mHDCR_22	ENSG00000182271	TMIGD1	protein_coding	TRUE	TRUE	FALSE	FALSE	FALSE
mHDCR_22	ENSG00000108582	CPD	protein_coding	TRUE	TRUE	FALSE	FALSE	FALSE
mHDCR_22	ENSG00000108587	GOSR1	protein_coding	TRUE	TRUE	FALSE	FALSE	FALSE
mHDCR_22	ENSG00000263860	AC011840.3	lncRNA	FALSE	FALSE	FALSE	FALSE	FALSE
mHDCR_22	ENSG00000266775	AC011840.4	lncRNA	FALSE	FALSE	FALSE	FALSE	FALSE
mHDCR_22	ENSG00000259928	AC011840.2	lncRNA	FALSE	FALSE	FALSE	FALSE	FALSE
mHDCR_22	ENSG00000231421	AC011840.1	lncRNA	FALSE	FALSE	FALSE	FALSE	FALSE
mHDCR_22	ENSG00000214719	AC005562.1	lncRNA	TRUE	TRUE	FALSE	FALSE	FALSE
mHDCR_22	ENSG00000265443	AC127024.3	lncRNA	TRUE	FALSE	FALSE	FALSE	FALSE
mHDCR_22	ENSG00000263603	AC127024.2	lncRNA	TRUE	FALSE	FALSE	FALSE	FALSE
mHDCR_22	ENSG00000265791	AC127024.4	lncRNA	FALSE	FALSE	FALSE	FALSE	FALSE
mHDCR_22	ENSG00000266490	AC127024.5	lncRNA	FALSE	FALSE	FALSE	FALSE	FALSE
mHDCR_22	ENSG00000276250	AC127024.6	lncRNA	FALSE	FALSE	FALSE	FALSE	FALSE
mHDCR_22	ENSG00000176390	CRLF3	protein_coding	TRUE	TRUE	FALSE	FALSE	FALSE
mHDCR_22	ENSG00000176208	ATAD5	protein_coding	TRUE	TRUE	FALSE	FALSE	FALSE
mHDCR_22	ENSG00000265334	AC130324.2	lncRNA	TRUE	TRUE	FALSE	FALSE	FALSE
mHDCR_22	ENSG00000263531	AC130324.1	lncRNA	TRUE	TRUE	FALSE	FALSE	FALSE
mHDCR_22	ENSG00000275185	AC130324.3	lncRNA	FALSE	FALSE	FALSE	FALSE	FALSE
mHDCR_22	ENSG00000172171	TEFM	protein_coding	TRUE	TRUE	FALSE	FALSE	FALSE
mHDCR_22	ENSG00000184060	ADAP2	protein_coding	TRUE	TRUE	FALSE	FALSE	FALSE
mHDCR_22	ENSG00000230113	AC138207.1	lncRNA	TRUE	TRUE	FALSE	FALSE	FALSE
mHDCR_22	ENSG00000265743	AC138207.5	lncRNA	TRUE	TRUE	FALSE	FALSE	FALSE
mHDCR_22	ENSG00000286194	AC138207.9	lncRNA	TRUE	TRUE	FALSE	FALSE	FALSE
mHDCR_22	ENSG00000181481	RNF135	protein_coding	TRUE	TRUE	FALSE	FALSE	FALSE
mHDCR_22	ENSG00000264456	AC138207.4	lncRNA	TRUE	TRUE	FALSE	FALSE	FALSE
mHDCR_22	ENSG00000266340	AC138207.7	lncRNA	FALSE	FALSE	FALSE	FALSE	FALSE
mHDCR_22	ENSG00000196712	NF1	protein_coding	TRUE	FALSE	FALSE	TRUE	FALSE
mHDCR_22	ENSG00000264107	AC138207.2	lncRNA	TRUE	FALSE	FALSE	FALSE	FALSE
mHDCR_22	ENSG00000266371	AC079915.1	lncRNA	FALSE	FALSE	FALSE	FALSE	FALSE
mHDCR_22	ENSG00000126861	OMG	protein_coding	TRUE	TRUE	FALSE	FALSE	FALSE
mHDCR_22	ENSG00000185862	EVI2B	protein_coding	TRUE	TRUE	FALSE	FALSE	FALSE
mHDCR_22	ENSG00000265118	AC134669.1	protein_coding	TRUE	TRUE	FALSE	FALSE	FALSE
mHDCR_22	ENSG00000126860	EVI2A	protein_coding	TRUE	TRUE	FALSE	FALSE	FALSE
mHDCR_22	ENSG00000131242	RAB11FIP4	protein_coding	TRUE	TRUE	FALSE	FALSE	FALSE
mHDCR_22	ENSG00000278546	AC003101.2	lncRNA	TRUE	TRUE	FALSE	FALSE	FALSE
mHDCR_22	ENSG00000228768	AC003101.1	lncRNA	FALSE	FALSE	FALSE	FALSE	FALSE
mHDCR_22	ENSG00000266877	AC007923.3	lncRNA	FALSE	FALSE	FALSE	FALSE	FALSE
mHDCR_22	ENSG00000263567	AC007923.1	lncRNA	FALSE	FALSE	FALSE	FALSE	FALSE
mHDCR_22	ENSG00000265046	AC004253.2	lncRNA	FALSE	FALSE	FALSE	FALSE	FALSE
mHDCR_22	ENSG00000172301	COPRS	protein_coding	TRUE	TRUE	FALSE	FALSE	FALSE
mHDCR_22	ENSG00000263990	AC004253.1	lncRNA	FALSE	FALSE	FALSE	FALSE	FALSE
mHDCR_22	ENSG00000108651	UTP6	protein_coding	TRUE	TRUE	FALSE	FALSE	FALSE
mHDCR_22	ENSG00000178691	SUZ12	protein_coding	TRUE	TRUE	FALSE	TRUE	FALSE
mHDCR_22	ENSG00000185158	LRRC37B	protein_coding	TRUE	TRUE	FALSE	FALSE	FALSE
mHDCR_22	ENSG00000277511	AC116407.2	lncRNA	TRUE	FALSE	FALSE	FALSE	FALSE
mHDCR_22	ENSG00000126858	RHOT1	protein_coding	TRUE	TRUE	FALSE	FALSE	FALSE
mHDCR_22	ENSG00000214708	AC116407.1	lncRNA	TRUE	TRUE	FALSE	FALSE	FALSE
mHDCR_22	ENSG00000287506	AC026620.2	lncRNA	TRUE	TRUE	FALSE	FALSE	FALSE
mHDCR_22	ENSG00000141314	RHBDL3	protein_coding	TRUE	TRUE	FALSE	FALSE	FALSE
mHDCR_22	ENSG00000263674	AC026620.1	lncRNA	FALSE	FALSE	FALSE	FALSE	FALSE
mHDCR_22	ENSG00000265794	AC005899.4	lncRNA	FALSE	FALSE	FALSE	FALSE	FALSE
mHDCR_22	ENSG00000265139	AC005899.3	lncRNA	FALSE	FALSE	FALSE	FALSE	FALSE
mHDCR_22	ENSG00000108666	C17orf75	protein_coding	TRUE	TRUE	FALSE	FALSE	FALSE
mHDCR_22	ENSG00000010244	ZNF207	protein_coding	TRUE	TRUE	FALSE	FALSE	FALSE
mHDCR_22	ENSG00000274341	AC005899.6	lncRNA	FALSE	FALSE	FALSE	FALSE	FALSE
mHDCR_22	ENSG00000278668	AC005899.7	lncRNA	FALSE	FALSE	FALSE	FALSE	FALSE
mHDCR_22	ENSG00000266385	AC005899.5	lncRNA	FALSE	FALSE	FALSE	FALSE	FALSE
mHDCR_22	ENSG00000264083	AC005899.1	lncRNA	FALSE	FALSE	FALSE	FALSE	FALSE
mHDCR_22	ENSG00000108671	PSMD11	protein_coding	TRUE	TRUE	FALSE	FALSE	FALSE
mHDCR_22	ENSG00000279762	AC005899.8	lncRNA	TRUE	TRUE	FALSE	FALSE	FALSE
mHDCR_22	ENSG00000176749	CDK5R1	protein_coding	TRUE	TRUE	FALSE	FALSE	FALSE
mHDCR_22	ENSG00000266718	AC079336.5	lncRNA	FALSE	FALSE	FALSE	FALSE	FALSE
mHDCR_22	ENSG00000266599	AC079336.4	lncRNA	TRUE	TRUE	FALSE	FALSE	FALSE
mHDCR_22	ENSG00000263717	AC079336.1	lncRNA	TRUE	TRUE	FALSE	FALSE	FALSE
mHDCR_22	ENSG00000265222	AC079336.2	lncRNA	TRUE	TRUE	FALSE	FALSE	FALSE
mHDCR_22	ENSG00000265337	AC079336.3	lncRNA	TRUE	TRUE	FALSE	FALSE	FALSE
mHDCR_22	ENSG00000264458	AC025211.1	lncRNA	FALSE	FALSE	FALSE	FALSE	FALSE
mHDCR_22	ENSG00000176658	MYO1D	protein_coding	TRUE	TRUE	FALSE	FALSE	FALSE
mHDCR_22	ENSG00000226377	AC084809.1	lncRNA	TRUE	TRUE	FALSE	FALSE	FALSE
mHDCR_22	ENSG00000236377	AC084809.2	lncRNA	FALSE	FALSE	FALSE	FALSE	FALSE
mHDCR_22	ENSG00000006042	TMEM98	protein_coding	TRUE	TRUE	FALSE	FALSE	FALSE
mHDCR_22	ENSG00000141316	SPACA3	protein_coding	TRUE	TRUE	FALSE	FALSE	FALSE
mHDCR_22	ENSG00000264598	AC003687.1	lncRNA	FALSE	FALSE	FALSE	FALSE	FALSE
mHDCR_22	ENSG00000266535	AC008133.1	lncRNA	FALSE	FALSE	FALSE	FALSE	FALSE
mHDCR_23	ENSG00000278097	AC243829.5	lncRNA	FALSE	FALSE	FALSE	FALSE	FALSE
mHDCR_23	ENSG00000274933	TBC1D3I	protein_coding	FALSE	FALSE	FALSE	FALSE	FALSE
mHDCR_23	ENSG00000260287	TBC1D3G	protein_coding	FALSE	FALSE	FALSE	FALSE	FALSE
mHDCR_23	ENSG00000274226	TBC1D3H	protein_coding	FALSE	FALSE	FALSE	FALSE	FALSE
mHDCR_23	ENSG00000275954	TBC1D3F	protein_coding	FALSE	FALSE	FALSE	FALSE	FALSE
mHDCR_23	ENSG00000273611	ZNHIT3	protein_coding	TRUE	FALSE	FALSE	FALSE	FALSE
mHDCR_23	ENSG00000278259	MYO19	protein_coding	TRUE	FALSE	FALSE	FALSE	FALSE
mHDCR_23	ENSG00000277161	PIGW	protein_coding	TRUE	FALSE	FALSE	FALSE	FALSE
mHDCR_23	ENSG00000278311	GGNBP2	protein_coding	TRUE	FALSE	FALSE	FALSE	FALSE
mHDCR_23	ENSG00000278535	DHRS11	protein_coding	TRUE	FALSE	FALSE	FALSE	FALSE
mHDCR_23	ENSG00000278619	MRM1	protein_coding	TRUE	FALSE	FALSE	FALSE	FALSE
mHDCR_23	ENSG00000275720	AC243830.2	lncRNA	FALSE	FALSE	FALSE	FALSE	FALSE
mHDCR_23	ENSG00000276508	AC243830.3	lncRNA	FALSE	FALSE	FALSE	FALSE	FALSE
mHDCR_23	ENSG00000275613	AC243830.1	lncRNA	TRUE	FALSE	FALSE	FALSE	FALSE
mHDCR_23	ENSG00000277268	LHX1-DT	lncRNA	FALSE	FALSE	FALSE	FALSE	FALSE
mHDCR_23	ENSG00000273706	LHX1	protein_coding	FALSE	FALSE	FALSE	FALSE	FALSE
mHDCR_23	ENSG00000276707	AC243773.1	lncRNA	FALSE	FALSE	FALSE	FALSE	FALSE
mHDCR_23	ENSG00000275700	AATF	protein_coding	TRUE	FALSE	FALSE	FALSE	FALSE
mHDCR_23	ENSG00000277911	AC243773.2	lncRNA	TRUE	FALSE	FALSE	FALSE	FALSE
mHDCR_23	ENSG00000277589	AC244093.4	lncRNA	FALSE	FALSE	FALSE	FALSE	FALSE
mHDCR_23	ENSG00000277579	AC244093.3	lncRNA	FALSE	FALSE	FALSE	FALSE	FALSE
mHDCR_23	ENSG00000278638	AC244093.5	lncRNA	FALSE	FALSE	FALSE	FALSE	FALSE
mHDCR_23	ENSG00000278540	ACACA	protein_coding	TRUE	FALSE	FALSE	FALSE	TRUE
mHDCR_23	ENSG00000278505	C17orf78	protein_coding	TRUE	FALSE	FALSE	FALSE	FALSE
mHDCR_23	ENSG00000276054	AC243654.3	lncRNA	FALSE	FALSE	FALSE	FALSE	FALSE
mHDCR_23	ENSG00000276234	TADA2A	protein_coding	TRUE	FALSE	FALSE	FALSE	FALSE
mHDCR_23	ENSG00000273965	AC243654.1	lncRNA	TRUE	FALSE	FALSE	FALSE	FALSE
mHDCR_23	ENSG00000276023	DUSP14	protein_coding	TRUE	FALSE	FALSE	FALSE	FALSE
mHDCR_23	ENSG00000275066	SYNRG	protein_coding	TRUE	FALSE	FALSE	FALSE	FALSE
mHDCR_23	ENSG00000277688	AC243585.2	lncRNA	TRUE	FALSE	FALSE	FALSE	FALSE
mHDCR_23	ENSG00000277501	AC243571.2	lncRNA	TRUE	FALSE	FALSE	FALSE	FALSE
mHDCR_23	ENSG00000278053	DDX52	protein_coding	TRUE	FALSE	FALSE	FALSE	FALSE
mHDCR_23	ENSG00000274244	AC243585.1	lncRNA	FALSE	FALSE	FALSE	FALSE	FALSE
mHDCR_23	ENSG00000275410	HNF1B	protein_coding	TRUE	FALSE	TRUE	FALSE	FALSE
mHDCR_23	ENSG00000275173	AC243571.1	lncRNA	FALSE	FALSE	FALSE	FALSE	FALSE
mHDCR_23	ENSG00000273513	TBC1D3K	protein_coding	FALSE	FALSE	FALSE	FALSE	FALSE
mHDCR_23	ENSG00000274512	TBC1D3L	protein_coding	FALSE	FALSE	FALSE	FALSE	FALSE
mHDCR_23	ENSG00000274419	TBC1D3D	protein_coding	FALSE	FALSE	FALSE	FALSE	FALSE
mHDCR_23	ENSG00000278299	TBC1D3C	protein_coding	FALSE	FALSE	FALSE	FALSE	FALSE
mHDCR_23	ENSG00000278599	TBC1D3E	protein_coding	FALSE	FALSE	FALSE	FALSE	FALSE
mHDCR_23	ENSG00000274611	TBC1D3	protein_coding	FALSE	FALSE	FALSE	FALSE	FALSE
mHDCR_23	ENSG00000278845	MRPL45	protein_coding	TRUE	FALSE	FALSE	FALSE	FALSE
mHDCR_23	ENSG00000277399	GPR179	protein_coding	TRUE	FALSE	FALSE	FALSE	FALSE
mHDCR_23	ENSG00000274211	SOCS7	protein_coding	TRUE	FALSE	FALSE	FALSE	FALSE
mHDCR_23	ENSG00000275832	ARHGAP23	protein_coding	TRUE	FALSE	FALSE	FALSE	FALSE
mHDCR_23	ENSG00000276170	AC244153.1	lncRNA	TRUE	FALSE	FALSE	FALSE	FALSE
mHDCR_23	ENSG00000277363	SRCIN1	protein_coding	TRUE	FALSE	FALSE	FALSE	FALSE
mHDCR_23	ENSG00000274996	AC006449.1	lncRNA	TRUE	FALSE	FALSE	FALSE	FALSE
mHDCR_23	ENSG00000273604	EPOP	protein_coding	TRUE	FALSE	FALSE	FALSE	FALSE
mHDCR_23	ENSG00000277969	AC006449.6	lncRNA	TRUE	FALSE	FALSE	FALSE	FALSE
mHDCR_23	ENSG00000275023	MLLT6	protein_coding	TRUE	FALSE	FALSE	TRUE	FALSE
mHDCR_23	ENSG00000275532	AC006449.2	lncRNA	TRUE	FALSE	FALSE	FALSE	FALSE
mHDCR_23	ENSG00000275665	AC006449.3	lncRNA	FALSE	FALSE	FALSE	FALSE	FALSE
mHDCR_23	ENSG00000277972	CISD3	protein_coding	TRUE	FALSE	FALSE	FALSE	FALSE
mHDCR_23	ENSG00000277258	PCGF2	protein_coding	TRUE	FALSE	FALSE	FALSE	FALSE
mHDCR_23	ENSG00000277182	AC006449.5	lncRNA	TRUE	FALSE	FALSE	FALSE	FALSE
mHDCR_23	ENSG00000277791	PSMB3	protein_coding	TRUE	FALSE	FALSE	FALSE	FALSE
mHDCR_23	ENSG00000276293	PIP4K2B	protein_coding	TRUE	FALSE	FALSE	FALSE	TRUE
mHDCR_23	ENSG00000273559	CWC25	protein_coding	TRUE	FALSE	FALSE	FALSE	FALSE
mHDCR_23	ENSG00000275489	C17orf98	protein_coding	TRUE	TRUE	FALSE	FALSE	FALSE
mHDCR_23	ENSG00000125691	RPL23	protein_coding	TRUE	TRUE	FALSE	FALSE	FALSE
mHDCR_23	ENSG00000002834	LASP1	protein_coding	TRUE	TRUE	FALSE	TRUE	FALSE
mHDCR_23	ENSG00000263466	AC006441.1	lncRNA	FALSE	FALSE	FALSE	FALSE	FALSE
mHDCR_23	ENSG00000265784	AC006441.3	lncRNA	FALSE	FALSE	FALSE	FALSE	FALSE
mHDCR_23	ENSG00000263874	LINC00672	protein_coding	FALSE	FALSE	FALSE	FALSE	FALSE
mHDCR_23	ENSG00000204952	FBXO47	protein_coding	TRUE	TRUE	FALSE	FALSE	FALSE
mHDCR_23	ENSG00000266588	AC006441.4	lncRNA	FALSE	FALSE	FALSE	FALSE	FALSE
mHDCR_23	ENSG00000266013	LINC02079	lncRNA	TRUE	TRUE	FALSE	FALSE	FALSE
mHDCR_23	ENSG00000286443	AC091178.2	lncRNA	TRUE	TRUE	FALSE	FALSE	FALSE
mHDCR_23	ENSG00000161381	PLXDC1	protein_coding	TRUE	TRUE	FALSE	FALSE	TRUE
mHDCR_23	ENSG00000141748	ARL5C	protein_coding	TRUE	TRUE	FALSE	FALSE	FALSE
mHDCR_23	ENSG00000266101	AC004408.1	lncRNA	FALSE	FALSE	FALSE	FALSE	FALSE
mHDCR_23	ENSG00000067191	CACNB1	protein_coding	TRUE	TRUE	FALSE	FALSE	FALSE
mHDCR_23	ENSG00000108298	RPL19	protein_coding	TRUE	TRUE	FALSE	FALSE	FALSE
mHDCR_23	ENSG00000141750	STAC2	protein_coding	TRUE	TRUE	FALSE	FALSE	FALSE
mHDCR_24	ENSG00000108379	WNT3	protein_coding	TRUE	FALSE	FALSE	FALSE	FALSE
mHDCR_24	ENSG00000158955	WNT9B	protein_coding	FALSE	FALSE	FALSE	FALSE	FALSE
mHDCR_24	ENSG00000262031	LINC01974	lncRNA	FALSE	FALSE	FALSE	FALSE	FALSE
mHDCR_24	ENSG00000261886	AC005670.1	lncRNA	TRUE	TRUE	FALSE	FALSE	FALSE
mHDCR_24	ENSG00000108433	GOSR2	protein_coding	TRUE	TRUE	FALSE	FALSE	FALSE
mHDCR_24	ENSG00000179673	RPRML	protein_coding	TRUE	TRUE	FALSE	FALSE	FALSE
mHDCR_24	ENSG00000262879	AC005670.3	lncRNA	TRUE	TRUE	FALSE	FALSE	FALSE
mHDCR_24	ENSG00000262265	AC002558.3	lncRNA	FALSE	FALSE	FALSE	FALSE	FALSE
mHDCR_24	ENSG00000261872	AC002558.2	lncRNA	FALSE	FALSE	FALSE	FALSE	FALSE
mHDCR_24	ENSG00000004897	CDC27	protein_coding	TRUE	TRUE	FALSE	FALSE	FALSE
mHDCR_24	ENSG00000198336	MYL4	protein_coding	TRUE	TRUE	FALSE	FALSE	FALSE
mHDCR_24	ENSG00000259207	ITGB3	protein_coding	TRUE	TRUE	FALSE	FALSE	TRUE
mHDCR_24	ENSG00000276790	AC068234.2	lncRNA	FALSE	FALSE	FALSE	FALSE	FALSE
mHDCR_24	ENSG00000263293	THCAT158	lncRNA	TRUE	TRUE	FALSE	FALSE	FALSE
mHDCR_24	ENSG00000178852	EFCAB13	protein_coding	TRUE	TRUE	FALSE	FALSE	FALSE
mHDCR_24	ENSG00000253347	AC040934.1	lncRNA	TRUE	FALSE	FALSE	FALSE	FALSE
mHDCR_24	ENSG00000141279	NPEPPS	protein_coding	TRUE	FALSE	FALSE	FALSE	FALSE
mHDCR_24	ENSG00000263766	AC025682.1	lncRNA	TRUE	TRUE	FALSE	FALSE	FALSE
mHDCR_24	ENSG00000108424	KPNB1	protein_coding	TRUE	TRUE	FALSE	FALSE	TRUE
mHDCR_24	ENSG00000264558	AC015674.1	lncRNA	FALSE	FALSE	FALSE	FALSE	FALSE
mHDCR_24	ENSG00000198933	TBKBP1	protein_coding	TRUE	TRUE	FALSE	FALSE	FALSE
mHDCR_24	ENSG00000073861	TBX21	protein_coding	TRUE	TRUE	FALSE	FALSE	FALSE
mHDCR_24	ENSG00000006025	OSBPL7	protein_coding	TRUE	TRUE	FALSE	FALSE	FALSE
mHDCR_24	ENSG00000159111	MRPL10	protein_coding	TRUE	TRUE	FALSE	FALSE	FALSE
mHDCR_24	ENSG00000141294	LRRC46	protein_coding	TRUE	TRUE	FALSE	FALSE	FALSE
mHDCR_24	ENSG00000141295	SCRN2	protein_coding	TRUE	TRUE	FALSE	FALSE	FALSE
mHDCR_24	ENSG00000189120	SP6	protein_coding	TRUE	TRUE	FALSE	FALSE	FALSE
mHDCR_24	ENSG00000264243	AC018521.3	lncRNA	FALSE	FALSE	FALSE	FALSE	FALSE
mHDCR_24	ENSG00000266821	AC018521.7	lncRNA	FALSE	FALSE	FALSE	FALSE	FALSE
mHDCR_24	ENSG00000264920	AC018521.5	lncRNA	TRUE	TRUE	FALSE	FALSE	FALSE
mHDCR_24	ENSG00000167182	SP2	protein_coding	TRUE	TRUE	FALSE	FALSE	FALSE
mHDCR_24	ENSG00000266601	AC018521.6	lncRNA	FALSE	FALSE	FALSE	FALSE	FALSE
mHDCR_24	ENSG00000234494	SP2-AS1	lncRNA	TRUE	TRUE	FALSE	FALSE	FALSE
mHDCR_24	ENSG00000108439	PNPO	protein_coding	TRUE	TRUE	FALSE	FALSE	FALSE
mHDCR_24	ENSG00000263798	AC018521.1	lncRNA	FALSE	FALSE	FALSE	FALSE	FALSE
mHDCR_24	ENSG00000264019	AC018521.2	lncRNA	FALSE	FALSE	FALSE	FALSE	FALSE
mHDCR_24	ENSG00000167183	PRR15L	protein_coding	TRUE	TRUE	FALSE	FALSE	FALSE
mHDCR_24	ENSG00000108465	CDK5RAP3	protein_coding	TRUE	TRUE	FALSE	FALSE	FALSE
mHDCR_24	ENSG00000264701	AC018521.4	lncRNA	FALSE	FALSE	FALSE	FALSE	FALSE
mHDCR_24	ENSG00000005243	COPZ2	protein_coding	TRUE	TRUE	FALSE	FALSE	FALSE
mHDCR_24	ENSG00000263412	NFE2L1-DT	lncRNA	TRUE	TRUE	FALSE	FALSE	FALSE
mHDCR_24	ENSG00000082641	NFE2L1	protein_coding	TRUE	TRUE	FALSE	FALSE	FALSE
mHDCR_24	ENSG00000266341	AC004477.1	lncRNA	FALSE	FALSE	FALSE	FALSE	FALSE
mHDCR_24	ENSG00000278765	AC004477.2	lncRNA	FALSE	FALSE	FALSE	FALSE	FALSE
mHDCR_24	ENSG00000108468	CBX1	protein_coding	TRUE	TRUE	FALSE	FALSE	FALSE
mHDCR_24	ENSG00000002919	SNX11	protein_coding	TRUE	TRUE	FALSE	FALSE	FALSE
mHDCR_24	ENSG00000263787	SKAP1-AS1	lncRNA	FALSE	FALSE	FALSE	FALSE	FALSE
mHDCR_24	ENSG00000235300	THRA1/BTR	lncRNA	TRUE	TRUE	FALSE	FALSE	FALSE
mHDCR_24	ENSG00000266222	AC036222.2	lncRNA	TRUE	TRUE	FALSE	FALSE	FALSE
mHDCR_24	ENSG00000141293	SKAP1	protein_coding	TRUE	TRUE	TRUE	FALSE	FALSE
mHDCR_24	ENSG00000264451	AC036222.1	lncRNA	FALSE	FALSE	FALSE	FALSE	FALSE
mHDCR_24	ENSG00000120094	HOXB1	protein_coding	TRUE	TRUE	TRUE	FALSE	FALSE
mHDCR_24	ENSG00000230148	HOXB-AS1	lncRNA	TRUE	TRUE	FALSE	FALSE	FALSE
mHDCR_24	ENSG00000173917	HOXB2	protein_coding	TRUE	TRUE	TRUE	FALSE	FALSE
mHDCR_24	ENSG00000233101	HOXB-AS3	lncRNA	TRUE	TRUE	FALSE	FALSE	FALSE
mHDCR_24	ENSG00000120093	HOXB3	protein_coding	TRUE	TRUE	TRUE	FALSE	FALSE
mHDCR_24	ENSG00000239552	HOXB-AS2	lncRNA	TRUE	TRUE	FALSE	FALSE	FALSE
mHDCR_24	ENSG00000182742	HOXB4	protein_coding	TRUE	TRUE	TRUE	FALSE	FALSE
mHDCR_24	ENSG00000257178	AC103702.1	lncRNA	TRUE	TRUE	FALSE	FALSE	FALSE
mHDCR_24	ENSG00000120075	HOXB5	protein_coding	TRUE	TRUE	TRUE	FALSE	FALSE
mHDCR_24	ENSG00000108511	HOXB6	protein_coding	TRUE	TRUE	TRUE	FALSE	FALSE
mHDCR_24	ENSG00000260027	HOXB7	protein_coding	TRUE	TRUE	TRUE	FALSE	FALSE
mHDCR_24	ENSG00000120068	HOXB8	protein_coding	TRUE	TRUE	TRUE	FALSE	FALSE
mHDCR_24	ENSG00000170689	HOXB9	protein_coding	TRUE	TRUE	TRUE	FALSE	FALSE
mHDCR_24	ENSG00000242207	HOXB-AS4	lncRNA	TRUE	TRUE	FALSE	FALSE	FALSE
mHDCR_24	ENSG00000272763	AC103702.2	lncRNA	TRUE	TRUE	FALSE	FALSE	FALSE
mHDCR_24	ENSG00000244649	LINC02086	lncRNA	FALSE	FALSE	FALSE	FALSE	FALSE
mHDCR_24	ENSG00000159182	PRAC1	protein_coding	TRUE	TRUE	FALSE	FALSE	FALSE
mHDCR_24	ENSG00000229637	PRAC2	protein_coding	TRUE	TRUE	FALSE	FALSE	FALSE
mHDCR_24	ENSG00000159184	HOXB13	protein_coding	TRUE	TRUE	FALSE	FALSE	FALSE
mHDCR_24	ENSG00000242407	AC091179.1	lncRNA	TRUE	TRUE	FALSE	FALSE	FALSE
mHDCR_24	ENSG00000170703	TTLL6	protein_coding	TRUE	TRUE	FALSE	FALSE	FALSE
mHDCR_24	ENSG00000136436	CALCOCO2	protein_coding	TRUE	TRUE	FALSE	FALSE	FALSE
mHDCR_24	ENSG00000159199	ATP5MC1	protein_coding	TRUE	TRUE	FALSE	FALSE	FALSE
mHDCR_24	ENSG00000159202	UBE2Z	protein_coding	TRUE	TRUE	FALSE	FALSE	FALSE
mHDCR_24	ENSG00000230532	AC091133.1	lncRNA	TRUE	TRUE	FALSE	FALSE	FALSE
mHDCR_24	ENSG00000159210	SNF8	protein_coding	TRUE	TRUE	FALSE	FALSE	FALSE
mHDCR_24	ENSG00000159224	GIP	protein_coding	TRUE	TRUE	FALSE	FALSE	TRUE
mHDCR_24	ENSG00000159217	IGF2BP1	protein_coding	TRUE	TRUE	FALSE	FALSE	FALSE
mHDCR_24	ENSG00000250838	AC091133.3	lncRNA	TRUE	TRUE	FALSE	FALSE	FALSE
mHDCR_24	ENSG00000251461	AC091133.4	lncRNA	TRUE	TRUE	FALSE	FALSE	FALSE
mHDCR_24	ENSG00000167080	B4GALNT2	protein_coding	TRUE	FALSE	FALSE	FALSE	FALSE
mHDCR_24	ENSG00000167083	GNGT2	protein_coding	TRUE	TRUE	FALSE	FALSE	FALSE
mHDCR_24	ENSG00000108798	ABI3	protein_coding	TRUE	TRUE	FALSE	FALSE	FALSE
mHDCR_24	ENSG00000173868	PHOSPHO1	protein_coding	TRUE	TRUE	FALSE	FALSE	FALSE
mHDCR_24	ENSG00000177369	FLJ40194	lncRNA	TRUE	TRUE	FALSE	FALSE	FALSE
mHDCR_24	ENSG00000198740	ZNF652	protein_coding	TRUE	FALSE	FALSE	FALSE	FALSE
mHDCR_24	ENSG00000248714	AC091180.2	lncRNA	TRUE	FALSE	FALSE	FALSE	FALSE
mHDCR_24	ENSG00000262039	AC091180.5	lncRNA	TRUE	FALSE	FALSE	FALSE	FALSE
mHDCR_24	ENSG00000250948	AC091180.4	lncRNA	FALSE	FALSE	FALSE	FALSE	FALSE
mHDCR_24	ENSG00000250186	AC091180.3	lncRNA	TRUE	TRUE	FALSE	FALSE	FALSE
mHDCR_24	ENSG00000167085	PHB	protein_coding	TRUE	TRUE	FALSE	FALSE	TRUE
mHDCR_24	ENSG00000249497	LINC02075	lncRNA	FALSE	FALSE	FALSE	FALSE	FALSE
mHDCR_24	ENSG00000064300	NGFR	protein_coding	TRUE	TRUE	FALSE	FALSE	TRUE
mHDCR_24	ENSG00000250310	AC006487.2	lncRNA	FALSE	FALSE	FALSE	FALSE	FALSE
mHDCR_24	ENSG00000249906	AC006487.1	lncRNA	TRUE	TRUE	FALSE	FALSE	FALSE
mHDCR_24	ENSG00000182575	NXPH3	protein_coding	TRUE	TRUE	FALSE	FALSE	FALSE
mHDCR_24	ENSG00000121067	SPOP	protein_coding	TRUE	TRUE	FALSE	TRUE	FALSE
mHDCR_24	ENSG00000121073	SLC35B1	protein_coding	TRUE	TRUE	FALSE	FALSE	FALSE
mHDCR_24	ENSG00000250751	AC015795.1	lncRNA	TRUE	TRUE	FALSE	FALSE	FALSE
mHDCR_24	ENSG00000121104	FAM117A	protein_coding	TRUE	TRUE	FALSE	FALSE	FALSE
mHDCR_24	ENSG00000136504	KAT7	protein_coding	TRUE	TRUE	FALSE	TRUE	FALSE
mHDCR_24	ENSG00000262837	AC027801.5	lncRNA	FALSE	FALSE	FALSE	FALSE	FALSE
mHDCR_24	ENSG00000204584	AC027801.1	lncRNA	TRUE	TRUE	FALSE	FALSE	FALSE
mHDCR_24	ENSG00000176358	TAC4	protein_coding	TRUE	TRUE	FALSE	FALSE	FALSE
mHDCR_24	ENSG00000248954	AC027801.2	lncRNA	FALSE	FALSE	FALSE	FALSE	FALSE
mHDCR_24	ENSG00000254039	AC027801.4	lncRNA	FALSE	FALSE	FALSE	FALSE	FALSE
mHDCR_24	ENSG00000108813	DLX4	protein_coding	TRUE	TRUE	FALSE	FALSE	FALSE
mHDCR_24	ENSG00000064195	DLX3	protein_coding	TRUE	TRUE	FALSE	FALSE	FALSE
mHDCR_24	ENSG00000248172	AC009720.1	lncRNA	TRUE	TRUE	FALSE	FALSE	FALSE
mHDCR_24	ENSG00000246640	PICART1	lncRNA	TRUE	TRUE	FALSE	FALSE	FALSE
mHDCR_24	ENSG00000005884	ITGA3	protein_coding	TRUE	TRUE	FALSE	FALSE	TRUE
mHDCR_24	ENSG00000276851	AC002401.4	lncRNA	TRUE	TRUE	FALSE	FALSE	FALSE
mHDCR_24	ENSG00000005882	PDK2	protein_coding	TRUE	TRUE	FALSE	FALSE	TRUE
mHDCR_24	ENSG00000275025	AC002401.3	lncRNA	FALSE	FALSE	FALSE	FALSE	FALSE
mHDCR_24	ENSG00000250282	AC002401.2	lncRNA	TRUE	TRUE	FALSE	FALSE	FALSE
mHDCR_24	ENSG00000167100	SAMD14	protein_coding	TRUE	TRUE	FALSE	FALSE	FALSE
mHDCR_24	ENSG00000236472	AC002401.1	lncRNA	FALSE	FALSE	FALSE	FALSE	FALSE
mHDCR_24	ENSG00000108819	PPP1R9B	protein_coding	TRUE	TRUE	FALSE	FALSE	FALSE
mHDCR_24	ENSG00000253730	AC015909.2	lncRNA	TRUE	TRUE	FALSE	FALSE	FALSE
mHDCR_24	ENSG00000261959	AC015909.3	lncRNA	TRUE	TRUE	FALSE	FALSE	FALSE
mHDCR_24	ENSG00000108823	SGCA	protein_coding	TRUE	TRUE	FALSE	FALSE	FALSE
mHDCR_24	ENSG00000108821	COL1A1	protein_coding	TRUE	TRUE	FALSE	TRUE	TRUE
mHDCR_24	ENSG00000249406	AC015909.1	lncRNA	FALSE	FALSE	FALSE	FALSE	FALSE
mHDCR_24	ENSG00000263176	AC015909.4	lncRNA	FALSE	FALSE	FALSE	FALSE	FALSE
mHDCR_24	ENSG00000167105	TMEM92	protein_coding	TRUE	TRUE	FALSE	FALSE	FALSE
mHDCR_24	ENSG00000251179	TMEM92-AS1	lncRNA	TRUE	TRUE	FALSE	FALSE	FALSE
mHDCR_24	ENSG00000015532	XYLT2	protein_coding	TRUE	TRUE	FALSE	FALSE	FALSE
mHDCR_24	ENSG00000108826	MRPL27	protein_coding	TRUE	TRUE	FALSE	FALSE	FALSE
mHDCR_24	ENSG00000154920	EME1	protein_coding	TRUE	TRUE	FALSE	FALSE	FALSE
mHDCR_24	ENSG00000253102	AC004707.1	lncRNA	TRUE	TRUE	FALSE	FALSE	FALSE
mHDCR_24	ENSG00000108829	LRRC59	protein_coding	TRUE	TRUE	FALSE	FALSE	FALSE
mHDCR_24	ENSG00000167107	ACSF2	protein_coding	TRUE	TRUE	FALSE	FALSE	FALSE
mHDCR_24	ENSG00000136457	CHAD	protein_coding	TRUE	TRUE	FALSE	FALSE	FALSE
mHDCR_24	ENSG00000275897	AC021491.4	lncRNA	TRUE	TRUE	FALSE	FALSE	FALSE
mHDCR_24	ENSG00000136444	RSAD1	protein_coding	TRUE	TRUE	FALSE	FALSE	FALSE
mHDCR_24	ENSG00000249451	AC021491.1	lncRNA	TRUE	TRUE	FALSE	FALSE	FALSE
mHDCR_24	ENSG00000136449	MYCBPAP	protein_coding	TRUE	TRUE	FALSE	FALSE	FALSE
mHDCR_24	ENSG00000049283	EPN3	protein_coding	TRUE	TRUE	FALSE	FALSE	FALSE
mHDCR_24	ENSG00000250286	AC021491.2	lncRNA	TRUE	TRUE	FALSE	FALSE	FALSE
mHDCR_24	ENSG00000006282	SPATA20	protein_coding	TRUE	TRUE	FALSE	FALSE	FALSE
mHDCR_24	ENSG00000006283	CACNA1G	protein_coding	TRUE	TRUE	FALSE	FALSE	TRUE
mHDCR_24	ENSG00000250107	CACNA1G-AS1	lncRNA	TRUE	TRUE	FALSE	FALSE	FALSE
mHDCR_24	ENSG00000250976	AC021491.3	lncRNA	TRUE	TRUE	FALSE	FALSE	FALSE
mHDCR_24	ENSG00000251239	AC004590.1	lncRNA	TRUE	TRUE	FALSE	FALSE	FALSE
mHDCR_24	ENSG00000108846	ABCC3	protein_coding	TRUE	TRUE	FALSE	FALSE	FALSE
mHDCR_24	ENSG00000262967	AC005921.2	lncRNA	FALSE	FALSE	FALSE	FALSE	FALSE
mHDCR_24	ENSG00000154945	ANKRD40	protein_coding	TRUE	TRUE	FALSE	FALSE	FALSE
mHDCR_24	ENSG00000108848	LUC7L3	protein_coding	TRUE	TRUE	FALSE	FALSE	FALSE
mHDCR_24	ENSG00000167117	ANKRD40CL	protein_coding	FALSE	FALSE	FALSE	FALSE	FALSE
mHDCR_24	ENSG00000285829	AC005921.4	lncRNA	FALSE	FALSE	FALSE	FALSE	FALSE
mHDCR_24	ENSG00000173714	WFIKKN2	protein_coding	TRUE	TRUE	FALSE	FALSE	FALSE
mHDCR_24	ENSG00000261976	AC091062.1	lncRNA	FALSE	FALSE	FALSE	FALSE	FALSE
mHDCR_25	ENSG00000266951	AC093072.1	lncRNA	TRUE	TRUE	FALSE	FALSE	FALSE
mHDCR_25	ENSG00000186526	CYP4F8	protein_coding	TRUE	TRUE	FALSE	FALSE	FALSE
mHDCR_25	ENSG00000186529	CYP4F3	protein_coding	TRUE	TRUE	FALSE	FALSE	FALSE
mHDCR_25	ENSG00000186204	CYP4F12	protein_coding	TRUE	FALSE	FALSE	FALSE	FALSE
mHDCR_25	ENSG00000171942	OR10H2	protein_coding	TRUE	TRUE	FALSE	FALSE	FALSE
mHDCR_25	ENSG00000171936	OR10H3	protein_coding	TRUE	TRUE	FALSE	FALSE	FALSE
mHDCR_25	ENSG00000268673	AC004597.1	lncRNA	FALSE	FALSE	FALSE	FALSE	FALSE
mHDCR_25	ENSG00000172519	OR10H5	protein_coding	TRUE	TRUE	FALSE	FALSE	FALSE
mHDCR_25	ENSG00000186723	OR10H1	protein_coding	TRUE	TRUE	FALSE	FALSE	FALSE
mHDCR_25	ENSG00000267308	LINC01764	lncRNA	TRUE	FALSE	FALSE	FALSE	FALSE
mHDCR_25	ENSG00000214049	UCA1	lncRNA	FALSE	FALSE	FALSE	FALSE	FALSE
mHDCR_25	ENSG00000288618	AC004510.2	lncRNA	TRUE	FALSE	FALSE	FALSE	FALSE
mHDCR_25	ENSG00000186115	CYP4F2	protein_coding	TRUE	TRUE	FALSE	FALSE	FALSE
mHDCR_25	ENSG00000171903	CYP4F11	protein_coding	TRUE	TRUE	FALSE	FALSE	FALSE
mHDCR_25	ENSG00000176231	OR10H4	protein_coding	TRUE	TRUE	FALSE	FALSE	FALSE
mHDCR_25	ENSG00000205396	LINC00661	lncRNA	TRUE	TRUE	FALSE	FALSE	FALSE
mHDCR_25	ENSG00000167459	LINC00905	lncRNA	FALSE	FALSE	FALSE	FALSE	FALSE
mHDCR_25	ENSG00000267517	LINC01855	lncRNA	FALSE	FALSE	FALSE	FALSE	FALSE
mHDCR_25	ENSG00000167460	TPM4	protein_coding	TRUE	TRUE	FALSE	TRUE	FALSE
mHDCR_25	ENSG00000267373	AC008894.1	lncRNA	FALSE	FALSE	FALSE	FALSE	FALSE
mHDCR_25	ENSG00000167461	RAB8A	protein_coding	TRUE	TRUE	FALSE	FALSE	FALSE
mHDCR_25	ENSG00000196684	HSH2D	protein_coding	TRUE	TRUE	FALSE	FALSE	FALSE
mHDCR_25	ENSG00000269243	AC008894.2	lncRNA	TRUE	TRUE	FALSE	FALSE	FALSE
mHDCR_25	ENSG00000141977	CIB3	protein_coding	TRUE	TRUE	FALSE	FALSE	FALSE
mHDCR_25	ENSG00000105058	FAM32A	protein_coding	TRUE	TRUE	FALSE	FALSE	FALSE
mHDCR_25	ENSG00000267033	AC020911.1	lncRNA	TRUE	TRUE	FALSE	FALSE	FALSE
mHDCR_25	ENSG00000287961	AC020911.3	lncRNA	TRUE	TRUE	FALSE	FALSE	FALSE
mHDCR_25	ENSG00000072958	AP1M1	protein_coding	TRUE	TRUE	FALSE	FALSE	FALSE
mHDCR_25	ENSG00000267275	AC020911.2	lncRNA	FALSE	FALSE	FALSE	FALSE	FALSE
mHDCR_25	ENSG00000127528	KLF2	protein_coding	TRUE	TRUE	FALSE	FALSE	FALSE
mHDCR_25	ENSG00000277825	AC020917.3	lncRNA	FALSE	FALSE	FALSE	FALSE	FALSE
mHDCR_25	ENSG00000127527	EPS15L1	protein_coding	TRUE	TRUE	FALSE	FALSE	FALSE
mHDCR_25	ENSG00000267703	AC020917.2	lncRNA	FALSE	FALSE	FALSE	FALSE	FALSE
mHDCR_25	ENSG00000269058	CALR3	protein_coding	TRUE	TRUE	FALSE	FALSE	FALSE
mHDCR_25	ENSG00000105072	C19orf44	protein_coding	TRUE	TRUE	FALSE	FALSE	FALSE
mHDCR_25	ENSG00000085872	CHERP	protein_coding	TRUE	TRUE	FALSE	FALSE	FALSE
mHDCR_25	ENSG00000269399	AC008764.6	lncRNA	TRUE	TRUE	FALSE	FALSE	FALSE
mHDCR_25	ENSG00000268309	AC008764.3	lncRNA	TRUE	TRUE	FALSE	FALSE	FALSE
mHDCR_25	ENSG00000269085	AC008764.5	lncRNA	TRUE	TRUE	FALSE	FALSE	FALSE
mHDCR_25	ENSG00000127526	SLC35E1	protein_coding	TRUE	TRUE	FALSE	FALSE	FALSE
mHDCR_25	ENSG00000279529	AC008764.8	lncRNA	TRUE	TRUE	FALSE	FALSE	FALSE
mHDCR_25	ENSG00000269578	AC008764.7	lncRNA	FALSE	FALSE	FALSE	FALSE	FALSE
mHDCR_25	ENSG00000268087	AC008764.2	lncRNA	FALSE	FALSE	FALSE	FALSE	FALSE
mHDCR_25	ENSG00000105085	MED26	protein_coding	TRUE	TRUE	FALSE	FALSE	FALSE
mHDCR_25	ENSG00000269427	AC024075.3	lncRNA	TRUE	TRUE	FALSE	FALSE	FALSE
mHDCR_25	ENSG00000269044	AC024075.2	lncRNA	TRUE	TRUE	FALSE	FALSE	FALSE
mHDCR_25	ENSG00000267904	AC024075.1	lncRNA	FALSE	FALSE	FALSE	FALSE	FALSE
mHDCR_25	ENSG00000214046	SMIM7	protein_coding	TRUE	TRUE	FALSE	FALSE	FALSE
mHDCR_25	ENSG00000072954	TMEM38A	protein_coding	TRUE	TRUE	FALSE	FALSE	FALSE
mHDCR_25	ENSG00000188039	NWD1	protein_coding	TRUE	TRUE	TRUE	FALSE	FALSE
mHDCR_25	ENSG00000269799	AC008737.3	lncRNA	FALSE	FALSE	FALSE	FALSE	FALSE
mHDCR_25	ENSG00000127511	SIN3B	protein_coding	TRUE	TRUE	FALSE	FALSE	FALSE
mHDCR_25	ENSG00000268743	AC008737.1	lncRNA	FALSE	FALSE	FALSE	FALSE	FALSE
mHDCR_25	ENSG00000127533	F2RL3	protein_coding	TRUE	TRUE	FALSE	FALSE	TRUE
mHDCR_25	ENSG00000268985	AC020908.2	lncRNA	FALSE	FALSE	FALSE	FALSE	FALSE
mHDCR_25	ENSG00000160111	CPAMD8	protein_coding	TRUE	TRUE	FALSE	FALSE	FALSE
mHDCR_25	ENSG00000268289	AC020908.1	lncRNA	FALSE	FALSE	FALSE	FALSE	FALSE
mHDCR_25	ENSG00000131351	HAUS8	protein_coding	TRUE	TRUE	FALSE	FALSE	FALSE
mHDCR_25	ENSG00000099331	MYO9B	protein_coding	TRUE	TRUE	FALSE	FALSE	FALSE
mHDCR_25	ENSG00000269066	AC020908.3	lncRNA	TRUE	TRUE	FALSE	FALSE	FALSE
mHDCR_25	ENSG00000268056	AC020913.1	lncRNA	FALSE	FALSE	FALSE	FALSE	FALSE
mHDCR_25	ENSG00000269836	AC020913.3	lncRNA	FALSE	FALSE	FALSE	FALSE	FALSE
mHDCR_25	ENSG00000269480	AC020913.2	lncRNA	TRUE	TRUE	FALSE	FALSE	FALSE
mHDCR_25	ENSG00000053501	USE1	protein_coding	TRUE	TRUE	FALSE	FALSE	FALSE
mHDCR_25	ENSG00000099330	OCEL1	protein_coding	TRUE	TRUE	FALSE	FALSE	FALSE
mHDCR_25	ENSG00000160113	NR2F6	protein_coding	TRUE	TRUE	FALSE	FALSE	TRUE
mHDCR_25	ENSG00000269095	AC010646.1	protein_coding	TRUE	TRUE	FALSE	FALSE	FALSE
mHDCR_25	ENSG00000130307	USHBP1	protein_coding	TRUE	TRUE	FALSE	FALSE	FALSE
mHDCR_25	ENSG00000105393	BABAM1	protein_coding	TRUE	TRUE	FALSE	FALSE	FALSE
mHDCR_25	ENSG00000160117	ANKLE1	protein_coding	TRUE	TRUE	TRUE	FALSE	FALSE
mHDCR_25	ENSG00000130312	MRPL34	protein_coding	TRUE	TRUE	TRUE	FALSE	FALSE
mHDCR_25	ENSG00000269815	AC010463.3	lncRNA	TRUE	TRUE	FALSE	FALSE	FALSE
mHDCR_25	ENSG00000127220	ABHD8	protein_coding	TRUE	TRUE	TRUE	FALSE	FALSE
mHDCR_25	ENSG00000130311	DDA1	protein_coding	TRUE	TRUE	FALSE	FALSE	FALSE
mHDCR_25	ENSG00000074855	ANO8	protein_coding	TRUE	TRUE	FALSE	FALSE	FALSE
mHDCR_25	ENSG00000130299	GTPBP3	protein_coding	TRUE	TRUE	FALSE	FALSE	FALSE
mHDCR_25	ENSG00000269350	AC010463.2	lncRNA	FALSE	FALSE	FALSE	FALSE	FALSE
mHDCR_25	ENSG00000130300	PLVAP	protein_coding	TRUE	TRUE	FALSE	FALSE	FALSE
mHDCR_25	ENSG00000269720	CCDC194	protein_coding	TRUE	TRUE	FALSE	FALSE	FALSE
mHDCR_25	ENSG00000130303	BST2	protein_coding	TRUE	TRUE	FALSE	FALSE	TRUE
mHDCR_25	ENSG00000282851	BISPR	lncRNA	TRUE	TRUE	FALSE	FALSE	FALSE
mHDCR_25	ENSG00000269053	AC010319.3	lncRNA	TRUE	TRUE	FALSE	FALSE	FALSE
mHDCR_25	ENSG00000141971	MVB12A	protein_coding	TRUE	TRUE	FALSE	FALSE	FALSE
mHDCR_25	ENSG00000269481	AC010319.4	lncRNA	TRUE	TRUE	FALSE	FALSE	FALSE
mHDCR_25	ENSG00000188051	TMEM221	protein_coding	TRUE	TRUE	FALSE	FALSE	FALSE
mHDCR_25	ENSG00000269736	AC010319.5	lncRNA	TRUE	TRUE	FALSE	FALSE	FALSE
mHDCR_25	ENSG00000269035	AC010319.2	protein_coding	TRUE	TRUE	FALSE	FALSE	FALSE
mHDCR_25	ENSG00000171773	NXNL1	protein_coding	TRUE	TRUE	FALSE	FALSE	TRUE
mHDCR_25	ENSG00000130304	SLC27A1	protein_coding	TRUE	TRUE	FALSE	FALSE	FALSE
mHDCR_25	ENSG00000269439	AC010618.3	lncRNA	TRUE	TRUE	FALSE	FALSE	FALSE
mHDCR_25	ENSG00000130313	PGLS	protein_coding	TRUE	TRUE	FALSE	FALSE	FALSE
mHDCR_25	ENSG00000269161	AC010618.2	lncRNA	TRUE	TRUE	FALSE	FALSE	FALSE
mHDCR_25	ENSG00000167483	NIBAN3	protein_coding	TRUE	TRUE	FALSE	FALSE	FALSE
mHDCR_25	ENSG00000130309	COLGALT1	protein_coding	TRUE	TRUE	FALSE	FALSE	FALSE
mHDCR_25	ENSG00000269752	AC008761.2	lncRNA	FALSE	FALSE	FALSE	FALSE	FALSE
mHDCR_25	ENSG00000130477	UNC13A	protein_coding	TRUE	TRUE	FALSE	FALSE	FALSE
mHDCR_25	ENSG00000130479	MAP1S	protein_coding	TRUE	TRUE	FALSE	FALSE	FALSE
mHDCR_25	ENSG00000268112	AC008761.1	lncRNA	FALSE	FALSE	FALSE	FALSE	FALSE
mHDCR_25	ENSG00000130475	FCHO1	protein_coding	TRUE	TRUE	FALSE	FALSE	FALSE
mHDCR_25	ENSG00000179913	B3GNT3	protein_coding	TRUE	TRUE	FALSE	FALSE	FALSE
mHDCR_25	ENSG00000248099	INSL3	protein_coding	TRUE	TRUE	FALSE	FALSE	FALSE
mHDCR_25	ENSG00000105639	JAK3	protein_coding	TRUE	TRUE	FALSE	TRUE	TRUE
mHDCR_25	ENSG00000105640	RPL18A	protein_coding	TRUE	TRUE	FALSE	FALSE	FALSE
mHDCR_25	ENSG00000105641	SLC5A5	protein_coding	TRUE	TRUE	FALSE	FALSE	TRUE
mHDCR_25	ENSG00000007080	CCDC124	protein_coding	TRUE	TRUE	FALSE	FALSE	FALSE
mHDCR_25	ENSG00000105642	KCNN1	protein_coding	TRUE	TRUE	FALSE	FALSE	FALSE
mHDCR_25	ENSG00000105643	ARRDC2	protein_coding	TRUE	TRUE	FALSE	FALSE	FALSE
mHDCR_25	ENSG00000096996	IL12RB1	protein_coding	TRUE	TRUE	FALSE	FALSE	TRUE
mHDCR_25	ENSG00000099308	MAST3	protein_coding	TRUE	TRUE	FALSE	FALSE	FALSE
mHDCR_25	ENSG00000269145	AC007192.2	lncRNA	TRUE	TRUE	FALSE	FALSE	FALSE
mHDCR_25	ENSG00000105647	PIK3R2	protein_coding	TRUE	TRUE	FALSE	FALSE	FALSE
mHDCR_25	ENSG00000216490	IFI30	protein_coding	TRUE	TRUE	FALSE	FALSE	FALSE
mHDCR_25	ENSG00000254858	MPV17L2	protein_coding	TRUE	TRUE	FALSE	FALSE	FALSE
mHDCR_25	ENSG00000105649	RAB3A	protein_coding	TRUE	TRUE	FALSE	FALSE	FALSE
mHDCR_25	ENSG00000268650	AC005759.1	lncRNA	TRUE	TRUE	FALSE	FALSE	FALSE
mHDCR_25	ENSG00000105650	PDE4C	protein_coding	TRUE	TRUE	FALSE	FALSE	TRUE
mHDCR_25	ENSG00000284797	AC008397.1	protein_coding	TRUE	TRUE	FALSE	FALSE	FALSE
mHDCR_25	ENSG00000285188	AC008397.2	protein_coding	TRUE	TRUE	FALSE	FALSE	FALSE
mHDCR_25	ENSG00000130518	IQCN	protein_coding	TRUE	TRUE	FALSE	FALSE	FALSE
mHDCR_25	ENSG00000130522	JUND	protein_coding	TRUE	TRUE	FALSE	FALSE	FALSE
mHDCR_25	ENSG00000130520	LSM4	protein_coding	TRUE	TRUE	FALSE	FALSE	FALSE
mHDCR_25	ENSG00000130517	PGPEP1	protein_coding	TRUE	TRUE	FALSE	FALSE	FALSE
mHDCR_25	ENSG00000130513	GDF15	protein_coding	TRUE	TRUE	FALSE	FALSE	TRUE
mHDCR_25	ENSG00000175489	LRRC25	protein_coding	TRUE	TRUE	FALSE	FALSE	FALSE
mHDCR_25	ENSG00000130511	SSBP4	protein_coding	TRUE	TRUE	FALSE	FALSE	FALSE
mHDCR_25	ENSG00000105655	ISYNA1	protein_coding	TRUE	TRUE	FALSE	FALSE	FALSE
mHDCR_25	ENSG00000268199	AC010335.1	lncRNA	FALSE	FALSE	FALSE	FALSE	FALSE
mHDCR_25	ENSG00000105656	ELL	protein_coding	TRUE	TRUE	FALSE	TRUE	FALSE
mHDCR_25	ENSG00000268938	AC005387.1	lncRNA	FALSE	FALSE	FALSE	FALSE	FALSE
mHDCR_25	ENSG00000269191	AC005387.2	lncRNA	FALSE	FALSE	FALSE	FALSE	FALSE
mHDCR_25	ENSG00000105701	FKBP8	protein_coding	TRUE	TRUE	FALSE	FALSE	TRUE
mHDCR_25	ENSG00000105700	KXD1	protein_coding	TRUE	TRUE	FALSE	FALSE	FALSE
mHDCR_25	ENSG00000268030	AC005253.1	lncRNA	TRUE	TRUE	FALSE	FALSE	FALSE
mHDCR_25	ENSG00000268983	AC005253.2	lncRNA	TRUE	TRUE	FALSE	FALSE	FALSE
mHDCR_25	ENSG00000221983	UBA52	protein_coding	TRUE	TRUE	FALSE	FALSE	FALSE
mHDCR_25	ENSG00000006015	REX1BD	protein_coding	TRUE	TRUE	FALSE	FALSE	FALSE
mHDCR_25	ENSG00000006016	CRLF1	protein_coding	TRUE	TRUE	FALSE	FALSE	FALSE
mHDCR_25	ENSG00000105696	TMEM59L	protein_coding	TRUE	TRUE	FALSE	FALSE	FALSE
mHDCR_25	ENSG00000167487	KLHL26	protein_coding	TRUE	TRUE	FALSE	FALSE	FALSE
mHDCR_25	ENSG00000105662	CRTC1	protein_coding	TRUE	TRUE	FALSE	TRUE	FALSE
mHDCR_25	ENSG00000105664	COMP	protein_coding	TRUE	TRUE	FALSE	FALSE	FALSE
mHDCR_26	ENSG00000267041	ZNF850	protein_coding	TRUE	FALSE	FALSE	FALSE	FALSE
mHDCR_26	ENSG00000267260	AC020928.1	lncRNA	TRUE	FALSE	FALSE	FALSE	FALSE
mHDCR_26	ENSG00000267353	AC020928.2	lncRNA	TRUE	FALSE	FALSE	FALSE	FALSE
mHDCR_26	ENSG00000267254	ZNF790-AS1	lncRNA	TRUE	FALSE	FALSE	FALSE	FALSE
mHDCR_26	ENSG00000197863	ZNF790	protein_coding	TRUE	TRUE	FALSE	FALSE	FALSE
mHDCR_26	ENSG00000251247	ZNF345	protein_coding	TRUE	TRUE	FALSE	FALSE	FALSE
mHDCR_26	ENSG00000185869	ZNF829	protein_coding	TRUE	TRUE	FALSE	FALSE	FALSE
mHDCR_26	ENSG00000198453	ZNF568	protein_coding	TRUE	TRUE	FALSE	FALSE	FALSE
mHDCR_26	ENSG00000197050	ZNF420	protein_coding	TRUE	TRUE	FALSE	FALSE	FALSE
mHDCR_26	ENSG00000267345	AC010632.1	lncRNA	TRUE	TRUE	FALSE	FALSE	FALSE
mHDCR_26	ENSG00000267672	AC010632.2	lncRNA	FALSE	FALSE	FALSE	FALSE	FALSE
mHDCR_26	ENSG00000267437	AC012309.2	lncRNA	FALSE	FALSE	FALSE	FALSE	FALSE
mHDCR_26	ENSG00000196967	ZNF585A	protein_coding	TRUE	TRUE	FALSE	FALSE	FALSE
mHDCR_26	ENSG00000245680	ZNF585B	protein_coding	TRUE	TRUE	FALSE	FALSE	FALSE
mHDCR_26	ENSG00000188283	ZNF383	protein_coding	TRUE	TRUE	FALSE	FALSE	FALSE
mHDCR_26	ENSG00000226686	LINC01535	lncRNA	TRUE	TRUE	FALSE	FALSE	FALSE
mHDCR_26	ENSG00000267605	AC016590.1	lncRNA	TRUE	FALSE	FALSE	FALSE	FALSE
mHDCR_26	ENSG00000286449	AC016590.4	lncRNA	TRUE	FALSE	FALSE	FALSE	FALSE
mHDCR_26	ENSG00000181666	ZNF875	protein_coding	TRUE	TRUE	FALSE	FALSE	FALSE
mHDCR_26	ENSG00000276846	AC016590.3	lncRNA	TRUE	TRUE	FALSE	FALSE	FALSE
mHDCR_26	ENSG00000267682	AC016590.2	lncRNA	TRUE	TRUE	FALSE	FALSE	FALSE
mHDCR_26	ENSG00000189164	ZNF527	protein_coding	TRUE	TRUE	FALSE	FALSE	FALSE
mHDCR_26	ENSG00000196437	ZNF569	protein_coding	TRUE	TRUE	FALSE	FALSE	FALSE
mHDCR_26	ENSG00000171827	ZNF570	protein_coding	TRUE	TRUE	FALSE	FALSE	FALSE
mHDCR_26	ENSG00000267115	AC022148.2	lncRNA	TRUE	TRUE	FALSE	FALSE	FALSE
mHDCR_26	ENSG00000188227	ZNF793	protein_coding	TRUE	TRUE	FALSE	FALSE	FALSE
mHDCR_26	ENSG00000266916	ZNF793-AS1	lncRNA	TRUE	TRUE	FALSE	FALSE	FALSE
mHDCR_26	ENSG00000267470	ZNF571-AS1	lncRNA	TRUE	TRUE	FALSE	FALSE	FALSE
mHDCR_26	ENSG00000180458	AC022148.1	lncRNA	TRUE	TRUE	FALSE	FALSE	FALSE
mHDCR_26	ENSG00000171817	ZNF540	protein_coding	TRUE	TRUE	FALSE	FALSE	FALSE
mHDCR_26	ENSG00000180479	ZNF571	protein_coding	TRUE	TRUE	FALSE	FALSE	FALSE
mHDCR_26	ENSG00000120784	ZFP30	protein_coding	TRUE	TRUE	FALSE	FALSE	FALSE
mHDCR_26	ENSG00000196381	ZNF781	protein_coding	TRUE	TRUE	FALSE	FALSE	FALSE
mHDCR_26	ENSG00000198182	ZNF607	protein_coding	TRUE	TRUE	FALSE	FALSE	FALSE
mHDCR_26	ENSG00000287496	AC093227.3	lncRNA	FALSE	FALSE	FALSE	FALSE	FALSE
mHDCR_26	ENSG00000267152	AC093227.1	lncRNA	FALSE	FALSE	FALSE	FALSE	FALSE
mHDCR_26	ENSG00000189144	ZNF573	protein_coding	TRUE	TRUE	FALSE	FALSE	FALSE
mHDCR_26	ENSG00000171804	WDR87	protein_coding	TRUE	TRUE	FALSE	FALSE	FALSE
mHDCR_26	ENSG00000105738	SIPA1L3	protein_coding	TRUE	TRUE	FALSE	FALSE	FALSE
mHDCR_26	ENSG00000268051	AC008395.1	lncRNA	FALSE	FALSE	FALSE	FALSE	FALSE
mHDCR_26	ENSG00000268764	AC011465.1	lncRNA	FALSE	FALSE	FALSE	FALSE	FALSE
mHDCR_26	ENSG00000269653	AC011479.3	lncRNA	FALSE	FALSE	FALSE	FALSE	FALSE
mHDCR_26	ENSG00000268499	AC011479.2	lncRNA	FALSE	FALSE	FALSE	FALSE	FALSE
mHDCR_26	ENSG00000011332	DPF1	protein_coding	TRUE	TRUE	FALSE	FALSE	FALSE
mHDCR_26	ENSG00000167641	PPP1R14A	protein_coding	TRUE	TRUE	FALSE	FALSE	FALSE
mHDCR_26	ENSG00000167642	SPINT2	protein_coding	TRUE	TRUE	FALSE	FALSE	TRUE
mHDCR_26	ENSG00000267748	AC011479.1	protein_coding	FALSE	FALSE	FALSE	FALSE	FALSE
mHDCR_26	ENSG00000286037	AC011479.4	lncRNA	FALSE	FALSE	FALSE	FALSE	FALSE
mHDCR_26	ENSG00000167644	C19orf33	protein_coding	TRUE	TRUE	FALSE	FALSE	FALSE
mHDCR_26	ENSG00000167645	YIF1B	protein_coding	TRUE	TRUE	FALSE	FALSE	FALSE
mHDCR_26	ENSG00000099337	KCNK6	protein_coding	TRUE	TRUE	FALSE	FALSE	FALSE
mHDCR_26	ENSG00000099338	CATSPERG	protein_coding	TRUE	TRUE	FALSE	FALSE	FALSE
mHDCR_26	ENSG00000266963	AC005625.1	lncRNA	TRUE	TRUE	FALSE	FALSE	FALSE
mHDCR_26	ENSG00000099341	PSMD8	protein_coding	TRUE	TRUE	FALSE	FALSE	FALSE
mHDCR_26	ENSG00000267090	AC005789.1	lncRNA	TRUE	TRUE	FALSE	FALSE	FALSE
mHDCR_26	ENSG00000179168	GGN	protein_coding	TRUE	TRUE	FALSE	FALSE	FALSE
mHDCR_26	ENSG00000188766	SPRED3	protein_coding	TRUE	TRUE	FALSE	FALSE	FALSE
mHDCR_26	ENSG00000130244	FAM98C	protein_coding	TRUE	TRUE	FALSE	FALSE	FALSE
mHDCR_26	ENSG00000171777	RASGRP4	protein_coding	TRUE	TRUE	FALSE	FALSE	FALSE
mHDCR_26	ENSG00000196218	RYR1	protein_coding	TRUE	TRUE	FALSE	FALSE	TRUE
mHDCR_26	ENSG00000269445	AC067969.2	lncRNA	FALSE	FALSE	FALSE	FALSE	FALSE
mHDCR_26	ENSG00000268055	AC067969.1	lncRNA	FALSE	FALSE	FALSE	FALSE	FALSE
mHDCR_26	ENSG00000267291	AC008649.1	lncRNA	TRUE	TRUE	FALSE	FALSE	FALSE
mHDCR_26	ENSG00000104814	MAP4K1	protein_coding	TRUE	TRUE	FALSE	FALSE	TRUE
mHDCR_26	ENSG00000178982	EIF3K	protein_coding	TRUE	TRUE	FALSE	FALSE	FALSE
mHDCR_26	ENSG00000130402	ACTN4	protein_coding	TRUE	TRUE	FALSE	FALSE	FALSE
mHDCR_26	ENSG00000267375	AC008649.2	lncRNA	FALSE	FALSE	FALSE	FALSE	FALSE
mHDCR_26	ENSG00000267892	AC022144.1	lncRNA	TRUE	TRUE	FALSE	FALSE	FALSE
mHDCR_26	ENSG00000182472	CAPN12	protein_coding	TRUE	TRUE	FALSE	FALSE	FALSE
mHDCR_26	ENSG00000205076	LGALS7	protein_coding	TRUE	TRUE	FALSE	FALSE	FALSE
mHDCR_26	ENSG00000178934	LGALS7B	protein_coding	TRUE	TRUE	FALSE	FALSE	FALSE
mHDCR_26	ENSG00000171747	LGALS4	protein_coding	FALSE	FALSE	FALSE	FALSE	FALSE
mHDCR_26	ENSG00000268756	AC104534.1	lncRNA	FALSE	FALSE	FALSE	FALSE	FALSE
mHDCR_26	ENSG00000104823	ECH1	protein_coding	TRUE	TRUE	FALSE	FALSE	FALSE
mHDCR_26	ENSG00000268083	AC008982.1	protein_coding	FALSE	FALSE	FALSE	FALSE	FALSE
mHDCR_26	ENSG00000269688	AC008982.2	lncRNA	FALSE	FALSE	FALSE	FALSE	FALSE
mHDCR_26	ENSG00000104824	HNRNPL	protein_coding	TRUE	TRUE	FALSE	FALSE	FALSE
mHDCR_26	ENSG00000269050	AC011455.1	lncRNA	TRUE	TRUE	FALSE	FALSE	FALSE
mHDCR_26	ENSG00000187994	RINL	protein_coding	TRUE	TRUE	FALSE	FALSE	FALSE
mHDCR_26	ENSG00000068903	SIRT2	protein_coding	TRUE	TRUE	FALSE	FALSE	TRUE
mHDCR_26	ENSG00000104825	NFKBIB	protein_coding	TRUE	TRUE	FALSE	FALSE	FALSE
mHDCR_26	ENSG00000262484	CCER2	protein_coding	TRUE	TRUE	FALSE	FALSE	FALSE
mHDCR_26	ENSG00000104835	SARS2	protein_coding	TRUE	TRUE	FALSE	FALSE	FALSE
mHDCR_26	ENSG00000128626	MRPS12	protein_coding	TRUE	TRUE	FALSE	FALSE	FALSE
mHDCR_26	ENSG00000269486	ERVK9-11	lncRNA	FALSE	FALSE	FALSE	FALSE	FALSE
mHDCR_26	ENSG00000269547	AC011455.2	protein_coding	TRUE	TRUE	FALSE	FALSE	FALSE
mHDCR_26	ENSG00000269190	FBXO17	protein_coding	TRUE	TRUE	FALSE	FALSE	FALSE
mHDCR_26	ENSG00000287271	AC011455.6	lncRNA	TRUE	TRUE	FALSE	FALSE	FALSE
mHDCR_26	ENSG00000267992	AC010605.1	lncRNA	TRUE	TRUE	FALSE	FALSE	FALSE
mHDCR_26	ENSG00000161243	FBXO27	protein_coding	TRUE	TRUE	FALSE	FALSE	FALSE
mHDCR_26	ENSG00000183760	ACP7	protein_coding	TRUE	TRUE	FALSE	FALSE	FALSE
[truncated: 1,098 more rows]
