# Supplementary material for: GWAS and 3D chromatin mapping identifies multicancer risk genes associated with hormone-dependent cancers
Source: PLoS Genet. 2024 Nov 25;20(11):e1011490. doi: 10.1371/journal.pgen.1011490 (PMC11627375; doi:10.1371/journal.pgen.1011490)
Supplement: S9 Table — (XLSX) [file pgen.1011490.s014.xlsx]

## Sheet: S9 Table
mHDCR	GWAS	Gene_symbol	Biotype	Annotation	ChromHMM Annotation
mHDCR_10	prostate	AC124057.1	lncRNA	distal	FALSE
mHDCR_10	prostate	AC124057.1	lncRNA	distal	TRUE
mHDCR_10	prostate	CD81-AS1	lncRNA	distal	FALSE
mHDCR_10	prostate	CD81-AS1	lncRNA	distal	TRUE
mHDCR_10	prostate	KRTAP5-AS1	lncRNA	intronic	FALSE
mHDCR_11	prostate	AP003071.2	lncRNA	exonic	FALSE
mHDCR_11	prostate	AP003071.2	lncRNA	intronic	FALSE
mHDCR_11	prostate	AP003071.2	lncRNA	promoter	TRUE
mHDCR_12	breast	AP002433.1	lncRNA	distal	FALSE
mHDCR_12	breast	AP003307.1	lncRNA	distal	FALSE
mHDCR_14	breast	AC008011.2	lncRNA	distal	FALSE
mHDCR_14	breast	AC022079.1	lncRNA	exonic	FALSE
mHDCR_14	breast	AC022079.1	lncRNA	promoter	FALSE
mHDCR_14	breast	AC022079.2	lncRNA	promoter	FALSE
mHDCR_14	breast	AC022364.1	lncRNA	exonic	FALSE
mHDCR_14	breast	AC022364.1	lncRNA	intronic	FALSE
mHDCR_14	breast	AC022364.1	lncRNA	promoter	FALSE
mHDCR_14	breast	AC022364.1	lncRNA	promoter	TRUE
mHDCR_15	breast	AC026765.3	lncRNA	distal	FALSE
mHDCR_15	breast	AC026765.3	lncRNA	distal	TRUE
mHDCR_15	breast	AC009387.1	lncRNA	intronic	FALSE
mHDCR_15	breast	AC078880.2	lncRNA	intronic	FALSE
mHDCR_15	breast	AC078880.2	lncRNA	promoter	FALSE
mHDCR_15	prostate	LINC02459	lncRNA	intronic	FALSE
mHDCR_15	prostate	LINC02459	lncRNA	promoter	FALSE
mHDCR_16	ovarian	AC069234.1	lncRNA	distal	FALSE
mHDCR_16	ovarian	AC069234.2	lncRNA	distal	FALSE
mHDCR_16	ovarian	AC069234.3	lncRNA	distal	FALSE
mHDCR_16	ovarian	AC069234.4	lncRNA	distal	FALSE
mHDCR_16	ovarian	AC125616.1	lncRNA	distal	FALSE
mHDCR_16	breast	PXN-AS1	lncRNA	distal	FALSE
mHDCR_16	ovarian	HNF1A-AS1	lncRNA	intronic	FALSE
mHDCR_16	ovarian	HNF1A-AS1	lncRNA	promoter	FALSE
mHDCR_18	prostate	AL079303.1	lncRNA	exonic	FALSE
mHDCR_18	breast	AL079303.1	lncRNA	intronic	FALSE
mHDCR_18	prostate	AL079303.1	lncRNA	intronic	FALSE
mHDCR_18	breast	AL079303.1	lncRNA	promoter	TRUE
mHDCR_18	prostate	AL079303.1	lncRNA	promoter	TRUE
mHDCR_18	breast	AL132857.1	lncRNA	intronic	FALSE
mHDCR_18	prostate	AL132857.1	lncRNA	intronic	FALSE
mHDCR_18	breast	AL162464.1	lncRNA	intronic	FALSE
mHDCR_18	breast	AL162464.1	lncRNA	promoter	FALSE
mHDCR_18	breast	AL162464.2	lncRNA	intronic	FALSE
mHDCR_18	breast	AL162464.2	lncRNA	promoter	FALSE
mHDCR_2	endometrial	AL513220.1	lncRNA	intronic	FALSE
mHDCR_2	ovarian	AL513220.1	lncRNA	intronic	FALSE
mHDCR_2	ovarian	AL513220.1	lncRNA	intronic	TRUE
mHDCR_2	endometrial	AL513220.1	lncRNA	promoter	FALSE
mHDCR_20	prostate	AC020658.2	lncRNA	distal	FALSE
mHDCR_20	endometrial	AC020658.5	lncRNA	distal	FALSE
mHDCR_20	prostate	AC025166.1	lncRNA	distal	FALSE
mHDCR_20	endometrial	C15orf56	lncRNA	distal	FALSE
mHDCR_20	prostate	RAD51-AS1	lncRNA	distal	FALSE
mHDCR_20	prostate	SPINT1-AS1	lncRNA	distal	FALSE
mHDCR_20	prostate	AC022405.1	lncRNA	intronic	FALSE
mHDCR_20	prostate	AC022405.1	lncRNA	promoter	TRUE
mHDCR_20	prostate	AC091045.1	lncRNA	exonic	TRUE
mHDCR_20	prostate	AC091045.1	lncRNA	intronic	FALSE
mHDCR_20	prostate	RAD51-AS1	lncRNA	exonic	FALSE
mHDCR_20	prostate	RAD51-AS1	lncRNA	promoter	TRUE
mHDCR_21	breast	AC068831.5	lncRNA	distal	FALSE
mHDCR_21	breast	VPS33B-DT	lncRNA	distal	FALSE
mHDCR_21	breast	PRC1-AS1	lncRNA	exonic	TRUE
mHDCR_21	ovarian	PRC1-AS1	lncRNA	exonic	TRUE
mHDCR_21	breast	PRC1-AS1	lncRNA	intronic	FALSE
mHDCR_21	breast	PRC1-AS1	lncRNA	intronic	TRUE
mHDCR_21	ovarian	PRC1-AS1	lncRNA	intronic	FALSE
mHDCR_21	breast	PRC1-AS1	lncRNA	promoter	TRUE
mHDCR_21	ovarian	PRC1-AS1	lncRNA	promoter	TRUE
mHDCR_22	prostate	AC007923.1	lncRNA	intronic	FALSE
mHDCR_22	breast	AC130324.2	lncRNA	intronic	FALSE
mHDCR_24	prostate	AC006487.1	lncRNA	distal	FALSE
mHDCR_24	prostate	AC009720.1	lncRNA	distal	FALSE
mHDCR_24	prostate	AC009720.1	lncRNA	distal	TRUE
mHDCR_24	prostate	AC015795.1	lncRNA	distal	FALSE
mHDCR_24	prostate	AC015795.1	lncRNA	distal	TRUE
mHDCR_24	prostate	AC015909.2	lncRNA	distal	FALSE
mHDCR_24	prostate	AC015909.2	lncRNA	distal	TRUE
mHDCR_24	prostate	AC015909.3	lncRNA	distal	FALSE
mHDCR_24	prostate	AC015909.3	lncRNA	distal	TRUE
mHDCR_24	prostate	AC027801.1	lncRNA	distal	FALSE
mHDCR_24	endometrial	AC036222.2	lncRNA	distal	FALSE
mHDCR_24	endometrial	AC036222.2	lncRNA	distal	TRUE
mHDCR_24	ovarian	AC036222.2	lncRNA	distal	FALSE
mHDCR_24	prostate	AC036222.2	lncRNA	distal	FALSE
mHDCR_24	prostate	AC091133.4	lncRNA	distal	FALSE
mHDCR_24	prostate	AC091180.3	lncRNA	distal	FALSE
mHDCR_24	endometrial	AC103702.1	lncRNA	distal	FALSE
mHDCR_24	endometrial	AC103702.1	lncRNA	distal	TRUE
mHDCR_24	ovarian	AC103702.1	lncRNA	distal	FALSE
mHDCR_24	prostate	AC103702.1	lncRNA	distal	FALSE
mHDCR_24	prostate	AC103702.1	lncRNA	distal	TRUE
mHDCR_24	endometrial	AC103702.2	lncRNA	distal	FALSE
mHDCR_24	endometrial	AC103702.2	lncRNA	distal	TRUE
mHDCR_24	ovarian	AC103702.2	lncRNA	distal	FALSE
mHDCR_24	prostate	AC103702.2	lncRNA	distal	FALSE
mHDCR_24	prostate	FLJ40194	lncRNA	distal	FALSE
mHDCR_24	endometrial	HOXB-AS1	lncRNA	distal	FALSE
mHDCR_24	endometrial	HOXB-AS1	lncRNA	distal	TRUE
mHDCR_24	ovarian	HOXB-AS1	lncRNA	distal	FALSE
mHDCR_24	endometrial	HOXB-AS2	lncRNA	distal	FALSE
mHDCR_24	endometrial	HOXB-AS2	lncRNA	distal	TRUE
mHDCR_24	ovarian	HOXB-AS2	lncRNA	distal	FALSE
mHDCR_24	endometrial	HOXB-AS3	lncRNA	distal	FALSE
mHDCR_24	endometrial	HOXB-AS3	lncRNA	distal	TRUE
mHDCR_24	ovarian	HOXB-AS3	lncRNA	distal	FALSE
mHDCR_24	prostate	HOXB-AS3	lncRNA	distal	FALSE
mHDCR_24	endometrial	HOXB-AS4	lncRNA	distal	FALSE
mHDCR_24	endometrial	HOXB-AS4	lncRNA	distal	TRUE
mHDCR_24	ovarian	HOXB-AS4	lncRNA	distal	FALSE
mHDCR_24	prostate	HOXB-AS4	lncRNA	distal	FALSE
mHDCR_24	endometrial	NFE2L1-DT	lncRNA	distal	FALSE
mHDCR_24	prostate	NFE2L1-DT	lncRNA	distal	FALSE
mHDCR_24	prostate	THRA1/BTR	lncRNA	distal	FALSE
mHDCR_24	prostate	TMEM92-AS1	lncRNA	distal	FALSE
mHDCR_24	prostate	TMEM92-AS1	lncRNA	distal	TRUE
mHDCR_24	prostate	AC002401.1	lncRNA	intronic	TRUE
mHDCR_24	endometrial	AC004477.2	lncRNA	promoter	TRUE
mHDCR_24	prostate	AC006487.1	lncRNA	intronic	FALSE
mHDCR_24	prostate	AC006487.1	lncRNA	intronic	TRUE
mHDCR_24	prostate	AC006487.1	lncRNA	promoter	FALSE
mHDCR_24	prostate	AC006487.2	lncRNA	exonic	FALSE
mHDCR_24	prostate	AC006487.2	lncRNA	intronic	FALSE
mHDCR_24	prostate	AC006487.2	lncRNA	intronic	TRUE
mHDCR_24	prostate	AC006487.2	lncRNA	promoter	TRUE
mHDCR_24	prostate	AC015795.1	lncRNA	intronic	FALSE
mHDCR_24	prostate	AC015909.3	lncRNA	exonic	TRUE
mHDCR_24	prostate	AC015909.3	lncRNA	promoter	TRUE
mHDCR_24	prostate	AC027801.4	lncRNA	intronic	FALSE
mHDCR_24	prostate	AC027801.5	lncRNA	promoter	TRUE
mHDCR_24	prostate	AC036222.1	lncRNA	intronic	FALSE
mHDCR_24	prostate	AC036222.1	lncRNA	promoter	FALSE
mHDCR_24	ovarian	AC036222.2	lncRNA	exonic	FALSE
mHDCR_24	ovarian	AC036222.2	lncRNA	intronic	FALSE
mHDCR_24	ovarian	AC036222.2	lncRNA	promoter	FALSE
mHDCR_24	prostate	AC091180.2	lncRNA	intronic	FALSE
mHDCR_24	prostate	AC091180.2	lncRNA	promoter	TRUE
mHDCR_24	prostate	AC091180.4	lncRNA	intronic	FALSE
mHDCR_24	prostate	AC091180.4	lncRNA	promoter	TRUE
mHDCR_24	prostate	AC091180.5	lncRNA	intronic	FALSE
mHDCR_24	prostate	AC091180.5	lncRNA	promoter	FALSE
mHDCR_24	prostate	AC091180.5	lncRNA	promoter	TRUE
mHDCR_24	prostate	AC103702.2	lncRNA	intronic	FALSE
mHDCR_24	prostate	AC103702.2	lncRNA	promoter	FALSE
mHDCR_24	prostate	FLJ40194	lncRNA	exonic	FALSE
mHDCR_24	prostate	FLJ40194	lncRNA	intronic	FALSE
mHDCR_24	prostate	FLJ40194	lncRNA	promoter	FALSE
mHDCR_24	prostate	HOXB-AS3	lncRNA	intronic	FALSE
mHDCR_24	prostate	LINC02086	lncRNA	intronic	FALSE
mHDCR_24	prostate	PICART1	lncRNA	exonic	TRUE
mHDCR_24	endometrial	SKAP1-AS1	lncRNA	intronic	FALSE
mHDCR_24	endometrial	SKAP1-AS1	lncRNA	promoter	FALSE
mHDCR_24	ovarian	THRA1/BTR	lncRNA	intronic	FALSE
mHDCR_24	ovarian	THRA1/BTR	lncRNA	promoter	FALSE
mHDCR_24	prostate	TMEM92-AS1	lncRNA	intronic	FALSE
mHDCR_25	ovarian	AC020913.2	lncRNA	distal	FALSE
mHDCR_25	ovarian	AC020913.2	lncRNA	distal	TRUE
mHDCR_25	breast	AC010463.3	lncRNA	promoter	FALSE
mHDCR_25	breast	AC010463.3	lncRNA	promoter	TRUE
mHDCR_25	ovarian	AC010463.3	lncRNA	promoter	FALSE
mHDCR_25	ovarian	AC010463.3	lncRNA	promoter	TRUE
mHDCR_25	prostate	AC020908.1	lncRNA	promoter	TRUE
mHDCR_25	prostate	AC020908.3	lncRNA	intronic	FALSE
mHDCR_25	prostate	AC020908.3	lncRNA	intronic	TRUE
mHDCR_25	prostate	AC020908.3	lncRNA	promoter	TRUE
mHDCR_26	ovarian	AC011445.1	lncRNA	distal	FALSE
mHDCR_26	ovarian	AC011445.1	lncRNA	distal	TRUE
mHDCR_27	prostate	ACOXL-AS1	lncRNA	intronic	FALSE
mHDCR_27	ovarian	MIR4435-2HG	lncRNA	intronic	FALSE
mHDCR_27	prostate	MIR4435-2HG	lncRNA	intronic	FALSE
mHDCR_28	prostate	AC078883.1	lncRNA	exonic	TRUE
mHDCR_28	prostate	AC078883.1	lncRNA	intronic	FALSE
mHDCR_28	prostate	AC078883.1	lncRNA	promoter	FALSE
mHDCR_28	prostate	AC078883.1	lncRNA	promoter	TRUE
mHDCR_28	breast	DLX2-DT	lncRNA	exonic	FALSE
mHDCR_28	breast	DLX2-DT	lncRNA	intronic	FALSE
mHDCR_28	prostate	ITGA6-AS1	lncRNA	promoter	TRUE
mHDCR_29	breast	AC005037.1	lncRNA	distal	FALSE
mHDCR_29	breast	AC005037.1	lncRNA	distal	TRUE
mHDCR_29	breast	AC007279.1	lncRNA	distal	FALSE
mHDCR_29	breast	BZW1-AS1	lncRNA	distal	FALSE
mHDCR_29	breast	BZW1-AS1	lncRNA	distal	TRUE
mHDCR_29	breast	AC005037.1	lncRNA	intronic	FALSE
mHDCR_29	breast	AC005037.1	lncRNA	intronic	TRUE
mHDCR_29	breast	AC007272.1	lncRNA	exonic	FALSE
mHDCR_29	breast	AC007272.1	lncRNA	promoter	FALSE
mHDCR_29	breast	AC007283.1	lncRNA	promoter	TRUE
mHDCR_29	breast	CFLAR-AS1	lncRNA	intronic	FALSE
mHDCR_3	breast	PKN2-AS1	lncRNA	intronic	FALSE
mHDCR_3	breast	PKN2-AS1	lncRNA	intronic	TRUE
mHDCR_3	prostate	PKN2-AS1	lncRNA	intronic	FALSE
mHDCR_30	breast	Z93930.2	lncRNA	distal	FALSE
mHDCR_30	breast	ZNRF3-AS1	lncRNA	distal	FALSE
mHDCR_30	breast	ZNRF3-AS1	lncRNA	distal	TRUE
mHDCR_30	breast	TTC28-AS1	lncRNA	intronic	FALSE
mHDCR_30	breast	TTC28-AS1	lncRNA	intronic	TRUE
mHDCR_30	breast	TTC28-AS1	lncRNA	promoter	TRUE
mHDCR_30	prostate	Z93930.2	lncRNA	intronic	TRUE
mHDCR_30	prostate	Z93930.3	lncRNA	promoter	FALSE
mHDCR_31	breast	AL022238.2	lncRNA	distal	FALSE
mHDCR_31	breast	MRTFA-AS1	lncRNA	distal	FALSE
mHDCR_31	breast	MRTFA-AS1	lncRNA	distal	TRUE
mHDCR_31	breast	SGSM3-AS1	lncRNA	distal	FALSE
mHDCR_31	breast	MRTFA-AS1	lncRNA	exonic	TRUE
mHDCR_31	breast	MRTFA-AS1	lncRNA	intronic	FALSE
mHDCR_31	breast	MRTFA-AS1	lncRNA	intronic	TRUE
mHDCR_31	breast	MRTFA-AS1	lncRNA	promoter	TRUE
mHDCR_31	prostate	Z83847.1	lncRNA	exonic	FALSE
mHDCR_31	prostate	Z83847.1	lncRNA	promoter	TRUE
mHDCR_32	breast	LINC00506	lncRNA	distal	FALSE
mHDCR_32	prostate	LINC00506	lncRNA	exonic	FALSE
mHDCR_32	prostate	LINC00506	lncRNA	intronic	FALSE
mHDCR_32	prostate	LINC00506	lncRNA	promoter	FALSE
mHDCR_32	prostate	LINC00506	lncRNA	promoter	TRUE
mHDCR_34	prostate	AC004069.1	lncRNA	intronic	FALSE
mHDCR_34	prostate	AC004069.1	lncRNA	promoter	FALSE
mHDCR_34	breast	TET2-AS1	lncRNA	intronic	FALSE
mHDCR_35	prostate	AC026412.3	lncRNA	distal	FALSE
mHDCR_35	prostate	AC026412.3	lncRNA	distal	TRUE
mHDCR_35	breast	AC122719.2	lncRNA	distal	FALSE
mHDCR_35	prostate	CTD-2194D22.4	lncRNA	intronic	FALSE
mHDCR_36	breast	AC093297.1	lncRNA	intronic	FALSE
mHDCR_36	breast	AC093297.2	lncRNA	promoter	TRUE
mHDCR_36	prostate	FGF10-AS1	lncRNA	intronic	FALSE
mHDCR_36	breast	LINC02224	lncRNA	intronic	FALSE
mHDCR_36	breast	LINC02224	lncRNA	promoter	FALSE
mHDCR_36	breast	MRPS30-DT	lncRNA	exonic	FALSE
mHDCR_36	breast	MRPS30-DT	lncRNA	intronic	FALSE
mHDCR_36	breast	MRPS30-DT	lncRNA	promoter	FALSE
mHDCR_39	breast	AL662791.1	lncRNA	promoter	FALSE
mHDCR_39	breast	AL662791.2	lncRNA	intronic	FALSE
mHDCR_39	breast	AL662791.2	lncRNA	promoter	FALSE
mHDCR_39	breast	HCG14	lncRNA	promoter	TRUE
mHDCR_39	prostate	MDC1-AS1	lncRNA	promoter	TRUE
mHDCR_39	prostate	TRIM31-AS1	lncRNA	intronic	FALSE
mHDCR_39	prostate	TRIM31-AS1	lncRNA	promoter	FALSE
mHDCR_40	breast	AL356311.1	lncRNA	distal	FALSE
mHDCR_40	breast	AL356311.1	lncRNA	distal	TRUE
mHDCR_40	breast	AL078582.1	lncRNA	intronic	FALSE
mHDCR_40	breast	AL078582.1	lncRNA	promoter	TRUE
mHDCR_41	prostate	AC080068.1	lncRNA	exonic	FALSE
mHDCR_41	prostate	LINC01162	lncRNA	intronic	FALSE
mHDCR_41	prostate	LINC01162	lncRNA	intronic	TRUE
mHDCR_42	breast	CASC11	lncRNA	distal	FALSE
mHDCR_42	breast	CASC11	lncRNA	distal	TRUE
mHDCR_42	ovarian	CASC11	lncRNA	distal	FALSE
mHDCR_42	prostate	CASC11	lncRNA	distal	FALSE
mHDCR_42	prostate	CASC11	lncRNA	distal	TRUE
mHDCR_42	breast	PVT1	lncRNA	distal	FALSE
mHDCR_42	breast	PVT1	lncRNA	distal	TRUE
mHDCR_42	ovarian	PVT1	lncRNA	distal	FALSE
mHDCR_42	prostate	PVT1	lncRNA	distal	FALSE
mHDCR_42	prostate	PVT1	lncRNA	distal	TRUE
mHDCR_42	breast	CASC19	lncRNA	intronic	TRUE
mHDCR_42	prostate	CASC19	lncRNA	intronic	FALSE
mHDCR_42	prostate	CASC19	lncRNA	intronic	TRUE
mHDCR_42	breast	CASC19	lncRNA	promoter	FALSE
mHDCR_42	prostate	CASC19	lncRNA	promoter	FALSE
mHDCR_42	prostate	CASC19	lncRNA	promoter	TRUE
mHDCR_42	breast	CASC8	lncRNA	intronic	FALSE
mHDCR_42	breast	CASC8	lncRNA	intronic	TRUE
mHDCR_42	prostate	CASC8	lncRNA	intronic	FALSE
mHDCR_42	prostate	CASC8	lncRNA	intronic	TRUE
mHDCR_42	prostate	CASC8	lncRNA	promoter	FALSE
mHDCR_42	prostate	CASC8	lncRNA	promoter	TRUE
mHDCR_42	prostate	CCAT2	lncRNA	exonic	FALSE
mHDCR_42	prostate	CCAT2	lncRNA	promoter	FALSE
mHDCR_42	ovarian	LINC00824	lncRNA	intronic	FALSE
mHDCR_42	ovarian	LINC00824	lncRNA	intronic	TRUE
mHDCR_42	breast	PCAT1	lncRNA	exonic	FALSE
mHDCR_42	prostate	PCAT1	lncRNA	exonic	FALSE
mHDCR_42	prostate	PCAT1	lncRNA	exonic	TRUE
mHDCR_42	breast	PCAT1	lncRNA	intronic	FALSE
mHDCR_42	breast	PCAT1	lncRNA	intronic	TRUE
mHDCR_42	prostate	PCAT1	lncRNA	intronic	FALSE
mHDCR_42	prostate	PCAT1	lncRNA	intronic	TRUE
mHDCR_42	prostate	PCAT1	lncRNA	promoter	FALSE
mHDCR_42	prostate	PRNCR1	lncRNA	exonic	FALSE
mHDCR_42	prostate	PRNCR1	lncRNA	exonic	TRUE
mHDCR_42	prostate	PRNCR1	lncRNA	promoter	FALSE
mHDCR_42	breast	PVT1	lncRNA	exonic	FALSE
mHDCR_42	breast	PVT1	lncRNA	intronic	FALSE
mHDCR_42	breast	PVT1	lncRNA	intronic	TRUE
mHDCR_42	ovarian	PVT1	lncRNA	intronic	FALSE
mHDCR_42	ovarian	PVT1	lncRNA	intronic	TRUE
mHDCR_42	ovarian	PVT1	lncRNA	promoter	FALSE
mHDCR_43	endometrial	AL157937.1	lncRNA	intronic	TRUE
mHDCR_43	prostate	CDKN2B-AS1	lncRNA	intronic	TRUE
mHDCR_5	breast	AL353807.2	lncRNA	distal	FALSE
mHDCR_5	breast	AL353807.2	lncRNA	distal	TRUE
mHDCR_5	prostate	AL592078.1	lncRNA	distal	FALSE
mHDCR_5	prostate	AL592078.1	lncRNA	distal	TRUE
mHDCR_5	prostate	AL592078.2	lncRNA	distal	FALSE
mHDCR_5	prostate	AL592078.2	lncRNA	distal	TRUE
mHDCR_5	prostate	UBE2Q1-AS1	lncRNA	distal	FALSE
mHDCR_5	prostate	UBE2Q1-AS1	lncRNA	distal	TRUE
mHDCR_5	breast	AC234582.1	lncRNA	promoter	TRUE
mHDCR_5	prostate	AL358472.5	lncRNA	intronic	FALSE
mHDCR_5	prostate	AL451085.1	lncRNA	promoter	FALSE
mHDCR_5	prostate	AL451085.1	lncRNA	promoter	TRUE
mHDCR_5	breast	THBS3-AS1	lncRNA	intronic	FALSE
mHDCR_5	breast	THBS3-AS1	lncRNA	promoter	TRUE
mHDCR_6	breast	AC096645.1	lncRNA	distal	FALSE
mHDCR_6	ovarian	AC096675.1	lncRNA	distal	FALSE
mHDCR_6	ovarian	AC096675.1	lncRNA	distal	TRUE
mHDCR_6	prostate	AC096675.1	lncRNA	distal	FALSE
mHDCR_6	prostate	AC096675.1	lncRNA	distal	TRUE
mHDCR_6	breast	AL592114.3	lncRNA	distal	FALSE
mHDCR_6	prostate	AL592114.3	lncRNA	distal	FALSE
mHDCR_6	breast	AL592146.2	lncRNA	distal	FALSE
mHDCR_6	breast	AL606489.1	lncRNA	distal	FALSE
mHDCR_6	ovarian	AL606489.1	lncRNA	distal	FALSE
mHDCR_6	prostate	AL606489.1	lncRNA	distal	FALSE
mHDCR_6	breast	ERLNC1	lncRNA	distal	FALSE
mHDCR_6	ovarian	ERLNC1	lncRNA	distal	FALSE
mHDCR_6	prostate	AL512306.3	lncRNA	promoter	FALSE
mHDCR_7	ovarian	MIR1915HG	lncRNA	distal	FALSE
mHDCR_7	breast	AL157831.2	lncRNA	promoter	FALSE
mHDCR_7	ovarian	MIR1915HG	lncRNA	exonic	FALSE
mHDCR_8	breast	AL139120.1	lncRNA	distal	FALSE
mHDCR_8	prostate	AL157786.1	lncRNA	distal	FALSE
mHDCR_8	breast	AL158212.2	lncRNA	distal	FALSE
mHDCR_8	breast	AL158212.2	lncRNA	distal	TRUE
mHDCR_8	prostate	AL158212.2	lncRNA	promoter	TRUE
mHDCR_9	prostate	AC025947.1	lncRNA	distal	FALSE
mHDCR_9	prostate	AC025947.1	lncRNA	distal	TRUE
mHDCR_1	breast	CASZ1	protein_coding	distal	FALSE
mHDCR_1	prostate	DFFA	protein_coding	intronic	FALSE
mHDCR_1	prostate	PEX14	protein_coding	intronic	TRUE
mHDCR_10	prostate	ASCL2	protein_coding	distal	FALSE
mHDCR_10	prostate	ASCL2	protein_coding	distal	TRUE
mHDCR_10	prostate	C11orf21	protein_coding	distal	FALSE
mHDCR_10	prostate	C11orf21	protein_coding	distal	TRUE
mHDCR_10	prostate	CD81	protein_coding	distal	FALSE
mHDCR_10	prostate	CD81	protein_coding	distal	TRUE
mHDCR_10	prostate	KCNQ1	protein_coding	distal	FALSE
mHDCR_10	prostate	KCNQ1	protein_coding	distal	TRUE
mHDCR_10	prostate	TRPM5	protein_coding	distal	FALSE
mHDCR_10	prostate	TRPM5	protein_coding	distal	TRUE
mHDCR_10	prostate	TSPAN32	protein_coding	distal	FALSE
mHDCR_10	prostate	TSPAN32	protein_coding	distal	TRUE
mHDCR_10	prostate	TSSC4	protein_coding	distal	FALSE
mHDCR_10	prostate	TSSC4	protein_coding	distal	TRUE
mHDCR_10	breast	LSP1	protein_coding	exonic	FALSE
mHDCR_10	breast	LSP1	protein_coding	exonic	TRUE
mHDCR_10	breast	LSP1	protein_coding	intronic	TRUE
mHDCR_10	breast	LSP1	protein_coding	promoter	TRUE
mHDCR_10	prostate	MOB2	protein_coding	intronic	TRUE
mHDCR_10	prostate	MOB2	protein_coding	promoter	TRUE
mHDCR_10	breast	PIDD1	protein_coding	exonic	FALSE
mHDCR_10	breast	PIDD1	protein_coding	exonic	TRUE
mHDCR_10	breast	PIDD1	protein_coding	intronic	FALSE
mHDCR_10	breast	PIDD1	protein_coding	intronic	TRUE
mHDCR_10	breast	PIDD1	protein_coding	promoter	FALSE
mHDCR_10	breast	PIDD1	protein_coding	promoter	TRUE
mHDCR_10	breast	PNPLA2	protein_coding	intronic	FALSE
mHDCR_10	breast	PNPLA2	protein_coding	promoter	TRUE
mHDCR_10	breast	RPLP2	protein_coding	intronic	TRUE
mHDCR_11	prostate	SMIM38	protein_coding	exonic	FALSE
mHDCR_11	prostate	SMIM38	protein_coding	promoter	FALSE
mHDCR_11	prostate	SMIM38	protein_coding	promoter	TRUE
mHDCR_12	breast	ACAT1	protein_coding	distal	FALSE
mHDCR_12	breast	ALKBH8	protein_coding	distal	FALSE
mHDCR_12	breast	CUL5	protein_coding	distal	FALSE
mHDCR_12	breast	ELMOD1	protein_coding	distal	FALSE
mHDCR_12	breast	EXPH5	protein_coding	distal	FALSE
mHDCR_12	breast	NPAT	protein_coding	distal	FALSE
mHDCR_12	breast	EXPH5	protein_coding	intronic	FALSE
mHDCR_12	breast	NPAT	protein_coding	exonic	TRUE
mHDCR_12	breast	NPAT	protein_coding	intronic	FALSE
mHDCR_14	breast	PTHLH	protein_coding	distal	FALSE
mHDCR_14	breast	PTHLH	protein_coding	distal	TRUE
mHDCR_14	breast	CCDC91	protein_coding	exonic	FALSE
mHDCR_14	breast	CCDC91	protein_coding	intronic	FALSE
mHDCR_14	breast	CCDC91	protein_coding	intronic	TRUE
mHDCR_14	breast	CCDC91	protein_coding	promoter	FALSE
mHDCR_14	breast	CCDC91	protein_coding	promoter	TRUE
mHDCR_15	breast	TBX3	protein_coding	distal	FALSE
mHDCR_15	breast	TBX3	protein_coding	distal	TRUE
mHDCR_16	ovarian	ACADS	protein_coding	distal	FALSE
mHDCR_16	ovarian	CABP1	protein_coding	distal	FALSE
mHDCR_16	breast	GCN1	protein_coding	distal	FALSE
mHDCR_16	ovarian	MLEC	protein_coding	distal	FALSE
mHDCR_16	breast	MSI1	protein_coding	distal	FALSE
mHDCR_16	ovarian	POP5	protein_coding	distal	FALSE
mHDCR_16	breast	RPLP0	protein_coding	distal	FALSE
mHDCR_16	breast	SIRT4	protein_coding	distal	FALSE
mHDCR_16	ovarian	UNC119B	protein_coding	distal	FALSE
mHDCR_16	ovarian	HNF1A	protein_coding	intronic	FALSE
mHDCR_16	ovarian	HNF1A	protein_coding	promoter	FALSE
mHDCR_16	breast	MSI1	protein_coding	intronic	FALSE
mHDCR_16	breast	SIRT4	protein_coding	promoter	FALSE
mHDCR_17	breast	KLF5	protein_coding	distal	FALSE
mHDCR_18	breast	SLC25A21	protein_coding	intronic	FALSE
mHDCR_18	breast	SLC25A21	protein_coding	intronic	TRUE
mHDCR_19	breast	ZFP36L1	protein_coding	distal	TRUE
mHDCR_2	ovarian	C1orf109	protein_coding	distal	FALSE
mHDCR_2	endometrial	CSF3R	protein_coding	distal	FALSE
mHDCR_2	ovarian	CSF3R	protein_coding	distal	FALSE
mHDCR_2	endometrial	INPP5B	protein_coding	distal	FALSE
mHDCR_2	ovarian	INPP5B	protein_coding	distal	FALSE
mHDCR_2	ovarian	INPP5B	protein_coding	distal	TRUE
mHDCR_2	endometrial	MANEAL	protein_coding	distal	FALSE
mHDCR_2	ovarian	MANEAL	protein_coding	distal	FALSE
mHDCR_2	ovarian	MANEAL	protein_coding	distal	TRUE
mHDCR_2	ovarian	MRPS15	protein_coding	distal	FALSE
mHDCR_2	endometrial	SNIP1	protein_coding	distal	FALSE
mHDCR_2	ovarian	DNALI1	protein_coding	exonic	TRUE
mHDCR_2	ovarian	DNALI1	protein_coding	intronic	FALSE
mHDCR_2	ovarian	DNALI1	protein_coding	promoter	TRUE
mHDCR_2	ovarian	GNL2	protein_coding	intronic	FALSE
mHDCR_2	endometrial	GNL2	protein_coding	promoter	FALSE
mHDCR_2	ovarian	MEAF6	protein_coding	intronic	FALSE
mHDCR_2	ovarian	MEAF6	protein_coding	intronic	TRUE
mHDCR_2	ovarian	MEAF6	protein_coding	promoter	FALSE
mHDCR_2	ovarian	MEAF6	protein_coding	promoter	TRUE
mHDCR_2	ovarian	RSPO1	protein_coding	intronic	FALSE
mHDCR_2	ovarian	SNIP1	protein_coding	exonic	TRUE
mHDCR_2	ovarian	SNIP1	protein_coding	intronic	FALSE
mHDCR_2	ovarian	SNIP1	protein_coding	promoter	TRUE
mHDCR_20	endometrial	ANKRD63	protein_coding	distal	FALSE
mHDCR_20	prostate	C15orf62	protein_coding	distal	FALSE
mHDCR_20	prostate	DLL4	protein_coding	distal	FALSE
mHDCR_20	prostate	GCHFR	protein_coding	distal	FALSE
mHDCR_20	endometrial	INAFM2	protein_coding	distal	FALSE
mHDCR_20	endometrial	PAK6	protein_coding	distal	FALSE
mHDCR_20	prostate	PLCB2	protein_coding	distal	FALSE
mHDCR_20	prostate	RAD51	protein_coding	distal	FALSE
mHDCR_20	prostate	RHOV	protein_coding	distal	FALSE
mHDCR_20	prostate	RMDN3	protein_coding	distal	FALSE
mHDCR_20	prostate	SPINT1	protein_coding	distal	FALSE
mHDCR_20	prostate	CCDC32	protein_coding	exonic	TRUE
mHDCR_20	prostate	CCDC32	protein_coding	intronic	FALSE
mHDCR_20	prostate	CCDC32	protein_coding	promoter	TRUE
mHDCR_20	endometrial	EIF2AK4	protein_coding	intronic	FALSE
mHDCR_20	prostate	KNL1	protein_coding	exonic	TRUE
mHDCR_20	prostate	KNL1	protein_coding	intronic	FALSE
mHDCR_20	prostate	KNL1	protein_coding	promoter	TRUE
mHDCR_20	prostate	RAD51	protein_coding	intronic	FALSE
mHDCR_20	prostate	RAD51	protein_coding	promoter	TRUE
mHDCR_20	prostate	RMDN3	protein_coding	intronic	FALSE
mHDCR_20	prostate	RMDN3	protein_coding	intronic	TRUE
mHDCR_20	prostate	RMDN3	protein_coding	promoter	TRUE
mHDCR_20	prostate	RPUSD2	protein_coding	intronic	FALSE
mHDCR_20	prostate	RPUSD2	protein_coding	promoter	TRUE
mHDCR_22	endometrial	COPRS	protein_coding	distal	FALSE
mHDCR_22	endometrial	AC134669.1	protein_coding	intronic	FALSE
mHDCR_22	endometrial	AC134669.1	protein_coding	promoter	FALSE
mHDCR_22	breast	ADAP2	protein_coding	intronic	FALSE
mHDCR_22	breast	ADAP2	protein_coding	promoter	FALSE
mHDCR_22	breast	ATAD5	protein_coding	intronic	FALSE
mHDCR_22	endometrial	EVI2A	protein_coding	exonic	FALSE
mHDCR_22	endometrial	EVI2A	protein_coding	intronic	FALSE
mHDCR_22	endometrial	EVI2A	protein_coding	promoter	FALSE
mHDCR_22	endometrial	EVI2B	protein_coding	intronic	FALSE
mHDCR_22	endometrial	EVI2B	protein_coding	promoter	FALSE
mHDCR_22	breast	GOSR1	protein_coding	intronic	FALSE
mHDCR_22	endometrial	NF1	protein_coding	exonic	FALSE
mHDCR_22	endometrial	NF1	protein_coding	intronic	FALSE
mHDCR_22	endometrial	RAB11FIP4	protein_coding	intronic	FALSE
mHDCR_22	endometrial	RAB11FIP4	protein_coding	promoter	FALSE
mHDCR_22	breast	TEFM	protein_coding	intronic	FALSE
mHDCR_24	prostate	ATP5MC1	protein_coding	distal	FALSE
mHDCR_24	prostate	COL1A1	protein_coding	distal	FALSE
mHDCR_24	prostate	COL1A1	protein_coding	distal	TRUE
mHDCR_24	endometrial	COPZ2	protein_coding	distal	FALSE
mHDCR_24	prostate	COPZ2	protein_coding	distal	FALSE
mHDCR_24	prostate	DLX3	protein_coding	distal	FALSE
mHDCR_24	prostate	DLX3	protein_coding	distal	TRUE
mHDCR_24	prostate	DLX4	protein_coding	distal	FALSE
mHDCR_24	prostate	DLX4	protein_coding	distal	TRUE
mHDCR_24	prostate	HOXB13	protein_coding	distal	FALSE
mHDCR_24	endometrial	NFE2L1	protein_coding	distal	FALSE
mHDCR_24	prostate	NFE2L1	protein_coding	distal	FALSE
mHDCR_24	prostate	NGFR	protein_coding	distal	FALSE
mHDCR_24	prostate	NXPH3	protein_coding	distal	FALSE
mHDCR_24	prostate	PHOSPHO1	protein_coding	distal	FALSE
mHDCR_24	prostate	PRAC1	protein_coding	distal	FALSE
mHDCR_24	prostate	PRAC2	protein_coding	distal	FALSE
mHDCR_24	endometrial	PRR15L	protein_coding	distal	FALSE
mHDCR_24	prostate	PRR15L	protein_coding	distal	FALSE
mHDCR_24	prostate	SAMD14	protein_coding	distal	FALSE
mHDCR_24	prostate	SAMD14	protein_coding	distal	TRUE
mHDCR_24	prostate	SGCA	protein_coding	distal	FALSE
mHDCR_24	prostate	SGCA	protein_coding	distal	TRUE
mHDCR_24	prostate	SLC35B1	protein_coding	distal	FALSE
mHDCR_24	prostate	SLC35B1	protein_coding	distal	TRUE
mHDCR_24	prostate	SPOP	protein_coding	distal	FALSE
mHDCR_24	prostate	SPOP	protein_coding	distal	TRUE
mHDCR_24	prostate	TAC4	protein_coding	distal	FALSE
mHDCR_24	prostate	TMEM92	protein_coding	distal	TRUE
mHDCR_24	prostate	ABI3	protein_coding	exonic	FALSE
mHDCR_24	prostate	ABI3	protein_coding	intronic	TRUE
mHDCR_24	prostate	B4GALNT2	protein_coding	exonic	FALSE
mHDCR_24	prostate	B4GALNT2	protein_coding	intronic	FALSE
mHDCR_24	prostate	CALCOCO2	protein_coding	intronic	FALSE
mHDCR_24	endometrial	CBX1	protein_coding	intronic	FALSE
mHDCR_24	prostate	COL1A1	protein_coding	intronic	TRUE
mHDCR_24	prostate	DLX3	protein_coding	exonic	FALSE
mHDCR_24	prostate	DLX4	protein_coding	promoter	TRUE
mHDCR_24	prostate	FAM117A	protein_coding	intronic	FALSE
mHDCR_24	prostate	GNGT2	protein_coding	intronic	FALSE
mHDCR_24	prostate	GNGT2	protein_coding	promoter	FALSE
mHDCR_24	prostate	HOXB13	protein_coding	exonic	FALSE
mHDCR_24	prostate	HOXB13	protein_coding	promoter	TRUE
mHDCR_24	prostate	IGF2BP1	protein_coding	intronic	TRUE
mHDCR_24	prostate	ITGA3	protein_coding	exonic	TRUE
mHDCR_24	prostate	ITGA3	protein_coding	intronic	TRUE
mHDCR_24	prostate	KAT7	protein_coding	exonic	TRUE
mHDCR_24	prostate	KAT7	protein_coding	intronic	FALSE
mHDCR_24	prostate	NGFR	protein_coding	intronic	FALSE
mHDCR_24	prostate	NGFR	protein_coding	promoter	FALSE
mHDCR_24	prostate	NGFR	protein_coding	promoter	TRUE
mHDCR_24	prostate	NXPH3	protein_coding	promoter	FALSE
mHDCR_24	prostate	PDK2	protein_coding	exonic	TRUE
mHDCR_24	prostate	PDK2	protein_coding	intronic	FALSE
mHDCR_24	prostate	PHB	protein_coding	intronic	FALSE
mHDCR_24	prostate	PPP1R9B	protein_coding	intronic	TRUE
mHDCR_24	prostate	SAMD14	protein_coding	intronic	FALSE
mHDCR_24	prostate	SLC35B1	protein_coding	intronic	FALSE
mHDCR_24	endometrial	SNX11	protein_coding	exonic	FALSE
mHDCR_24	endometrial	SNX11	protein_coding	intronic	FALSE
mHDCR_24	endometrial	SNX11	protein_coding	promoter	TRUE
mHDCR_24	prostate	SPOP	protein_coding	intronic	FALSE
mHDCR_24	prostate	SPOP	protein_coding	intronic	TRUE
mHDCR_24	prostate	TTLL6	protein_coding	intronic	FALSE
mHDCR_24	prostate	ZNF652	protein_coding	exonic	FALSE
mHDCR_24	prostate	ZNF652	protein_coding	exonic	TRUE
mHDCR_24	prostate	ZNF652	protein_coding	intronic	FALSE
mHDCR_24	prostate	ZNF652	protein_coding	intronic	TRUE
mHDCR_24	prostate	ZNF652	protein_coding	promoter	TRUE
mHDCR_25	ovarian	OCEL1	protein_coding	distal	FALSE
mHDCR_25	ovarian	OCEL1	protein_coding	distal	TRUE
mHDCR_25	ovarian	USE1	protein_coding	distal	FALSE
mHDCR_25	ovarian	USE1	protein_coding	distal	TRUE
mHDCR_25	ovarian	AC010646.1	protein_coding	intronic	FALSE
mHDCR_25	ovarian	AC010646.1	protein_coding	intronic	TRUE
mHDCR_25	ovarian	AC010646.1	protein_coding	promoter	TRUE
mHDCR_25	ovarian	BABAM1	protein_coding	exonic	TRUE
mHDCR_25	ovarian	BABAM1	protein_coding	intronic	FALSE
mHDCR_25	ovarian	BABAM1	protein_coding	promoter	TRUE
mHDCR_25	ovarian	DDA1	protein_coding	intronic	FALSE
mHDCR_25	ovarian	DDA1	protein_coding	promoter	TRUE
mHDCR_25	prostate	HAUS8	protein_coding	intronic	FALSE
mHDCR_25	prostate	MYO9B	protein_coding	intronic	FALSE
mHDCR_25	prostate	MYO9B	protein_coding	intronic	TRUE
mHDCR_25	prostate	MYO9B	protein_coding	promoter	TRUE
mHDCR_25	ovarian	NR2F6	protein_coding	intronic	FALSE
mHDCR_25	ovarian	NR2F6	protein_coding	promoter	TRUE
mHDCR_25	ovarian	USHBP1	protein_coding	intronic	FALSE
mHDCR_26	ovarian	GMFG	protein_coding	distal	FALSE
mHDCR_26	ovarian	GMFG	protein_coding	distal	TRUE
mHDCR_26	ovarian	IFNL1	protein_coding	distal	FALSE
mHDCR_26	ovarian	IFNL2	protein_coding	distal	FALSE
mHDCR_26	ovarian	IFNL2	protein_coding	distal	TRUE
mHDCR_26	ovarian	IFNL3	protein_coding	distal	FALSE
mHDCR_26	ovarian	IFNL4	protein_coding	distal	FALSE
mHDCR_26	ovarian	PAK4	protein_coding	distal	FALSE
mHDCR_26	ovarian	SAMD4B	protein_coding	distal	FALSE
mHDCR_26	ovarian	SAMD4B	protein_coding	distal	TRUE
mHDCR_26	prostate	SIPA1L3	protein_coding	distal	FALSE
mHDCR_26	prostate	SIPA1L3	protein_coding	distal	TRUE
mHDCR_26	prostate	WDR87	protein_coding	distal	FALSE
mHDCR_26	prostate	WDR87	protein_coding	distal	TRUE
mHDCR_26	prostate	YIF1B	protein_coding	distal	TRUE
mHDCR_26	ovarian	IFNL3	protein_coding	exonic	FALSE
mHDCR_26	ovarian	IFNL3	protein_coding	intronic	FALSE
mHDCR_26	ovarian	IFNL3	protein_coding	promoter	FALSE
mHDCR_26	ovarian	IFNL4	protein_coding	exonic	FALSE
mHDCR_26	ovarian	IFNL4	protein_coding	intronic	FALSE
mHDCR_26	ovarian	IFNL4	protein_coding	intronic	TRUE
mHDCR_26	ovarian	IFNL4	protein_coding	promoter	FALSE
mHDCR_26	prostate	PPP1R14A	protein_coding	exonic	FALSE
mHDCR_26	prostate	PPP1R14A	protein_coding	intronic	FALSE
mHDCR_26	prostate	PPP1R14A	protein_coding	intronic	TRUE
mHDCR_26	prostate	PPP1R14A	protein_coding	promoter	TRUE
mHDCR_26	prostate	SPINT2	protein_coding	promoter	FALSE
mHDCR_26	prostate	SPINT2	protein_coding	promoter	TRUE
mHDCR_27	ovarian	ACOXL	protein_coding	intronic	FALSE
mHDCR_27	prostate	ACOXL	protein_coding	intronic	FALSE
mHDCR_27	prostate	BCL2L11	protein_coding	intronic	FALSE
mHDCR_28	prostate	DLX2	protein_coding	distal	FALSE
mHDCR_28	breast	DYNC1I2	protein_coding	distal	FALSE
mHDCR_28	breast	GORASP2	protein_coding	distal	FALSE
mHDCR_28	breast	GORASP2	protein_coding	distal	TRUE
mHDCR_28	breast	TLK1	protein_coding	distal	FALSE
mHDCR_28	breast	TLK1	protein_coding	distal	TRUE
mHDCR_28	prostate	CDCA7	protein_coding	intronic	FALSE
mHDCR_28	breast	CDCA7	protein_coding	promoter	TRUE
mHDCR_28	breast	CYBRD1	protein_coding	intronic	FALSE
mHDCR_28	breast	CYBRD1	protein_coding	intronic	TRUE
mHDCR_28	breast	CYBRD1	protein_coding	promoter	FALSE
mHDCR_28	breast	CYBRD1	protein_coding	promoter	TRUE
mHDCR_28	prostate	ITGA6	protein_coding	exonic	TRUE
mHDCR_28	prostate	ITGA6	protein_coding	intronic	FALSE
mHDCR_28	prostate	ITGA6	protein_coding	intronic	TRUE
mHDCR_29	breast	BZW1	protein_coding	distal	FALSE
mHDCR_29	breast	BZW1	protein_coding	distal	TRUE
mHDCR_29	breast	C2CD6	protein_coding	distal	FALSE
mHDCR_29	breast	CFLAR	protein_coding	distal	FALSE
mHDCR_29	breast	CFLAR	protein_coding	distal	TRUE
mHDCR_29	breast	CLK1	protein_coding	distal	TRUE
mHDCR_29	breast	FAM126B	protein_coding	distal	FALSE
mHDCR_29	breast	FAM126B	protein_coding	distal	TRUE
mHDCR_29	breast	NDUFB3	protein_coding	distal	FALSE
mHDCR_29	breast	NDUFB3	protein_coding	distal	TRUE
mHDCR_29	breast	NIF3L1	protein_coding	distal	FALSE
mHDCR_29	breast	NIF3L1	protein_coding	distal	TRUE
mHDCR_29	breast	ORC2	protein_coding	distal	FALSE
mHDCR_29	breast	ORC2	protein_coding	distal	TRUE
mHDCR_29	breast	PPIL3	protein_coding	distal	FALSE
mHDCR_29	breast	PPIL3	protein_coding	distal	TRUE
mHDCR_29	breast	STRADB	protein_coding	distal	FALSE
mHDCR_29	breast	TMEM237	protein_coding	distal	FALSE
mHDCR_29	breast	TRAK2	protein_coding	distal	FALSE
mHDCR_29	breast	CASP10	protein_coding	distal	FALSE
mHDCR_29	breast	CASP10	protein_coding	distal	TRUE
mHDCR_29	breast	MPP4	protein_coding	distal	FALSE
mHDCR_29	breast	NOP58	protein_coding	distal	FALSE
mHDCR_29	prostate	NOP58	protein_coding	distal	FALSE
mHDCR_29	breast	CASP10	protein_coding	exonic	FALSE
mHDCR_29	breast	CFLAR	protein_coding	exonic	FALSE
mHDCR_29	breast	CFLAR	protein_coding	exonic	TRUE
mHDCR_29	breast	CFLAR	protein_coding	intronic	FALSE
mHDCR_29	breast	CFLAR	protein_coding	intronic	TRUE
mHDCR_29	breast	CFLAR	protein_coding	promoter	TRUE
mHDCR_29	breast	CLK1	protein_coding	exonic	FALSE
mHDCR_29	breast	CLK1	protein_coding	intronic	FALSE
mHDCR_29	breast	CLK1	protein_coding	intronic	TRUE
mHDCR_29	breast	CLK1	protein_coding	promoter	TRUE
mHDCR_29	breast	FAM126B	protein_coding	exonic	TRUE
mHDCR_29	breast	FAM126B	protein_coding	intronic	FALSE
mHDCR_29	breast	FAM126B	protein_coding	intronic	TRUE
mHDCR_29	breast	FAM126B	protein_coding	promoter	TRUE
mHDCR_29	prostate	FLACC1	protein_coding	exonic	TRUE
mHDCR_29	breast	FLACC1	protein_coding	intronic	FALSE
mHDCR_29	prostate	FLACC1	protein_coding	intronic	FALSE
mHDCR_29	breast	NDUFB3	protein_coding	intronic	FALSE
mHDCR_29	breast	NDUFB3	protein_coding	promoter	TRUE
mHDCR_29	breast	ORC2	protein_coding	intronic	FALSE
mHDCR_29	breast	PPIL3	protein_coding	intronic	FALSE
mHDCR_3	breast	LMO4	protein_coding	distal	FALSE
mHDCR_30	ovarian	CCDC117	protein_coding	distal	TRUE
mHDCR_30	ovarian	EMID1	protein_coding	distal	FALSE
mHDCR_30	ovarian	EMID1	protein_coding	distal	TRUE
mHDCR_30	breast	KREMEN1	protein_coding	distal	FALSE
mHDCR_30	breast	XBP1	protein_coding	distal	FALSE
mHDCR_30	ovarian	ACO2	protein_coding	distal	FALSE
mHDCR_30	ovarian	ACO2	protein_coding	distal	TRUE
mHDCR_30	breast	AP1B1	protein_coding	distal	FALSE
mHDCR_30	ovarian	DESI1	protein_coding	distal	FALSE
mHDCR_30	ovarian	DESI1	protein_coding	distal	TRUE
mHDCR_30	breast	EWSR1	protein_coding	distal	FALSE
mHDCR_30	ovarian	POLR3H	protein_coding	distal	FALSE
mHDCR_30	ovarian	POLR3H	protein_coding	distal	TRUE
mHDCR_30	breast	RHBDD3	protein_coding	distal	FALSE
mHDCR_30	ovarian	TEF	protein_coding	distal	FALSE
mHDCR_30	ovarian	TEF	protein_coding	distal	TRUE
mHDCR_30	ovarian	TOB2	protein_coding	distal	FALSE
mHDCR_30	ovarian	XRCC6	protein_coding	distal	FALSE
mHDCR_30	ovarian	XRCC6	protein_coding	distal	TRUE
mHDCR_30	prostate	HSCB	protein_coding	intronic	FALSE
mHDCR_30	breast	ZNRF3	protein_coding	intronic	FALSE
mHDCR_30	breast	ZNRF3	protein_coding	intronic	TRUE
mHDCR_30	breast	ZNRF3	protein_coding	promoter	TRUE
mHDCR_31	prostate	AL022312.1	protein_coding	distal	FALSE
mHDCR_31	prostate	AL022312.1	protein_coding	distal	TRUE
mHDCR_31	prostate	CACNA1I	protein_coding	distal	FALSE
mHDCR_31	breast	MCHR1	protein_coding	distal	FALSE
mHDCR_31	breast	MCHR1	protein_coding	distal	TRUE
mHDCR_31	prostate	MIEF1	protein_coding	distal	FALSE
mHDCR_31	breast	MRTFA	protein_coding	distal	FALSE
mHDCR_31	breast	MRTFA	protein_coding	distal	TRUE
mHDCR_31	prostate	RPS19BP1	protein_coding	distal	FALSE
mHDCR_31	prostate	RPS19BP1	protein_coding	distal	TRUE
mHDCR_31	prostate	TNRC6B	protein_coding	distal	FALSE
mHDCR_31	prostate	ADSL	protein_coding	distal	FALSE
mHDCR_31	breast	SGSM3	protein_coding	distal	FALSE
mHDCR_31	breast	ST13	protein_coding	distal	TRUE
mHDCR_31	breast	XPNPEP3	protein_coding	distal	TRUE
mHDCR_31	prostate	FAM83F	protein_coding	exonic	FALSE
mHDCR_31	prostate	FAM83F	protein_coding	exonic	TRUE
mHDCR_31	breast	MRTFA	protein_coding	intronic	FALSE
mHDCR_31	breast	MRTFA	protein_coding	intronic	TRUE
mHDCR_31	breast	MRTFA	protein_coding	promoter	TRUE
mHDCR_31	prostate	SGSM3	protein_coding	intronic	FALSE
mHDCR_31	prostate	TNRC6B	protein_coding	exonic	TRUE
mHDCR_31	prostate	TNRC6B	protein_coding	intronic	FALSE
mHDCR_31	prostate	TNRC6B	protein_coding	intronic	TRUE
mHDCR_31	prostate	TNRC6B	protein_coding	promoter	FALSE
mHDCR_31	prostate	TNRC6B	protein_coding	promoter	TRUE
mHDCR_32	prostate	VGLL3	protein_coding	distal	FALSE
mHDCR_32	breast	VGLL3	protein_coding	intronic	FALSE
mHDCR_33	breast	PLS1	protein_coding	distal	TRUE
mHDCR_33	prostate	PLS1	protein_coding	distal	TRUE
mHDCR_34	prostate	GSTCD	protein_coding	distal	FALSE
mHDCR_34	breast	PPA2	protein_coding	distal	FALSE
mHDCR_34	prostate	PPA2	protein_coding	distal	FALSE
mHDCR_35	breast	BRD9	protein_coding	distal	FALSE
mHDCR_35	breast	LPCAT1	protein_coding	distal	FALSE
mHDCR_35	breast	SLC6A18	protein_coding	distal	FALSE
mHDCR_35	breast	TRIP13	protein_coding	distal	FALSE
mHDCR_35	breast	CLPTM1L	protein_coding	intronic	TRUE
mHDCR_35	breast	SLC6A18	protein_coding	intronic	FALSE
mHDCR_35	breast	SLC6A18	protein_coding	promoter	FALSE
mHDCR_35	breast	SLC6A3	protein_coding	intronic	FALSE
mHDCR_36	breast	HCN1	protein_coding	distal	FALSE
mHDCR_36	breast	HMGCS1	protein_coding	distal	FALSE
mHDCR_36	breast	NNT	protein_coding	distal	FALSE
mHDCR_36	breast	PAIP1	protein_coding	distal	FALSE
mHDCR_36	prostate	FGF10	protein_coding	exonic	FALSE
mHDCR_36	prostate	FGF10	protein_coding	intronic	FALSE
mHDCR_36	breast	MRPS30	protein_coding	intronic	FALSE
mHDCR_37	prostate	DOCK2	protein_coding	intronic	FALSE
mHDCR_37	prostate	DOCK2	protein_coding	intronic	TRUE
mHDCR_37	breast	FOXI1	protein_coding	intronic	FALSE
mHDCR_37	breast	FOXI1	protein_coding	promoter	FALSE
mHDCR_38	breast	E2F3	protein_coding	distal	FALSE
mHDCR_38	breast	CDKAL1	protein_coding	intronic	FALSE
mHDCR_38	breast	CDKAL1	protein_coding	promoter	TRUE
mHDCR_39	prostate	ATAT1	protein_coding	intronic	FALSE
mHDCR_39	prostate	CCHCR1	protein_coding	exonic	TRUE
mHDCR_39	prostate	CCHCR1	protein_coding	intronic	FALSE
mHDCR_39	ovarian	GPX5	protein_coding	intronic	FALSE
mHDCR_39	ovarian	GPX5	protein_coding	promoter	FALSE
mHDCR_39	ovarian	GPX6	protein_coding	exonic	FALSE
mHDCR_39	ovarian	GPX6	protein_coding	intronic	FALSE
mHDCR_39	ovarian	GPX6	protein_coding	promoter	FALSE
mHDCR_39	prostate	HLA-DRA	protein_coding	intronic	FALSE
mHDCR_39	prostate	HLA-DRA	protein_coding	promoter	TRUE
mHDCR_39	prostate	MDC1	protein_coding	intronic	FALSE
mHDCR_39	prostate	NOTCH4	protein_coding	promoter	FALSE
mHDCR_39	breast	OR14J1	protein_coding	intronic	FALSE
mHDCR_39	breast	OR14J1	protein_coding	promoter	FALSE
mHDCR_39	breast	OR2B3	protein_coding	exonic	FALSE
mHDCR_39	breast	OR2B3	protein_coding	promoter	FALSE
mHDCR_39	breast	OR5V1	protein_coding	intronic	FALSE
mHDCR_39	prostate	PPP1R10	protein_coding	intronic	FALSE
mHDCR_39	prostate	PSORS1C1	protein_coding	exonic	TRUE
mHDCR_39	prostate	PSORS1C1	protein_coding	promoter	TRUE
mHDCR_39	prostate	PSORS1C2	protein_coding	promoter	TRUE
mHDCR_39	breast	TRIM27	protein_coding	intronic	FALSE
mHDCR_39	prostate	TRIM31	protein_coding	intronic	FALSE
mHDCR_4	breast	BOLA1	protein_coding	distal	FALSE
mHDCR_4	prostate	CTSS	protein_coding	distal	TRUE
mHDCR_4	breast	H2AC18	protein_coding	distal	FALSE
mHDCR_4	breast	H2AC19	protein_coding	distal	FALSE
mHDCR_4	breast	H2AC20	protein_coding	distal	FALSE
mHDCR_4	breast	H2AC21	protein_coding	distal	FALSE
mHDCR_4	breast	H2BC21	protein_coding	distal	FALSE
mHDCR_4	breast	OTUD7B	protein_coding	distal	FALSE
mHDCR_4	breast	SV2A	protein_coding	distal	FALSE
mHDCR_4	breast	ANP32E	protein_coding	distal	FALSE
mHDCR_4	breast	PLEKHO1	protein_coding	distal	FALSE
mHDCR_4	breast	VPS45	protein_coding	distal	FALSE
mHDCR_4	prostate	ARNT	protein_coding	intronic	FALSE
mHDCR_4	prostate	CTSS	protein_coding	intronic	FALSE
mHDCR_4	prostate	GOLPH3L	protein_coding	intronic	FALSE
mHDCR_4	prostate	GOLPH3L	protein_coding	intronic	TRUE
mHDCR_4	breast	MTMR11	protein_coding	exonic	TRUE
mHDCR_4	breast	MTMR11	protein_coding	promoter	TRUE
mHDCR_4	breast	OTUD7B	protein_coding	intronic	FALSE
mHDCR_40	breast	ARMT1	protein_coding	distal	FALSE
mHDCR_40	breast	ARMT1	protein_coding	distal	TRUE
mHDCR_40	breast	ESR1	protein_coding	distal	FALSE
mHDCR_40	breast	ESR1	protein_coding	distal	TRUE
mHDCR_40	breast	RMND1	protein_coding	distal	FALSE
mHDCR_40	breast	RMND1	protein_coding	distal	TRUE
mHDCR_40	breast	ESR1	protein_coding	intronic	FALSE
mHDCR_40	breast	ESR1	protein_coding	intronic	TRUE
mHDCR_40	breast	ESR1	protein_coding	promoter	FALSE
mHDCR_40	breast	ESR1	protein_coding	promoter	TRUE
mHDCR_40	prostate	RGS17	protein_coding	intronic	FALSE
mHDCR_40	prostate	RGS17	protein_coding	intronic	TRUE
mHDCR_41	breast	CDCA7L	protein_coding	exonic	TRUE
mHDCR_41	breast	CDCA7L	protein_coding	intronic	FALSE
mHDCR_41	breast	DNAH11	protein_coding	exonic	FALSE
mHDCR_41	breast	DNAH11	protein_coding	exonic	TRUE
mHDCR_41	breast	DNAH11	protein_coding	intronic	FALSE
mHDCR_41	prostate	ITGB8	protein_coding	intronic	FALSE
mHDCR_43	prostate	CDKN2B	protein_coding	distal	TRUE
mHDCR_43	prostate	MTAP	protein_coding	distal	TRUE
mHDCR_5	prostate	ADAR	protein_coding	distal	FALSE
mHDCR_5	prostate	ADAR	protein_coding	distal	TRUE
mHDCR_5	prostate	CHRNB2	protein_coding	distal	FALSE
mHDCR_5	prostate	CHRNB2	protein_coding	distal	TRUE
mHDCR_5	prostate	CKS1B	protein_coding	distal	FALSE
mHDCR_5	prostate	CKS1B	protein_coding	distal	TRUE
mHDCR_5	breast	MSTO1	protein_coding	distal	FALSE
mHDCR_5	breast	MSTO1	protein_coding	distal	TRUE
mHDCR_5	prostate	NPR1	protein_coding	distal	FALSE
mHDCR_5	prostate	RAB13	protein_coding	distal	FALSE
mHDCR_5	prostate	RPS27	protein_coding	distal	FALSE
mHDCR_5	prostate	SHC1	protein_coding	distal	FALSE
mHDCR_5	prostate	SHC1	protein_coding	distal	TRUE
mHDCR_5	prostate	SHE	protein_coding	distal	FALSE
mHDCR_5	prostate	SHE	protein_coding	distal	TRUE
mHDCR_5	prostate	TDRD10	protein_coding	distal	FALSE
mHDCR_5	prostate	TDRD10	protein_coding	distal	TRUE
mHDCR_5	prostate	UBE2Q1	protein_coding	distal	FALSE
mHDCR_5	prostate	UBE2Q1	protein_coding	distal	TRUE
mHDCR_5	breast	AL691442.1	protein_coding	distal	FALSE
mHDCR_5	breast	CKS1B	protein_coding	distal	FALSE
mHDCR_5	breast	CKS1B	protein_coding	distal	TRUE
mHDCR_5	breast	EFNA3	protein_coding	distal	FALSE
mHDCR_5	breast	EFNA4	protein_coding	distal	FALSE
mHDCR_5	breast	SHC1	protein_coding	distal	FALSE
mHDCR_5	breast	SHC1	protein_coding	distal	TRUE
mHDCR_5	breast	AL713999.1	protein_coding	intronic	FALSE
mHDCR_5	breast	AL713999.1	protein_coding	intronic	TRUE
mHDCR_5	prostate	KCNN3	protein_coding	exonic	FALSE
mHDCR_5	prostate	KCNN3	protein_coding	intronic	FALSE
mHDCR_5	prostate	KCNN3	protein_coding	intronic	TRUE
mHDCR_5	prostate	KCNN3	protein_coding	promoter	FALSE
mHDCR_5	prostate	KCNN3	protein_coding	promoter	TRUE
mHDCR_5	breast	KRTCAP2	protein_coding	intronic	FALSE
mHDCR_5	breast	KRTCAP2	protein_coding	promoter	TRUE
mHDCR_5	prostate	PBXIP1	protein_coding	exonic	TRUE
mHDCR_5	prostate	PMVK	protein_coding	promoter	FALSE
mHDCR_5	breast	THBS3	protein_coding	intronic	FALSE
mHDCR_5	breast	TRIM46	protein_coding	exonic	FALSE
mHDCR_5	breast	TRIM46	protein_coding	exonic	TRUE
mHDCR_5	breast	TRIM46	protein_coding	intronic	FALSE
mHDCR_5	breast	TRIM46	protein_coding	intronic	TRUE
mHDCR_5	breast	TRIM46	protein_coding	promoter	TRUE
mHDCR_6	breast	GOLT1A	protein_coding	distal	FALSE
mHDCR_6	ovarian	GOLT1A	protein_coding	distal	FALSE
mHDCR_6	prostate	GOLT1A	protein_coding	distal	FALSE
mHDCR_6	breast	PLEKHA6	protein_coding	distal	FALSE
mHDCR_6	prostate	PLEKHA6	protein_coding	distal	FALSE
mHDCR_6	breast	SNRPE	protein_coding	distal	FALSE
mHDCR_6	prostate	SNRPE	protein_coding	distal	FALSE
mHDCR_6	breast	SOX13	protein_coding	distal	FALSE
mHDCR_6	breast	ATP2B4	protein_coding	distal	FALSE
mHDCR_6	breast	NUCKS1	protein_coding	distal	FALSE
mHDCR_6	breast	OPTC	protein_coding	distal	FALSE
mHDCR_6	breast	OPTC	protein_coding	distal	TRUE
mHDCR_6	breast	AC114402.2	protein_coding	promoter	TRUE
mHDCR_6	breast	SNRPE	protein_coding	intronic	FALSE
mHDCR_6	breast	SNRPE	protein_coding	promoter	TRUE
mHDCR_6	breast	ZBED6	protein_coding	exonic	FALSE
mHDCR_6	breast	ZBED6	protein_coding	exonic	TRUE
mHDCR_6	breast	ZBED6	protein_coding	intronic	FALSE
mHDCR_6	breast	ZBED6	protein_coding	promoter	TRUE
mHDCR_6	breast	ZC3H11A	protein_coding	exonic	FALSE
mHDCR_6	breast	ZC3H11A	protein_coding	exonic	TRUE
mHDCR_6	breast	ZC3H11A	protein_coding	intronic	FALSE
mHDCR_6	breast	ZC3H11A	protein_coding	intronic	TRUE
mHDCR_6	breast	ZC3H11A	protein_coding	promoter	TRUE
mHDCR_7	breast	BMI1	protein_coding	distal	FALSE
mHDCR_7	breast	COMMD3	protein_coding	distal	FALSE
mHDCR_7	breast	COMMD3-BMI1	protein_coding	distal	FALSE
mHDCR_7	breast	ARMC3	protein_coding	distal	FALSE
mHDCR_7	breast	ARMC3	protein_coding	distal	TRUE
mHDCR_7	ovarian	ARMC3	protein_coding	distal	FALSE
mHDCR_7	breast	EBLN1	protein_coding	promoter	FALSE
mHDCR_7	ovarian	SKIDA1	protein_coding	exonic	FALSE
mHDCR_7	ovarian	SKIDA1	protein_coding	promoter	TRUE
